# Supplementary material for: Transcriptome-wide organization of subcellular microenvironments revealed by ATLAS-Seq
Source: Nucleic Acids Res. 2020 May 18;48(11):5859–72. doi: 10.1093/nar/gkaa334 (PMC7293051; doi:10.1093/nar/gkaa334)
Supplement: gkaa334_Supplemental_Files [file gkaa334_supplemental_files.zip]

Archive with 8 entries (8 files):
- Adekunle_NAR_supplement_final.pdf
- NAR-03594-Z-2019.R2_Table_S2.xlsx
- Table S1.xlsx
- Table S3.xlsx
- Table S4.xlsx
- Table S5.xlsx
- Table S6.xlsx
- Table S7.xlsx
