# Supplementary material for: Transcriptome-wide organization of subcellular microenvironments revealed by ATLAS-Seq
Source: Nucleic Acids Res. 2020 May 18;48(11):5859–72. doi: 10.1093/nar/gkaa334 (PMC7293051; doi:10.1093/nar/gkaa334)
Supplement: gkaa334_Supplemental_Files [file gkaa334_supplemental_files.zip › NAR-03594-Z-2019.R2_Table_S2.xlsx]

## Sheet:  Gradient1 + Gradient2 Refseq
#Gene	4_1	5_1	6_1	7_1	8_1	9_1	10_1	11_1	12_1	13_1	14_1	15_1	16_1	17_1	18_1	19_1	21_1	3_2	4_2	5_2	6_2	7_2	8_2	9_2	10_2	11_2	12_2	13_2	14_2	15_2	16_2	17_2	18_2	19_2	20_2	21_2	22_2	23_2	24_2
0610005C13Rik	289.897	497.226	628.662	831.941	951.928	840.042	616.712	423.391	298.138	200.283	169.488	157.37	141.436	120.168	139.062	136.834	97.2609	294.257	353.706	518.735	610.341	924.626	1024.24	889.999	648.45	477.712	338.24	229.196	207.707	180.635	170.656	149.934	148.49	145.532	126.042	121.232	119.286	115.35	136.263
0610007P14Rik	69.981	67.4056	39.6814	48.879	64.6672	58.1006	63.6681	49.1764	34.3668	27.6194	28.8756	38.3	33.7891	34.7965	41.9849	43.1496	33.8054	76.2492	91.7637	83.1886	58.1404	70.3761	94.2008	103.98	102.139	89.4262	70.0727	59.8419	67.2875	66.4725	71.581	81.4076	80.5509	74.7111	67.6437	71.2651	57.2747	72.4792	67.3697
0610009B22Rik	20.9437	12.7279	11.4983	17.8611	35.3281	55.1134	71.0762	78.6785	98.7852	68.2438	81.929	80.3141	77.1848	56.3774	36.757	56.2365	45.0286	19.2011	18.6182	16.0673	16.0565	26.588	33.2325	49.7403	55.2893	55.8457	76.0714	74.5595	49.9746	53.0388	37.5895	26.1612	25.717	26.4423	24.8141	12.8334	25.2832	16.9526	19.0426
0610009L18Rik	2.38487	0.89987	4.08161	2.57632	3.39173	0.992883	0.23914	1.42412	0	0.318907	0	0	0.161003	0	0	0	1.21351	1.72292	2.87758	2.55765	2.26501	8.20708	8.23951	2.11396	4.50184	1.52972	1.84917	0.207844	0.380361	1.78712	0.666333	0.96521	0	0.60659	0	0.260005	1.66057	0	1.33426
0610009O20Rik	12.6795	24.3272	29.8805	36.0487	41.3764	54.5631	54.1795	56.379	60.9188	57.5523	49.4301	50.53	38.7075	45.5843	38.763	28.9834	33.9012	15.4761	21.2974	28.7664	29.0237	35.01	43.2545	46.0226	51.4117	55.5917	59.9827	51.5093	50.7082	54.4909	40.4531	38.4519	34.9825	30.6933	34.6453	33.5515	31.8293	34.1273	33.7289
0610010B08Rik	2.38171	8.87588	6.93413	5.74128	3.9985	3.81349	3.6663	0.715077	2.86791	2.29534	1.93975	1.14625	1.24454	1.6283	0.118919	1.35171	1.703	2.60749	7.22476	8.54099	7.1395	3.83539	3.43707	4.17388	1.69478	5.32829e-05	2.78198	1.14881	0	1.21591	0.707136	0.217584	0	0.232291	0.428396	0.530798	1.40548	1.80625	0.777977
0610010F05Rik	9.81687	17.4493	11.2197	14.2877	15.6286	15.4355	13.9177	8.9997	9.18881	8.20623	6.84931	4.79533	4.13362	4.76081	5.23091	5.61752	2.54446	10.5737	14.7301	15.784	13.1636	12.5087	17.8948	19.8831	16.0572	13.4395	10.8204	10.3621	6.55326	4.67738	4.7414	4.12252	4.35627	4.04265	3.82547	3.53805	4.44355	4.37587	3.99464
0610010K14Rik	12.5073	19.4117	23.412	45.8598	47.8724	53.1992	49.2135	60.5275	55.676	35.3621	25.5683	30.1809	18.7397	16.5175	18.3089	19.9816	13.4119	18.9342	19.3493	16.2759	16.3123	29.9334	44.8732	47.4648	49.2384	69.7382	46.0183	46.9478	37.9224	40.3593	26.4339	26.6743	16.8449	14.2714	19.0873	18.3382	15.0477	19.7764	24.1474
0610012G03Rik	46.4438	47.1283	66.2835	94.4782	121.397	119.899	114.469	71.7096	47.6584	27.0698	22.1865	17.9691	20.2424	20.4671	13.7223	25.7058	13.4453	45.6778	40.7309	39.2796	61.1801	87.4833	121.586	105.138	101.807	67.4557	45.8205	26.5519	27.7993	24.7238	20.9716	18.4368	20.1602	16.5793	15.7977	13.1455	12.0378	10.3424	17.354
0610030E20Rik	35.4603	75.5769	55.8172	50.9153	45.5674	44.7142	41.6483	37.5897	29.7841	23.7002	18.3964	12.9042	10.1089	9.95787	11.1207	9.82695	7.87555	17.1775	31.0127	64.0521	50.081	36.3884	40.6262	45.3594	39.1233	36.166	29.9238	18.321	15.5931	11.3903	10.0957	9.74834	9.99613	8.51722	8.08777	8.29784	9.26528	7.59026	9.40562
0610031O16Rik	17.7775	32.9835	47.7704	132.733	159.237	169.621	111.826	76.756	53.7972	36.3261	31.8618	29.3512	28.8522	26.3161	31.0472	30.7417	15.7413	40.2001	46.2819	70.0294	122.571	191.454	233.411	250.661	192.786	150.455	94.5935	74.0013	49.4916	48.7237	53.1248	45.4943	45.8494	35.4865	35.1487	32.3331	40.5533	38.8748	28.3186
0610037L13Rik	8.07901	8.67703	11.0291	17.9169	19.239	22.2429	23.7865	31.369	44.7204	54.9761	46.7421	35.9442	30.2585	25.3531	23.6449	30.8271	33.0058	9.62666	9.21335	9.33479	8.56063	12.2356	17.65	19.9186	24.8275	26.7226	37.2346	41.2328	45.049	43.5506	29.634	25.9245	20.7814	19.4725	17.5003	18.7373	13.5488	20.3192	18.9758
0610039H22Rik	1.1602	0.705284	0	0	0	0	0	0.185335	0	0	0	0	0	0	0	0	0	0.343655	0	0	0	0	0	0	0	0	0	0	0	0	0	0	0	0	0	0.831341	0	0	0
0610039K10Rik	0	1.34066	0.678448	0.516952	2.88964	0.282903	1.18575	0.550864	0.425034	0.189398	0.983658	0.211869	0.180737	0.16245	1.49041	2.20563	0	0.499279	0.823947	2.19227	1.67865	0.408581	0.930807	2.76366	2.08753	0.390023	0.751736	0.120766	0.463485	0	0.502907	0	0	0	0	0	0	0	0
0610040B10Rik	0	1.57859	5.99347	13.8467	12.2663	27.4238	6.42206	16.0207	8.17045	5.23909	1.27411	1.31363	3.86185	0	2.39397	6.47285	0	3.22825	6.27613	1.42896	14.2208	18.2637	20.7481	16.4003	12.4842	7.64528	7.5759	2.43906	4.01238	4.28243	3.85373	1.27153	3.76283	3.0764	1.57996	0.430989	0.460475	0	0
0610040J01Rik	55.7328	60.8259	80.7362	113.927	113.05	94.7732	64.6666	45.5066	34.1992	23.6294	22.2644	16.0816	14.9987	18.0379	17.594	17.4833	14.0744	40.922	52.7859	80.597	92.2119	107.211	121.268	100.102	73.3789	53.3994	37.925	25.017	23.0998	20.6438	18.6001	15.2174	17.8755	12.7567	17.4606	14.1883	16.1617	13.11	14.5018
0610043K17Rik	34.6698	23.7557	25.7173	40.4605	45.9013	50.2655	45.0728	31.169	20.747	23.0127	20.0444	14.3819	13.234	8.94519	22.7784	10.4922	5.10873	18.7798	28.2656	20.5086	21.7301	21.2502	41.5578	46.0118	36.0967	36.7971	20.9179	17.2909	18.488	16.633	18.1985	14.7042	18.0766	13.3762	9.81999	17.981	6.65745	14.8601	9.36046
1010001N08Rik	1.85633	12.9052	13.7139	19.7556	24.2861	22.3484	15.5762	22.0725	11.1593	14.2986	6.77606	8.78248	7.51643	3.34239	3.44293	0.780997	0.865678	6.6448	8.05539	4.93264	15.3853	19.5114	21.0151	28.1151	25.0384	19.3226	6.79609	14.4226	7.74102	5.95018	4.63896	8.94317	6.54775	6.39645	2.35011	2.52752	5.29692	9.27466	3.35308
1110002J07Rik	0	0.52425	0.209922	0.352578	0.0976441	0.343734	0.323	0.0407557	0.353704	0.0798144	0.131147	0.133324	0.0764677	0.26021	0.587534	0	0	0.670571	0.267793	0.936299	0.646019	0.420361	1.32255	0.863242	0.0814465	0.32563	0.1446	0.303163	0.397464	0	0.247528	0.179776	0.0516387	0.0546299	0.296968	0.048088	0	0.407729	0.403688
1110002L01Rik	10.6041	13.0963	10.6822	7.56756	10.1625	7.07679	5.01381	4.56881	3.28587	1.36104	2.22778	1.56378	1.24066	1.06961	1.63425	1.06908	1.98342	4.54302	7.05923	10.341	9.28495	6.60664	5.85729	4.53054	5.07369	3.57298	3.0858	2.17952	0.291605	0.639758	1.14002	1.64057	1.08006	1.16883	1.80249	1.17983	0.6444	0.478504	0.539081
1110004E09Rik	12.9336	13.5145	30.4411	44.4476	51.1655	68.2159	73.2957	63.5106	57.9154	39.3234	29.6459	31.4469	22.0386	20.46	21.8815	12.547	13.1245	15.9382	17.3386	15.8783	20.2464	35.2148	55.4066	55.4211	65.779	66.3513	51.8494	38.9461	36.7277	27.3005	24.1169	20.0869	18.3295	15.895	23.1933	19.7001	18.1603	23.3405	20.037
1110004F10Rik	53.0482	53.8201	28.2951	36.5098	36.595	50.1624	68.2764	75.0225	94.9793	102.655	102.827	91.4925	75.5504	73.5873	63.9631	75.7372	60.5456	25.1999	49.2374	43.6577	33.5888	30.9425	43.5951	52.2691	63.9091	73.9768	98.5662	96.7248	88.2429	90.0861	78.1104	73.034	59.8606	47.6762	55.423	43.4176	52.4484	44.7785	49.6569
1110006O24Rik	0	0.6566	2.15093	1.26204	3.93182	3.44335	4.68517	4.13753	0.5663	0.718103	1.45208	1.6573	1.30616	0	4.05783	0.653305	0	0	0.642304	0.63444	3.6012	2.55161	0.993034	2.90614	4.80524	2.77373	0.784478	2.32176	0	0.950273	0.623812	0.723511	0.630515	0.450041	0.715707	0.388981	0.619821	0.805519	0.803836
1110008F13Rik	121.53	153.865	231.705	373.754	479.231	434.916	288.39	173.778	107.739	84.0926	76.9455	85.2413	76.6739	83.3883	65.8717	64.2819	50.6468	170.443	145.837	135.704	203.32	369.007	488.206	444.744	333.159	220.498	148.296	104.115	90.2624	120.233	109.355	90.8805	100.78	78.8293	77.9585	63.9381	59.0104	56.188	55.8826
1110008L16Rik	4.98109	10.6397	13.7315	17.0583	17.4927	16.8141	15.6146	14.6921	16.6039	15.0325	15.2517	12.63	13.4293	16.8216	12.3543	9.01926	10.5869	5.22392	6.66689	6.80385	9.77767	9.71918	12.3419	14.773	13.3466	11.3937	13.0529	13.7439	9.33538	11.4274	10.8428	11.2857	8.812	9.22779	8.00406	8.15612	8.20034	8.56747	6.89809
1110008P14Rik	18.5504	50.1422	79.3871	171.766	214.196	171.7	125.699	76.9051	44.1521	24.7129	25.9351	18.2895	21.6321	23.9935	22.8876	32.6047	23.4382	22.1909	19.6568	27.9927	51.9036	115.757	151.707	126.999	95.672	69.7279	37.7028	23.9828	26.8199	15.8621	25.6446	16.3252	19.0229	8.33206	15.0963	9.01894	14.2654	15.496	10.9495
1110012L19Rik	20.9069	10.4829	14.8233	15.4133	18.652	28.8969	27.0576	39.8512	45.6747	57.2548	60.3202	73.5238	83.9005	86.5613	83.1238	64.5654	74.6276	12.1668	9.29662	9.54172	16.9627	20.8507	19.8555	29.4129	28.6924	31.8277	45.2432	45.2322	51.5671	60.8585	53.9448	52.6854	42.3669	38.8314	38.2503	34.8732	38.2223	30.8018	35.053
1110017D15Rik	0	0.18084	0	0.420582	0.41683	0	0	0	1.006	0	0	0	0	0	0	0	0	0	0	0	0	0	0	0	0.613983	0	0	0	0	0	0.950322	0	0	0	0	0	0	0	0
1110019D14Rik	0	0.282384	0.188189	0	1.16259	0.0779896	0.295851	0	0.243408	0.107669	0.394962	0	0	0.378205	0	0.878414	0	0.214606	0.379638	0.281506	0	0	0.532156	1.67013	0.715373	0.218305	0.433371	0.0687452	0.455355	0.253121	0.0559363	0.0649678	0.0935858	0	0	0.261016	0.184235	0	0
1110020A21Rik	0.745172	5.87901	5.61244	14.6155	21.359	22.8589	14.8508	11.0344	10.3009	9.63807	7.72683	4.31069	6.66889	5.22021	4.54242	3.71404	1.41095	6.4573	2.24136	3.32188	7.95316	10.0282	15.6215	14.598	12.5982	10.6907	4.95884	4.72832	3.89878	2.65383	3.49209	3.29184	2.38612	0.588402	0.782438	1.36025	3.92744	2.96051	3.34663
1110028F11Rik	1.82749	1.55028	2.53504	1.37047	2.81324	2.24896	1.82168	1.13347	0.668156	0.281886	0.612624	0.491552	0.376203	0.0491872	0	0	1.81341	1.19316	1.28473	1.75928	1.92981	3.49768	3.47302	2.4473	1.49427	0.683622	0.901552	0.931328	0.410064	0	0.58507	0.645912	0.390514	0.361414	0.167705	0.545554	0.240338	0.189379	0.238598
1110032A03Rik	44.2542	41.725	60.8412	89.254	77.713	73.3026	35.3111	22.4443	16.6008	10.8195	12.0084	9.37334	7.54603	7.69148	5.85811	9.76275	6.40708	41.9742	55.5648	51.2424	65.5595	83.9659	92.8412	73.322	43.3913	33.9019	20.158	12.2908	11.8053	8.32412	9.67106	8.78998	9.02475	8.04367	6.00693	5.15585	5.91066	3.5172	4.04759
1110034G24Rik	3.10324	5.25885	3.19184	7.29769	10.1713	11.2043	10.9207	8.95702	9.4707	6.66044	5.59547	5.82701	5.12496	4.99976	2.49065	3.94392	4.9066	3.42587	3.31424	5.47684	6.66547	9.75129	11.3269	14.4085	15.2029	14.1576	10.8095	9.87674	7.39916	2.18872	4.96707	6.67656	7.18972	5.25217	2.88004	4.16679	4.77922	5.19881	4.08232
1110037F02Rik	4.49672	7.51188	9.50044	12.2876	12.9888	15.0658	15.4461	15.0701	16.9558	18.4937	17.1958	17.2781	17.8464	14.901	14.4583	15.7679	15.4668	5.98089	6.42919	5.80914	8.66918	9.10463	11.0115	13.6638	13.5374	13.3152	14.3739	14.2896	12.4848	12.7554	13.5768	12.7211	12.1328	13.3835	11.2028	11.231	12.5455	14.2443	11.3889
1110038B12Rik	50.5575	101.905	148.951	117.258	63.7068	30.8276	26.0495	17.428	8.11981	11.7383	10.7614	5.18959	7.35952	1.5169	4.41174	12.8474	7.58472	38.8486	29.5026	72.8323	87.9731	87.2692	43.8787	26.1675	23.2914	18.2385	8.63182	7.56881	3.51876	2.91958	3.15437	2.72089	5.75526	4.65597	2.76551	1.0945	3.14177	6.35026	1.96285
1110038F14Rik	1.30964	7.64755	5.86733	17.919	28.8864	29.3346	35.2004	33.2192	30.531	19.6571	18.8407	17.4758	13.3143	11.4832	28.5508	18.1139	9.30711	4.94188	5.08974	6.15606	8.98933	9.44673	11.4875	15.1538	21.3477	20.5978	19.8336	16.3842	14.3947	13.209	9.67233	9.1291	5.40636	6.03552	4.7351	5.99778	5.5792	6.71047	8.92059
1110046J04Rik	15.7671	14.1235	4.83306	4.02428	1.9577	0.361562	2.24491	1.1277	0.669315	0.966567	1.11004	0.0953962	0.244674	0.210521	0.328085	1.60884	3.54791	1.78334	4.76003	6.89784	2.3718	1.79082	2.68666	1.07657	0	0.353664	1.32097	1.13906	0.768161	1.12299	0.910424	0.110487	0.206993	0	0.485564	1.60049	0.903157	1.21549	0.253785
1110051M20Rik	5.14248	1.50891	1.874	1.58616	2.20124	1.73652	1.274	1.33813	1.59429	1.36494	2.23501	1.23262	1.92153	1.31366	0.82798	1.71785	1.15926	0.982265	1.54856	2.75049	1.57581	3.19573	2.59598	3.73064	2.24012	2.84717	1.92552	2.30282	1.73257	3.41808	2.59075	2.16773	1.46122	2.20021	2.31374	1.1062	1.41698	0.519624	1.52278
1110059E24Rik	36.9916	26.1878	17.5049	25.7153	25.537	21.2016	19.1761	14.0947	19.3116	18.414	18.7078	16.515	24.2429	19.2796	17.2292	23.9602	13.4104	23.046	38.2003	38.8074	33.725	28.8069	24.9149	31.251	22.5127	23.4395	24.7252	19.9694	19.0842	24.2423	23.5652	20.1661	17.3965	18.8906	14.308	13.6892	16.1498	10.8494	11.0355
1110059G10Rik	2.40753	2.5301	1.62256	3.29377	5.47633	4.64009	5.46189	5.04973	6.21226	8.23998	8.70215	5.98229	7.24444	6.16419	4.44337	4.98494	2.15694	1.71606	2.82406	2.96761	2.75489	2.49562	2.90399	3.47599	4.6296	4.8598	5.25558	7.21919	5.7316	4.67371	4.27446	5.91292	3.52545	3.02992	2.69673	3.39301	4.6164	1.86514	1.9342
1110065P20Rik	59.0167	60.8698	93.6312	123.854	151.358	148.378	110.201	67.3318	46.4748	31.1703	28.8719	23.1699	19.5959	22.0692	15.2696	12.5818	27.0542	76.2965	53.3197	46.8107	65.0312	141.536	129.288	124.684	97.3389	67.5848	38.9005	28.306	28.6737	20.5776	19.0096	22.174	21.636	10.8321	15.6039	19.6019	10.8629	8.801	20.8994
1190002N15Rik	35.4752	47.0388	13.8723	11.1651	9.93384	7.41456	5.88649	4.52809	3.28381	2.94856	3.43488	2.3762	3.66116	2.69809	3.05707	2.41141	3.14161	12.0306	25.4591	26.2938	17.2954	7.82013	6.51363	7.05399	5.28006	3.68819	3.82926	3.7642	2.66103	3.53061	3.84285	3.5323	4.93547	5.11022	4.46759	4.17313	3.63747	4.69755	5.15587
1190005I06Rik	32.8937	51.0512	64.6287	90.069	115.176	83.0312	60.2626	41.1011	33.8292	13.8283	14.6965	17.3501	11.642	4.07013	8.82622	3.0211	20.4676	30.5592	28.5349	25.4426	35.1185	49.0623	60.5569	38.1808	32.8235	19.5824	16.7782	9.87251	9.57455	4.8537	3.5867	6.24549	8.4261	0.371613	7.05462	3.5132	3.6107	6.62212	4.58865
1190007I07Rik	11.2369	13.7066	13.179	24.6794	33.8736	58.0947	68.0933	67.2412	44.4607	28.3879	26.7798	17.3207	17.6862	19.748	12.5283	23.0156	16.2167	8.08003	5.84243	13.9009	10.4041	13.9265	25.9663	50.2112	55.8535	50.126	39.5832	36.718	20.9292	22.7401	14.029	10.7534	17.8538	8.0322	11.8362	12.5321	16.4338	8.6827	8.19446
1300002E11Rik	16.6551	19.5982	18.5556	28.9772	43.4951	44.4294	28.4361	18.685	12.3244	8.58721	12.0017	4.70914	6.87424	5.19055	7.35517	4.22385	2.07241	12.5216	22.5592	22.9101	15.7454	22.4507	36.3313	30.0777	23.2364	16.7759	14.0029	9.40659	4.3186	4.69396	6.84251	5.33966	2.59	0.757696	3.83305	1.65298	3.31248	4.40649	5.65219
1300017J02Rik	76.9624	84.7557	68.8601	51.2034	44.6994	42.5779	24.8406	21.3444	17.8226	15.4814	15.1441	17.2289	18.2985	14.1793	16.145	18.1696	19.7902	58.8444	59.9467	81.0573	66.579	58.8837	49.0557	50.2697	41.3284	32.1801	29.1989	27.7277	27.1438	24.3816	28.4409	32.3917	36.0119	38.9909	39.6013	40.8668	38.4707	47.2651	50.7802
1500004A13Rik	1.9941	1.18498	1.1733	0.636278	0.754246	0.747311	0.753218	0.2056	0.37384	0.66279	0.743876	0.202836	0.209836	0.390325	1.1462	0	1.17654	0.531985	0.863039	1.3503	1.12353	0.466221	0.116592	0.358076	0.791781	0.334934	0.451597	0.733712	0.0865262	0.070036	0.253979	0.217281	0.158961	0.408179	0.43797	0.0709846	0.377263	0.42832	0
1500011B03Rik	2.38286	4.73658	6.49985	9.27391	13.3368	14.0293	16.1329	5.98252	5.52436	3.09768	2.76788	0.662495	3.49102	0.832019	0.17244	3.16684	0.357853	8.1842	4.39569	6.60191	4.17583	13.0016	23.1751	21.4911	14.1573	13.1183	5.98075	3.29578	8.96769	4.03652	7.11156	3.89604	6.24814	2.36158	1.57227	3.99041	1.48741	0.22287	4.76776
1500011K16Rik	8.37182	10.9451	14.772	48.5674	60.2144	60.9246	56.496	41.1559	17.1293	12.2612	7.23924	5.88565	8.15366	6.55677	16.0412	14.9002	7.02023	14.5016	22.2915	12.9767	21.8641	51.2669	80.7572	85.1115	80.0366	52.2176	34.2659	23.1721	16.4453	12.9001	15.68	10.9136	14.271	12.3363	9.49411	13.0329	9.61028	5.10058	9.92673
1500012K07Rik	6.99981	2.85371	1.20903	0.291891	1.51547	1.02785	0.246224	0.968849	0.791776	0	0	0	0	0	0.31948	0	0	3.80859	4.00638	4.77726	2.66159	3.48332	0.541425	0.949098	0.438456	0.22259	0.270293	0	0	0	0.339275	0	0	0	0	0.531053	1.12762	0	0
1500015A07Rik	1.40341	1.59199	2.3221	0.845188	1.03224	0.539735	0.62456	0	0.124751	0.333806	0.060859	0	0	0.365294	0	0	1.04134	0.71923	0.880357	0.870525	2.04798	0.879268	0.0686496	0.682426	0.498382	0.337885	0.33482	0.106319	0.151488	0	0.12999	0.201355	0.144807	0	0	0	0.285125	0.616868	0
1500015L24Rik	0	0.429966	0	0	0	0.178001	0.340765	0	0.185397	0	0	0	0	0	0	0	0	0.78999	0.631438	3.11862	2.12394	1.25441	1.17174	0.878841	0.157501	0	0	0.456525	0	0	0	0.426929	0	0	0	0	0	0	0
1500017E21Rik	29.5221	44.7809	17.84	20.6167	25.7114	32.5946	22.6874	12.6982	8.73394	5.75098	5.36222	3.83639	4.50895	3.22821	4.97454	4.82849	3.40738	16.4311	42.7591	49.8077	31.1372	23.6413	34.575	40.2734	31.4657	21.4522	15.1257	10.8161	5.92611	7.71659	6.00255	7.98647	5.64922	4.64319	5.2866	4.13822	4.90128	5.26082	3.95158
1500026H17Rik	3.47295	5.9024	5.51365	3.63169	6.55689	4.32583	2.34452	2.00076	1.88026	1.59618	1.22664	1.57344	1.28208	1.5654	0.700978	1.48988	1.1293	1.97822	3.10177	5.50902	4.72782	5.6096	5.11947	2.47827	2.34588	1.64584	0.75713	1.20357	1.05863	1.28265	1.78561	1.23309	0.733855	0.912778	0.778851	0.924905	0.892707	0.938256	1.05583
1600002H07Rik	25.1651	37.854	35.1125	35.2829	44.8476	48.5266	50.2409	41.9752	32.8921	28.0956	27.1986	31.1561	27.4088	31.2896	29.6716	27.6083	33.0487	17.1562	20.0339	26.6436	25.205	24.5932	26.1865	32.9159	30.1045	26.0277	17.7861	20.5777	20.2147	24.6529	20.0243	19.7002	23.3285	19.561	23.0808	19.7484	20.4289	26.5204	27.0849
1600002K03Rik	8.53962	4.44605	12.4615	15.1433	16.5108	18.1691	14.5974	6.36721	3.11504	5.95344	2.7501	7.69897	4.78608	8.57395	10.3451	4.06907	0	3.61214	3.75099	3.57288	4.81735	9.8791	11.1519	12.0773	7.59488	11.6096	4.67133	7.16253	4.9765	3.32873	8.2358	8.10517	9.4527	3.66885	4.45803	6.54622	6.96485	0.401014	7.47874
1600010M07Rik	0	1.51107	3.52377	2.01849	0.892482	0.750253	0.240977	0.956583	0	0	0	1.14105	0	0.579755	0	0	0	1.9517	4.63536	1.71699	0.651708	0	1.87331	1.82489	1.07922	1.98032	0	0.41858	0	0.514162	0.335431	0	0.283748	0	0	0.785346	0	0	0
1600012H06Rik	24.7242	30.3316	13.1194	12.6916	14.6293	11.3258	8.07782	5.38346	4.12977	2.31672	3.54366	4.23522	5.24509	3.48697	4.33796	3.91511	4.37794	12.5278	23.4718	22.8858	13.4189	10.3659	11.5215	11.3847	8.26153	8.31817	6.22528	5.46224	5.2001	6.38077	6.91593	7.15444	5.97219	6.24863	5.76208	4.40598	5.21086	4.68843	4.48099
1600014C10Rik	258.076	398.417	307.046	273.54	220.686	204.321	200.799	219.349	248.607	243.73	248.79	245.053	244.982	257.803	250.936	234.95	266.577	153.289	226.878	351.275	267.608	225.453	205.609	191.431	185.111	216.275	246.603	264.873	299.175	281.104	264.125	260.861	240.75	204.769	220.884	220.601	196.182	223.934	220.353
1600020E01Rik	25.2852	26.5543	35.0782	37.1774	23.865	19.9271	5.2629	7.83085	6.81448	2.77424	4.86582	4.55573	3.04898	1.8848	3.93883	5.21981	2.91485	22.495	24.3543	28.3541	23.668	30.0948	26.9182	13.526	9.92439	8.03188	9.51472	4.53258	1.16401	6.12301	3.625	1.97019	1.17027	0.662246	4.94024	1.41529	1.80895	3.97345	1.44881
1600023N17Rik	0	0.457526	0	0.294701	0.433605	0	0.120305	0	0	1.02436	0.38174	0	0	0	0	0	0	0.456293	0.151562	0	0	0.543129	0	0.157512	0.569063	0	0	0	0	0	0	0	0	0	0	0	0	0	0
1600029I14Rik	0	0	0	0	0.352948	0.154371	0	0	0	0	0	0	0	0	0	1.6868	0	0.138135	0	0	0	0	0.683137	0	0	0.14025	0	0	0	0	0.107386	0	0.541761	0.192927	0	0	0	0	0
1600029O15Rik	3.12041	4.26091	4.21816	2.10286	1.24735	1.02524	0.601445	1.25043	0.316954	0.529497	1.09362	0.481445	0.547374	0.549723	0.206494	0.594707	0.0684853	0.382114	1.65344	0.747867	1.08472	1.4557	0.997031	0.483301	0.534243	0.416131	0.493676	0.78567	0.533373	0	0.136599	0.0533176	0	0.0806028	0.259838	0	0.448818	0.294205	0.369632
1700001C19Rik	18.4388	31.0633	29.78	43.5222	49.0402	42.2207	38.3871	29.1821	22.6697	16.879	10.0054	12.3201	9.12796	12.9941	8.63829	6.74413	7.55331	22.0153	26.0614	38.0049	47.4433	46.0258	59.037	59.4419	52.8102	40.4852	28.5496	18.7044	15.6035	16.5373	11.8943	12.3924	10.0438	8.44096	12.1389	10.0607	10.6136	8.7097	8.1064
1700001D01Rik	0	1.03918	2.67671	1.64553	0.976641	0.572746	0.554019	0.274663	0	0	0	0	0.369719	0	0	0	0	0	0.328613	3.40749	0.370236	1.56015	3.33197	0	0.244347	0.249149	0	0.237306	0	0	0	0.219644	0	0.346992	0	0	0.946534	0	0
1700001G01Rik	0	0.179292	0	0	0	0.0742796	0.211259	0	0	0	0	1.02184	0.0988926	0.450715	0	0	0	0.068213	0.180983	0.26841	0.101095	0.108376	0	0.0936407	0	0	0.165262	0	0	0	0.160067	0	0	0.189374	0	0	0.351395	0	0
1700001G17Rik	0.351713	0.358452	0	0	0.1697	0	0	0	0	0	1.04425	0	0	0	0.477813	0	0	0.133051	0.707875	0.52465	0	0	0	0	0.530788	0.405334	0	0	0	0	0.103483	0	0	0	0	0	0	0	0
1700001J03Rik	0	0	0	0	0	0	0	0	0	0	0	0	0	0	0	0	0	0	0	1.18728	0	0	0	0	0	0	0	0	0	0	0	0	0	0	0	0	0	0	0
1700001K19Rik	0	0.818234	0.648043	0	0	0	0	0	0.423302	0	0.682156	0	0	0	0	0	0	0.366105	0	2.16414	0.181619	0	0	0.674919	0	0	0	0	0	0	0.189968	0	0.319067	0	0	0	0	0	0
1700001K23Rik	0	1.67854	0	0	0.393312	0	0	0	0.362003	0	0	0	0	0	0	0	0	0	0	0	0	0	0	0	0	0	0	0	0	0	0.45062	0	0	0	0	0.352365	0	0	0
1700001L05Rik	4.86911	13.8792	11.8396	10.8302	9.74282	8.08021	5.4913	2.37837	2.14916	1.2462	1.5281	1.16056	1.23778	0.700695	1.74362	0.629911	1.33335	5.35019	7.27727	16.8777	16.0849	11.6638	13.6436	12.8126	7.93664	4.32055	3.11297	3.1576	2.61202	1.72842	1.98914	1.59066	1.11866	1.22526	1.52511	1.29884	1.26814	1.85451	1.98846
1700001P01Rik	0	0.571517	1.11314	0	0.269422	0.236496	0	0	0	0	0	0	0	0	0	0	0	0.411858	0.275035	0.815001	1.85485	0	0.508521	0	0	0	0	0	0	0	0	0	0	0	0	0	0	0	0
1700003E16Rik	2.74036	4.93253	8.71385	10.5684	11.2609	11.1196	8.04646	6.82803	4.25173	3.6496	2.37995	3.16778	2.40194	1.99505	2.93388	1.44619	0.780467	1.20898	0.868223	2.17944	3.95175	3.68309	7.81513	5.65767	4.33728	2.35907	1.8895	1.50039	1.24278	0.593986	1.18414	1.23821	1.58234	0.488782	1.13148	1.41133	0.714036	0.766357	1.73609
1700003F12Rik	0	0.446658	0	0	0.211119	1.29442	0.354236	0.527873	0.385235	0	0.185132	0	0	0	0	0	0	0	0	0	0	0.26004	0	0	0	0.332546	0	0.315519	0.438188	0	0.127119	0	0	0	0	0	0	0	0
1700003G18Rik	0	0	0	0	0	0	1.19267	0	0.258049	0	0	0	0	0	0	0	0	0	0	0	0	1.02355	0	0	0	0	0	0	0	0	0	0	0	0	0	0	0	0	0
1700007J10Rik	1.26442	1.50514	1.25116	0.561814	0.50949	0.523333	0.215378	0.424144	0.554042	0.619883	0.446945	0	0	0.86127	0.073531	0	0	0.364009	0.36066	0.452981	0.249087	1.36074	0.206006	0.738384	0.107923	0.311688	0.124617	0.397734	0	0	0	0.284417	0	0	0	0	0.265659	0.324447	0
1700007K13Rik	0	0.58737	0.38599	0.188509	1.29692	0.486356	1.39454	0.308028	1.35058	0	0.162718	1.48331	0.426084	0	0	0	0	0.144683	0	0	0	0	0	0.200748	0	1.02838	0.176313	0	0	0	0	0	0	0	0	0	0	0.871478	0
1700007L15Rik	5.38574	4.77848	4.0204	7.64805	4.30095	6.59415	5.41494	3.04821	2.94386	1.48829	0.754207	0.574192	1.47975	0	0	0	0	6.33266	5.33108	7.24006	9.46734	7.67458	16.2685	9.04964	7.47427	2.19969	3.05269	1.12385	1.78272	1.38011	1.68143	1.19998	0.217984	0.933996	0	0.201636	1.71416	1.83694	0.208208
1700007P06Rik	1.36981	2.18926	2.74532	2.49039	0.18831	0.82396	0.315087	0	0	0	0	0.251277	0.216469	0	0	0	0.164232	2.35112	0.977946	1.73899	1.53456	0.9331	0.363284	0	0.292998	0	0.537295	0.424336	0.788856	0	0	0.794727	0	0.821795	0.818674	0.355858	0.566741	0	0
1700008C04Rik	0	0.869631	0	0.398662	0	0.171583	0.304862	0	0	0	0	0.261583	0	0	0	0	2.04877	0.985908	0.406516	0.67782	0	0	0.79205	0.848249	0	0	0.186137	0	0	0	0	0	0	0.854251	0	0	0.196247	0	0
1700008J07Rik	7.22335	4.32577	4.24797	2.61648	4.05896	3.97044	2.69267	2.07473	1.64421	1.30426	1.05082	0.710469	0.901294	1.19547	1.11395	1.69969	1.67162	4.48749	4.5336	5.79776	2.69979	3.06849	5.02064	3.24145	1.92527	1.7944	1.65804	1.05109	0.783453	0.519415	0.78027	0.428267	0.344445	0.863962	0.834624	0.724534	0.389884	0.498102	0.720157
1700010B08Rik	0	0.355281	1.40414	0	0	0	0.140383	0	0	0	0.295763	0	0	0	0	0	0	0	0.175471	0	0	0	0	0.182706	0	0	0	0	0	0	0	0	0	0	0	0	0	0	0
1700010I02Rik	1.23892	2.32389	1.79122	6.63245	14.4123	2.16322	4.45986	2.31759	0	0	4.60162	1.35181	3.04769	0	0	0.827496	0	4.46562	6.38161	9.0551	1.92356	1.72425	1.51184	1.29431	0.678478	1.50941	0	1.20885	0	0	0	0	0.576915	0	0.856463	0	0.728893	1.00363	0
1700010I14Rik	1.33729	0.653231	0.291128	0.91836	0.690225	0.962417	0.6834	0.793505	0.813323	3.09675	0.793533	0.64385	1.04329	0.439651	0.946502	0.568666	1.8431	0.221955	0.3679	0.76396	0.575133	0.176372	0.137703	0.456303	0.333232	0.67776	0.335812	0.319898	0.45579	0	0.304199	0.353405	0.217851	0	0.49831	0.0675674	0.357456	0	0.283021
1700011H14Rik	0.990643	0.380873	1.01051	0.245902	0.481806	1.36699	0.399913	0.0994356	0.218866	0	0	0	0.209022	0	0.136623	0	0	0.669356	0.761815	0.188256	0.425988	0.303652	0.118417	0.26345	0.286499	0.0971799	0	0.275741	0	0	0	0	0	0	0	0	0	0	0
1700012C14Rik	4.74277	0	0	0	0	0	0	0	0	0	0	0	0	0	0	0	0	0	0	0	0	0	0.366192	0	0	0	0	0	0	0	0	0	0	0	0	0	0	0	0
1700012D01Rik	0.249492	2.27071	4.93619	8.21903	13.1024	7.93668	8.6206	1.79205	2.82848	0.27267	1.04294	2.22663	1.49919	0	0	1.4899	0.824174	5.50434	8.5675	7.97885	9.61879	16.6111	21.9885	13.3185	6.5818	7.07951	4.71378	1.76891	2.60891	2.38995	2.7028	3.62843	0.480111	2.31816	1.42824	1.77503	0.235912	0.367236	0.45721
1700012D14Rik	3.77864	2.63404	4.55592	1.95656	2.75861	4.60234	3.96499	6.01874	3.53367	2.49554	0.964135	1.10535	1.10068	0	0.459312	0	0	0.631625	3.37503	2.08349	1.58096	3.34352	5.71746	2.06521	3.77301	5.55521	3.09813	2.438	2.04718	2.74507	0.325834	0.566422	0.550994	2.37095	1.16853	0.508506	1.08246	1.26104	1.82773
1700012D16Rik	4.53357	0	0	0	0	0	0	0	0	0	0	0	0.521662	0	0	0	0	0	0	0	0	0	0	0	0	0	0	0	0	0	0	0	0	0	0	0	0	0	0
1700015E13Rik	3.16003	0.68653	1.34753	0.659207	0.216262	0.189476	0.363086	0.541025	0	0.748041	0	0	0	0	0	0	0	0.16754	0	0	0.250491	0.532105	0.621072	0	0	0	0.409229	0.161411	0	0	0	0	0.219147	0	0	0	0	0	0
1700015F17Rik	1.20846	0	0	0	0	0	0	0	0	0	0	0	0	0	0	0	0	0	0	0	0	0	0	0	0	0	0	0	0	0	0	0	0	0	0	0	0	0	0
1700016D06Rik	4.53379	8.25527	3.90392	2.8258	2.94915	2.60933	1.57295	1.28416	0.693751	0.913842	0.772536	0.733254	1.13894	0.114924	1.11687	0	2.2261	3.83873	4.24218	5.09158	2.5342	1.26423	0.652165	2.1302	0.973957	0.800722	0.948864	0.91855	0	1.33279	1.3575	1.19927	0.227231	0.120949	0.583743	0	0.899624	0.35152	0.660707
1700017B05Rik	5.42331	7.71565	8.40915	8.86595	11.7343	12.7951	12.6696	13.532	13.5658	12.9865	13.7944	13.555	13.405	13.405	15.4712	10.2152	15.2871	2.0185	1.62501	2.3722	4.6471	5.66579	6.56769	5.13006	5.93386	6.43443	6.61964	5.96855	7.64795	7.51075	6.46993	6.07448	5.13158	4.46042	5.23769	4.5662	4.59467	5.92249	5.46459
1700018L02Rik	1.49118	6.14337	10.2767	19.4683	37.6113	41.2799	37.2495	41.6286	28.2208	17.9522	12.9501	8.83471	6.90604	10.8522	7.55142	11.567	8.71078	5.63475	4.48689	7.18288	9.75966	22.5991	29.6259	27.8169	39.2429	37.6086	29.3476	23.7047	14.6426	17.0334	13.4512	11.7619	10.0585	8.16466	13.6675	13.2606	10.6706	7.23959	10.7965
1700019A02Rik	2.92129	0.294099	0.572159	0	0	0	0	0.465279	0	0	0	0	0	0	0	0	0	0.211489	0.56506	0	0	0	0	0	0	0	0	0	0	0	0	0	0.830205	0	0	0	0	0	0
1700019E08Rik	0	0	0	0.275594	0.543944	0	0	0	0	0.307908	0.237666	0	0	1.11021	0	0	0	0	0	1.23339	0	0	0	0	0	0	0	0.20046	0	0	0	0	0	0	0	0.250922	0	0	0
1700020A23Rik	0	0	0	0	0	0	0	0	0	0	0	0	0.257479	0	0	0	1.45816	0	0	0	0.259882	0	0	0	0	0	0	0	0	0	0	0	0	0	0	0	0	0	0
1700020I14Rik	135.296	188.281	128.784	95.4606	49.0632	34.2862	17.7776	7.17334	8.0865	7.07539	6.01229	4.30805	6.20989	2.2733	3.78214	2.54021	5.96476	73.9537	112.104	137.253	138.405	96.4939	65.9004	32.9285	18.4064	12.3403	10.3544	9.84143	9.05022	6.9538	6.49574	4.77639	5.25787	5.09042	5.95702	6.21464	6.40368	3.68796	5.02529
1700020L24Rik	0	0	0.334221	0	0	0	0.266832	0	0	0	0	0.213436	0	0	0	0	0	0	0	1.40172	0	0	0	0	0	0	0.30599	0.120985	0	0	0	0	0	0	0	0.15244	0	0	0
1700021F05Rik	15.9848	11.1585	28.3524	47.4824	46.1227	63.6539	77.6809	69.7142	69.6329	55.427	61.046	41.8377	44.5238	30.9039	48.843	53.0465	24.2199	25.1282	22.9221	16.3407	27.4398	42.3961	65.896	61.0322	69.9407	68.2723	65.0112	62.5323	51.9584	49.4151	36.023	23.156	35.0903	22.5883	25.9738	28.3764	22.8386	29.3552	30.4203
1700022E09Rik	0	0	0	0	0	0	0	0	0	0	0	0	0	0	0	0	0	1.36613	0	0	0	0	0	0	0	0	0	0	0	0	0	0	0	0	0	0	0	0	0
1700022H01Rik	4.59974	0.774749	0.504844	2.22576	0.731349	0.855099	0	0.203881	1.78166	0	1.06693	0	0	0	1.63046	0	0.631963	0	0.750526	1.11205	2.24759	0.893415	1.62137	0.78568	0	0	0	1.44631	0	0	0	0	0.245315	0	0	0	0	0	0.233448
1700024P16Rik	2.51416	4.22548	3.40236	2.57947	3.83245	3.85883	4.17067	3.05797	3.57514	4.63375	3.92253	5.41467	5.202	5.22489	4.8511	7.19527	6.48199	4.02539	4.71	5.02326	3.81333	3.89303	3.23499	5.08038	4.49675	4.67148	5.55072	5.35306	4.2368	7.43386	5.84902	6.12956	6.7958	5.08232	6.23319	5.7811	5.63195	5.6628	5.05889
1700025C18Rik	0	0	0	0	0	0	0	0	0	0	0	0	0	0	0	0	0	0	0	1.43117	0.271061	0	0	0.252586	0	0	0	0	0	0	0	0	0	0	0	0	0	0	0
1700025G04Rik	0.502509	1.90725	2.09369	1.35528	1.63136	0.910645	0.614483	0.342953	0.293822	0.148525	0.439184	0.223806	0.199091	0.180461	0.366507	0.0604369	0.290466	0.797007	1.33324	1.83457	2.15211	1.63572	1.60759	1.26694	0.83468	0.402288	0.377946	0.187986	0.153501	0.080736	0.269463	0.307861	0.0640979	0.108176	0.165487	0.191308	0.0757656	0.149613	0
1700025N23Rik	23.5899	36.47	27.198	13.3108	12.7284	6.60121	5.85912	3.0897	4.16998	1.85974	5.30532	3.00953	3.73963	3.42726	1.40459	0.975617	4.5361	6.04921	10.178	14.5752	16.9459	9.14969	4.61307	1.58135	3.5341	2.77991	3.13721	1.6698	0.994448	0.771373	1.3643	2.02099	1.96517	3.2679	1.55872	0.575615	1.73782	2.95789	1.8846
1700026D11Rik	2.25705	0.957268	0.377634	0.368812	0.181185	0	0	0	0.165066	0	0	0.725257	0.416843	0.940684	0	0	0	0	0.753912	1.39668	0	0.674577	0	0	0.282473	0.431478	0.345112	0	0	0	0	0	0	0	0.157885	0	0.182126	0	0
1700028D13Rik	10.7417	3.62545	1.42069	0	1.14144	0	0.191892	0.762447	0	0.786482	0.600016	0	0.653706	0	0	2.1481	0.197779	1.58706	2.11607	2.78673	0	0.839906	0	0	0	0.178999	0	0	0	0	0	0.158549	0	0.247292	0.392224	0	0	0.176521	1.09959
1700028E10Rik	3.62172	1.80399	3.14672	3.57184	5.4515	3.4627	3.51745	1.55336	0.888361	1.97477	0.402303	0.812936	0.263628	0.318215	1.97867	1.08059	1.26989	2.5415	3.35013	3.97953	3.10711	5.97146	6.14055	4.38381	2.27326	1.8283	2.04269	1.15417	1.1876	2.55023	0.560553	1.6264	0.94135	0.54212	0.803739	0.581971	0.771711	3.06005	0.151107
1700029F12Rik	0	1.64294	1.36022	0.794822	0.147882	0.453541	0.431556	0	0	0	0	0	0	0	0	0	0	0.514204	0.396696	2.63254	1.06956	0.489779	0.254622	0	0.102669	0.208974	0.374569	0.0988588	0	0	0	0	0	0	0	0	0	0	0
1700029I15Rik	1.19693	4.64623	1.10045	8.72167	1.08152	2.40734	1.89957	4.6744	2.50631	0	1.40256	1.44923	6.06295	5.84217	0	0	0.4495	1.5687	0	2.34962	4.80028	3.12593	4.82503	0.562747	0	0.79597	0.976687	1.90792	1.00758	0	0.90171	0	0	0	0.86218	0	1.5096	0	0.946988
1700029J07Rik	0	0.240833	0.288473	0.377675	0.421722	0.0396029	0.0421661	0.447078	0.424041	0	0.0402775	0.0605927	0.258014	0.630659	0.182587	1.05715	0	0.265321	0.207199	0.147141	0.380891	0.180465	0.553846	0.563321	0.347051	0	0.755977	0.0706593	0	0.757449	0.203338	0.241256	0.577756	0.0534049	0.208589	0.181043	0.568923	0.261575	0.188284
1700030J22Rik	0.846205	1.31296	1.49839	2.22092	2.50026	1.81407	2.81048	1.97913	1.6599	1.02042	1.36577	0.777226	1.11738	0.800706	0.573715	1.52398	1.19258	0.13491	0.35753	0.596714	0.498623	1.07258	1.29873	0.553182	1.01394	1.27128	0.489192	0.518407	0.402165	0.556657	0.211766	0.123053	0.706537	0.373518	0.303497	0.329076	0.17394	0.377031	0.431963
1700030K09Rik	0.786835	3.90237	4.35956	2.80061	2.37281	3.27962	3.18562	3.12889	2.33595	4.53131	3.33359	3.02401	4.32566	3.51706	4.57993	5.12847	2.53292	0.749654	1.15921	3.02979	3.01869	1.72146	3.10274	2.22224	1.71037	1.61174	2.41749	2.40071	3.16487	2.11143	2.54758	3.52961	1.85365	1.55762	4.44707	2.33516	3.59672	2.3679	2.92899
1700030L20Rik	0	0.608189	0.646223	0.218091	0.537833	0.452435	0.575841	0.492927	0	0	0.609688	0.0879439	0.0358059	0	0	0	0	0.477996	0.180863	0	0.189877	0	2.05642	0	0.196948	0.194742	0.142603	0.124367	0.24405	0	0	0.328427	0	0	0	0	0.162677	0.366349	0
1700034H15Rik	1.34793	1.22315	1.06176	1.04641	0.431632	0.190861	0.230173	0.176431	0.14556	0.179652	0.331235	0.310726	0.147863	0.0354756	0	0.204542	0.138453	0.678129	1.10821	1.23713	1.20011	0.542989	0.213183	0.917309	0.222193	0.0273053	0.113189	0.251341	0.281861	0.275175	0.163918	0.0508389	0.138306	0	0.117937	0.156496	0.162062	0.0524239	0.160336
1700034K08Rik	0	0.301458	0.585885	0	1.42007	0	0	0	0	0	0	0.379409	0	0	0	1.31449	0	0	0	0	0.650179	0	0	0	0	0.439064	0	0	0	0	0	0	0	0	0	0	0	0	0
1700034P13Rik	2.7394	3.20882	4.29823	10.8504	14.0684	18.7292	16.7856	15.5874	15.6979	12.2941	10.0418	14.6169	10.2944	15.0553	12.1117	12.1706	9.27752	2.17227	2.95126	2.36507	4.61038	7.21464	11.8776	9.27906	7.3306	13.233	7.33903	8.8886	14.9588	10.6039	9.41723	8.93393	9.61971	5.74514	10.8367	11.6247	5.50958	4.817	10.0253
1700037C18Rik	0.534112	1.91459	0.271742	0.132322	0.648469	1.01931	0.862123	2.03618	1.06091	2.15571	0.68569	0	0.149905	0.408064	0.220365	0.419254	0	0.513642	0.682187	0.202281	1.06838	1.46773	1.78042	0.283285	0.717899	1.35685	0.374157	1.08626	0.649313	1.57578	1.84191	1.48748	0.671535	0.14299	0.574076	0	0.264303	2.17433	0.519024
1700037H04Rik	2.29521	5.65317	6.8942	10.388	10.2296	11.8724	11.0831	10.2694	6.17932	4.13968	2.95813	2.83138	2.58858	2.70609	4.69713	0.545102	1.3827	4.35747	2.96272	5.60155	6.42032	11.0151	10.5072	9.17994	10.6842	9.00023	6.17209	5.43055	5.15511	2.30805	3.74859	2.25692	1.51442	1.85468	2.48794	2.32324	2.86124	3.95022	4.28014
1700040L02Rik	1.26612	0.944966	3.29478	5.15187	5.38128	6.45764	4.36932	6.01054	7.33077	5.08872	6.92237	4.33424	4.41332	5.07368	2.92825	2.7332	5.34859	3.56725	4.14368	3.33541	5.16242	5.94805	13.0361	13.7482	10.4245	12.1479	14.3876	11.6575	8.56196	7.89078	6.8918	10.3464	3.7321	6.32398	7.08571	5.19974	4.9353	5.76196	4.63095
1700041A01Rik	3.40293	0.635614	1.84357	2.36595	1.98971	2.40727	0.90067	2.27908	1.83043	2.85946	0	0	0.262034	0	0	0	6.83302	0.488315	2.97177	0	0.254753	2.32457	0	0.0713896	0.264671	0.900169	0	0.203149	1.5001	0	0.241706	0	0	0	0.539298	0	0	0	0
1700045H11Rik	0	0.641235	1.86466	3.05455	5.13104	0.795913	1.53606	0.762089	1.65894	3.04704	2.107	0.403367	0.858344	0.306386	1.83657	0	0	5.95113	9.48824	16.7777	12.0567	20.3579	18.9243	17.3669	17.9985	13.9364	13.4963	13.928	11.4944	12.7629	12.2073	9.42982	9.58803	4.84374	7.10686	7.73514	8.53124	10.7241	7.64169
1700047A11Rik	2.67637	0.299212	0.581699	0	0	0	0.477067	0	0	0	0	0	0.160619	0	0	0	0	0	0.861281	0	0	0	0.265188	0.301284	0	0.218034	0	0.207367	0	0	0	0	0	0	0.238435	0	0	0	0
1700047E10Rik	3.47774	7.10938	1.78786	0.84866	1.29159	1.0866	0.294468	0	0.356435	0	0.56284	0.670494	0.273192	0	0	0	0	0	4.03825	1.92552	1.75438	0.134959	0.633416	1.37384	0.792294	0.0701825	0	0.0898642	0	0	0.941107	0	0	0	0	0	0	0	0
1700047G03Rik	0	0	0.381766	0	0	0	0	0	0	0	0	0	0	0	0	0	2.71864	0	0	0	0	0	0	0	0	0	0	0	0	0	0	0	0	0	0	0	0	0	0
1700047I17Rik2	4.97466	6.79663	3.66422	2.52373	4.02577	4.10728	4.08698	3.09718	1.51315	1.5232	1.0611	1.09107	1.65501	0.320079	1.08668	2.10237	3.28768	1.48757	3.78963	4.30119	3.35426	2.81638	2.58264	3.01449	2.16569	2.03832	1.33091	1.32977	0.552088	0.243075	0.291147	0.31564	0.535509	0.388964	0.40444	0.0960678	0.496257	1.29223	0.573682
1700047M11Rik	0	0	0	1.72392	0	0	0.408756	0.202998	0	0	0	0	0	0	0	0	0	0	0.498347	0	0	0	0.23071	0.260825	0	0	0	0.360134	0	0	0	0.335646	0	0	0	0	0	1.12102	0
1700048M11Rik	0	0.45002	1.72244	0.42504	0	0	0	0	0	1.37266	0	0	0.95117	0	0	0	0	0.935659	0	0.620158	0	0	0	0	0	0	0	0	0	0	0	0	0	0	0	0	0	0	0
1700048O20Rik	4.22009	7.59011	7.22182	4.59896	6.53605	6.13537	4.102	2.62413	2.41613	0.904753	1.39952	1.89735	1.55432	0.935949	1.07215	1.77882	0	2.66329	4.77511	3.26377	2.07853	3.86757	3.2634	3.17414	2.88094	2.44574	2.02508	2.15876	1.2941	0.707238	1.40926	1.54454	0.713549	1.05843	0.673313	0.933784	1.75623	1.76867	0.973524
1700051A21Rik	0.248106	0.318381	0.475058	0	0	0.700448	0.166222	0.330722	0.0910993	0	0	0.401344	0.0587601	0.211755	1.54127	0	0	0	0	0	0	0.254346	0.099318	0.222306	0.0800307	0.32686	0.0979578	0	0.363335	0	0	0.435867	0	0	0.0896735	0	0	0.323666	0
1700052K11Rik	3.89961	6.48929	2.95867	5.28273	5.14881	5.21434	5.15026	5.47346	5.19046	3.46823	2.44987	1.57538	1.26525	1.17858	2.12344	2.24914	1.16532	1.01292	3.85142	4.8061	4.16819	3.86155	3.11441	3.3246	4.43314	3.60586	2.55194	1.88122	1.41453	1.64003	1.85961	1.07548	1.04839	0.233562	1.45067	0.648617	1.00163	0.35099	0.700617
1700056E22Rik	1.41719	0.64323	0.955583	2.95065	1.21901	4.52814	3.80845	5.17499	4.43686	4.48811	4.69353	1.82911	1.66965	2.70483	2.83896	4.15766	3.47642	1.80032	0.638121	1.18228	2.50009	6.47687	4.45409	5.97188	5.74719	6.21622	4.3772	0.807916	4.53446	2.97526	2.98962	2.16853	1.41202	3.17918	1.87539	0.581971	2.77816	2.29415	0.906643
1700063D05Rik	5.8127	2.94167	6.72114	2.58525	1.62055	3.04384	2.33606	0.193365	1.26851	2.12458	1.35182	0	1.06035	0.714187	1.42179	0.725418	0	2.14359	4.28845	1.41201	5.88283	3.40422	4.85534	1.744	3.026	0.362739	1.31047	0.344336	0.635531	0	1.42147	1.12434	0.233679	0.751905	0.198684	0.43208	0.91864	0.894126	0
1700065D16Rik	0	0	0	0	0	0.548322	0	0.316813	1.02985	0	0	0	0	0	0	0	0	0	0	0	0.844003	1.32918	0	0	0.437628	0	0	0	0	0	0	0	0	0	0.308336	0	0	0	0
1700066J03Rik	0	0.771801	1.48421	0	0	0.319042	0	0	0.664728	0	0	0	0	0	0	0	0	0	0.362987	0	0.409576	0	0.667903	0	0.538929	0	0	0	0	0	0	0	0	0	0	0	0	0	0
1700066M21Rik	32.7293	70.5642	32.0953	33.7168	32.5666	28.3899	20.7306	12.8617	11.1302	6.44548	7.50362	4.98507	6.13646	3.38028	2.78365	7.86221	5.44321	15.7774	28.8006	41.3531	32.6246	21.8589	22.5339	24.7931	17.8454	10.1728	10.1784	6.81085	5.37391	4.66957	3.89263	3.82558	4.35804	4.05472	3.89393	3.28834	4.29159	2.84157	2.72859
1700067K01Rik	0.407626	2.50425	1.10542	1.34584	2.90239	3.57168	2.19299	5.66996	2.8781	2.19114	2.09221	1.40726	3.27774	1.93622	1.12044	2.34395	4.76253	0.939965	0.277439	0.616983	1.08632	0.828965	4.39556	3.60086	1.25108	3.60759	2.40942	4.41752	1.88537	2.21826	2.84915	4.06343	1.91157	1.59932	0.933683	1.39395	1.61216	1.57866	2.63747
1700071M16Rik	0.46502	0.263529	0.321462	0.332562	0.173551	0.136297	0.123901	0.0841729	0	0	0.0888274	0	0	0	1.04181	0	0	0.57225	0.268497	0	0.119857	0.193242	0	0	0.306612	0.0412642	0.588932	0.116459	0	0	0.518228	0	0.316606	0	0	0	0.0522266	0.974547	0
1700072I22Rik	1.43293	4.01463	2.16216	1.23122	1.20932	0.755516	1.0098	1.43409	0.31466	1.61689	0.151841	0	0.298308	0.539005	0.777948	0	0	2.707	2.34031	3.20218	4.03403	1.28908	3.34726	1.12516	1.48472	0.412306	0.988686	0.130223	0.72832	0	0	0.73271	0	0.377987	0.754604	0.491901	0.522084	0	1.01978
1700084D21Rik	1.03805	1.01798	1.93682	0.958016	0.475109	0	0	0	0	0	0	0	0	0	0	0	0	2.08985	0.468383	1.38702	3.18319	1.10778	0.857444	0	0	0	0.432351	0.676134	0.900704	0	0	0	0	0.497513	0	0	0	0	0
1700084E18Rik	6.74733	2.54495	5.81045	3.83206	2.85065	5.47484	4.96357	8.15677	1.75675	1.01865	2.05859	0	2.13816	2.82011	6.44769	0	0	1.74154	0.468383	0	0.530532	2.76946	5.57339	2.48469	4.84757	4.24161	3.45881	0.338067	3.00235	0	1.87194	0.617762	2.2825	0.497513	0	0.837037	2.23585	3.09646	1.26825
1700086O06Rik	4.93185	2.56894	2.55909	5.68875	4.12491	5.38078	2.28541	2.24251	0.633649	2.59145	1.556	0.605963	1.26132	0.632388	1.06676	0.776329	0	2.48587	2.9743	3.17523	6.12871	5.81572	6.57914	7.90206	3.4576	2.37363	2.28565	1.59231	0.495902	0.401676	1.07127	0.672004	1.58477	1.59255	1.70158	0.580054	0.334206	0.611837	1.38617
1700088E04Rik	2.1631	0.198002	0	0.535365	0.214296	2.18915	0.505988	1.9256	0.316144	0.315769	0.356539	0	0.404647	0	1.14737	1.78853	0	0.473007	0	0.44671	1.97702	1.21251	2.65855	1.44004	1.09532	1.47174	2.39301	0.806667	2.58115	2.95103	0.490979	0.512924	0.135847	0	0	0.76264	0.683049	2.50187	0.176715
1700091H14Rik	0	0	0	0	0	0	0	0	0	0	0	0	0	0	0	0	1.64577	0	0	0	0	0	0	0	0	0	0	0	0	0	0	0	0	0	0	0	0	0	0
1700092C10Rik	4.78664	1.02736	2.64768	0	0	0.566425	1.64271	1.90055	0.88544	2.51286	0	2.15144	0.914248	0	0	0	0	1.94457	4.55248	3.85402	7.32645	3.08809	7.79482	10.95	6.04605	1.23305	3.58763	2.81832	2.56235	3.46159	0.375369	0	0.954519	0.343389	1.07702	0	0.312294	0	0.899295
1700092M07Rik	0	0.705473	0	4.62274	0	1.75801	2.33145	0.573599	0	0.678429	0.563436	0	1.09333	0	0	0	0	0	0	0	0	2.24349	1.72151	0.67547	0.464359	0	0	0.912563	0	0	0	0	0	0	0	0	0	0	0
1700094D03Rik	3.63687	5.17971	2.94669	2.80312	1.71641	1.4329	0.912666	0.102158	0.959004	0.586591	0.621573	0.324965	0.466207	0.340532	0.546642	0.597783	0.35671	1.70976	2.2214	3.16313	2.75306	1.34114	1.34916	1.15582	1.12125	0.558842	0.394151	0.367497	0.511262	0.228244	0.280395	0.267838	0.718623	0.448096	0.140252	0.363377	0.378572	0.395511	0.330777
1700095A21Rik	0	0.424732	0	0	0	0	0.223201	0	0	0	0	0	0	0	0	0	2.71739	0.212421	0	0	0	0	0	0	0	0	0	0	0	0	0	0	0	0	0	0	1.09292	0	0
1700095J12Rik	0	0.450836	0	0.433024	0.426109	0	0	0	0	0	0	0	0	0	0	0	0	0.330369	0.440326	0.97856	1.72845	0	0	0	0	0	0	0	0.589203	0	0	0	0	0	0	0	0	1.15887	0
1700096K18Rik	8.48921	7.54839	5.99557	6.20881	6.89504	6.17384	2.58588	1.8161	0.5005	0.110587	0.649533	0.490144	0.746572	1.06864	1.62297	0.451142	0	4.49193	6.19501	7.85902	4.84471	4.00554	4.46444	4.05267	3.74784	1.45855	1.33586	1.05942	0.60121	0.953533	0.86184	0.200192	0.192286	0.918531	1.15307	0.714987	0.567793	0.622964	0.373495
1700100I10Rik	0	2.59644	0.573975	0	0.565075	0.826031	0.594846	0.459244	0.167622	0.214841	0	0	0.21461	0	0	1.77106	0	0.922615	1.17154	2.04214	1.16528	0.303033	0.1785	0	0.865878	0	0	0	0.643156	0	0	0	0	0	0.321245	0	0	0.288649	0
1700101I11Rik	0	0.409507	0.403197	0.197002	1.54964	0	0.648639	0.322329	0	0	0.170037	0	0	0	0	0.920934	0.675133	0.150941	0	1.19111	0.450557	0.718884	1.11941	0.20963	0.601879	0	0.736163	0	0	0	0	0	0	0	0	0	0	0	0
1700102H20Rik	0	0.348396	2.38659	3.54979	4.69361	2.09781	1.03741	2.55083	1.63754	2.46217	0.506844	0.786696	0.655714	1.71825	0	0	0	0	0.570315	0	0	0	0	1.21783	1.2614	3.43309	0	0.412067	1.80301	4.05749	1.29536	1.11898	0	0	0	0	0	1.24739	0
1700102P08Rik	1.70832	1.07694	0.80272	0.651388	0.510708	1.00339	0	0	0	0.30338	0.337554	0.170234	0	0.401879	0	0	0	0.607083	0.403123	0	2.25464	0.48189	0	0.13948	0.20204	0.411226	0.245655	0.0972611	0.456965	0.955079	0.157777	0	0.529149	0	0.678607	0.736777	0.390499	0.101998	0.25568
1700105P06Rik	0	0	0	0	0	0	0	0	0	0	0	0	0	0	0	0	3.03058	0	0.326029	0	0	0	0.901714	0	0	0	0	0	0	0	0	0	0	0	0	0	0	0	0
1700108J01Rik	0	0.451616	0	0	0	0	0.730164	0.360957	0	0	0	0	0	0	0	0	0	1.2517	0.420229	0	0	0.497325	0	0	0.311007	0	0.386937	0	0	0	0	0	0	0	0	0	0	0	0
1700109H08Rik	0	0.685228	0.448351	0.219328	0.647566	0	0.181193	0	0	0	0	0	0.251008	0	0	0	0	1.83966	1.41216	0.660542	0	0.796741	0	0.69866	0	0	0	0	0	0	0	0	0	0	0	0	0	0.670311	0
1700109K24Rik	2.69853	1.79618	1.09796	0.26734	1.44127	0.228848	0.762215	0.108282	0.83367	0.155488	0	0.524108	0.151424	0	0	0	0	0.414996	1.51577	0.204296	0.154154	0.658791	0	0	0.10357	0.210812	0.755797	0.0997326	0	0	0.161741	0.18776	0	0	0	0	0	0.209111	1.04815
1700110C19Rik	0	0.238822	1.40436	0	0.2256	0	0	0	0	0.777916	0	0	0	0	0	0	0	0	0.232506	1.72221	0.521721	0.553719	0	0	0	0	0	0	0	0	0	0	0	0	0	0	0	0.523781	0
1700110I07Rik	0	0.710831	0.929113	1.13665	0	0.196151	0.376151	0.186812	0.204367	0	0	0	0	0	0	0	0	0	0	0	0	0.274852	0.641512	0	0.517409	0	0	0.333523	0.308185	0	0	0	0	0	0	0	0	0	0
1700112E06Rik	0	0.347594	0.687253	0	0	0.863531	0.27462	0.955605	1.4984	1.35167	0	0.878236	0.948114	1.20017	2.1334	0.263179	0	1.80895	0.687344	1.78307	0.384922	0.820499	0	0.536623	0.773345	0.524913	0.943434	0.248635	1.50848	1.22088	0.80425	1.16656	1.68944	0.360655	0.144152	0.469783	0.664651	0.259805	0.64979
1700112J16Rik	1.36938	2.83552	0.398568	0.792616	0.612515	0.373479	0.146658	1.6162	0.0567637	0.35609	0.0578915	0	0.035777	0.186733	0.385245	0	1.7557	0.710947	1.04787	1.12123	0.441888	1.66946	1.40104	1.11962	1.03001	0.520925	0.859958	0.13854	0.129055	0.691094	0.296045	0.0433562	0.977311	0.129883	0.10577	0.170764	0.298943	0	0.420057
1700113A16Rik	5.22453	6.33387	7.76636	9.79077	12.5414	9.18657	8.54727	7.56695	7.62936	4.73388	3.90932	2.30804	2.52564	2.29095	0.150919	3.7122	2.53135	4.10638	4.82014	6.07803	6.81512	8.12974	5.4893	7.8502	9.98516	8.13157	4.69714	2.52151	4.17392	2.7182	3.36384	1.17787	2.05454	2.58847	2.50637	3.78999	1.75152	4.40585	2.30073
1700113B09Rik	0	0	1.99008	0	0	0	0	0	0	0	0	0	0	0	0	0	0	0	0	0.711727	0	0	0	0	0	0	0	0	0	0	0	0	0	0	0	0	0	0	0
1700119H24Rik	1.62823	5.22725	5.06262	9.02068	11.0692	8.1082	5.74102	2.58917	3.94317	1.37709	0.268192	1.64329	0.524373	0	0	0	4.47044	1.63001	1.24562	1.38415	3.15517	10.7249	3.73502	4.58317	4.86666	3.5442	6.29512	1.34961	1.4349	0	1.97921	0.208472	2.74335	0.657281	1.29057	0.280983	1.79556	0	1.72619
1700120C14Rik	0	0.676775	0	5.07097	2.50864	3.93671	0.557248	0	2.92571	1.96175	0.541444	0	0	0.610592	0	0	0	0	0	1.80446	3.45699	0.719637	0	0.649455	1.79097	0.456973	0.589004	0.439285	0	2.16249	0.344576	1.98152	1.17956	0	1.48047	1.07902	0	0	0
1700120G07Rik	0.887358	0.36168	0.714394	0.174331	0.378152	0	0.142943	0.426312	0	0	0	0	0	1.0687	0	0	0	0.134191	0.535423	0.793741	0.799824	0.639035	0	0.929459	0.267652	0.40879	0	0	0.120378	0	0	0.121088	0	0.187356	0	0.487726	0	0	0
1700120K04Rik	1.48025	2.21777	2.84812	0.700999	1.03993	1.52726	0	0.586699	1.59134	0.384036	0	1.39134	0.39306	0	0	2.10413	1.17982	0	1.39525	0.516598	0	3.72396	0.642417	0.367613	1.81374	0	0.641629	0.503539	0	0	0.803723	0.46532	0	0.737208	0.576563	2.19772	0	0	0
1700121L16Rik	3.85102	0	0	0	0	0	0.560509	0.833681	0	0	0.573684	0	0	0	0	0	0	0.496362	0	0.491973	0	0.394149	0	0	0	0	0	0.239828	0	0	0	0	1.62444	0	0	0	0	0	0
1700123M08Rik	1.24923	0.284156	0.282101	0	0	0	0.671993	0.33411	0	0	0	0	0.0778136	0	0	0	0	1.17229	0.14156	0.629607	0	0.676672	0.659529	0.147014	0.638231	0.649573	0	0.102449	0.288438	0	0	0	0	0	0.119069	0	0.137079	0.858915	0
1700123O12Rik	0	0.343431	0	0	0.968605	0.851966	0.274584	0	0	0.359885	0	0.431501	0	0	0	0.985267	0	0.731105	0.326029	0.483013	1.10188	0.38701	0.901714	0.22705	2.6671	1.97797	0	0.235449	1.07028	0	0	0	0	0	1.07976	0	0.6262	0	0
1700123O20Rik	24.5615	29.9932	28.1894	47.0821	56.2402	75.8253	69.4454	61.684	51.2606	36.5208	28.6623	22.2507	19.7156	19.0312	22.3955	27.4308	17.5785	26.2374	33.8333	26.935	29.1049	44.1243	57.6279	59.8567	62.9414	51.0164	38.2831	30.8744	27.4566	20.9921	20.7484	17.8216	18.1992	16.1744	15.3822	14.2509	14.2551	15.158	12.6811
1700125G22Rik	0	0.93653	0.739264	1.26322	0	0	0	0	0	0	0	0	0	0	0	0	0	0.416239	0.184564	0	0	0	0	0.192299	0	0	0	0	0	0	0	0	0	0	0	0	0	0	0
1700128F08Rik	1.84601	4.13781	4.59582	3.68561	5.13583	2.34974	0.925852	0.747001	1.71358	1.52175	0.350373	0.854019	0.670227	0.268792	1.81428	0.621482	3.27315	0.618804	1.08608	1.99873	3.53374	3.06183	3.55891	2.5298	1.76705	0.721967	0.739367	0.599575	0.0940075	1.31749	0.158283	0.584767	0.398145	0.454257	0.698893	0.162603	0.399025	0.716272	0
1810007D17Rik	0	0.229716	0	0	0	0.190197	0	0	0	0	0.19031	0	0	0	0	0	0	0.336279	0.224129	1.32821	0.754198	0.534005	0.831039	0	0.837848	0.341427	0	0	0.449523	0	0	0.302633	0	0	0	0	0	0	0
1810008I18Rik	122.054	144.263	176.165	294.673	416.055	465.893	444.801	370.117	253.862	171.73	147.005	110.65	98.5084	77.6797	78.3615	67.5652	88.4788	225.974	286.697	273.795	400.847	596.528	809.195	972.356	841.68	741.473	552.465	374.228	323.98	259.499	229.367	208.584	221.135	198.361	186.905	175.083	169.524	185.96	165.156
1810009A15Rik	26.3848	41.4483	46.2053	71.7781	102.983	126.147	138.902	144.209	112.705	95.6752	67.1543	46.0057	39.8743	31.6786	41.5808	65.5061	36.7891	31.3054	26.9651	29.1887	51.5582	60.8845	87.578	122.028	124.119	132.235	99.4975	65.8582	62.5335	51.9792	42.5936	37.9461	33.3099	26.637	31.0107	34.4527	28.5603	28.1492	28.6165
1810010H24Rik	1.73387	4.09804	5.42879	6.34434	7.12512	5.99581	6.99674	5.99452	3.17913	2.76864	1.94061	3.45462	1.57225	0.543487	3.81544	2.5128	5.93377	5.23343	7.35955	5.65768	5.18358	5.70164	10.4168	12.0263	7.1712	8.23651	4.36037	2.46607	2.7798	1.57406	2.95988	2.87888	4.29314	3.14232	2.98197	1.36978	3.30019	2.37884	1.16656
1810011H11Rik	0.373316	1.44005	1.15132	1.39857	1.55047	1.35221	0.528119	1.05091	0.165504	0.768161	0.563856	0	0.264536	0.0963926	0	0	0.161739	0.510459	0.193509	0.430463	0.648668	1.506	0.54244	0.701161	0.656273	0.741755	0.795268	0.210238	0.0662914	0.51607	0.228054	0.331087	0.0953981	0.708839	0.326909	1.0642	0.0938997	0	0
1810011O10Rik	32.6658	44.5995	25.9181	24.5735	19.9405	26.4548	35.0779	30.9147	30.1389	23.7727	20.2299	17.5379	13.1624	11.1633	20.1041	12.7341	5.73026	34.4192	46.8779	74.6756	50.2101	38.5273	34.1221	41.9227	47.3418	56.8306	53.4557	45.6818	32.1174	30.9347	22.9174	20.8892	20.5801	20.0429	16.8854	18.7243	17.7229	16.7261	17.4624
1810012K16Rik	0	1.85364	0	1.75754	2.43384	0.919164	0.593951	0	1.27698	0.770142	0	0	0	0	0	0	0	1.82845	1.04927	5.18047	1.1834	0.414921	0.322093	1.47454	1.55892	0	1.60862	0	0	0	0	0	0	0.739307	0	0	0	0	0
1810013A23Rik	0	0.588514	2.22948	0	0	0	0	0	0	0	0.473742	0	0	0	0	0	0	0	0	0	0	0	0	0	0	0	0	0	0	0	0	2.10525	0	0	0	0	0	0	0
1810013L24Rik	48.9921	75.3666	32.1521	38.5574	30.9877	31.8655	33.7896	35.277	35.6337	37.0401	30.2395	24.8624	21.4025	20.5135	22.5798	22.453	18.4075	29.6011	63.698	82.8719	50.4079	38.5083	39.2489	42.851	43.803	43.1935	45.7101	44.9604	37.895	32.9271	27.791	24.9109	18.4167	21.1585	17.6012	19.4644	20.2882	18.3651	19.6592
1810014B01Rik	1.00205	3.10019	2.40892	2.09598	2.2123	1.89457	1.08089	1.21002	1.40972	0.794182	0	0.326564	0.284548	0.172977	0	0	0.145728	3.14433	4.82206	4.76874	3.92293	3.54804	3.7507	3.62586	2.29443	1.80344	0.959106	1.57512	0.360668	1.93605	0.66579	0.594894	0.175563	0.454215	0.371528	0.477893	0.256816	0.0667748	0.168276
1810019D21Rik	7.41886	15.7036	20.383	38.0557	35.0562	37.4468	30.1613	23.7255	16.6672	12.9739	12.2884	9.44548	10.1507	11.155	12.01	10.0136	6.20191	11.8087	13.4138	15.4925	18.1976	27.4488	37.671	35.8742	31.7405	27.4275	17.6337	12.6681	11.5887	12.239	8.27159	10.8273	8.1908	7.12074	8.34097	6.78017	8.3467	9.19972	6.59701
1810021B22Rik	0	7.17519	10.7645	13.1945	23.6869	12.791	19.7661	17.4421	9.75682	10.9454	6.60161	5.90868	7.57803	5.85655	4.05306	1.61743	15.0297	4.38674	5.32416	3.15553	7.17925	13.6162	13.0515	14.7886	14.498	15.7862	11.725	8.84784	8.47911	8.50568	6.79447	6.0857	3.13087	3.64507	3.32257	4.57763	3.07587	1.79332	1.48658
1810022K09Rik	47.1336	31.0491	29.9642	58.2723	109.123	119.059	187.48	151.97	130.506	99.0731	65.5592	58.4813	53.222	28.3752	27.3931	45.0619	4.07928	55.7282	87.9195	59.2371	88.3345	124.83	170.75	271.243	279.546	257.619	273.74	203.538	80.2108	63.8705	83.9227	70.9383	64.2232	77.1876	66.0627	66.9036	70.0085	42.0745	28.1561
1810024B03Rik	0	1.03468	1.60411	2.22919	2.50998	3.61883	1.99015	0.359935	0.297288	0.652442	0.577675	0.290958	0.189584	0.689545	0.929878	0.355074	0	0.781861	0.115318	2.39394	1.28923	1.79352	3.33648	2.86896	0.520819	0.883183	1.47507	0.166994	0	1.22982	0.067828	0.866363	0.454462	0.483075	0.194474	0.422169	0.559064	0.52635	0.330234
1810026B05Rik	3.62781	4.93811	3.03222	2.23097	3.31432	3.31344	3.18609	2.90414	2.84983	1.49993	1.83737	0.974984	0.87991	0.96149	1.25357	1.7643	1.68721	1.70193	2.59306	4.10345	2.55664	1.53419	1.50247	2.00046	1.45318	1.62156	1.48685	1.25347	0.505803	1.548	0.43395	0.575219	0.704938	0.59897	0.404654	0.26057	0.505981	0.358364	0.250445
1810026J23Rik	48.9522	71.8754	39.2258	36.774	31.8708	29.2688	30.1678	30.6404	28.5677	30.6769	33.7459	32.1029	36.2146	34.1244	33.2572	28.131	26.4656	17.6601	32.2416	50.5556	27.035	27.2815	25.8106	21.8942	16.7212	22.0334	22.0654	26.1278	25.9782	25.4206	25.7006	26.4515	26.2556	21.2188	19.0185	19.7757	17.2507	20.9599	21.7411
1810030O07Rik	13.059	15.3709	10.2739	12.2322	11.819	7.71159	8.97452	7.6775	7.97608	8.06201	6.30767	6.37913	6.81166	6.47238	7.13026	6.02875	5.9112	6.66639	10.7959	14.3399	10.406	7.30284	7.45764	8.38402	7.86719	6.94454	7.77185	8.56047	6.84965	5.86453	7.5682	5.03038	3.63365	3.76811	4.35163	3.5999	4.91406	3.99146	6.56572
1810032O08Rik	3.27868	5.95317	5.43468	4.89572	1.71728	2.54012	1.2904	1.42536	2.75642	1.40682	0.632227	0.321397	1.68048	0.54251	0	0	1.4568	1.36854	1.81017	2.19084	3.63467	3.01021	2.32975	2.98293	0.951121	0.68326	1.58681	0.714567	0.362137	0	0.732572	0	1.69693	1.30078	0.9004	0.326073	0	0.270427	0.196654
1810034E14Rik	6.78847	7.07392	8.99578	13.9876	14.6816	14.6871	17.8492	14.793	11.2116	10.862	7.22606	5.87919	5.21196	4.91061	5.69991	7.26181	3.40991	7.72664	9.63035	14.2838	11.529	18.3722	24.8664	21.7442	20.6394	18.3885	16.7383	11.1086	12.3998	9.3173	8.27857	6.86948	8.5907	4.02888	5.2159	8.55804	7.55913	5.53348	5.33085
1810037I17Rik	16.4695	17.3007	23.1644	54.3467	73.4031	80.4	58.5378	39.0032	25.6603	14.8128	19.2403	11.6205	12.3547	7.56289	8.42668	19.7021	13.358	15.6062	13.9291	14.454	28.062	56.7478	78.9636	83.818	75.6429	52.3972	29.4393	21.5002	15.6222	13.3336	11.0628	15.5762	13.7013	13.6335	11.9614	8.47215	11.5323	6.32901	13.498
1810041H14Rik	0	6.17332	3.86836	9.71854	11.5549	14.7529	5.76006	9.49237	0.938462	2.9622	0	1.90376	1.72645	0	0	0	4.11489	0.702084	3.22699	0	6.69781	6.93688	8.35599	8.54015	2.77536	1.02102	3.61043	0.984118	3.39396	0	0.769505	0	0	0	2.94972	0	1.29131	0	0
1810043G02Rik	16.7746	12.5539	17.3073	19.0264	20.8453	22.4946	20.0962	23.0554	15.6695	15.0836	9.93197	5.3702	7.29211	4.92757	5.70467	3.69295	3.7192	5.7816	8.49288	11.251	7.82812	12.447	18.5073	16.8848	18.6604	13.9177	11.5177	11.0515	7.47818	6.59846	4.4277	5.08684	5.04349	4.05396	4.32407	5.5991	4.64458	4.4074	6.64988
1810044D09Rik	3.85218	8.90181	22.7656	22.0395	35.3607	22.8156	21.5362	8.11787	10.2422	4.34051	4.14398	4.78806	2.24597	0	0	4.75966	8.72614	9.45302	3.96376	9.39111	17.9035	23.9338	25.4739	19.6863	12.338	9.58895	6.20025	7.14906	2.82691	9.48978	6.13882	1.57873	3.09559	4.61481	3.5885	2.4892	5.68868	0	1.80625
1810046K07Rik	3.8388	4.05262	2.84045	6.16214	8.11162	10.1624	10.9416	13.4557	10.2909	6.60226	9.45307	17.1899	10.6043	13.4844	8.09932	11.1843	20.1496	6.21674	8.14117	4.73103	11.9287	12.1117	12.9419	16.5301	17.7279	17.6148	20.2015	18.6417	14.886	15.2537	17.8691	16.3898	17.1295	15.0905	12.2512	12.9944	11.4168	8.7092	11.037
1810053B23Rik	3.12244	0.112812	0.898816	0.887639	0.926279	3.44997	1.87892	0.752694	1.28922	0	0.345518	0	0	0	0	0	0	1.93742	2.00647	2.8416	4.12711	1.81385	5.55624	6.1033	4.7998	1.70703	0.634437	0.629447	0.638601	1.93447	0.283896	0.632025	2.66194	0.804741	0.654843	0	0.606896	1.1669	0.774969
1810055G02Rik	18.3958	21.36	20.04	20.9309	20.5194	18.9621	10.6807	8.82057	5.99164	7.09753	6.08953	3.67032	6.92538	6.50607	6.68848	6.35413	6.06784	13.3966	14.7547	21.776	20.6558	22.8744	21.0191	17.2225	14.794	11.5512	7.70541	9.14881	8.03355	9.33498	8.93118	9.0663	9.05578	6.98559	8.26498	7.41497	7.13231	6.84563	10.518
1810058I24Rik	165.094	172.056	206.545	360.906	511.781	549.447	450.817	267.902	166.096	102.135	83.5808	77.5392	77.6225	57.2503	67.7456	75.5506	70.7095	157.694	144.215	120.558	163.022	260.526	422.381	456.462	399.172	299.837	163.634	105.265	97.6204	83.6666	77.1888	79.1313	59.9272	50.4151	55.9298	49.3354	46.3765	49.8196	40.2119
1810062O18Rik	3.34023	0.903363	0.886933	0.21691	0.21345	1.49595	1.11069	0.177962	0	0.492674	0.187169	0	0.122415	0.440529	0	0	0	0.827377	0.66166	0.326764	0	0.788343	1.28239	0	1.64934	0.168021	0	0.159415	0	0	0.128443	0	0.216451	0	0.736838	0.800924	0	0	0.898173
1810063I02Rik	0	1.41236	0	0	0	0	0	0	0	0	0	0	0	0	0	0	0	0	1.19065	0	0	0	0	0	0	0.914932	0	0	0	0	0	0	0	0	0	0	0	0	4.17106
1810064F22Rik	9.59435	12.7027	7.35314	11.6839	9.31765	7.82327	6.93167	4.47841	3.01004	3.06249	1.77415	1.17887	1.85566	1.07859	1.51191	1.18379	2.55248	13.7006	16.0151	18.7438	17.0542	20.2328	18.5399	16.2546	13.8481	11.5438	6.56058	5.98501	3.16743	4.65714	3.35471	2.95146	3.38942	1.90616	2.59923	1.56847	1.8629	1.82342	2.09856
2010001A14Rik	14.339	21.8505	22.8632	25.2468	30.849	25.5575	15.9081	8.97058	9.05837	4.81918	3.86547	3.06047	3.82675	4.30565	2.8021	5.91968	5.07273	10.7814	16.7823	20.2131	22.2414	26.9759	29.1949	19.311	13.2241	9.36389	8.68938	4.67559	2.30982	4.7842	3.14023	4.51614	4.02071	5.8908	1.62128	1.95816	0.624072	1.13535	3.84371
2010003K11Rik	20.8099	21.2179	18.2784	21.5153	23.4297	35.0459	40.9339	47.8064	44.3859	32.5639	24.0862	20.2487	15.9405	19.5566	19.0375	21.5852	16.5231	3.36705	2.6078	7.54917	6.249	4.6038	8.57191	8.24367	10.9301	12.0727	15.0933	4.94449	4.73917	5.18627	3.211	4.9991	4.52522	2.34162	3.13867	5.33795	2.88848	1.79305	3.31391
2010005H15Rik	0.777023	0	0.744367	2.93228	0.725692	3.20031	1.24206	0.615222	0	0	0.631924	0	0.411032	0	0	0	0	0	0	0.539174	2.87553	0.431599	3.01417	0.767951	1.62142	0.826863	0.334933	0	0.712217	1.61457	0	2.66715	0	0	0	0.327342	0	0	0.333553
2010009K17Rik	0	0	0.660132	0	0.642193	0	0	0	0	0	0	0	0	0	0	0	0	0	0	0	1.09607	0	1.49532	0	0	0	0	0	0	0	0	0	0	0	0	0	0	0	0
2010106C02Rik	0	0.274113	0.534688	0.262132	0.517078	0	0.654289	0.216537	0	0	0.452302	0	0	0	0	0	0	0.594409	0	0	0	0.62938	0	1.10886	0	0	0	0	0	0	0	0	0	0	0	0	0	0	0.738758
2010107E04Rik	203.223	286.894	498.011	820.649	1216.64	1997	2240.06	1606.62	1053.2	533.025	536.776	397.886	390.565	314.425	378.059	271.389	242.969	331.16	263.416	376.603	543.809	816.632	1244.74	1854.29	1982.92	1653.54	1061.59	700.692	458.609	412.734	375.519	344.077	373.143	300.716	262.399	236.661	234.372	224.772	233.521
2010107G23Rik	0.154559	1.27413	0.159543	1.08439	1.51411	1.45178	0.875174	1.67965	2.05925	1.64852	2.61005	2.52226	1.05559	1.76576	0.777853	0	1.48076	0.911419	1.20879	1.43427	0.990032	0.772429	1.73361	2.08331	1.58076	2.78254	2.20707	2.3938	3.21255	2.86625	1.28417	1.54702	0.636068	1.60158	0.545393	0.887511	0.86098	1.47717	0.38698
2010109I03Rik	0.345652	1.27699	1.19175	1.15435	0.351173	0.697883	0.331135	0.363502	0.188068	0.17577	0.126613	0.0936224	0.0826551	0	0.117699	0.113135	0.932654	0.405785	0.467939	1.71649	0.443668	0.275368	0	0.0770272	0.113496	0.176896	0.270618	0.203778	0	0.0659175	0	0.0502259	0	0.0770531	0.247855	0	0.072072	0.585039	0.352045
2010111I01Rik	9.96618	13.0077	16.3362	25.6707	22.3524	18.8826	16.1936	14.5718	9.17109	5.21875	9.32888	7.1197	5.61224	6.71414	8.38726	5.64199	5.04441	10.9224	12.1852	14.0961	17.4951	27.0697	32.148	27.6491	22.765	18.3016	8.96681	8.93005	6.25171	6.11477	6.88775	7.40894	7.89641	5.90422	7.39009	5.07482	6.98739	2.93052	5.48212
2010204K13Rik	0	0.32582	0	0.19064	0.187389	0.491942	0.260234	0.516458	0.280893	0.218163	0.329109	0.819446	0.348676	1.55503	0	0	0	0.929133	0	0	0.34969	0	0.573211	0.653068	0.231178	0.74252	1.71253	1.12188	0	0.691412	0.897461	0	0.608129	0.408955	0.772464	0.53132	0	0	0
2010308F09Rik	5.88075	0.446863	0.855272	0	1.67339	1.11045	2.1655	0.71381	0	0.45464	0	1.12023	0	0	0	0	0	1.85898	1.24829	0	0	1.96965	0.76299	0.440128	0.615986	0.628657	0	0	0	2.214	0.238345	0	0	0	0	0	0	0	0
2010315B03Rik	29.6912	37.0312	20.7442	22.4752	19.1712	14.419	12.9315	9.81112	8.94037	7.12948	8.73515	6.88725	8.73857	6.86394	4.77499	9.03702	5.71467	17.1751	36.1819	36.0748	26.669	18.2088	14.2332	17.2907	13.3045	12.4853	10.3837	9.68567	5.21857	4.16927	6.34274	6.22126	6.83174	10.1374	7.44649	6.33907	9.96778	7.03393	7.59862
2010320M18Rik	13.5167	13.2477	16.589	43.2075	60.8712	71.2972	59.069	55.2585	39.9914	30.8651	14.7616	15.2734	18.0698	20.9284	13.8912	19.7084	26.2358	13.2121	12.9296	4.29352	15.7525	31.8696	46.0848	49.6049	41.8371	45.3383	27.9817	25.9407	25.3419	20.9735	13.4986	13.9986	10.2816	11.2484	11.3551	9.91497	7.74105	14.2441	14.6248
2200002D01Rik	6.73885	2.76158	5.30763	16.0537	22.9169	23.4913	21.2089	14.1163	14.9561	6.91784	4.82668	6.43348	3.97731	4.82476	7.9196	3.90256	3.13464	6.08282	5.18777	3.84152	11.7091	15.3705	34.4136	26.9775	30.2456	30.2895	19.4357	11.767	8.86087	8.21659	8.09526	6.90513	7.24143	2.35118	4.89072	4.662	7.10163	3.29384	5.42645
2200002J24Rik	0	0	0	0	0	0	0	0	0	0	0	0	0	0	0	0	0	0	0	0	0	0	0	0	0	1.11554	0	0	0.776008	0	0	0.394038	0	0	0	0	0	0	0
2210011C24Rik	0	0.524417	0.691143	0.674418	0.993268	0.289512	3.03856	1.92241	2.86348	2.1356	1.45561	1.10413	2.28837	1.72409	3.91769	0.793851	4.34814	0	0	0	0	0.825025	0.321388	0.899401	0.129599	0	0.158116	0.375018	0	0	0.606482	0	0.339752	0	0	0	0	0	0.163323
2210013O21Rik	8.89917	5.09637	4.09696	6.00103	8.93254	14.5347	8.06187	8.45906	2.76682	2.29466	1.2557	2.38364	2.15834	2.59836	0.50242	0.85331	0.312128	5.45079	6.87989	3.03142	2.5002	7.98687	7.25773	6.9752	6.82862	6.52787	4.59605	4.16922	2.00377	2.64196	3.25941	1.38658	0.365461	1.56199	0.934788	1.18496	2.87518	0.842146	0.350748
2210016F16Rik	14.6622	23.4993	24.8711	25.3706	33.038	42.8825	43.1996	52.6774	60.7026	54.3199	59.0688	54.9255	36.6852	34.0759	32.2837	29.5612	35.4027	9.58513	10.3327	23.0463	23.7086	22.6056	30.9355	39.3122	43.7007	43.4111	55.3498	60.2466	55.5043	48.0572	37.7468	34.1184	32.0958	24.3711	23.3224	25.0717	24.5766	27.261	21.478
2210016L21Rik	10.3585	20.8611	29.7381	25.5077	27.3896	23.807	25.0267	30.143	38.3486	33.6905	41.0368	32.1989	30.6923	31.2359	29.2573	29.0125	28.8072	9.02889	10.6988	14.9134	17.2198	21.7673	22.4788	21.3922	21.1919	23.0352	29.7107	29.7513	32.4083	35.5652	22.6099	23.0386	17.1874	11.2013	16.3414	16.5592	15.3593	13.9307	15.0346
2210039B01Rik	5.69001	15.9752	12.8568	10.1928	12.5663	14.825	8.87495	4.51662	3.6683	3.29254	2.94028	2.04051	1.65747	1.23017	2.46403	0.900461	2.69757	4.55724	3.95057	11.7352	6.61124	10.3268	7.77889	6.07973	4.00528	5.31907	2.67066	2.21552	2.02766	1.68651	2.31585	0.894689	1.87783	2.18644	0.492169	1.60358	0.924542	0	1.119
2210406O10Rik	0.436804	1.59029	2.23789	3.32244	4.65836	3.45295	1.7822	0.37437	0.898585	0.333872	0	0	0.407448	0	0	0	0	0.669013	0.943721	1.97644	2.15496	2.47763	2.20759	2.92432	1.67882	1.20762	0.54179	0.32158	0	0.615581	0.521091	0.201614	1.31176	0	0.771607	0.135222	0.11554	0	0.984142
2210408F21Rik	23.3111	33.0095	40.5354	62.2808	53.2167	54.6996	24.9503	24.3867	18.8135	6.6972	7.88682	9.57971	5.24924	6.35065	6.58583	7.39944	4.69983	47.8784	35.66	36.6219	46.0206	65.5974	82.0901	58.5229	41.4237	23.2634	13.4235	10.9268	7.63595	21.5598	9.96244	9.1876	8.27625	6.99348	4.54926	6.26822	8.30576	6.47307	10.4426
2210408I21Rik	1.31538	2.55727	0.788444	2.70246	2.89312	1.95645	2.01659	2.65869	2.7172	2.31624	1.34212	1.37982	1.04842	0.714019	1.23868	2.95331	3.25991	1.97056	2.6592	1.37657	1.66034	1.45368	2.60218	2.58902	2.45576	1.53914	2.13223	2.19312	0.889278	0.395199	1.45755	1.2793	1.39483	1.62847	0.977387	0.7946	1.46869	0.722774	1.75988
2210417A02Rik	6.15419	7.96245	16.7469	34.3397	32.9488	28.7119	17.3831	13.4945	8.4186	2.63859	4.73491	2.72543	4.43137	3.42644	8.42058	4.13016	2.6027	9.71001	8.89455	9.12104	13.8847	20.2957	29.9392	24.1516	15.2532	14.5168	4.09119	6.17493	4.25576	15.1741	2.56339	3.88177	6.35734	5.06086	1.1316	4.31297	4.92328	0.254172	0.314544
2210418O10Rik	3.08499	6.32258	5.80698	3.76218	2.37721	1.82148	1.1454	0.682882	0.827667	0.752911	0.678811	0.404439	0.554183	0.419696	0.286137	0.321999	0.480302	1.70834	2.2918	4.78753	3.90028	3.23265	1.37703	1.90749	1.38593	1.12428	0.979761	0.628304	0.686063	0.443498	0.536346	0.427431	0.727885	0.123537	0.626603	0.360255	0.637003	0.411452	0.504531
2210420H20Rik	0	1.41845	0	0	0	0	0	0.465279	0	0.313311	0	0	0.157979	0	0	0	0	0	1.13012	0	0.952923	0	0	0	0.210547	0	0	0	0	0	0	0	0	0	0	0	0	0	0
2300009A05Rik	110.501	110.194	88.3568	94.0482	92.0211	87.6567	76.4501	54.5988	33.1703	16.5225	15.3165	16.1351	12.1173	13.1679	10.6769	7.9772	11.1038	108.77	119.313	80.1563	69.4077	77.1501	83.1869	55.5739	40.082	31.7566	19.0668	19.4349	12.3609	21.5377	11.1705	9.21769	10.0236	11.4086	9.46927	12.1527	5.90629	6.54915	6.77574
2310001H17Rik	12.8148	17.3945	27.3021	54.7472	81.6015	89.8028	97.0986	73.3314	58.2216	33.4135	38.146	22.2364	24.0202	14.0054	23.0449	33.4298	14.9155	19.0016	17.1887	40.1192	42.9189	65.2052	74.4156	100.938	97.341	81.0363	62.0971	47.6759	37.5583	30.3104	25.1335	22.5935	17.0748	22.5888	23.9843	23.3395	19.8491	11.047	16.524
2310001K24Rik	0	0	0.939189	0	0.921353	2.85635	3.19916	0.394587	0	0	0	0	0	0	0	0	0	1.35406	0	0	0	0	2.08295	0	0.336481	2.74782	0.419593	0	0	0	0	0	0	0	0	0	0	0	0
2310005A03Rik	0	1.51123	0.630142	1.78997	0.681128	0.597748	1.21136	0.400677	0.531445	0.233655	0	0.130409	0.0573686	0	0	1.12019	0	0.155367	0.420852	1.53774	1.84334	1.86119	0.385147	0.32738	0.857422	0.240062	0.470805	0.11442	0.21163	0.549797	0.256906	0.282009	0.406466	0	0	0	0.403658	0	0.496137
2310009A05Rik	12.0278	15.3126	8.97352	22.1146	59.7974	65.1655	113.895	122.197	89.9266	40.9211	54.4011	31.4915	32.6724	31.8875	20.2968	31.6299	14.4772	18.0766	15.9057	9.42106	15.2657	28.246	49.6466	58.4066	70.4214	72.1426	64.7639	63.3985	25.2599	27.4994	29.6483	25.6011	23.6735	28.6176	19.9613	23.1858	20.5434	14.9789	11.5946
2310009B15Rik	12.9161	15.6639	25.0174	39.818	60.198	72.3825	59.612	34.2828	24.9482	12.5015	10.048	8.13057	5.63825	10.0431	9.54333	8.80025	3.82656	17.1693	9.70555	14.3775	18.2198	26.498	41.1656	55.8202	36.8131	28.4605	19.3311	15.1869	3.18727	10.9049	9.15013	9.30226	7.28036	6.83162	2.67894	4.95856	5.28181	7.46397	3.28118
2310010J17Rik	151.153	119.786	86.0042	83.3583	49.8757	33.8769	19.4116	19.6123	10.0133	13.632	2.26555	7.0583	9.52612	6.37646	10.9033	6.53102	4.77553	193.321	176.861	137.438	130.049	110.905	78.8906	34.2905	30.7962	10.7406	4.68894	15.5892	15.3698	11.2952	8.3005	3.7148	3.69162	6.79384	5.14216	7.31329	6.02641	7.81802	11.2475
2310011J03Rik	13.0692	26.0868	20.7598	24.4702	29.8029	34.8499	38.0788	42.923	43.9634	30.0533	25.8485	27.6444	18.5084	22.1429	22.625	18.7946	20.7599	11.4072	13.3554	16.5483	16.9949	19.4418	25.7678	22.82	28.4352	28.8561	34.2657	26.6381	25.1371	18.3383	15.7586	14.7716	12.5077	10.7883	13.3672	9.61653	9.5217	12.0672	12.8178
2310015A10Rik	2.10336	4.54128	4.40143	5.20008	3.65964	2.88326	2.00954	2.08197	0.984221	0.70055	1.03052	0.395252	0.519769	0.503258	0.099541	0.41332	0.443605	1.40687	2.02306	4.26555	5.3431	3.51644	3.09773	2.85197	2.23722	1.08572	0.752404	0.868719	0.980092	0.213205	0.631799	0.495729	0.631714	0.111169	0.679058	0.785162	0.518482	0.695578	0.490424
2310022A10Rik	4.49929	5.59133	8.26419	6.49547	11.9638	10.3369	11.0524	12.5296	9.59659	9.3073	7.75796	5.45959	5.81752	5.42433	5.7733	5.88991	6.60734	2.40387	2.97682	5.32568	5.23607	5.44771	5.01172	5.72708	6.37698	7.09632	6.85837	5.91405	5.69944	4.26406	3.77745	3.19316	2.45884	3.58505	2.56836	3.34207	3.33735	3.38158	3.53754
2310022B05Rik	20.4364	37.2073	26.0925	24.5593	22.2158	24.9479	28.9461	30.6689	34.2168	28.5168	22.8997	18.3986	16.5836	17.012	19.3631	12.8218	13.7204	7.80071	10.9315	16.041	18.5801	15.6968	19.7184	15.8625	17.0506	18.3719	18.9978	17.6674	13.496	10.8935	10.5531	9.28098	6.67843	5.02407	6.85311	8.30858	7.89222	8.84613	7.53716
2310030G06Rik	50.3909	34.2003	28.9749	30.9994	36.1826	40.0895	39.7422	40.5835	34.3928	28.8308	24.6246	15.5591	15.6115	13.7525	10.2512	6.73863	10.6979	24.091	29.1716	32.11	28.9729	30.6086	32.5732	34.419	29.8187	26.5565	26.2411	20.2294	13.7187	14.9576	11.2223	11.1918	10.8345	8.69417	7.47609	8.01158	10.4452	3.07376	5.57225
2310033P09Rik	5.61215	5.75968	8.43166	13.4442	10.3756	9.63928	11.9334	13.6183	11.6518	19.3269	12.7939	19.3349	20.2813	26.3049	24.4545	13.602	27.7	3.81668	4.47755	4.0185	4.08396	5.21526	6.59735	6.47477	7.98114	7.21838	10.7664	9.299	8.12035	8.58648	10.6011	11.9876	12.7686	13.5751	17.085	15.9573	12.68	18.6389	18.7752
2310034O05Rik	2.77849	0.94868	0.538688	0.65573	0.128534	0.561196	0.106787	0	0	0	0.113267	0.171377	0	0	0	0	0	0.407353	0.270502	1.80471	1.36164	1.77839	0.126076	0.561595	0.305019	0.413888	0	0.097894	0	0	0.39698	0	0.399436	0	0	0	0.786059	0.718572	0.257309
2310035C23Rik	12.9497	14.1749	9.63062	10.1151	11.6896	14.604	16.6519	15.357	14.649	14.44	17.7217	14.0429	14.7752	13.0012	12.8157	14.0215	10.5164	5.52513	8.95659	11.3176	9.74856	9.98275	10.1688	13.7765	11.7251	13.9703	14.4475	13.3535	12.0811	15.3291	13.2408	11.2035	10.5255	11.3841	10.0632	9.57185	10.9223	8.38357	10.3258
2310036O22Rik	89.1863	119.265	155.443	247.738	336.862	409.703	437.61	381.475	240.769	160.867	134.137	108.186	97.9876	98.1994	121.152	93.9147	86.1701	82.6736	71.9547	80.9802	110.411	190.899	285.129	318.527	351.277	313.097	218.053	163.64	129.917	110.055	110.647	85.7523	94.4991	74.79	86.3855	67.567	64.9187	89.3187	83.8379
2310039H08Rik	36.5708	34.8999	51.6322	140.254	209.807	281.801	298.023	233.927	157.249	89.8224	69.615	59.1771	52.4003	58.8584	54.8081	51.6749	42.2022	51.1216	34.8465	40.8271	58.5979	104.355	167.004	196.989	230.249	197.896	146.938	103.279	76.2979	66.7318	64.7673	44.5562	51.7314	47.2554	44.4067	36.8407	35.7975	26.4073	35.4395
2310039L15Rik	4.70983	13.3713	8.85561	4.77406	5.23741	2.64211	5.24484	3.58861	2.87345	1.82017	0.624404	0.357305	0.80033	1.91283	0.445933	0	0	5.01725	10.5219	8.3855	10.4112	2.84658	7.736	6.17759	6.98089	4.21957	2.75829	2.30591	1.26746	0.272679	0.987155	3.03274	1.59285	1.72712	2.04479	3.46003	0.822758	0.817408	0.280899
2310040G24Rik	2.46833	6.87666	8.52944	23.0076	27.7021	28.1083	25.7126	16.6189	23.8463	13.236	4.80218	9.11507	7.30387	5.31156	8.54687	8.21376	11.0176	6.38817	4.27493	11.2808	5.51421	19.4615	36.2831	23.3675	26.5787	26.3858	17.977	14.0114	11.5218	6.67662	8.87328	3.65343	5.03107	7.69568	2.60356	6.60485	2.95397	6.45848	2.14423
2310057M21Rik	1.16919	1.8109	1.81913	2.29389	3.3886	3.30213	4.63784	3.67432	4.57881	3.6363	2.64304	3.52026	3.7773	1.46676	3.68161	3.79963	1.12694	1.75957	1.65733	1.91212	3.42589	1.84014	1.552	3.67658	2.41121	2.97035	3.13672	2.17991	2.75273	3.33042	1.77855	1.77132	2.48499	2.82323	2.60116	0.789904	1.67093	1.31561	1.6563
2310061I04Rik	39.62	58.6103	66.4116	69.8046	59.8344	47.7774	51.6247	48.3412	48.8127	36.8779	44.3932	28.6036	30.1614	21.8904	23.3039	13.4884	16.0292	54.5675	68.9323	66.8713	59.695	59.1217	52.9901	48.692	46.7818	47.0623	54.3363	45.257	35.881	41.4281	25.4912	25.6101	23.8261	21.4135	19.1092	16.9998	21.7486	24.615	23.3026
2310068J16Rik	0.655209	0.400274	0.265248	1.03854	0.536333	1.89606	0.958518	1.05889	0.808415	0.3145	0.793923	0.1697	0.442032	0.411075	0	0	0	0.906715	0.666116	0.987603	0.447051	0.489541	0.509074	0.138274	0.733432	0.953069	1.38138	1.06766	0.47789	0.479037	0	1.10563	0	0.140195	0	0.121755	0	0	0.390156
2310069G16Rik	0	0	0.719657	0	2.41502	0.150875	0.720185	0.572758	0.253772	0	0	0	0.0992892	0.538224	0	0	0	0.270311	1.07858	0	0	0.429078	0	0.561757	0	0.823432	0	0.26007	0	0	0	0.121945	0	0	0	0	0	0	0
2310075C17Rik	7.32903	3.59256	3.90302	0	1.91589	0.8491	0.834346	0	3.0999	0	0.414773	0	0	0	0	4.2216	0	0	1.88755	2.09543	1.06914	0	6.04522	0	0	0	0	0	0	0	0	1.24433	0	0	0	1.26464	0	0	0
2410002F23Rik	4.97749	9.86586	6.10293	4.60602	5.52764	3.92033	3.65726	4.00935	3.6696	2.57629	4.26439	5.82408	2.65426	7.10324	6.46805	3.92465	5.49678	2.3797	2.81221	6.00267	6.58583	5.59121	5.39303	3.96865	4.0396	3.05453	3.00484	3.08174	2.64631	2.62306	2.75605	3.62586	2.9791	4.44644	5.05404	5.67097	4.93283	5.35089	3.76288
2410003L11Rik	0	0	0	1.45585	1.43783	1.26307	1.46083	0.483176	0.263256	0.971912	0	0	0.327493	0	0	0	0	0.218854	0	0	0.98684	0.347523	0	0	0	0.888297	0	0	0	0	0	0	0	0.308339	0	0	0	0	0
2410004B18Rik	11.3715	15.1168	9.14191	12.9091	25.3332	21.6112	24.7418	20.9788	15.6393	12.2639	6.23719	7.64172	8.34886	9.92173	8.94031	9.44277	4.36727	4.63351	9.00089	7.7247	10.7821	12.2574	15.4326	14.7764	14.1051	18.8229	13.431	12.3388	10.4763	8.41465	6.93687	5.90396	4.96988	5.63098	4.90681	5.61733	3.20853	5.73797	2.84269
2410004P03Rik	1.51827	2.78269	2.35167	3.10947	0.892592	0.568747	0.491286	0.119121	0.473011	0.810234	0.394561	0.594759	0.259321	0	0.272956	0.367066	0	1.603	1.50481	4.77305	2.58594	0.59339	0	0.737031	0.597591	0.243104	0.795325	0.17215	0.108903	0.212233	0.327255	0.45792	0.234439	0.0828408	0.201034	0.0726961	0.083072	0.544505	0.532591
2410006H16Rik	87.5633	191.213	242.325	246.131	144.946	63.9624	33.318	16.8323	19.4116	13.2823	9.11406	13.4637	11.5812	5.43703	1.73985	6.07323	9.5852	60.1609	54.6557	96.9566	169.184	129.84	67.4372	32.072	29.0666	19.1036	12.0788	10.4297	15.0982	5.20899	5.16343	5.07256	7.04363	3.83504	6.29846	4.44326	2.15723	3.98604	7.76231
2410015M20Rik	21.8774	40.573	78.8081	125.32	136.462	171.499	243.545	303.965	346.842	314.405	227.426	182.439	155.194	140.847	171.069	153.628	102.71	68.0346	39.4201	39.585	106.84	132.822	161.457	208.387	266.484	363.736	360.334	364.911	320.077	247.459	202.689	189.505	156.262	139.723	156.413	138.794	135.856	133.901	125.285
2410016O06Rik	2.74058	4.47291	6.60125	7.89194	7.27379	10.7941	10.0295	14.2246	14.3973	13.2025	15.5478	16.5834	15.0576	16.4665	18.111	16.1479	24.956	2.99994	2.24755	4.01794	3.28039	5.18373	5.61389	7.97272	6.61886	7.17251	7.57203	9.98318	10.1066	11.2776	10.2271	9.11081	10.1304	8.25196	10.5049	9.32587	8.57379	6.97289	10.1144
2410018L13Rik	1.68351	2.2494	1.85038	1.28498	1.34743	1.51113	0.876278	1.50583	0.436726	0.115599	0.767896	0.128287	0.446429	0	2.24576	0.157217	0	0.999153	0.205283	0.930628	1.84381	0.491294	1.42901	1.16186	0.618658	0.82171	1.39733	0.0742224	0.0698064	0	0.0603474	0.0716208	0	0.106761	0.258319	0.747541	0.20638	0.310817	0
2410021H03Rik	2.39882	0.615866	0.869563	0.637838	0	0	0.5264	0	0.381696	0.241775	0	0	0.120013	0	0	0	1.09083	0.251194	1.29801	3.20524	0.485201	0.257799	0.802605	0	0	0	0	0	0.724227	0	0	0	0	0	0	0	0.289087	0	0
2410089E03Rik	2.44911	3.21828	4.03451	4.30275	4.24699	4.14838	3.59932	3.28537	3.46765	2.40828	2.84151	2.29515	1.95008	1.99434	1.97957	2.16527	1.43948	1.76809	2.50898	3.0105	3.38543	2.8563	3.0672	3.61986	2.93876	2.02482	2.57138	2.35126	1.73133	2.07306	2.03306	1.64214	1.57971	2.14219	1.63556	1.72822	1.81346	1.93155	2.27584
2410131K14Rik	3.75496	6.97756	6.32852	7.81245	8.13895	8.87976	7.77602	6.89813	6.52279	5.60236	3.76938	3.98845	3.97889	2.84322	2.17186	1.55258	4.3886	4.83982	4.50983	8.25134	9.44977	8.29609	11.9742	10.8584	9.62194	9.78228	7.17706	7.30128	6.41006	6.33004	7.03033	4.61924	4.75209	2.61798	5.05921	3.45758	2.82712	3.11094	4.69348
2410141K09Rik	0	0	0.571226	0.373532	0.364206	0.393006	0.972812	0.963371	0.413331	0.324721	0	0	0.21395	0	0	0	0	0.224209	0.378445	1.138	0.751165	0	0	0.299155	0.483387	0	0.0871406	0.0691136	0.130787	0.593783	0.217392	0.503319	0.369642	0.29958	0	0	0	0	1.72964
2500002B13Rik	10.9617	16.4933	15.4686	19.7426	16.4502	29.8029	11.4811	11.489	5.41992	10.2645	7.34242	8.40708	2.79565	1.19985	4.88789	0	6.12081	5.44561	8.69533	12.4604	11.3176	13.1835	12.5253	11.7766	9.23101	3.01328	11.4568	5.59222	2.72303	0	0.955379	3.89995	0.590226	3.2564	2.46713	0.900271	0	0.971738	0.305045
2500004C02Rik	4.5729	4.30142	3.47999	5.99164	5.90058	3.91186	1.61358	0.281754	1.19383	0.167002	0.674211	0.999777	0.403658	0.226162	0.248581	0.562065	0.384224	2.39357	3.0481	3.7721	5.26762	3.72087	2.99542	1.29454	0.978936	1.58299	1.53407	1.00121	0.613323	0.22028	0.218114	0.692975	0.143542	0.15209	0.126675	0.269802	0.151619	0	0.769369
2510002D24Rik	12.2013	11.4874	18.6794	26.8093	39.6732	54.1003	40.7384	35.7437	19.48	11.8516	8.53842	7.36814	9.04319	7.76027	5.39749	7.39493	7.89746	16.6413	18.812	22.1946	23.7681	30.5911	57.0278	63.1924	50.5131	33.2948	27.6487	16.2104	14.2237	17.3726	12.1134	8.7022	12.3532	6.87798	10.076	8.73983	8.77804	9.85769	7.06632
2510003B16Rik	0	0	0.7018	0	1.02489	0	1.16594	0.577716	0	0	1.48814	0	0.968696	0	0	0	0	0	0	0.509521	0.387844	0	0	0	0.343593	0	0.632865	0.496663	0	0	0.39648	0	0	0	1.99091	0	0	0	1.26474
2510009E07Rik	16.2165	34.2508	20.4177	16.933	15.7391	12.988	11.3174	7.49449	6.74047	4.26292	3.76725	3.154	1.9928	1.7163	3.24475	3.02809	2.33278	6.30434	13.2493	18.5088	14.9412	10.8685	10.0891	8.75512	8.02635	5.82964	5.17392	3.89797	2.31048	2.514	2.2402	2.10397	1.48323	1.67032	1.74336	1.79755	1.97217	2.76714	1.43059
2510039O18Rik	13.4478	20.9999	21.9054	19.4567	19.8088	13.5529	10.1406	8.1137	4.87667	5.52466	5.9419	5.41203	6.4361	6.0855	7.61485	8.18385	9.13737	7.41801	7.53177	13.1324	13.043	15.2563	14.9422	9.73926	7.69106	7.18005	6.55861	6.70091	6.35932	7.44015	6.7757	9.32099	9.66326	9.45388	10.2089	7.875	6.70843	9.37273	9.77789
2610001J05Rik	6.78415	9.95805	8.07591	13.683	14.1665	22.7412	20.9998	21.4333	13.9565	8.9294	5.94339	5.10493	5.62877	3.9874	5.11847	9.04194	1.86464	12.5408	12.4732	9.8212	11.0919	15.0393	19.1605	26.029	27.6572	21.3908	19.1176	9.98598	8.31445	6.23052	7.40977	7.60461	4.55862	7.73066	4.82174	5.37199	3.59024	3.6475	4.14369
2610002M06Rik	14.4017	32.1998	20.3881	13.073	9.75985	9.91263	7.62248	7.8412	11.1356	10.0758	11.7532	7.9686	7.16812	6.06368	5.40474	5.57085	6.30509	8.57254	15.555	26.8997	24.7519	11.2316	8.96376	9.51646	10.7814	9.39932	13.7601	12.3349	7.09842	7.85209	6.34759	5.1015	4.98289	4.93797	3.87437	3.44885	6.08662	5.16005	3.77924
2610005L07Rik	14.6987	22.8556	34.3621	36.6045	37.1071	32.8053	21.2267	14.2464	11.9658	9.69534	4.7712	7.17765	6.64087	6.64423	5.03699	8.15621	8.36568	10.2104	12.6094	19.1486	22.1398	23.7646	28.3076	23.1676	16.0686	12.3573	8.43568	4.65075	5.04808	4.90392	4.44548	4.30738	4.58144	3.2406	3.15815	3.09888	2.76293	4.80041	4.45652
2610008E11Rik	11.6572	12.5563	8.00156	6.39873	4.14967	4.85669	4.13654	3.18286	4.58309	4.36514	4.79501	3.88847	3.59128	3.30816	4.12857	6.54525	3.6684	5.22861	8.92664	12.5136	7.3465	4.95259	3.43676	4.02843	3.14552	2.88932	3.64896	3.12504	2.35027	2.24613	2.84812	2.07969	2.34326	3.2464	3.1397	2.18398	3.80637	3.12123	1.78954
2610020H08Rik	1.18557	2.41244	2.31043	2.41896	3.81875	3.18191	3.39715	2.40495	3.08039	3.73306	3.18295	2.8453	2.28845	3.32947	0.951817	3.69833	3.72822	2.58534	2.21261	2.4591	0.973958	2.0728	3.34991	3.33503	2.57581	1.09058	2.61964	2.72435	2.71738	2.59359	1.71249	2.12445	1.67344	1.35737	2.31796	1.49745	0.751669	2.4094	1.05224
2610027K06Rik	0	0.232503	0.344656	0.282878	0.382951	0.534847	0.090138	0.181581	0.301592	1.20839	0	0.219402	0.685468	0.645788	0.0641424	0	0.14872	0.13165	0.180745	0.175248	0.0680294	0.432155	0	0.30359	0.313056	0.270392	0.217563	0.391167	0.244831	0.52692	0.279876	0.485046	0.0581249	0.123587	0.804556	0.384625	0.459928	0.827584	0.751792
2610037D02Rik	0.409636	0.853269	1.29794	0.934846	0.674956	0.732875	0.38721	0.467981	0.0609653	0.206438	0.119432	0.0448347	0.0786804	0.287626	0	0.786256	0	0.602222	0.509125	1.23987	0.68972	0.957221	0.271782	0.558925	0.109471	0.111299	0.264195	0.0786679	0.0501629	0.0321455	0.0643495	0.124457	0	0.0377494	0.122767	0.033309	0.0353438	0.111055	0.0350325
2610044O15Rik8	4.20164	10.6234	5.9353	6.25416	5.30079	6.47265	6.06976	2.54138	4.68945	1.96387	2.53974	2.85216	2.1363	1.6377	2.18313	0	1.40007	7.97092	9.90404	11.614	7.20146	6.72437	5.78715	8.82458	6.67667	4.02606	4.14594	2.95018	2.29208	4.10813	1.15563	1.71838	1.24195	1.31928	1.45767	1.24228	2.22415	0.418749	0.902813
2610203C22Rik	2.69817	1.61568	2.30021	0.223764	0.438182	0.764774	0.817297	0.903308	0.0996533	0	0.0966438	0.731713	0	0	0	0	0	0.61174	1.15748	2.40284	1.03523	1.38474	0.432104	0.239977	0.0871238	0	0.317266	0.167614	0	0.822924	0.27231	0	0	0	0	0.423726	0.336679	0.176094	0.220959
2610206C17Rik	0	0.160753	0.322032	1.09444	0.916921	0.333029	0.126199	0.062793	0.207848	0	0	0.10183	0.133168	0.323989	0.130835	0	0.135851	0.551846	0.24397	0.120616	0	0.48717	0.380304	1.00919	0.368112	0.499181	0.148487	0	0.223551	0.144622	0.0479935	0.111503	0	0	0	0	0.0789843	0.248427	0
2610301B20Rik	9.6299	14.2821	5.81247	5.14845	6.52436	6.72697	6.26554	6.48198	8.7857	7.35444	6.30271	4.94495	4.5278	2.35549	0.684921	1.78057	2.13452	2.99019	6.39377	5.88018	2.78363	2.83647	4.43	5.8115	3.62186	4.86132	6.06819	4.03137	3.79177	2.90024	2.1923	1.66886	1.7044	1.00262	1.30021	2.23282	0.870133	1.02747	1.97082
2610306M01Rik	0.824919	1.126	3.63373	6.26227	7.7406	4.54581	2.66261	3.089	2.18379	0.632975	1.64602	1.24567	2.0046	2.3777	0.453278	0.646371	0	1.90105	2.38482	2.28776	1.88335	4.35893	6.53631	6.8467	4.00601	3.96984	2.30843	2.13207	1.14363	1.24623	2.22236	1.14657	0.276143	0.735201	0.472036	1.02509	1.0868	1.59617	0.133324
2610507B11Rik	60.2093	115.412	173.385	194.286	180.081	146.533	107.577	77.0902	64.6707	53.7686	50.4777	47.5664	46.2891	38.4763	39.8855	46.5631	33.393	55.5832	61.7274	122.016	176.715	190.566	190.024	143.525	100.624	80.5444	63.3052	52.9814	51.9339	45.8324	46.663	45.6772	40.5626	40.0481	38.2209	36.5175	38.3411	38.463	39.24
2610507I01Rik	1.82106	2.03608	0.847831	0.890639	1.29282	0.700684	0.592322	0.32352	0.329169	0	0.312956	0.114169	0.539716	0.228958	0	0.378414	0	1.10547	1.86564	1.83782	1.16587	0.847963	0.780691	0.551696	0.451135	0.692217	0.904499	0.346677	0.0321536	0.449049	0.218903	0.191803	0.367677	0.0963193	0.572372	0.171536	0.0939407	0.106616	0.224531
2610524H06Rik	4.43098	9.03097	5.64405	2.52489	4.45754	2.96039	3.03251	1.51103	1.80625	0.452019	1.24872	0.418698	0.803089	0.16374	0	0.503114	0	4.24136	7.01254	3.2488	6.41397	7.24259	7.9035	4.89891	2.70137	2.35053	4.73089	2.5207	1.56786	2.4451	1.55568	0.274082	0	1.69786	0.779482	1.56721	0.56119	1.70199	0.694334
2610528J11Rik	15.2489	19.6992	13.3264	22.8379	29.7859	41.3552	38.3602	39.2243	28.4552	23.4309	30.6549	26.6334	23.1929	24.0417	19.924	31.4107	26.3733	15.292	17.0892	19.5062	22.2022	28.3568	34.6505	25.9704	37.1753	39.0236	36.5909	27.4473	39.9356	35.9704	36.9956	34.5761	39.3171	27.7963	32.5456	38.9364	25.7802	33.2051	42.9806
2700038G22Rik	0.254644	1.66482	0.428576	1.11385	1.04012	0.191267	0.267287	0.350832	0.281295	0.418622	0	0.27102	0.433277	0.21323	0	0	0	0.785663	0.744985	2.02474	3.42525	1.51502	2.0785	1.20953	0.778669	0.769531	0.634985	0.262988	0.776593	0	0.398196	0.083476	0	1.12002	0.121557	0.295826	0.313376	0.570834	0.306618
2700046G09Rik	1.31538	1.1007	0.678039	0.576216	1.04619	1.54351	1.32977	0.33081	0.437896	0.097193	0.568971	0.107253	0.186931	0.852376	0	0	0.857873	0.0645145	0.770169	1.39609	1.81617	2.46021	1.44028	1.85896	1.16174	0.984663	1.01572	0.247976	0.35256	1.06521	0.302887	0.35183	0.506479	0.447635	0	0.314025	0.664764	0.0653213	0.821147
2700049A03Rik	2.04671	2.69295	3.24049	2.1639	1.60898	2.59178	1.59722	1.0325	1.71228	1.9036	1.99457	2.23428	2.07802	2.63342	2.20165	2.65566	2.4587	1.01107	1.76286	2.38375	2.82547	1.34006	2.20047	1.73691	1.47226	1.45991	1.7459	1.61378	1.75309	1.66762	2.27998	1.30903	1.73723	2.07839	2.25126	2.05151	2.40312	1.83678	1.56802
2700060E02Rik	104.224	100.154	142.086	140.416	149.828	163.185	157.094	145.371	134.962	109.158	101.119	67.3129	57.4777	40.3813	38.7698	35.6912	24.3654	114.482	139.379	107.386	175.164	183.118	155.307	204.62	181.697	139.247	177.183	146.94	89.9377	66.8877	72.3959	61.7448	64.7326	59.7417	45.3727	39.0585	49.203	45.4685	34.6028
2700062C07Rik	10.852	10.2128	18.4989	19.5999	17.8182	22.9194	15.0573	16.0162	15.4373	18.2563	19.5209	18.1475	23.0037	20.557	15.9476	20.1155	26.1513	9.97603	8.39365	11.5702	12.6881	16.3617	22.6323	16.982	13.1627	10.1326	11.5793	11.0823	8.6917	9.54871	11.3971	12.8282	8.98342	7.56496	7.92281	4.57064	11.2618	5.5806	6.29015
2700069I18Rik	3.57287	2.07861	2.14024	3.31951	0.40374	1.06045	2.54234	0.504256	0.920413	0.701642	0.381608	0	0.551178	0.626237	0	0	0	0	1.70189	2.56836	1.18911	0.498419	0.969974	0.895265	1.0952	0.637456	1.53186	0.604623	0.280344	1.29917	0	0.706873	0	0	0	0	0.201796	0	0
2700070H01Rik	5.54206	3.13784	2.21697	1.85106	1.07173	1.16061	0.496474	0.246523	0	0	0.530347	0	0.131022	0.324294	0.171196	0.750446	0	10.8653	6.68295	2.04408	1.52793	0.766237	0.655728	0.935337	0.241836	0	0.147185	0.0580786	0	0.568295	0.0942155	0.218939	0	0.83621	0	0.293115	0.233596	0	0.384353
2700081O15Rik	1.98636	3.54004	2.88995	2.89614	2.72738	2.66466	3.22054	2.97241	2.72683	2.97729	1.78207	1.65713	1.13159	1.51225	1.54112	0.880007	0.364872	0.602931	1.31373	2.71365	2.64265	1.76337	2.05497	2.22898	2.2236	2.51771	2.16078	1.56926	1.59293	1.6735	0.825451	0.764068	0.789637	0.779922	0.788615	0.831091	1.05369	1.14836	0.474657
2700094K13Rik	9.50116	11.4153	19.9091	26.2396	42.062	48.1829	51.1867	22.4212	22.3292	12.6666	6.89753	8.92505	5.59923	5.87009	3.78482	12.6885	13.626	8.27266	11.5866	13.3018	11.7321	28.8494	41.871	49.6651	49.7635	33.93	23.367	15.4886	8.65826	12.6263	8.97916	8.16206	9.76445	6.51697	4.93988	4.66847	5.43654	9.19349	5.28863
2700097O09Rik	6.10014	4.60781	2.72256	6.14647	8.18886	10.2871	12.397	13.4393	12.5632	17.8998	18.9997	18.0305	13.9482	7.02676	7.07812	11.8128	8.48232	4.23435	1.76209	3.61729	3.03249	2.91639	3.53775	7.59821	7.09509	7.51825	9.84613	13.235	7.18915	9.75428	10.2803	9.57848	4.53675	7.8128	4.56297	3.09637	6.56467	3.80631	4.77033
2810001G20Rik	2.70301	4.13534	6.47425	12.966	11.2604	16.98	9.11992	5.27796	3.8624	2.2985	2.43975	1.95917	1.97435	0.850198	0	3.65471	1.57231	3.8446	4.43146	9.60008	5.53526	7.52768	11.7302	9.93362	7.67059	3.64446	5.30201	3.20576	1.61161	2.27039	1.39606	1.85144	3.35129	1.25186	0.571944	1.2426	0.494425	0.901989	3.38418
2810002D19Rik	3.39308	1.69829	1.69763	3.57419	2.24099	2.5797	1.92758	1.03271	0.894591	1.72661	0.554233	0.716853	0.156022	0.852917	0.306386	0	0	1.07549	1.0464	1.1286	1.48803	1.36686	0.266685	1.57552	1.14721	0.948145	0.434367	0.689026	0.45638	0	0.840952	0.260461	0.468998	0.398215	0.16073	0.174407	0.646294	0.725333	0
2810004N23Rik	21.3496	25.463	36.3726	56.6583	78.4456	81.6367	81.8727	64.6919	50.6776	34.4518	25.3407	24.5031	18.0074	15.8733	11.4655	21.1825	11.6656	21.1062	21.4494	31.3447	37.471	56.7062	89.8566	90.1627	95.1408	80.1119	50.5979	41.6997	31.5581	28.2282	21.0909	21.1471	19.8081	17.9854	20.83	18.2179	17.7785	15.3863	19.4196
2810006K23Rik	14.884	16.6881	12.8875	14.0729	14.9929	18.2437	16.7734	21.8207	24.9573	30.8941	25.9212	24.7672	23.4612	16.2926	22.3674	20.0809	26.4443	16.396	18.4907	19.6418	12.5145	12.6249	16.6759	16.7691	22.8487	24.748	27.9183	27.6804	26.1637	32.8092	22.4346	16.0803	15.3131	17.1041	13.5822	11.4059	14.2644	13.0302	16.0595
2810013P06Rik	16.9832	23.2184	15.7705	20.776	21.3255	17.6684	11.3125	6.3767	4.69209	4.37347	3.8031	1.85672	2.13142	1.27518	2.60117	1.14669	4.21969	7.41293	14.9286	17.6586	13.7706	12.5624	16.8462	12.863	11.8263	6.16561	4.39472	3.8099	3.94801	2.87736	2.74843	3.01028	1.86522	1.83238	2.16949	2.5389	1.71244	1.90773	2.15175
2810021J22Rik	1.19575	2.01115	1.84785	2.18487	1.73694	1.7312	1.49881	1.30562	1.54118	1.98553	1.41307	1.3461	1.30366	1.56641	1.0709	1.45278	0.629479	0.413274	1.10996	1.75113	1.14954	1.66273	1.36894	0.966917	0.98681	1.14159	0.831338	0.704158	0.630859	0.325127	0.726364	0.772399	0.720824	0.435151	0.441255	0.216092	0.817382	0.480441	0.455094
2810025M15Rik	6.75419	15.7007	16.6415	20.6273	13.294	11.7296	11.951	11.8279	12.0811	11.4494	9.77888	11.0878	7.93077	4.40794	8.58439	3.82067	11.2638	8.44808	10.9744	8.65935	12.2562	9.19393	10.3082	7.77959	8.01534	10.6042	8.41313	10.7674	7.05764	7.35655	5.37785	5.94577	3.52927	2.71827	5.41366	3.68321	5.24087	5.91628	3.644
2810047C21Rik1	0.902405	1.09839	1.69158	2.5035	1.92738	1.42765	1.85773	0.594199	1.07405	0.484975	0.070973	0.321084	0.326449	0.0850618	0.549723	0.527404	0	0.155635	1.33955	0.886592	1.62164	1.3162	1.91644	2.12839	0.966131	0.982644	0.155942	0.88526	0.175923	0	0.151134	0.819262	0	0	0.144425	0.750311	0.0829251	0	0.491689
2810049E08Rik	0.532273	0.545169	1.89586	0	0.387769	0.338619	0.751774	0.213602	0.117479	0	0	0	0	0	0.658907	0.208948	0	0.307178	0.54396	0.604856	0	0.3251	0.507036	0	0	0	0	0	0	0	0	0.278001	0	0	0	0	0	0.103205	0
2810403A07Rik	10.3449	16.0735	14.7468	14.2067	16.5422	15.875	17.6765	20.4023	21.4734	19.4485	23.2412	22.6977	23.0377	21.0953	17.5839	19.341	20.6251	10.2847	11.4598	12.9314	18.3638	13.9112	15.8863	17.2055	19.107	20.5466	22.6821	24.4114	25.8215	23.8162	23.8234	25.8288	21.8161	22.5111	23.6258	23.662	22.2584	22.0244	20.1017
2810403D21Rik	0	0.765449	0.910457	2.21857	2.32132	1.14085	0.603842	0.240148	0.659788	0	0	0.193472	0.418603	0	0	0	0	0.57245	1.82542	1.12752	5.61807	4.17917	0.283302	3.16192	1.71339	0.465081	0.973726	0.330207	0.103105	0	0.0891497	0	0.448942	0.15951	0.255644	0.27763	0.147225	0	0.144273
2810408A11Rik	0	0.092325	0.665906	0	1.05269	0.60503	0.259892	0.360872	0	0	0	0	0.152717	0	0	0	0	0	0.508896	0	0.102896	0.812828	0.237931	0.633187	0.383833	0.26026	0.340194	0.181861	0	0.248391	0.34559	0	0.275524	0.0974604	0	0	0	0	0
2810408I11Rik	0	3.40424	3.33435	5.12966	9.64559	11.2721	7.3368	4.02742	3.98451	1.84528	1.00594	2.14634	1.5781	0.236244	0	0	1.79027	1.95053	1.41876	0.350324	5.57244	5.91254	5.91418	7.91094	3.35667	2.88012	1.08371	1.70865	0.788645	1.04929	0.824976	1.27544	1.39165	1.24357	0	1.50099	0.227934	1.42001	0.663364
2810410L24Rik	2.82729	1.61833	1.94501	3.2265	4.69221	3.62085	1.39756	2.40223	1.81345	1.39524	1.01992	0.615073	0.357473	1.71215	0.131701	0	1.50422	0.802344	0.818584	2.18536	2.10283	2.64797	2.75611	4.82539	2.34663	1.57016	1.56939	0.652366	1.29374	0.800649	0.531374	0.673381	1.04988	0.0856284	0.0692423	0.300478	0.0795018	0.250046	0.550204
2810417H13Rik	0.454172	2.10807	0.482595	0.179968	0.446582	0.232727	0.306689	0.225467	0.433498	0.482702	0.375561	0.353901	0.247652	0.509607	0.611951	0	0.0262079	0.489589	1.00191	2.48748	1.05436	1.03898	0.784546	0.517842	0.314111	0.305473	0.400381	0.189558	0.70358	1.11679	0.572229	0.195082	0.392002	0	0.574604	0	0.413828	0.166716	0.398694
2810428I15Rik	32.5952	49.6144	81.2725	137.357	227.514	288.334	281.999	283.664	233.297	166.402	136.143	89.4114	71.0078	102.901	93.3332	116.936	76.8921	44.9769	33.3283	38.0172	73.7085	145.387	208.003	185.734	243.342	242.543	222.072	174.495	133.79	106.584	102.664	78.0899	84.7775	55.7169	76.3836	87.3977	67.2497	61.5853	71.167
2810429I04Rik	1.35749	0.327591	0	0	0	0	0	0	0	0.690208	0.806696	0	0	0	0	0	0	0	0.463311	0	0.351463	0	0	0	0.525256	0	0	0	0	0	0	0	0	0	0	0	0	0	0
2810433D01Rik	4.46619	5.30509	1.9448	3.14758	3.48538	2.07364	2.80751	2.53407	2.05287	1.22857	1.72329	0.409943	0.653405	1.29717	0	1.16984	1.81435	3.84721	5.20987	4.98681	2.31261	2.4666	3.04186	1.35292	2.69848	3.96649	4.06814	1.33545	2.07635	1.5427	1.76594	0.889758	0.534545	0.227163	0.366123	0	0.210438	1.56918	0.51838
2810442N19Rik	0	0.171814	0.339802	0.497291	0.650929	1.13826	0.135725	0	0.14813	0.382059	0	0.217068	0.281263	0	0	1.04139	0	0	0.849875	0.251944	0	0	0	0.353791	0.254996	0	0.155514	0.491851	0	0	0.0994507	0	0	0	0.713007	0	0.164362	0	0
2810459M11Rik	79.2763	168.732	122.122	115.04	111.888	108.646	120.074	117.002	95.5522	61.1532	46.5456	38.2643	34.7034	35.1993	34.4922	41.1067	33.863	24.0724	46.9194	87.8062	70.4718	65.0513	66.2715	65.9955	71.8639	66.0036	56.7613	42.7506	31.3622	28.2088	22.6188	18.8255	17.7928	16.6598	20.1056	21.65	19.4767	17.1361	19.319
2810474O19Rik	11.9149	13.5727	11.6039	11.2928	11.0145	13.0441	9.62503	5.60454	8.41151	6.17595	7.16017	6.47253	6.13447	3.10237	4.4695	7.73594	4.34653	13.7717	17.209	22.7471	21.5835	14.5282	12.9353	18.313	14.5862	11.5736	12.6989	10.2841	5.56023	7.20077	6.87654	7.19412	6.54152	8.54846	5.94775	4.52839	8.48858	5.88102	4.34921
2900005J15Rik	0	0.673071	0.799739	0.840823	1.13697	0.990558	0.833157	0.518212	0.343324	0.153455	0.39333	0.673133	0.0734617	0.201345	0.938864	0.312734	0.4501	0.968811	0.607339	0.600715	0.0754354	0.647705	0.946416	1.39665	0.458138	0.466009	0.272489	0.341976	0.371884	0.779286	0.278826	0.231394	0.598826	0.211412	0.628009	0.123849	0.262033	0.0515573	0.455141
2900009J06Rik	1.45018	2.3814	4.54288	3.2305	0.890679	0	0.771003	1.90391	1.64308	1.44135	1.5448	0	0.501694	0	1.30039	0	0	0.327986	1.32204	0	1.49526	5.21442	2.42285	2.8002	1.95631	3.38836	2.03093	3.1805	0	1.17285	1.76413	0	0	0	0.367719	1.5774	0.421049	0	0
2900026A02Rik	35.4418	89.3558	93.5164	74.4372	63.3359	56.582	60.518	54.7158	53.9233	46.9234	42.2121	41.7993	39.3218	40.5853	44.0812	29.0379	40.2502	32.8483	40.725	97.0187	97.9437	81.2565	81.7398	67.3952	63.911	60.4307	59.0035	50.9595	50.069	45.5158	39.1609	37.1317	33.2001	30.166	32.5222	31.1118	33.5454	37.8269	37.8877
2900060B14Rik	1.89532	1.58652	0.615288	1.81414	0.298748	0	0	0	0.273577	0.33538	0	0	0	0	0	0	0	7.48199	2.42472	0.898078	1.36435	0.360034	0.83925	0.636877	0.902601	0	0	0	0	0.806821	0	0	0	0	0	1.0945	0	0	0
2900076A07Rik	10.4157	4.92304	4.85667	11.1271	6.8099	8.62276	5.24192	1.63764	1.95919	1.2553	0.944683	1.19554	0.721651	0	1.20947	0	0	5.74684	2.98401	4.14614	4.59752	5.11791	4.50619	4.66426	2.37613	2.56197	1.02442	1.21404	0	0	0.544835	0.632116	0	0.195838	0	1.35825	0.360465	1.12616	0
2900092D14Rik	0.619133	0.267395	0.219175	0.560863	0.220606	0	0.0880928	0.209214	0.0396958	0.0945757	0.077845	0	0	0	0.249159	0	0	0.201847	1.20893	0.976967	0.420172	0	0.192171	0.0795315	0.219535	0.248196	0	0.244911	0.100013	0	0	0	0.046559	0.0492418	0	0	0.196873	0	0
2900097C17Rik	448.174	521.76	233.538	124.878	74.5832	47.1106	34.4411	25.6331	21.5562	18.5806	17.3062	13.6314	13.1887	12.2156	12.8078	15.4375	12.0215	311.587	422.021	548.947	304.773	130.643	82.5469	61.1803	40.9761	31.8358	25.9508	23.4187	17.3134	18.9561	16.1573	14.6561	13.0213	12.3792	11.1088	12.5737	14.6387	13.9719	14.7032
3000002C10Rik	0	0.796728	0.699273	1.22973	1.83634	0.587926	0.358237	0.35619	0.39214	0.705742	0.0953312	0.288077	0.875918	0.468851	0.859417	0.787176	1.33617	0.602465	0.600836	2.20366	2.42732	1.7974	0.902298	0.811382	0.602106	1.13634	0.417738	0.992645	0.546408	0.20299	0.335876	1.01491	0.901419	0.119623	0.385086	0.418282	0.996811	2.08617	0.436539
3010003L21Rik	0	0.849572	2.01227	1.20223	2.4967	1.28007	1.5761	1.34708	1.2649	1.42249	0.71416	0	1.03522	0.311549	0.22934	0	1.56748	0.176909	0.782051	0.347981	0.786042	1.31195	1.56072	1.132	2.12442	1.32033	0.928092	0.918425	1.08757	0.486793	0.461675	0.0536324	0.54017	0.408983	0.198525	0	0.30387	0.537721	0.568141
3010026O09Rik	4.82423	10.78	14.6372	21.3712	29.1188	38.1304	36.9527	47.6785	46.0229	33.5367	44.8743	42.9929	35.7754	37.2973	30.9816	31.7947	30.5729	4.87178	5.83463	7.52258	5.39032	7.73527	18.4543	18.291	19.5576	22.2317	22.4885	25.7096	30.7566	31.219	18.9281	17.8229	15.9882	15.8136	15.0638	15.0774	11.9226	11.2744	17.6414
3110002H16Rik	8.2705	10.8026	10.8859	14.7498	20.1987	27.3852	35.17	41.9763	46.7635	48.3254	58.2831	66.4829	65.4353	71.8014	51.2057	62.9471	47.7887	5.9708	5.95777	7.60021	10.9292	12.4872	19.4962	23.0026	25.5057	32.0182	33.1246	37.1561	33.5955	46.9366	44.8941	42.7421	49.438	48.7689	47.349	44.3399	42.7129	51.2704	47.6904
3110009E18Rik	0	2.09249	2.52076	2.25431	6.45364	11.5877	9.00882	8.526	13.0017	7.4033	10.437	4.26475	6.99635	1.12013	2.86045	6.72884	2.52273	2.31808	1.32688	0	4.62793	2.3849	3.22304	11.0147	7.39121	6.82975	9.51096	7.35493	7.06199	5.95126	5.57093	5.32663	4.61506	2.75943	4.91907	4.68917	3.14283	2.76066	1.36425
3110009F21Rik	0	0.171752	0	0	0.0816191	0	0	0.0683864	0	0	0	0	0	0	0	0	1.01487	0.0654124	0	0	0	0	0	0.18014	0	0	0	0	0	0	0	0.297242	0	0	0	0	0	0	0
3110015C05Rik	4.9963	3.627	0.393812	0	1.55567	0.318958	0.276944	0	0.294317	0.274037	0.486132	0.183297	0	0.16527	0	0	0.13891	0	2.09382	1.63499	2.38897	0.396193	0	0	0	0	0	0	0	0.309746	0	0	0	0	0.241609	0	0.624867	0.187692	0
3110021A11Rik	0.955945	0.38909	0.383565	1.68582	2.02496	0.161073	0	0	0	0.429117	0	0.245632	0	0.191022	0	0	0.321329	0	0.382755	0	0	0.456582	0	0.199496	0.286765	0.292033	0.350446	0	1.15874	0	0.111764	0.388983	0.752124	0	0	0.174154	0.184902	0.288744	0.180331
3110040N11Rik	9.81048	9.04694	13.3878	22.5146	35.318	34.6416	47.4002	40.8949	41.9249	26.4542	17.5529	15.4696	15.701	6.85681	24.5814	15.9051	10.2847	13.3974	13.1822	14.0338	21.2198	27.6911	40.3762	39.6598	46.4774	41.9434	36.7133	39.8844	30.5135	30.6671	14.9713	16.9923	12.0423	11.8923	18.6683	18.7625	11.6631	17.6592	19.4384
3110043O21Rik	15.4731	14.1915	8.96129	10.8934	8.81703	10.2903	10.5099	8.88808	7.91125	7.07913	5.49208	5.79612	4.35543	3.20794	2.27602	2.69094	2.51509	6.54933	9.95857	14.4065	9.7268	8.48041	8.75619	10.355	9.31453	9.18278	9.7616	7.16032	4.72272	4.70598	4.0887	3.30073	2.85845	2.24456	2.70179	3.04348	3.45834	1.83882	2.27792
3110045C21Rik	0.383788	0.393306	1.04287	0.126916	0.373084	0	1.13598	0.924342	0.452021	0.29584	0.328853	0	0.359542	0	0	1.81211	0	1.67675	2.48861	0.776786	0.585989	2.6621	0.244253	1.76701	1.96979	1.50341	1.31686	0.379238	0.356571	0.698247	0.307683	0.803717	0	0.411732	0.330837	0.359178	0	0.895138	0.623421
3110056K07Rik	5.34182	4.69452	5.46104	4.93346	7.61238	5.80172	4.71401	3.79062	2.1956	1.15117	0.549396	0.644386	0.629021	0	1.1649	1.37094	0	1.53464	3.60763	2.65064	5.60953	5.63472	4.15722	6.7388	2.9695	1.26719	1.39675	1.39505	2.34198	0.565822	0.673393	0.955552	0.877919	0.856418	0.42907	0	1.73738	0.96751	1.45578
3110062M04Rik	6.82445	10.0089	5.4784	8.05838	4.55316	4.15968	5.55513	4.0788	3.49607	2.71921	2.62885	3.979	2.92556	3.09678	4.93894	4.24073	2.8134	9.17669	9.96302	9.85468	6.22389	4.58307	5.23613	4.23566	4.02433	4.68048	3.01515	2.39708	3.34503	2.72718	2.58756	3.06707	2.36107	1.46751	2.83571	3.17816	2.69407	3.24998	4.9142
3110070M22Rik	2.45541	2.65374	2.93593	2.49277	3.61829	3.1243	1.5378	1.10909	1.66429	0.290722	0.563462	0.32562	0.70625	1.0795	2.00792	0	1.83093	1.77435	1.75469	2.14167	1.58303	2.00013	2.87991	3.47132	1.96656	0.590864	1.17603	0.87795	0.0876147	1.25766	0.377927	0.789786	0	0.808921	0	0.235285	0.249364	0	0.612707
3110079O15Rik	0	0	0	0	0.911136	0	0	0	0	0	0	0	0	1.80591	0	0	0	0	0	0	1.0185	0	0	0	0	0	0	0.649574	0	0	0	0.297355	0	0	0	0	0	1.65512	0.814341
3110082I17Rik	2.70791	3.43978	3.43424	4.4559	2.09277	3.72045	5.24761	4.02883	3.86471	2.94602	3.20281	1.93273	2.78716	1.53334	1.13565	1.48308	1.52698	3.92498	6.59183	6.29032	5.45976	7.14274	6.27318	6.0786	5.36501	7.81425	8.43029	5.01457	5.14532	6.84196	3.00432	2.56781	2.93913	3.42157	1.13717	2.46791	1.95976	2.27259	3.40758
3200001D21Rik	0.564941	0.466772	0.703544	0.284315	0.277598	0.677062	0.320162	0.0455277	0.251467	0.473507	0.0982784	0	0.0969582	0	0.286063	0	0	0.0447824	0.415532	1.14474	1.06013	0.142377	0.611559	0.122588	0.224244	0.501614	0.216665	0.215124	0.0409719	0	0.140436	0.16318	0	0	0	0.163719	0.173152	0	0.457814
3300002I08Rik	2.49704	3.01446	3.81805	5.34954	3.43046	3.70502	4.18715	0.663339	1.20644	1.49772	2.80447	1.57028	2.08609	0.446737	0.847775	0	0	1.94557	2.42703	2.34783	0	2.56585	5.99542	2.31713	3.21829	5.85012	2.72216	2.07037	0.701513	1.67515	0.625509	0.906264	0	1.40005	1.32275	0.73199	0.737047	2.40099	1.50503
3830406C13Rik	20.5103	22.9549	12.6271	15.0787	12.7516	12.0826	11.5534	8.95003	10.3185	9.5885	6.41424	5.91763	5.08197	4.07278	3.24822	4.83032	3.97836	12.1452	23.0434	25.824	16.854	14.7205	16.4725	16.6037	14.7542	10.3498	10.1331	6.33727	4.57628	1.95519	4.96464	3.61194	3.23737	4.39087	3.42263	2.33044	4.30195	2.8792	1.77219
3830408C21Rik	0.625853	1.00404	0.287698	0.349038	0.272813	0.118871	0.112538	0	0	0.24818	0.0603195	0	0.356882	0	0	0	0	0.329047	0.290879	1.40221	0.487196	0.0871583	0.680505	0.150314	0.329356	0.22329	0.0663759	0.158082	0.0500598	0.0646698	0	0.0998021	0	0	0	0.267128	0.353292	0.333548	0.209816
3930402G23Rik	0.60952	2.98058	3.70744	3.89351	4.53779	3.32668	1.47172	0.893411	1.02711	0.854164	0.425103	0.465044	0.635733	0.186236	0	0.43492	0	0.509208	0.374198	0.48574	0.479149	0.729615	0.65763	1.06308	0.450772	0.0719132	0	0.0678193	0.129458	0	0.249291	0.0643799	0	0	0	0.172179	0.18203	0	0
4430402I18Rik	1.02588	1.30827	1.90035	4.61391	6.18813	5.93376	4.66954	2.75192	3.6784	2.61953	2.52554	1.37875	1.78954	1.5131	3.46199	2.64518	3.45951	1.57619	2.02622	2.16027	1.77266	4.47468	4.39479	7.13299	5.27122	4.20511	3.44639	1.56131	0.990285	1.42915	1.56968	0.769453	1.18782	0.275832	0.813907	0.70794	0.634834	0.928903	1.24893
4632404H12Rik	4.24871	6.37595	4.3571	3.64533	2.62582	3.36227	1.83066	1.23307	0.65835	0.371914	1.04197	0.723626	0.511485	0.653689	0.835844	0.258866	1.38956	1.26602	2.70548	4.25917	3.68176	3.86802	2.64767	3.0084	2.03699	2.08558	1.15555	0.560049	0.600227	0.120182	0.320948	0.340955	0.797395	0.53825	0.276164	0.447804	0.609605	0.24318	0.391783
4632415L05Rik	41.9046	61.4895	42.5479	30.0954	27.0141	24.8353	18.1241	12.5656	11.628	10.2703	8.98132	8.24736	8.25475	5.71997	6.35514	9.18417	8.6587	23.5896	35.601	44.8452	32.9381	21.4779	19.5561	19.0786	13.8668	14.3311	11.0707	9.43157	8.20434	7.54177	7.13439	5.64443	4.61025	4.76783	6.21207	5.08883	5.05469	6.51295	5.7379
4632427E13Rik	0.792753	0.266828	2.084	0.765988	0.755381	1.54588	0.848775	0.632211	0.920437	0	0.440588	0	0	0	0	0	1.73828	0.579802	0	0	0.579514	0.613882	0	1.08076	0.577577	0	0.709868	0	0	0	0.449203	0.867883	1.51722	0	0	0	0.496947	0	0.240392
4632428C04Rik	0.324749	0.85337	1.21152	1.11847	0.889393	0.452562	0.726344	0.172603	0.329873	0	0.413936	0.0691309	0.182405	0.0552732	0	0	0	0.338088	0.470258	0.583124	0.63062	1.15161	0.639517	0.687747	0.797194	0.639892	0.610848	0.362193	0.383498	0.0987754	0.0339799	0.305373	0	0	0	0.255288	0.0543065	0.297694	0.428482
4732416N19Rik	0	0.436382	1.01984	1.07864	2.67563	1.75914	0.437774	1.57078	0.543744	0	0.885229	0.452939	1.12802	0	0	0	0	0	0	0	2.11634	1.11602	2.20012	0	1.20601	0.718462	1.46303	0.680277	0	0.302653	0.475793	0	0.33369	0	0.564293	0	0	0	0
4732471J01Rik	0.369362	0.618098	0.548533	0.607289	0.416753	0.420067	0.565995	0.436637	0.899817	0.194437	0.645526	0.200509	0.355337	0.221809	0.02972	0	0	0.628588	0	1.29114	0.575811	0.347292	0.347985	0.926138	0.79346	0.553456	0.892728	0.369316	0.24536	0	0.135434	0.398898	0.057709	0.572047	0	0.527703	0.102119	0.373423	0
4833411C07Rik	39.0334	38.5692	44.8591	59.0764	62.2778	56.3883	39.0392	26.4616	17.5198	12.196	9.11938	11.1529	9.41317	5.13185	8.30784	11.8819	7.07804	12.7422	22.3115	26.5384	42.4953	53.2221	53.0649	48.4416	32.2815	22.1488	16.2437	7.54382	9.94482	6.86293	7.85385	7.11108	8.33137	6.67767	6.71435	5.38238	6.41633	4.75214	3.27237
4833415N18Rik	3.22078	5.46547	6.76141	2.42894	0.838923	0.464973	0.235498	0.378585	0.262249	0.469886	0.169823	0.91805	0.572211	0	0.63379	1.07338	0	1.2734	1.50328	4.2379	2.79992	1.67455	1.52659	1.49451	1.2717	1.11274	1.45392	0.619776	0	0.268586	0.633957	0.445449	0.446231	0.755618	0.257343	0	0	0	0.286839
4833417C18Rik	0.643127	0.923125	0.219904	2.96673	0.836699	0.955139	0.086383	0.52821	0.48821	0.498212	0.184851	0	0	0.109604	0	0	0	0.525506	1.34645	1.45088	0.89253	1.20459	0.936494	0.911762	0.582208	0.43072	0.401767	0	0	0	0.129807	0	0	0.230337	0	0	0.213437	0	0.315475
4833418N02Rik	4.6402	5.32628	7.71373	7.49463	6.10804	4.3371	4.32887	2.94328	2.53302	0.841067	2.775	1.51188	1.26593	1.38442	0.546972	1.57239	0	3.35206	2.68679	3.70983	4.86498	5.65836	5.0223	6.90384	3.28262	2.55754	3.8072	0.805317	1.07999	1.07076	1.31077	2.02994	1.64456	0.581704	2.1138	1.78389	0.539595	0	1.33187
4833419F23Rik	0	0.544974	0	0	0.687941	1.20337	1.57957	0.142753	0	0.201257	0.4535	0	0	0	0	0	0	0.943375	2.15095	2.65723	1.6066	0.213925	0	0.933528	0.537591	0.547388	0	0.259323	0	0	0	0	0	0	0	0	0.173282	0	0
4833420G17Rik	8.36185	16.7824	18.8839	19.6964	25.6682	24.5963	23.9384	23.6333	23.4013	16.7107	21.0743	17.7964	17.5475	14.3978	11.3173	16.6315	17.262	14.0334	15.8262	21.5046	18.5715	23.3743	25.2074	32.7839	31.339	24.4722	28.1826	23.0289	17.5924	16.9482	16.8461	15.2519	15.1077	10.6674	11.2482	10.5485	14.6458	14.5858	7.94968
4833422C13Rik	2.12223	1.2232	1.87317	2.92333	3.37577	3.21583	1.58865	1.8111	0.831218	1.1341	0.599982	0.976069	0.550136	0.330652	1.72733	2.29049	0.124244	0.691242	0.227872	2.55259	2.09232	1.94621	1.79839	1.83149	0.775405	0.944634	1.6747	0.836821	0.861563	0.818767	1.60266	0.619939	0.227127	0.88374	0.65382	0.688025	0.893085	0.235374	0.684056
4833427F10Rik	2.06615	2.14033	1.74448	0.771946	1.3659	0.805982	0.153676	0	0.0845212	0.438276	0.163413	0.364111	0.633889	0.0962427	0	0	0	1.03799	1.71679	1.764	1.80813	1.04779	1.45107	0.614177	0.0736253	0.0741063	0.0943495	0.140941	0.465911	0.51527	0.116008	0.272835	0	0	0.328382	0.0907567	0.187509	0	0.370074
4833439L19Rik	116.553	174.079	121.787	107.496	94.7535	68.902	56.0222	44.213	32.9588	24.7175	20.6908	20.5485	15.6618	18.371	11.8715	13.5595	14.7784	58.1738	112.259	188.994	138.143	112.978	96.0759	64.8729	45.1854	38.2753	25.8483	21.2215	18.5597	16.4571	14.6886	13.1579	9.44044	8.46423	9.65822	8.80803	10.912	9.78356	10.2563
4921504A21Rik	3.09214	4.03788	2.48436	2.22649	1.05321	0.971602	1.07259	1.27093	0.336829	0.301247	0.164438	0.49532	0.324379	0.461052	0.248046	0	0.883401	1.79614	2.91048	2.7473	3.32309	2.45839	1.17658	0.819991	0.99906	0.406361	0.362205	0.47937	0.638319	0.647138	0.312767	0.136272	0.326507	0.484094	0.784505	0.0607781	0.321466	0.354237	0.191074
4921507P07Rik	1.26786	1.76515	2.28909	2.38649	0.379293	1.22711	1.1604	0.932967	0.981625	0.462341	0.527577	0.36098	0.315465	0.230783	0.18616	0.627976	0.33848	0.699521	0.231806	1.28949	0.905542	0.834022	0.651364	0.418823	0.262726	0.578779	0.211511	0.294027	0.240058	0	0.102839	0.119497	0.228919	0.121141	0.294789	0.106565	0.338101	0	0.0558812
4921511C10Rik	0.658604	1.93548	0.773622	0.281941	0	0.0801797	0.152111	0.227013	0	0	0.0811916	0	0.15998	0	0	0	0	0.955407	0.292539	3.18145	0.762727	0.11675	0.182222	0.403825	0.73487	0.0747538	0.356229	0	0.0668011	0	0.114912	0.400384	0.0961429	0.306177	0.247086	0	0	0	0.373495
4921515E04Rik	1.98042	4.53286	2.43324	1.702	2.00641	0.865448	0.500031	0.319135	0.198672	0.267284	0.436785	0.157489	0.887025	0.0583762	0.232436	0	0.636031	2.7604	2.55717	2.41368	3.42642	2.04365	1.32547	2.35994	1.06433	0.450443	0.481515	0.588582	0.0822959	0.171763	0.54365	0.241791	0.23161	0.511297	0.497071	0.592983	0.405769	1.12241	0.118586
4921518K17Rik	2.68431	2.64651	2.39992	1.83312	1.01601	0.851721	0.686698	0.148048	0.360229	0.621306	0.0961867	0.29001	0.107067	0.386604	0	0.180731	0.291491	0.616989	1.33341	1.56151	1.95136	0.658819	0.550064	0.480854	0.20575	0.309332	0.354282	0.112901	0.204302	0.0691324	0.0692269	0.214126	0.191955	0.690097	0.595869	0.39347	0.151329	0.179247	0.112921
4921524J17Rik	9.12459	9.18726	4.6109	6.66946	8.85023	7.97513	9.6369	9.04256	9.80469	7.32434	6.98027	6.98198	5.35857	1.58448	5.31044	5.45604	5.46374	9.06001	12.2835	6.81519	7.89753	11.7488	8.75725	9.14322	11.2378	10.5735	12.4263	10.8828	6.76449	5.73551	5.73277	5.26659	6.10129	6.65719	3.88463	3.48664	5.14792	3.23682	3.81401
4921531C22Rik	2.1467	5.07079	5.44381	2.57224	4.34696	1.42054	1.00862	1.33844	0.61562	0.32957	0.720852	0.27153	0.355416	0.216366	0	0.223916	2.72106	2.45782	3.9833	6.23052	8.08678	3.55898	4.40534	2.32032	2.1868	0.611554	1.25599	0.997111	0.498587	0	0.641684	0.496994	0.85775	0.454406	0.735797	0.133023	0.492601	0.719768	0.417944
4922502H24Rik	0	0	0	1.16703	0	0	0	0	0	0	0	0	0	0	0	0	0	0	0	0	0	0	0	0	0	0	0	0	0	0	0	0	0	0	0	0	0	0	0
4930402F11Rik	0	1.84882	0.305383	1.48837	1.02203	1.14813	0.364646	0.604241	0.132801	0.34475	0	0	0	0	0	0	0	0.345574	1.22443	2.04201	0.685185	1.09688	0.71257	0.636315	0.689528	0.116979	0.419887	0.332232	0	0.679706	0	0.208198	0	0	0	0	0	0	0.145137
4930402H24Rik	13.449	24.547	21.8392	20.7308	22.7764	21.2625	23.3383	23.0513	24.6722	23.1139	23.5901	25.9703	24.1675	23.3036	22.5008	20.2283	16.6488	7.31888	10.7353	19.2665	17.6686	14.4168	17.0546	16.1639	15.3783	16.0489	14.0142	15.4059	15.49	15.8422	15.9521	15.1153	15.4163	13.9576	12.4919	13.5166	12.8406	12.3896	12.1666
4930404N11Rik	5.48883	15.1381	20.732	19.0972	15.9611	5.84808	4.00958	1.99116	1.74061	1.90869	4.17178	6.0437	5.86047	5.38234	8.76995	3.72475	2.67857	4.77043	6.60922	14.8697	19.5124	17.4854	10.2009	7.42765	6.76463	6.3343	4.71378	7.42943	8.64201	9.34253	10.0999	9.40093	6.00139	6.43935	7.95734	12.2034	4.48233	8.81366	8.68699
4930405J17Rik	3.48798	0.585341	0	0	0	0	0	0	1.00962	0	0	0.368449	0	0	0	0	0	1.05271	0.843758	0	0	0.668704	0.779654	0	0	0.213662	0.258177	0.6095	0	0	0	0	0	0	0	0	0	0	0
4930405O22Rik	0.159854	1.95844	1.61582	0.945465	1.85558	0.810973	0.257696	0	0	0.546068	0	0.206246	0	0.484171	0.698193	0	0	1.09547	1.2945	0.239835	1.08687	0.966013	0.301145	0.673144	0.607139	0	0	0	0	0.431103	0.0947409	0	0.159121	0.169733	0	0.295095	0	0	0.306416
4930413F20Rik	0	1.23501	1.36326	0.531073	0.780806	0.113643	0	0.107536	0.118282	0	0.458667	0.347029	0	0	0	0.63093	0	0.206133	0.410663	0.405897	0.459396	0.818084	0.637944	0	0.514463	0	0	0.198152	0.558342	0	0.080344	0	0.134748	0.430393	0	0	0	0	0
4930413G21Rik	3.06857	14.1446	21.9481	33.0903	41.6559	41.9	40.8802	32.7915	20.1742	20.3119	15.4451	10.0485	10.5348	11.428	11.9354	19.1008	14.298	5.32497	4.60841	10.1751	13.7338	24.885	27.5491	24.8185	30.7064	21.5838	21.7947	18.0227	12.2654	18.024	10.1927	9.73603	10.2969	9.11213	5.61972	9.85153	11.2276	10.6108	11.2674
4930415O20Rik	0	1.0362	0	0	0.97398	0	0	0	0	0	0	0	0	0	0	0	0	0	0	0	0.369249	0	0	0.344956	0	0	0	0.710052	0	0	0	0	0	0	0	0	0	0	0
4930417O22Rik	1.26237	0.40372	0.260082	0.617258	0.485503	0	0.0981038	0.0975722	0	0	0.111238	0	0	0	0	0	0	0.393091	0.830419	0	0.139426	0.149103	0	0.258678	0	0	0	0	0	0	0	0.0850654	0.122791	0.130614	0	0	0	0.094744	0.118818
4930429F24Rik	1.43883	0.185075	0.555156	0.359605	0.263776	0.613386	0.218116	0	0.15953	0	0.699029	0.117189	0.153064	0	0	0	0	0.0703574	0.280029	0.138431	1.04289	0.111777	0.0872373	0.193221	0	0.0715732	0.0852405	0.135225	0	0	0	0.0639065	0.184094	0.0976805	0.0788709	0.0855798	0	0	0
4930430F08Rik	5.83096	6.41337	3.01333	4.52643	4.37142	5.74512	6.663	5.93046	6.67039	5.83894	7.02354	8.08944	10.6071	10.0794	8.47466	10.6164	11.9544	2.42038	3.60692	3.22188	5.40764	2.0729	2.11079	3.05564	3.09633	3.84877	5.07816	5.08954	5.4518	4.9812	4.71884	6.15521	5.72574	5.39895	4.69242	4.13813	3.13623	4.59452	2.88136
4930431F12Rik	14.4408	47.5472	42.2376	23.0481	19.1654	12.1938	9.17578	6.30158	4.42048	5.23461	4.91446	3.98686	3.67919	4.23869	6.50146	3.89785	7.20527	3.9831	6.02949	12.1616	16.9578	14.2631	8.98089	8.64809	8.74429	5.50911	6.01868	3.43333	4.34507	5.49353	3.4753	3.62606	4.50002	3.69793	2.89712	3.10739	3.90608	7.62048	5.77997
4930432J09Rik	0.119887	1.24042	1.4161	0.605391	0.0787456	0.274223	0.291377	0.161167	0.0356406	0	0.174409	0	0.0229563	0.12615	0	0	0.281816	0.765253	0.126744	1.31623	1.13119	0.557727	0.475323	0.304996	0.159777	0.162424	0	0.122522	0.0585173	0.0375889	0.0250296	0.116357	0	0.0882669	0.0358714	0	0	0.0972325	0.0408525
4930433N12Rik	0	1.2421	1.03331	0.602747	0.491513	0.943281	0.895228	0.647729	0.892211	0	0.347133	0.393098	0.227941	0	0.615221	1.28379	0	0.470771	0.728863	1.69848	0.814587	0.249258	0.194495	0.647101	0.156869	0.398963	0	0.301626	0.49866	0	0.183933	0.284809	0	0	0.878901	0	0.404056	0	0
4930441H08Rik	0	0	0	0	0	0	0	0	0	0	0	0	0	0	0	0	0	0.592676	1.59057	0	0	0	0	0	0	0	0	0	0	0	0.456128	0	0	0	0	0	0	0	0
4930447A16Rik	0	0	0	0	0	0	0	0	0	0.343444	0	0	0	1.55503	0	0	0	0	0	0	0	0	0	0	0	0	0	0	0	0	0	0	0	0	0	0	0	0	0
4930448I06Rik	0	0	0.654822	0	1.27371	0	0.54127	0.268397	1.75115	0.355408	0	0	0	0	0	0	0	0	0.965534	0.476777	0	0	0.593575	0	0.478776	0	0	0	0	0	0.3716	0	0	3.39792	0	0	0	0	0
4930449E18Rik	0.694272	0	0	0.624327	3.09065	0.55395	0	0	0	0	0	0	0	0	0	0	0	0	1.79768	0	0	0	0	0.640423	1.76637	0	0	0	0	0	0	0	0	0	0	0	0	0	0
4930451G09Rik	0.713412	1.12734	0.759648	1.63118	3.15726	1.70984	1.70015	1.51035	1.66045	2.43386	1.07154	1.26193	1.16894	1.5657	1.07238	1.43636	0.954667	0.507277	0.817183	1.73864	0.8401	1.40831	1.5982	2.68238	1.51063	1.38948	0.679338	1.50183	0.885766	0.699122	0.847611	0.976952	0.511416	0.298925	0.510827	0.558741	0.277781	0.216484	0.893733
4930452B06Rik	0.690054	0.285399	0.191486	0.556839	0.543394	0.473172	0.223562	0.111283	0.164006	0.110744	0.320828	0.12066	0.158321	0.0966078	0	0	0	0.402798	0.485261	0.359944	1.02879	0.873319	1.59175	1.80243	1.13735	0.895186	0.531215	0.316604	0.637732	0.215852	0.344774	0.100166	0.431462	0.354919	0.247064	0.178601	0.141622	0	0.656193
4930453N24Rik	84.5096	73.0695	68.683	79.3915	78.8369	71.3832	44.9541	26.6798	26.4065	16.7517	11.4303	10.0021	8.81462	5.31069	5.90265	8.21012	7.91321	39.4182	72.4378	64.6758	57.383	59.483	55.4484	55.7842	35.0558	28.5819	25.933	16.3824	7.88065	12.5672	9.66628	7.65688	7.28879	9.11043	5.68964	6.673	6.3296	3.89172	3.94982
4930455C13Rik	0	1.58562	0	0.321068	0.806337	0	0	0.794249	0	0.627909	0	0.211602	0.292002	0	0	0	0	0.365585	0.66594	0	0.931	0.420465	0	1.08429	0.667801	0.425549	0	0.133088	0	0	0	0	0	0	0.152518	0	0	0	0.382865
4930455G09Rik	0	0.585341	1.70847	1.39755	0.551722	0.484457	1.39941	0.23149	0	0.623886	0.241034	0.736899	0	0	0	0	0	2.31596	0.843758	0.833394	1.26477	0.334352	0.519769	2.36024	0.419223	0.854647	0.516354	0.6095	0.930535	0	0	0	0	1.18548	0.934827	0.762759	0	0	0
4930459C07Rik	0.356271	0	0.970354	0.354103	0	1.10996	0.479509	0.190775	0	0.137922	0.305859	0	0.133805	0	0	0	0	0.183767	0.731937	0.361758	0	0	1.25188	0.632573	0.275353	0.560362	0.445899	0.353267	0.33268	0.108402	0.0717047	0	0	0	0	0.334765	0	0	0
4930467K11Rik	0.706013	0.4767	0	0	0	0.197313	0	0	0	0	0	0	0	0	0	0	0	0	0	1.0314	0	0	0.215017	0	0	0.353381	0.212675	0.335381	0	0	0.134989	0	0	0	0	0	0	0	0
4930470H14Rik	13.9616	31.1124	37.9643	40.7973	35.0061	22.5382	16.5428	9.59581	9.96418	13.6689	10.0546	9.30499	12.1082	12.4602	11.3027	11.8662	31.3703	12.028	15.0724	23.1754	34.1905	24.4507	32.1349	26.2563	20.2472	14.6661	12.6507	8.61083	7.20017	8.36754	7.52795	9.09921	9.37521	7.3203	8.93896	10.6093	10.175	14.009	13.355
4930473A02Rik	0.491991	0.708133	0	0.0982018	0.672587	0	0	0.158241	0	0	0.0883456	0	0	0	0	0	0	0	0	0	1.02412	0	0	0.31635	0.0767128	0	0	0.0742607	0	0	0	0	0.100374	0	0	0.653037	0	0	0.292279
4930480G23Rik	4.96107	3.70361	5.07481	3.36603	2.96621	8.34085	4.18943	2.71778	1.89549	1.05063	1.06611	0.878721	1.4631	0.115676	0.2496	0	0	7.34488	6.73214	5.85179	4.67163	7.91498	14.4074	11.9124	11.5323	5.95572	1.80289	1.26062	1.74298	0.825223	0.614393	1.7439	1.37225	1.09404	0.587189	0.531126	1.35046	0.529742	1.32939
4930480K23Rik	3.10506	6.63779	6.11224	7.51753	2.68922	4.54512	2.657	1.09368	1.58233	0.445753	1.02679	0.512643	0.70549	0.39487	0.906481	0.225491	2.12337	2.92026	3.69339	6.28231	7.72387	5.76091	5.32544	5.2247	4.56867	2.39226	1.34074	0.653457	0.548895	0.777571	0.220399	0.572451	0.658244	0.4779	0.17306	0.753376	0.576987	0.440904	0.0535344
4930481A15Rik	0	1.11973	1.11646	0.868712	0.637821	0.556802	1.15111	0.788652	0.475433	0	0.0938016	0.566832	0.307876	0	0.725964	2.59641	0	0.169364	0.786809	0.833367	2.01245	1.3449	0.466735	0.582461	0.930861	0.344391	1.0269	0.488335	0.153553	0	0.198394	0.214018	0	0	0	0.205793	0.109	0.0476867	0.180097
4930483K19Rik	1.03695	0	0.713153	0.347322	0	0.393257	0.0937304	0.187935	0	0	0	0	0.195697	0.24093	0	0	0	0	0.119033	0	0.267473	0.28461	0	0	0.274944	0.365816	0.110135	0.0867492	0	0.215144	0	0.165296	0	0	0	0	0	0.367267	0.470981
4930486I03Rik	0	0.84783	0	0	0	0	0	0	0	0	0	0.80258	0	0	0	0	0	0	0	1.23082	0	0	0	0	0	0	0	0	0	0	0	0	0	0	0	0	0	0	0
4930486L24Rik	0	0.719613	0.615819	1.29712	0.878712	0.511009	0.0808251	0.0804104	0	0.351633	0.258591	0	0.509416	0	0	0	1.0377	0.389707	2.06861	1.84057	0	0.495216	0.676234	0.964148	0.155833	0	0	0.299623	0	0	0.121815	0	0.305859	0.108275	0.0873113	0	0.301037	0.393947	0
4930487H11Rik	0.349066	1.95693	0.703082	0.514633	0	0	0	0	0	0	0	0.224716	0.0969987	0	0	0	2.65345	0	1.05431	1.0419	0.787332	0.209726	0	0	0	0	0.321615	0.254237	0	0	0	0.119242	0	0	0	0	0	0	0
4930503L19Rik	0.112549	1.45303	0.467235	2.43572	2.15693	2.36058	1.41237	0.680271	0.651291	0.741274	0.636358	0.736905	0.708304	0.117752	0	0.274602	0.542796	0.75841	1.41926	1.75444	2.50822	1.70205	1.49541	1.70967	0.982939	0.908569	0.485641	0.942951	0.0816358	0	0.139905	0.040641	0	0.618111	0.0501299	0	0.229994	0	0.285057
4930503O07Rik	0	0	0	0	0	0	0	0	0	0	0	0	0	0	0	0	0	0	0.63547	0	0	0	1.46534	0	0	0	0	0	0	0	0	0	0	0	0	0	0	0.709847	0
4930504C09Rik	0	0.411036	0.542277	0	0.388205	0	0.756057	0	0	0	0.684158	0.51761	0.299144	0	0	0.418348	0	0	0.137131	0	1.22357	0	0	0	0.207161	0	0	0	0	0	0	0	0.134015	0	0.239034	0	0.263728	0.103317	0
4930506C21Rik	0	2.07111	0.315573	2.30958	0.604547	1.45137	0.628552	0.749997	1.0982	0.889836	0.797881	0.201205	0.261357	0	0	0	0.79525	0.835164	1.10686	3.52111	0.887128	1.32324	0.736025	1.64312	1.66235	0.120796	1.44728	0.572157	0.750071	0	0.185422	0	0.46734	0	0.13277	0	0.152853	0.599225	0
4930507D05Rik	0.181013	0	0.248528	1.0987	1.12521	1.51419	1.17581	0.923888	0.644723	0.0721095	0.628776	0.467136	0.415709	0.690147	0.102503	0	0.374588	0.422974	0.0625205	0	0.141995	0.986629	0.729214	0.795187	0.81703	0.688814	0.29051	0.884171	0.397048	0.69334	0.390017	0	0.248193	0.0692297	0.268143	0.359716	0.0613423	0.196277	0.310478
4930509E16Rik	0.845149	0.619131	0	0.479812	0.939971	0	0.0974919	0.193933	0.213468	0	0	0	0.0679843	0	0	0	0	0.0933434	0.123934	1.10256	0.138589	0.148215	0.231215	0.128549	0	0.284617	0	0	0	0	0.291334	0	0	0.12983	0	0	0	0.0941858	0
4930511A08Rik	20.7148	3.31625	3.75136	1.86445	4.30597	1.65336	0.545682	0.537213	1.14717	1.928	0	0.82618	1.37518	0	0	0	0	4.85791	4.17491	0	0	0	3.80243	3.18681	3.51734	0.448782	0.551309	0	0	0	0	0	0	0	0.969624	0	0	0	0
4930511M06Rik	10.5411	23.5636	13.0308	11.0397	9.00096	7.13268	4.64613	3.22091	3.14366	2.41941	3.00085	1.50707	1.29888	2.38396	1.72236	1.03117	3.02682	11.2615	18.7307	21.8841	20.6211	14.6001	8.02043	8.29141	4.93302	3.52523	2.33233	2.47306	1.15505	2.193	2.34636	1.49335	1.98006	1.97407	1.54268	1.32215	2.57852	1.71287	2.50744
4930512B01Rik	1.16887	1.10168	0	0	0.475648	0	0.47237	0.078327	0	0.114304	0	0	0	0	0	0	0	0.0759881	0.203474	0.448591	0.788765	0.243864	0	0.417668	0	0	0.552574	0.292109	0	0	0	0	0	0	0	0.0942315	0	0	0
4930512M02Rik	3.19533	14.7872	11.0347	14.4549	9.20565	4.91396	5.96112	2.04272	2.8621	3.70769	1.75533	3.6265	2.67791	1.39826	1.24406	0.699229	6.17558	3.48894	9.06246	7.19434	8.62853	9.0204	5.38952	3.11835	5.22434	3.84468	3.57524	2.65348	1.83933	2.44421	2.80436	1.70341	0.900628	2.65446	0	1.45748	2.87696	1.03438	1.93365
4930513N10Rik	1.5325	0.932193	1.97043	2.04632	2.31152	1.74001	2.08098	2.10808	1.20718	2.22666	1.06157	1.06413	0.905375	1.27826	1.09462	1.0318	1.62634	0.430691	0.285369	0.211675	0.956156	1.65752	1.82952	1.52342	1.61956	1.53551	1.51932	0.72407	0.626995	1.18476	0.564295	0.590095	0.516879	0.397546	0.201813	0.218831	0.231356	0.182631	0.552602
4930513O06Rik	0	0.206155	0.811755	0	1.36514	2.56055	2.12271	0.324562	0.888903	2.49111	0.684712	0	0.672116	0	0	0	0	0.303804	1.8204	0	0.453504	0.964693	2.81649	5.06431	0.454307	0.616948	2.2227	0.585031	0	0.718314	0.118	0.547512	0	0	0	0	0.390599	0	0
4930515G01Rik	0.564857	0.695764	0.693329	0.786903	0.880561	1.15267	1.46002	0.907682	0.399818	0.526281	0.582621	0.880406	0.254934	0	0	0.716055	0	0.525612	0.581442	0.862164	0.130011	0.695588	0.651164	0.241107	0.700223	0.534339	0.318753	0.168396	0.158743	0.620072	0.0683921	0.476486	0.3437	0	0.588275	0.425688	0	0	0
4930519F09Rik	1.49819	3.66068	1.376	2.39271	0.750343	0.480142	0.27285	0.0813823	0.956992	0	0.637841	0.78871	0.547986	0.930945	1.21585	0.848276	0.331759	0.858134	1.23181	3.17576	1.65686	1.0934	0.358556	1.83854	0.810852	0.758697	0.948474	0.565838	0.693533	1.62469	0.237625	0.244436	0.542679	0	0.308209	0	0.492109	0.340374	0.599424
4930519F16Rik	0	0.381275	0.505776	0.492317	0.241156	0.631582	0	1.09495	0	0	0.106307	0	0	0.760143	0	0	0	0	0.635495	0	1.27927	0.15198	0	0.131861	0.477982	0.194557	0	0.368029	0	0	0	0	0	0	0	0	0	0	0
4930519G04Rik	1.03191	2.0555	1.29309	0.832864	0.455422	1.31937	0.209474	0.579362	0.115897	0.308797	0	0.169911	0.331326	0.474306	0.523025	0.730954	0	1.06727	1.18583	1.11803	1.27294	0.838121	0.0642733	0.0720971	0.408976	0.156461	0.249127	0.195906	0.0482374	0.118616	0.201699	0.0464673	0	0	0	0.0621326	0	0	0.0739646
4930519H02Rik	0	0.481779	1.08109	1.08565	0	0.532014	0	0	0	0	0	0	0	0	0	0	0	0	0.318652	0.944616	1.07009	0.190254	0.593126	0	0	0.243464	0.437157	0	0	0.282996	0	0.10829	0	0	0.53515	0	0	0	0
4930520P13Rik	0	0.416817	0	0	0.781433	0	0	0	0	0	0	0	0.220932	0	0	0	0	0	0.390238	0.577818	1.32195	0	0	0	0	0	0	0	0	0	0	0	0	0	0	0	0	0	0
4930522H14Rik	1.2916	0	0	0	0	0	0	0	0	0	0	0	0	0	0	0	0	0	0	0	0	0	0	0	0	0	0	0	0	0	0	0	0	0	0	0	0	0	0
4930523C07Rik	7.9984	16.5089	9.489	8.08982	7.33732	6.20667	5.80801	5.55292	6.16081	5.50858	4.87801	4.64669	5.33487	5.21256	5.40853	5.31874	6.44625	6.64047	10.9274	19.5727	15.8034	9.10813	9.27698	7.56427	6.66442	5.89535	6.5457	6.70569	8.16438	8.3727	7.95622	6.26784	8.59837	6.42843	9.6727	6.85362	7.14598	6.1835	7.80042
4930524B17Rik	1.20236	0.291731	0.877568	0.283931	0.138711	0.0604421	0	0	0.0628663	0	0	0	0.080638	0	0	0	0	0.501768	0.295719	0	0.660426	0.354416	0.0691775	0	0	0.170242	0.134964	0.107139	0	0	0.0436621	0.101449	0	0	0	0	0.215489	0.395559	0.0710871
4930524O05Rik	0	0.964419	0	0	0	0	0	0	0	0	0.264056	0	0	0	0	0	0	0	0.306827	1.3637	0	0	0	0	0.685142	0	0	0	0	0	0	0	0	0	0	0	0	0	0
4930526I15Rik	4.33077	1.56701	4.83489	4.70289	6.57733	5.92164	2.08997	3.52005	1.39844	1.46732	2.18822	0.618138	1.3251	1.37778	0.140932	2.51578	3.17244	5.98618	3.73566	4.32561	5.35299	7.20508	6.90168	5.35681	3.25874	1.98697	2.79132	1.61483	1.59782	0	1.53155	0.908583	0.20177	0.411798	0	0.734765	1.55169	0	0.578935
4930526L06Rik	0	1.35204	0.595864	0.580705	0.711932	0.124394	0.355461	0.47124	0.258979	0.168313	0.250742	0.189872	0.164373	0.297913	0	0	1.37658	1.79897	1.79254	0.885791	3.00897	1.78451	0.695617	1.55219	1.0097	0.114193	0	0	0.405209	0	0	0.10164	0	0	0.251105	0.681723	0	0	0
4930528A17Rik	0.613032	0.822641	0.381244	0.578745	0.866581	0.316553	0.301847	0.395125	0.16473	0	0.107061	0.0824496	0.105086	0.256097	0	1.09427	0	0.617689	0.514409	0.678997	1.07672	0.318039	0.421427	0.265668	0.39144	0.348791	0.586802	0.379732	0.0445954	0	0.0380118	0.0893263	0.190451	0	0.0555343	0.0590906	0.125009	0.452915	0
4930528D03Rik	1.62247	1.76528	0.944024	1.33348	0.902991	0.197587	0.542333	0.656293	0.307715	0	0.197591	0.904238	0	0.236368	0.190789	0	0	1.0559	1.08333	1.37604	0.66812	0.710334	1.00575	0	0.451424	0	0.109286	0	0.242094	0	0.208909	0.161511	0.234031	0	0.301109	0.326473	0	0.455887	0.226497
4930532I03Rik	0	2.30531	3.62442	1.52833	0.575712	0.904499	0.38205	0.475003	0.313753	0	0.403398	0.767517	0.199913	0.363332	0	0.560888	0.508369	0.823731	1.09362	2.52242	2.30983	0.726677	1.7005	1.13414	0.365715	0.279094	0.222076	0.263917	0	0.755857	0.285712	0.331737	0.359065	0	0	0.111157	0.588914	0.184743	0.579325
4930533N22Rik	7.48889	12.2981	11.188	13.6646	9.47657	6.96818	4.05704	3.09845	2.89943	3.04881	1.68467	1.50335	2.2643	1.25316	0.252502	0.574543	1.32556	3.2674	8.19995	6.92161	11.1219	5.87078	8.16916	6.42776	7.11372	2.4602	3.59303	2.44297	1.29507	0.75505	1.16527	1.93053	1.39686	0.947457	0.516023	0.579284	3.17824	0.778061	1.19336
4930538K18Rik	0.182114	0.655823	1.12394	0.637071	0.0890147	0.310505	0.883387	0.512723	0.161515	0.321554	0.0786273	0.355926	0.103296	0.18824	0	0	0.868535	0.14242	0.566862	1.26101	1.16115	0.339389	0.529746	0.0977923	0	0.0724384	0.603949	0	0	0.33596	0	0.12935	0	0	0	0.259835	0	0.288172	0.18103
4930539E08Rik	1.61984	0.927879	0.940358	0.0342574	0.810752	0.396086	0.390855	0.0756365	0.123593	0.0372349	0.173439	0.343079	0.327875	0	0.36408	0.197631	0	0.270769	0.297709	0.790269	0.953585	0.406439	0.123764	0.279977	0.144058	0.158835	0.453015	0.100794	0.11906	0.100496	0.12077	0.0839624	0	0.0757096	0.114916	0.148817	0.0989091	0.0496508	0.171087
4930539J05Rik	3.30454	10.6572	22.0386	15.1239	28.814	16.6322	16.1662	17.311	17.6813	26.1201	19.7213	14.4086	21.3037	23.4821	25.2921	31.7568	27.3124	6.0157	6.91651	9.67348	8.67601	26.8537	37.4218	17.8525	21.939	18.3097	17.6763	21.6286	28.9575	31.3503	25.152	18.8972	20.2627	10.1608	11.7114	16.5598	15.0822	8.52571	13.6837
4930545H06Rik	0	1.31082	0.42943	0.209966	0.619698	0	0	0	0	0	0	0	0	0	0	0	1.97558	0	0.213733	0.316676	0.718995	0.764179	0	0	0.159903	0	0	0	0	0	0	0	0	0	0	0.388324	0.412512	0	0
4930547E08Rik	0	0.743672	0.716207	0	1.39499	0	0.893748	0	0	0	0	0	0	0	0	0	0	0	0	0	0	0	0	0	0.781611	0	0	0	0	0	0	0	0	0	0	0	0	0	0
4930549G23Rik	0.331193	1.99244	1.28564	0	0	0	0.544473	0	0	0	0.823734	0	0	0	0	0	0	0.24805	0.318435	2.36179	0	0.770039	0.591677	0	0.474839	0	0	0	0	0	0	0	0	0	0	0	0	0	0
4930553C11Rik	1.0303	0.628138	0.824081	0	0.792175	0.346737	0	0	0.180562	0	0	0.264293	0.113724	0	0	0	0	0	2.25797	0.304156	2.3014	0.244724	0	0	0.460964	0	0.375979	0.148422	0	0	0.119718	0	0	0.215692	0.686744	0	0	0	0.578885
4930556M19Rik	10.563	11.2695	13.0553	13.1927	12.958	10.9832	9.92276	7.62852	6.29716	5.40402	5.13391	2.38434	2.50066	2.49252	3.37257	3.34664	3.22123	8.26916	9.28899	14.1407	13.0725	15.0975	17.9196	12.0938	10.1578	8.72211	6.7087	4.33641	3.67495	3.30614	2.8702	2.00853	1.4018	2.1479	2.52923	1.58047	1.69423	3.36207	4.29059
4930556N13Rik	0.288665	2.36239	1.17171	0.999035	0.839755	1.46716	0.349303	0.347318	0.127268	0	0	0.373263	0.323217	0	0	0	0	0.221168	0.146909	1.96012	0.98634	0.877599	0.410534	1.22101	0.220705	0.224641	0.67162	0.21262	0	0	0.172282	0	0.144554	0	0.617528	0	0.14222	0	0
4930557K07Rik	8.35584	0.724758	0	0	0	1.80715	0	1.77028	0	0	1.15561	0.900938	1.49479	5.19678	0	0	0	0	0	0	2.20989	1.53307	0	0	0.475782	0	0	0	0	0	0	0	0	0	1.57188	0	0	0	0.572547
4930562F07Rik	0	0.242473	0	0	0	0.234606	0.267173	0	0	0	0	0	0	0	0	0	3.98993	0	0	0	0	0.357678	0	0	0	0	0	0	0	0	0	0	0	0	0	0	0	0	0
4930563M20Rik	0	2.12062	3.41131	0.671244	1.32786	3.79829	0.282753	1.40166	1.21831	1.10745	0.289252	0	0.941949	0	0	0	0	3.00135	1.0042	2.97503	1.50915	1.98645	1.851	4.23073	0.995429	2.03012	0.61574	0.483461	0.219461	0	1.54455	0	0.982438	0	0.276989	0.301601	0.964083	0	0
4930564C03Rik	0	0.374947	0.248766	0.24212	0	0	0	0	0	0	0	0	0	0	0	0	1.04654	0.18837	0.50022	0	0.419542	0	0	0	0	0	0	0	0	0	0	0	0	0	0	0	0	0	0
4930565N06Rik	2.38751	2.50282	1.87372	0.42752	0.208672	0.181748	0.0429602	0.0427646	0.0945005	0.0636358	0.138546	0	0.0607568	0	0.0896421	0.172856	0	1.2213	1.00475	0.993652	1.24597	0.200854	0.156871	0.057622	0.126548	0.0428885	0.35651	0.12138	0.0771079	0.397227	0.132102	0.0767518	0.0551291	0	0	0.0513312	0.217131	0.0855103	0.0538458
4930571O06Rik	0	0.598817	0	1.14738	1.64303	0	0	0	0	0	0	0	0	0	0	0	0	0	0.559851	0	0	0	0	1.13941	0	0	0	0	0	0	0	0.292331	0	0	0	0	0	0	0
4930577N17Rik	0	1.84445	0.409785	1.35391	3.21994	1.96851	1.67443	1.81709	0.646585	0.522408	0.412784	0.213608	0.15932	0.0997062	0.365724	0	0.22344	0.859939	1.76238	0.827072	1.07738	2.5982	0.94585	1.20769	1.602	0.902163	1.16933	0.970569	0.751085	0.915198	0.395775	0.351647	0	0.356632	1.3521	0.565544	0.511556	0.668245	0.250172
4930578E11Rik	0.0743823	0.510974	0.676696	0.11186	0.158464	0.484418	0.0583906	0.0511587	0.0900165	0.080658	0	0	0	0	0.0682455	0	0	0.149454	1.01109	0.588364	0.578855	0.452633	0.219007	0	0.105209	0.147441	0.0793404	0.0809215	0.0439343	0	0.121828	0	0	0	0	0	0	0.244464	0.135895
4930579F01Rik	0	0	0.34945	0.339443	0.165948	0.289375	0.189552	0.136467	0.0752567	0.300367	0.146636	0.110585	0.144515	0	0	0	0.44206	0.982341	1.23456	0.653914	0.295526	1.07317	1.31905	1.27731	1.06394	2.5025	0.892092	0.255522	0.615556	1.25443	0.432503	0.241632	0.52186	0.369055	0.521829	0.242646	0.513702	1.34584	0.761206
4930579G18Rik	2.76338	2.78242	0.786453	1.51923	1.02322	0.486599	0.233328	0.458304	0.595077	0.443328	0.573579	0.123594	0.107238	0.394073	0.0526376	0.15148	0	2.01745	1.90813	0.296357	2.42782	0.849702	0.646923	0.610763	0.370284	0.226715	0.357429	0.645306	0	0	0.806096	0.0674418	0	0.103917	0.331633	0.179677	0.476425	0.151073	0
4930579G24Rik	2.22742	3.98525	1.8643	2.40947	2.99804	2.29175	2.11427	3.22336	1.64107	1.56932	0.514338	0.429467	0.682591	0	1.40509	0.319818	0.359904	0.939179	2.17374	1.45627	0.285706	0.665357	0.528212	0.851007	0.90277	0.954985	0.633634	0.64894	0.0977814	0.800696	0.162978	0.286132	0.271238	0.513442	0.29297	0.258976	0.276409	0	0
4930579J19Rik	0	1.32961	0.374737	0	0.179769	0.157271	0	0	0	0	0	0	0	0	0	0	0	0	0.187061	0.554479	0	0	0	0	0	0.142755	0	0	0	0	0	0	0	0	0.156719	0	0	0	0
4930579K19Rik	0.503386	0.128996	0.513217	0.249805	0.367126	0.213678	0.101598	0.909393	0.778333	1.16526	0.10788	0.163157	0	0	1.52643	3.17207	1.40304	0.0971041	0	0	0	0	0.601215	0	0.0969717	0.888121	0.117848	0	0	0.343707	0.530181	0.0879334	0	0.270202	0	0	0	0	0.982318
4930581F22Rik	10.733	18.6466	22.1013	23.1944	27.8259	24.3731	24.2987	17.7754	13.4575	10.5658	9.06292	7.27504	5.90033	5.98372	6.73575	8.95806	6.70184	9.87762	13.0882	15.4989	17.1778	21.0204	17.6276	19.7738	18.847	16.0119	11.2243	9.12029	7.25466	7.79484	7.04543	4.59542	5.04838	3.05279	3.19128	4.59722	3.22287	4.1733	4.49717
4930583K01Rik	0	0	0	0	1.54325	0.749847	0.429481	0	0.156147	0	0	0	0	0	0	0	0	0	0	0	0	0	0	0	0.134016	0	0	0	0	0	0	0.485032	0	0	0	0	0	0	0
4930590L20Rik	0	1.80423	0	0	0	0.29822	0	0	0	0	0	0	0	0	0	0	0	0.254834	0	0	0.769232	0.404815	0	0	0	0	0	0	0	0	0	0	0	0	0	0	0	0	0
4930594O21Rik	0	0	0	0	0	0	0	0	0	0	0	0	0	0	0	0	1.19099	0	0	0	0	0	0	0	0	0	0	0	0	0	0	0	0	0	0	0	0	0	0
4930595D18Rik	0	0.401363	0	0	0	0	0.158874	0	0	0.662586	0	0	0	0	0	0	0	0.296175	0	0	0	0	0.366127	0	0	0	0	0	0.132478	0	0	0	0	0	0	0	0	0	2.04134
4930596I21Rik	5.99535	4.41836	1.87118	1.8509	2.75385	1.21929	0	0	1.27114	0	1.59107	0	0.774967	0	0	0	0	2.3611	0.453346	1.34206	3.07782	0	3.32122	0.480436	0	0	0	0.327108	0	0	0	0	0	1.92463	0	0	0	0	0
4930599N23Rik	0	1.28679	1.89232	0.898509	1.77229	2.14448	0.589917	0.592294	0.31371	0	1.39182	0.229776	0.309745	0.179148	0	0	1.80757	0.134961	1.62915	0	0.421795	0.937481	1.7384	0.190754	0.403768	0.140681	0.180939	0.965445	0.677312	1.11593	0.480217	0.635057	0	1.16491	0.378895	0	1.97091	0.949169	0.590519
4931402G19Rik	0	0.567338	0.811987	0	0	0.59383	0.398434	0.262381	0.0732502	0	0.0730524	0.548174	0.0359094	0	1.06372	0	0	0.638917	0.578518	0.81637	0.164593	0.390842	0.598365	0	0.139427	0.275548	0.344098	0.0461924	0	0.394636	0.0480223	0	0	0	0	0.245148	0.372028	0.0590555	0.192234
4931403E22Rik	0	1.60452	0	0	0	0	0.212673	0	0.23062	0.287487	0.441541	0	0.144146	0	1.96665	0.78575	0	0.580997	1.55079	0.765974	0	0	0	0	0.385838	0.786313	0	0	0	0	0	0	0	0	0	0	0.74695	0	0.72261
4931406C07Rik	198.712	286.409	145.305	134.379	120.541	136.835	135.401	138.793	172.741	190.308	235.909	235.548	301.828	283.717	284.451	315.517	332.91	133.031	303.408	437.197	242.155	164.701	162.856	176.394	162.224	172.723	198.766	225.022	231.583	275.605	314.531	373.219	395.877	460.877	473.112	489.278	506.374	464.49	402.75
4931406H21Rik	1.1507	1.45307	1.06826	0.744978	0.378374	0.219549	0.310846	0.309516	0.171193	0.0387453	0.279477	0	0.128789	0.0337287	0.126804	0	0	0.213714	0.833696	1.29167	1.12934	0.312261	0.699446	0.349333	0.166434	0.0782162	0.278171	0.19661	0.023511	0	0.120577	0.0934319	0.0335033	0.0707898	0	0.0312221	0.105502	0.208208	0.36104
4931406P16Rik	6.63149	13.5144	13.2825	11.677	12.0583	9.90141	9.87688	8.84569	9.15957	8.69211	6.74125	7.032	6.82761	7.55389	9.30282	6.73913	6.06667	4.52947	6.13125	9.16311	10.2914	10.6879	9.86983	10.6911	7.02428	6.7641	7.52708	6.4857	5.9561	6.52059	5.66322	5.3614	4.68464	4.32089	4.21786	4.38811	4.46318	4.8678	5.41302
4931408D14Rik	9.08367	13.9209	16.2142	17.0275	21.4548	16.226	15.8865	11.2958	10.7242	9.21448	5.91444	5.40994	4.74741	3.35981	4.6986	6.843	5.55729	11.4501	14.6873	21.7709	20.5156	25.7256	29.0793	29.842	25.5965	19.6316	15.2848	13.3078	8.80792	9.51037	7.67928	6.89092	6.54278	5.97952	5.12785	5.9357	6.92504	5.56702	5.34019
4931414P19Rik	2.6101	5.24294	6.45169	5.75849	5.23277	6.87774	6.54068	6.47158	6.75702	5.9772	7.59358	9.61849	10.3019	9.81367	12.1897	11.5729	9.82483	1.99663	1.29714	1.84729	2.72134	2.73869	3.93796	3.21277	3.09837	3.07032	4.21292	3.38501	4.6624	4.4772	4.26868	3.71143	3.22887	3.84955	4.22534	3.43645	3.88595	5.52663	3.90669
4931420L22Rik	2.7724	0.433057	0.425687	0.208115	0.409493	0.537835	0	0.341064	0.18673	0	0	0	0	0	0	0	0	1.90881	1.27148	2.51186	0.475222	0	0.393207	0.44246	0	0.161512	0.38821	0.153208	0.710023	0	0.37054	0	0	0	0	0.577606	0	0	0
4931428F04Rik	2.81144	3.29518	3.30093	1.97516	2.07011	1.25312	1.07095	0.807972	0.632519	0.77539	0.960329	0.606809	0.388113	0.581115	0	0.70195	1.53641	0.589175	0.33364	2.4426	1.84511	1.63924	1.36213	1.35259	1.29152	1.68191	1.37454	1.0541	0.60445	1.12834	0.283675	0.637315	0.641576	0.116625	0.599013	0.222191	0.361494	0.0832946	0.0904243
4931428L18Rik	1.07441	3.43842	3.00588	1.46374	1.04344	0.683413	0.433545	0.215567	0	1.23851	0.574625	0.173909	0.30149	0	0	0	0	2.16915	2.6066	1.62716	1.38124	1.80373	0.383603	1.28188	0.103117	0.104944	0.250818	0	0.0932567	0	0.241556	0.0934721	0	0	0.34632	0	0.132875	0	0
4931440P22Rik	1.70682	1.10407	1.06056	2.17879	2.49044	2.38742	2.40112	1.33427	1.07458	0.173444	0.986687	0.469074	0.848823	0.374544	0	1.7232	1.17919	0.630703	0.373512	0.330735	1.58671	2.06371	1.95575	2.02047	1.24652	0.90568	1.08553	0.592429	0.460351	1.32195	0.46488	0.736866	0.513467	0.155461	0.53693	0.771047	0.144429	0.568097	0.214393
4932414N04Rik	1.52901	1.26885	0.780296	0.584078	0.536119	0.262615	0.275337	0.191907	0.242586	0.0822897	0.148479	0	0.17593	0.465769	0.0384893	0.279243	0	0.516327	0.432196	0.961423	1.36532	1.12364	0.337665	0.371121	0.354141	0.0830727	0	0.156893	0.0249632	0.192204	0.128051	0.124027	0.0711691	0.187998	0.397612	0.364748	0.245311	0.304023	0.13997
4932416H05Rik	2.22944	2.1764	1.39456	1.0245	2.23022	1.50022	2.00389	1.10408	0.72797	0.546739	0.617431	0.230118	0.459739	0.137134	0	0.720435	0	0.526031	0.559946	0.986192	0.733461	1.71395	1.72037	1.09403	1.40735	0.628135	0.644001	0.487379	0.398946	0.48218	0.430194	0.198447	0.376267	0.322263	0.451553	0.293969	0.471515	0.55731	0.347261
4932438A13Rik	15.4815	21.2132	24.2923	23.2487	20.5961	20.495	15.0406	10.5519	11.6157	11.737	11.9601	11.7517	12.3211	9.2567	8.63111	12.7245	9.77366	12.9572	14.8466	16.2205	15.7783	13.976	12.8621	13.2034	10.1736	8.08467	8.84973	8.26923	7.10235	8.84148	8.51014	9.23164	9.45195	13.0097	12.7484	10.8297	13.7924	12.5157	13.1488
4932702P03Rik	0	0	1.58892	0	0	0	0.908666	0.557824	0	0.478467	0	0.771982	0.179767	0	0	0	0	1.44696	0	0	0	0	0.384599	0	0.88503	0.237431	0.345009	0	0	0	0	0.228486	0	0.649136	0.620225	0.635436	0	0	0.599654
4933401D09Rik	1.25475	0.653027	0.65141	0.844629	1.13675	1.08195	0.941658	0.425798	0.469074	0.123815	0.0912033	0	0.179629	0	0	0.336856	0	1.15334	0.493765	1.94563	1.46661	0.130843	1.22503	0.226588	0.307854	0.502596	0.599312	0	0.448377	0.77744	0.193047	0.224178	0.431003	0.114483	0.461236	0	0	0.332934	0
4933401H06Rik	0	0.167515	0	0.485033	0.952128	0	0	0	0	0	0	0	0	0	0	0	2.78194	0	0.829477	0	0	0	0	0	0	0	0.151766	0	0	0	0	0	0	0	0	0.756183	0	0	0
4933404K08Rik	0	2.57613	0.989759	1.44302	1.22352	0.492539	1.01246	0.309941	0	0.905014	0.581761	0.501794	0.272906	0.298239	0	0	0.500459	1.57916	2.69408	2.81148	1.89554	1.79181	1.21182	1.13653	0.526294	0.382415	0.2734	0.578139	0	1.68526	0.70535	0.0682656	0.786959	0.104441	0.168519	0.365742	0.290467	0	0.477536
4933404O12Rik	5.45957	11.028	10.3978	12.953	11.3063	9.85574	6.77997	5.80231	4.13657	3.87621	1.70213	3.18589	2.15215	1.92773	1.89825	1.98282	0.905712	2.38054	4.47395	8.81311	7.29682	6.94108	8.46571	5.42969	5.09949	3.84367	2.75621	2.18592	1.64749	0.816492	1.06223	1.26505	1.13412	1.19769	1.33659	0.947204	0.798945	0.607296	1.27715
4933405D12Rik	2.57531	0	2.21084	1.22082	0.86109	0.533082	1.04845	0.963317	0.473454	0	0	0	0.593406	0	0	0	0	0.605424	0.473426	1.33661	1.10511	0.750356	0.754712	0	0.680417	0.860364	0	0	0.573644	0	0	0	0.122408	0	0	0	0	1.96952	0
4933406I18Rik	0	0.351139	0.69409	1.35464	0.498789	0	0	0.275843	1.05958	0	0	0	0	0.578419	0	0	0	1.30466	0.867568	1.02884	2.87663	0.828452	1.12952	1.98706	1.17122	0.52999	0.635122	1.25527	0.2953	0	0.2716	0	0	0.910493	0.291073	0.474307	0	0	0
4933407G14Rik	2.58574	3.46216	2.53024	0.55941	0.219091	1.05156	0.544864	0.270992	0	0.261934	0.676506	0.146034	0.126866	0	0	0	0	0.871957	1.73621	2.23121	1.81166	1.52321	1.08026	0.71993	0.348495	0.0886449	0.211511	0.335228	0.395052	0	0.27231	0.395248	0.114036	0.24244	0.292784	0.211863	0.224453	0.0880472	0
4933407K13Rik	0.516072	1.71687	1.6149	1.04306	1.05374	0.56935	0.298675	0.148689	0.164435	0.0891457	0.515151	0.145217	0.211919	0.0776605	0	0	0.42285	0.765653	0.741291	0.926133	1.21863	0.702441	1.42689	0.241367	0.324683	0.420063	0	0.0848652	0.0270372	0.104143	0.138731	0.295605	0.154237	0.163008	0.132548	0.143706	0.151892	0	0.264238
4933408N05Rik	6.94986	7.68393	4.53533	4.84476	2.33975	4.28877	2.61701	1.72594	0.304558	1.41458	0.866807	0.995103	0.861248	0.62194	0.574312	1.00326	1.93765	2.95844	4.01059	7.10771	5.73529	2.57483	4.58533	1.36294	1.5253	0.660298	0.651551	0.569769	0.541779	0	1.36754	0.244376	1.84738	0.279976	0	0	1.12573	1.42917	0.2566
4933409K07Rik	13.553	19.474	14.6049	14.7579	9.32182	9.41152	7.83123	6.98753	8.48685	9.03551	8.05749	6.40305	8.16908	8.36052	10.0775	9.14761	12.7199	9.23398	12.3064	18.2669	12.1948	9.85296	8.76316	8.8941	7.5169	6.22303	6.26254	5.87361	5.64415	4.95817	5.4469	5.33256	3.99999	5.05919	4.68089	4.99194	5.98278	5.11125	4.47481
4933411E08Rik	2.22066	0.86884	1.13313	0.0874023	0	0.0685033	0.445817	0.0634285	0.349444	0.306143	0.0681306	0	0	0	0	0	0	0.41234	0.293636	0.384019	1.02114	0.104001	0.589144	0	0	0	0	0	0	0.21879	0	0	0.162106	0	0	0	0.362645	0	0.15809
4933411K16Rik	0.594425	2.85169	1.83053	3.65781	3.57904	2.61569	2.00171	1.99146	1.75576	0.929301	0.597825	0.386807	0.336496	1.32756	2.0918	0.315972	1.97082	0.617895	1.84488	2.27988	0.916342	2.33105	3.44646	3.1845	3.0886	1.33536	1.40425	1.63302	0.841735	0.182211	0.603609	2.52361	0.505164	0.536451	1.29792	0.187801	0.994409	1.56168	0.686398
4933412E12Rik	0	0.372727	0.372645	1.35782	0.456337	1.03713	0.982388	1.56824	0.803201	0.319874	0.234617	0	0.132556	0.468107	0	0.57991	0	0.283338	0.37591	0.418115	0.629999	1.46296	1.35373	0.389087	1.2751	1.08086	0.0858213	0.748784	0.111274	0	0.166176	0.128673	0.370682	0	0.317609	0.172315	0.273651	0.618265	0.0900444
4933413L06Rik	0.517327	0.176201	0.364606	0	0.972263	0.56671	0.135141	0	0	0.231058	0.285026	0	0	0	0	0	0	0.763715	0.520217	2.00734	0.568698	0.23084	0	0	0.507932	0	0.464629	0	0	0	0	0.229885	0	0	0	0	0	0	0
4933416M06Rik	1.64957	0.790425	0.450288	0.766468	0.535979	0.654771	0.0888385	0	0.389326	0	0	0.142899	0.124173	0	1.09639	0	0	1.79286	1.47319	2.52058	2.91374	1.89822	2.64447	1.292	0.938435	0.0867992	0.207068	0.32822	0	0.302143	0	0.387072	0.558292	0.474682	0	0	0	0	0
4933416M07Rik	0.302496	0.103519	0	0	0	0	0.0984655	0	0	0	0	0	0	0	0	0	0	0.257887	0.113555	1.14139	0	0	0	0	0	0	0	0	0	0	0	0	0	0	0	0	0	0	0.542852
4933417D19Rik	1.97438	1.19172	0.474801	1.03945	1.47034	1.08584	0.468992	0.279895	0.719058	0.945373	0.299283	0.150782	0.261881	0.59507	0	0	0	0.359797	0.238827	0.354126	0.801102	0.428512	0.222845	1.73349	0.359446	0.0914344	0.327343	0.345823	0	0.742823	0.491459	0.326081	0	0	0	0	0	0	0.113905
4933421O10Rik	6.16465	6.94316	5.23868	4.60749	4.14239	2.88	1.4611	1.84831	1.16808	0.801837	0.504162	0.63651	1.08874	1.51383	0.453862	0.0586073	2.26491	2.40672	3.89581	7.68372	5.2991	4.17183	3.35414	2.83691	2.5158	1.25419	0.684104	1.12429	0.56767	0.46085	0.598623	0.406569	0.402916	0.699295	0.375214	0.250321	0.99202	0.682501	0.562178
4933427D14Rik	2.03543	2.07937	2.77801	1.74576	1.50675	1.8212	1.78725	1.48308	1.43896	1.0986	0.890536	2.08145	1.71015	2.12074	1.52369	1.86367	0.725429	0.657176	1.32073	1.87049	1.77421	1.47774	1.57719	1.82487	1.86323	1.40882	1.36855	1.0013	1.70874	1.14859	1.63804	1.36592	0.652886	1.15969	0.637897	0.802148	0.789149	2.02929	1.07627
4933429O19Rik	1.65834	0.426947	1.19654	0.0830112	0.243474	0	0.134114	0.333636	0.22081	0	0	0.108162	0.0471256	0	0	0	0	0.325251	0	0.511891	0	0.206717	0	0.0892632	0	0.264752	0	0	0	0	0	0	0	0.180549	0	0	0	0.263438	0.331151
4933431E20Rik	4.49175	5.94269	5.47013	4.58165	4.45683	3.28547	1.95328	1.68907	1.39549	1.54903	1.25162	0.85141	1.1351	0.614468	0.343087	1.03478	1.06802	1.61636	2.21895	5.23324	4.51441	3.48313	3.87872	3.05928	2.58022	2.15638	1.59715	1.20555	1.88186	0.866227	0.578945	0.753444	0.727898	0.843296	0.573769	0.525323	0.462822	0.620569	0.690934
4933431G14Rik	2.68775	3.89998	3.15714	1.21028	0.630997	1.10016	0.716684	0.539903	0.500676	0.476561	0.487989	0.420468	0.189584	0.417841	0	0	0	6.57857	8.72569	12.5681	10.9646	6.13118	4.07986	3.70573	2.34157	1.15859	1.37882	0.729403	0.979707	0.0746001	0.990042	1.03504	0.662144	1.14102	1.06434	0.307925	0.733295	0	1.10078
4933433G19Rik	1.54836	1.00044	1.13496	0.694586	0.67752	0.236708	0.563347	0	0.492769	0	0	0	0.0782662	0	0	0	0	0.857436	0.286121	1.68855	0.955741	1.19985	0	0	0.108095	0.435507	0	0.309101	0	0	0.167034	0	0.42034	0	0	0	0	0	0
4933434E20Rik	42.7052	54.9738	43.7921	46.7877	43.4257	31.5211	18.6718	12.4941	10.7419	7.60492	7.22776	8.41151	10.826	9.38912	4.76758	9.54862	6.72961	43.7597	72.3295	74.3654	60.0487	55.3891	56.5635	46.4713	33.81	17.2809	17.1277	17.1779	9.99779	6.48948	13.4433	14.1473	16.4083	8.41888	10.7591	9.74451	9.30409	10.9062	10.8749
4933438K21Rik	0.317459	0.993664	0.495716	0.803984	0.235872	0.341918	0.449986	0.191458	0.665165	0.281615	0	0	0.0451775	0.24687	0	0.382784	0	0.265576	0.748388	1.96369	0.186265	0.495941	0.386921	0.892021	0.498882	0	0.302	0.241437	0	0	0.0487522	0.113264	0	0.432475	0.0743027	0	0.160761	0	0
5031425E22Rik	6.2596	7.40097	10.3069	13.6773	17.0445	12.2697	10.7059	8.88138	5.48725	4.33095	4.14358	3.08476	2.78332	4.41047	2.06063	0.163378	1.31995	7.24288	5.43256	8.45021	8.12263	13.7928	13.7382	11.3769	11.2821	8.26845	7.21797	4.85552	3.38998	2.72131	3.18393	2.8656	2.86536	1.65351	1.74478	3.0564	1.53897	1.69736	4.07249
5031425F14Rik	0	0	0.3402	0.743441	0.565312	1.12651	1.00086	1.19513	0.58592	0.0975248	0.78507	0.53815	0.0937914	0	0	1.06058	0	0.129473	0.0858697	0.127355	0.0959188	1.23433	0.401451	0.710635	0.323812	0.461088	0.156805	0.248831	0	0	0	0.176516	0	0	0.363039	0	0	0	0
5031426D15Rik	1.72557	1.05667	0.348334	0.501098	0.206194	0.265487	0.0982067	0.130661	0.222524	0.100339	0.179464	0.213244	0.175402	0.0433029	0.0916692	0.033821	0.165503	0.71644	1.19451	0.813423	0.706156	0.502119	0.123396	0.402024	0.165221	0.0683503	0.159837	0.0784923	0.0299524	0.0576164	0.0644265	0.103454	0.170141	0.090106	0.129629	0	0.23776	0.0843848	0.0208571
5031439G07Rik	24.8727	53.8611	68.537	72.1785	74.5071	59.7057	51.5832	36.5714	25.8889	17.8674	15.3754	11.532	11.6708	14.0536	13.004	11.5244	11.7467	11.6917	16.0755	39.0547	40.29	52.3057	58.3012	52.5625	43.1678	34.1113	23.6013	16.4262	14.9524	14.9463	11.9168	10.9473	10.4621	10.5633	10.0456	11.836	9.85405	10.7574	11.0329
5033403H07Rik	149.017	174.005	232.338	413.791	415.544	342.737	175.07	74.4733	53.215	43.1004	33.4018	31.4819	37.1377	21.7057	54.5873	41.3176	15.8328	129.251	147.282	119.399	190.898	331.006	395.296	320.777	161.768	96.1906	86.0067	46.8507	53.6952	47.4422	37.9105	30.9006	30.2145	21.5883	28.9406	25.0903	22.725	13.1376	22.7297
5033406O09Rik	0.0773312	0.318742	0.957884	0.232521	1.21209	1.12257	1.56385	0.622507	0.343435	0.183286	0.334842	0.201914	0.132317	0	0	0.498234	0.67351	0.547205	0.241914	0.2392	1.1708	0.48308	0.603385	0.416934	0.973405	0.618741	0.294467	0.116846	0.831363	0.358513	0.19037	0	0	0.168697	0	0.148014	0	0	0.0774455
5033417F24Rik	2.4319	1.76665	2.77429	3.80123	3.4803	4.57833	1.47582	1.20684	1.21212	1.62389	0.702542	0.777559	0.559105	1.10528	0.706517	0.5945	0	0.754303	1.54445	2.30256	3.26536	2.45762	3.11526	1.7501	1.73681	0.767704	0.668455	0.76287	0.317556	1.69328	0.524575	0.316664	0.361381	0.153167	0.520949	0.141281	0.436358	0.72775	0
5033428I22Rik	0	0.164092	0.324884	0	0.777342	0.135897	0.518231	0.128822	0	0	0	0	0.0896323	0	0	0	0	0.856469	1.46393	1.44653	0.728385	0.194206	0.454055	0.169176	0.61028	0.372768	0.595115	0	0	0	0	0	0	0	0	0	0	0	0
5430402O13Rik	1.14422	3.50319	4.23826	6.26244	7.20326	2.62489	2.45454	2.11928	1.21455	0.557433	0.834114	0.843162	0.668101	0.756624	0.891507	0	0	3.23165	5.20388	3.91881	7.12864	5.14149	6.25429	2.92237	1.11582	0.252437	0.693816	0.344326	0.111711	0.40435	0.545676	0.336733	0	0	0.637573	0	0.440606	0.249987	0.938222
5430405H02Rik	7.00446	5.79269	4.74054	7.64968	5.45814	6.08782	5.65511	4.39271	3.6956	3.51905	1.74305	2.40205	2.58792	1.38731	4.31956	1.10893	2.91034	2.89178	4.8446	3.29284	5.75543	4.48492	4.13722	4.37674	6.29424	2.87879	5.23368	2.73445	2.13601	3.94441	2.36183	5.1467	1.94337	0.804022	2.07296	1.05551	0.947763	1.24038	2.58377
5430416N02Rik	19.3292	17.6891	20.0726	26.7406	14.7267	6.83208	3.52474	5.1308	1.52555	0.628	1.45652	2.96904	0.475052	0	5.55017	0	5.49206	12.718	15.0082	15.1018	22.2859	20.1965	18.314	9.50675	6.75257	2.5812	0.519854	1.63638	1.31117	4.52249	1.64	1.14035	0	2.38731	1.64683	0.767855	3.54135	1.05782	2.89083
5430427M07Rik	0.585345	0.598668	0.890536	0.433928	0.567437	0.870177	1.77062	0.234735	0.258014	0.16772	0	0	0.163773	0.148421	0	0	0	0.224067	0	0	0.666251	0.71126	0.277258	0.463967	0.447161	0.227573	0	0.538525	0.142414	0	0	0	0	0	0	0.135861	0	0	0
5430427O19Rik	0.257343	0.399734	0.335944	1.04126	0.349045	0.773306	0.130345	0.129787	0.114855	0.54584	0.59062	0.16908	0.129604	0.23759	0	0.317512	0.028428	0.12873	0.409274	0.354212	0.304327	0.122837	0.031993	0.386695	0.129055	0.0787084	0.124412	0.123656	0.0236582	0	0.121334	0.188038	0.236	0.0356183	0	0	0.166015	0.157137	0.165137
5430428K19Rik	0	0.351139	0.69409	0.33866	0.166263	0	0.554909	0	0	0	0	0	0.0957561	0	0	0	0	0.391397	2.42919	0.514418	0	0.414226	0	0	0.130135	0	0.317561	0	0	0	0	0.117774	0.682327	0	0	0	0.167771	0	0
5430437J10Rik	0	2.46602	0	0	1.31437	0	0.280242	0	0.0629902	0	0	0	0	0	0.131443	1.93318	0	1.99042	4.15214	1.00462	0.405803	0	0.129324	0	0	0.110434	0	0.399133	0	0	0	0	0	0	0	0	0.246326	0.675893	0
5530601H04Rik	2.0164	3.37831	2.33229	3.13803	4.04852	3.27497	2.65787	0.775827	0.893598	0.56163	0.878663	0.527713	0.442699	0	0	1.47018	0.294146	1.15969	2.85	3.39835	3.3932	2.57576	3.72205	3.20697	2.20517	1.10688	0.628173	1.02239	0.782216	0.630481	0.541006	0.729825	0.49175	0	0.640433	0.526546	0.414481	0.552545	0.382709
5730403I07Rik	0	1.26267	0.801008	0.712761	0.56893	0.220315	0.106218	0.207514	0	0.23043	0.167772	0	0	0	1.26523	0	0.112741	0.317891	0.565667	0.400342	0.463878	0.166857	0.189488	0.278841	0.203804	0.310864	0.0615807	0.391182	0.232485	0	0	0.0463287	0.199825	0	0	0	0	0	0.0649543
5730405O15Rik	0.17666	3.96065	3.55637	8.33097	6.30683	11.926	5.26488	5.79988	3.10428	1.19742	2.5472	2.50126	2.64953	0.709404	4.99082	2.44846	0.745562	2.40513	1.24409	2.37103	3.38461	7.21158	2.80899	3.14644	2.66518	2.7137	2.4398	3.47095	4.6753	0.789146	3.3254	0.964629	2.09634	2.42513	1.1921	3.07588	0.68724	3.49094	0.335692
5730408K05Rik	10.165	17.7959	4.64045	2.30204	0	1.52778	1.0069	0.990541	0	0	0	0	0	0	0	0	0	7.83023	17.2237	20.6049	6.94409	0	3.54832	0.593246	1.22916	0	0.513312	0	1.05594	0	0	0	0	0	0	0	1.05824	0.405576	0
5730409E04Rik	2.58811	7.79854	7.1833	8.40335	9.11335	9.09555	9.33186	9.30986	8.44647	5.75571	4.48326	3.3876	2.39572	2.1393	3.35448	3.54124	3.26693	1.93621	2.60842	9.68936	4.77571	3.91271	4.81193	5.34729	4.71016	4.63683	3.53492	2.90918	3.58246	3.0332	1.90733	1.28376	1.06519	0.877466	1.86023	1.42891	1.73249	0.959498	0.86801
5730416F02Rik	0.597987	1.01343	0	0	0.383531	0	0	0	0	0	0	0	0.220369	0	0	0	0	0	0.398062	0.294925	0	0.237347	0	0	0	0	0	0	0	0	0	0	0	0	0	0	0	0	0
5730420D15Rik	0.125032	0.384519	0.255001	1.57378	1.09439	0.318475	1.71604	0.602365	0.220962	1.73726	0.7504	0.16212	0.62797	0	1.51691	0.394088	0	0.289518	0.512585	0.38	0	0.306451	0.116645	1.72844	0.0963774	0	1.17117	0.742109	0.349051	0.45545	0.150556	0.174795	0	0	0	0.234325	0	0	0.488192
5730435O14Rik	0	0.301458	1.75766	1.43826	0.284013	2.99352	0.480723	0.954149	0.259987	0.320338	0.248063	0	0	0.2892	0.787325	0	0	0.865427	0.289066	0	0.975269	2.74826	5.34009	3.94456	1.72281	2.41485	2.12323	0.208806	1.1461	0	0.502009	0.387824	0.566192	0	0.960216	0	0.278029	0	0
5730455P16Rik	19.0533	34.4167	23.704	19.6587	18.5384	17.8776	15.3625	13.2705	14.9692	12.3264	11.3214	10.9826	8.42695	5.41393	4.69711	9.06664	5.39202	9.27082	19.1883	31.9788	28.3888	17.0867	19.1059	19.3072	17.2455	16.5472	20.1073	14.2135	10.9819	9.73741	7.9393	7.61009	7.21902	7.64795	6.04491	5.45952	6.10692	6.42116	4.71614
5730480H06Rik	0	0.714807	0.318255	1.00429	0.151013	0.197449	0.18704	0.0620447	0.273842	0.1827	0.133499	0	0	0	0	0	0	0	0.482266	0.59607	0.17954	0.38522	0	0	0.121285	0	0	0.0582348	0	0.142943	0	0.220436	0	0.16815	0	0.0737694	0	0	0
5730507C01Rik	2.19153	2.22181	2.09846	0.839271	1.49702	0.915351	1.23525	0.930298	0.945079	0.284522	0.322607	0.550394	0.926176	0.501655	0.708143	0.675155	0.500134	0.749632	2.72146	1.79861	1.47244	1.25824	0.332758	2.2272	1.25615	0.782219	0.855206	1.0767	0.0767612	0.678718	0.711814	0.707402	0.156503	0.116075	0.18758	0.200489	0.68903	0.250501	0.058589
5730508B09Rik	7.68839	12.5269	6.61588	10.4851	14.3029	15.1374	10.9317	9.17808	4.27415	4.58955	2.26473	3.96673	1.67999	2.80092	1.65008	3.93347	0.367078	10.5325	8.96285	8.07992	6.67488	7.89371	10.1868	11.5459	12.0599	7.88551	6.90008	4.07394	2.35208	2.10938	3.26492	2.64866	1.64674	1.93068	0.520002	1.77316	2.21821	2.74932	2.6971
5730522E02Rik	0	0.740302	0.370104	0.988914	0.351701	0.23002	0.218116	0.144683	0	0	0	0	0.0510213	0	0	0	0	0.211072	0.280029	0.415294	1.25147	0.447109	0	0.386443	0	0.572586	0.255722	0.27045	0.19199	0.0829832	0.220086	0	0	0	0	0.0855798	0	0	0
5830416I19Rik	0.914695	1.64941	0.103814	1.39313	1.06403	0.544126	0.362759	0.118659	0.305359	0.0585689	0.305363	0	0.203883	0.0535538	0.0836137	0.0802013	0.696366	1.10341	1.47328	1.16148	0.346743	0.373413	0.288965	0.4263	0.273144	0.158117	0.375957	0.227406	0.143773	0.136388	0.123877	0	0.0505942	0.214169	0.0433872	0.0939339	0.0497401	0.040619	0
5830417I10Rik	3.89423	6.51394	7.60731	9.06242	8.60599	9.07188	10.164	9.16165	9.2111	9.26387	9.32591	8.989	7.33299	6.7818	7.24956	6.2875	5.001	3.23271	3.59841	5.09554	5.99364	4.83597	6.37192	6.47793	6.18142	5.48207	6.08775	4.91313	5.29058	4.10908	3.8924	4.42187	3.15702	2.63694	3.50889	3.74489	2.91254	3.77247	3.84286
5830454E08Rik	0	2.98062	3.15003	9.6864	4.98339	6.83409	7.45765	2.71034	1.38426	1.99826	1.32969	1.44633	1.24223	0.670339	1.57605	0	0	0.671357	0.894905	0.662914	1.75661	3.9979	3.73304	6.54466	4.34909	3.4082	4.09969	2.1021	0.598332	0.992862	0.521004	0.453153	0.219538	0.705575	1.12083	1.01531	0.431588	0	0.419296
5830473C10Rik	46.0818	65.2158	90.3514	140.624	163.321	165.57	123.497	94.4855	71.5645	46.2411	41.7275	32.997	30.8079	33.4122	34.7406	34.4997	24.6682	36.5574	37.3752	48.253	53.3486	82.3745	99.1053	93.1407	72.7621	52.6728	40.4617	27.3959	20.8998	15.733	17.4098	16.7327	17.6453	14.3734	12.7331	15.9255	15.1947	13.1234	13.9539
5930430L01Rik	9.45937	13.6757	11.5241	10.4383	9.64025	9.92306	6.90536	4.4152	2.59472	2.307	2.56727	2.00516	1.74745	1.02187	1.17301	2.29534	1.36558	7.88633	10.0015	17.6625	13.8296	12.9763	13.0324	11.5135	9.47199	6.95119	4.61599	3.43019	3.06183	2.85792	2.63953	2.16848	2.2023	2.49922	2.80551	1.91152	2.25914	2.30186	2.51679
6030407O03Rik	0	0.0761117	0.152566	0	0.65132	0.252298	0	0.297236	0	0.262952	0	0.192882	0.0420583	0	0	0	0	0	0.154181	0	0	0.277139	0.649088	1.27518	0.058175	0.17749	0.211117	0.223426	0.0530229	0.411312	0.0910292	0	0	0	0.0652388	0	0.074889	0	0.29634
6030408B16Rik	0.200327	0.413561	0.138465	0.268367	0.131108	0.171325	0	0	0.0593798	0	0.115912	0.0873092	0.0381039	0	0	1.4051	0	0.579994	0.699123	0.622297	0.702407	0.335236	0	0	0.105549	0	0	0	0.0481823	0	0.0825982	0	0.137993	0	0	0	0	0	0
6030440G07Rik	5.82057	3.32368	1.71747	1.99191	2.33227	1.14316	1.10104	0.217212	0	0.261148	0.11575	0.698194	0.153255	0	0.0756118	0	0	2.7635	3.04287	4.53699	2.97191	1.02882	1.28549	0.924089	0.135057	0	0.63481	0.421123	0.754095	0	0.651483	0.770782	0.272519	0.724021	0.12292	0.382236	0.137899	0.746824	0.13109
6030443J06Rik	0.68288	1.53261	0.440396	0.742699	1.21808	0.882087	0.545514	0.245769	0.407917	0.311471	0.160286	0.418358	0.214775	0	0.241001	0.428581	0.300686	1.07086	1.05241	1.12525	1.00027	0.955422	0.717681	0.571316	0.669338	0.741175	0.249415	0.513943	0.306006	0.324884	0.365189	0.359936	0.123302	0.0560163	0.127795	0.304966	0.135404	0.171183	0.262228
6030458C11Rik	10.4977	20.0199	15.1911	17.2429	20.2344	16.1511	17.3119	17.192	16.4816	15.1041	11.7421	9.85751	7.57162	4.82116	4.22501	5.35778	6.48264	6.54855	9.8525	15.9192	12.7904	12.2098	12.9421	15.4104	11.4738	15.7527	14.4703	13.2936	9.25967	8.29437	6.53482	5.907	6.62155	5.47416	5.32252	5.1897	6.93892	6.44207	5.84004
6230400D17Rik	0.676206	0.830912	0.550218	0.535894	0.525295	1.14687	0.218281	0.759728	0.596847	0.311654	0.115707	0	0.227648	0	0.743608	0	0	0.415914	1.38103	2.66173	1.23598	0.495183	0	1.2905	0	0.105638	0.126247	0.499767	0.469306	0	0.162095	0	0	0	0.232398	0.252333	0.267508	0	0.393906
6330407A03Rik	0.143201	1.69801	0.888207	0.431081	0.702029	0.244729	0.347591	0.288276	0.19091	0.170184	0.186242	0.0935526	0.122424	0	0.0401051	0	1.06207	0.45137	0.897827	0.110974	0.0835482	0.0896661	0.560045	0.309351	0.338816	0.114854	0.13659	0.37949	0.0514835	0	0	0.102659	0	0	0	0.274793	0.145381	0	0.143861
6330408A02Rik	0.933197	0.995121	2.23714	3.53997	2.80672	3.86583	3.08615	2.5656	3.00222	3.04044	2.61621	3.05924	2.84868	3.15515	4.01784	3.7025	4.69863	1.00438	1.20044	1.62583	3.18715	2.86557	2.05529	3.30909	2.81288	2.3778	1.7848	2.32694	2.41382	2.75107	3.2936	2.15659	3.09443	2.20754	2.12741	2.70294	2.4379	4.17498	3.81976
6330409D20Rik	1.41346	0.658375	1.83285	0.127465	0	0	0	0.309471	0.113499	0	0	0	0	0.393362	0	0	0	0.297144	0	0.195017	0	0	0.490554	0.136504	0.197805	0	0	0	0	0	0	0	0	0	0	0	0	0	0.250399
6330415G19Rik	0.565649	2.86106	3.1252	1.28971	3.8297	3.90685	6.79047	3.68646	2.25534	0.682208	1.69233	1.53778	1.20047	0.265757	1.05875	0	0	1.63771	0.62158	0.96023	0.814049	5.05966	2.04462	7.86004	4.99812	2.76414	3.79162	2.14324	4.77187	2.12646	0.874622	1.79265	2.10772	2.42677	0.0725581	5.52302	0.249971	0	0.263474
6330418K02Rik	5.9031	2.6752	4.76173	3.76524	4.97019	1.99579	3.62001	3.07243	0.595524	1.63931	2.08404	1.45182	0.997468	0.224256	0	2.05321	3.34522	1.85285	4.23985	3.3203	2.74433	5.54107	8.34239	2.01273	6.29971	3.93341	0.96509	1.59858	2.37821	0	0.522844	0	0.728682	1.41628	1.12479	0	0.866258	0.843785	0
6330549D23Rik	1.66079	1.69774	1.11525	0.611026	1.06128	0.361841	0.228009	0.531067	0.124779	0.451239	1.23859	0.182076	0.553684	0.762152	0.420122	0.438034	0.440398	0.384668	0.590487	1.4677	0.953744	1.00205	0.498805	0.58719	0.331504	0.837718	0.826268	0.347855	0.495107	1.07998	0.588926	0.139256	0.166579	0.603526	0.250482	0.324832	0.599882	0.222191	0.395538
6430548M08Rik	2.40392	6.18027	7.59912	4.83033	6.60094	6.14329	5.52439	6.09916	7.04317	8.35136	7.01826	5.83335	7.45791	8.47959	12.7076	5.85824	6.59777	1.28236	1.37227	4.53675	4.27253	3.46487	3.62507	3.2587	3.43273	4.6073	4.97616	4.56792	6.40923	3.65287	4.75779	2.92531	2.13968	3.13994	3.74318	4.20573	2.22535	2.5757	2.82153
6430550D23Rik	0.427108	1.14328	1.16174	0.427376	0.482	0.480053	0.4545	0.343669	0.312065	0.751503	0	0.183516	0.0485191	0.657918	0	2.05615	1.26148	1.00597	1.33427	1.71231	0.737708	1.06372	1.09904	0.30348	0.664899	0.112695	0.402021	0.638289	0.853221	0	0.650328	0.182505	0.724463	0.307059	0.750752	0.337044	0.172451	0.880975	0.340691
6430571L13Rik	0.853585	2.14589	2.4533	0.808341	0.722607	0.796723	0.985755	0.88052	0.483386	1.12998	0.800755	0.781026	0.568492	0.501175	0	0	0.713698	0.269107	1.11723	1.12944	1.90099	0.904032	1.15373	0.305472	0.37629	0.172136	0.294255	0.266949	0	0.750677	0.467044	0.325637	0	0.333837	0.312375	0.197	0.0511693	0.292872	0
6430573F11Rik	0.561263	0.530005	0.901874	2.33462	1.78229	1.80186	1.52978	1.054	1.61567	1.29568	1.00862	0.760034	0.704421	0.151299	0	1.52603	0.317157	1.10378	0.987493	1.80267	0.67861	1.72958	2.55849	1.64902	2.40773	3.17913	1.52547	1.70622	0.522576	1.28342	0.897054	1.82372	0.599677	0.714989	1.2858	0.976366	0.88555	0.348284	0.36507
6430706D22Rik	0	1.41709	0.976479	0	0.407273	0.194725	0.236817	0.127219	0.568358	0.699137	0.20929	0	0.158862	0.311436	0	0	0.0646988	0.294212	0.363329	1.08068	1.53654	0.932919	0.267027	0.36665	0.479499	0.218917	0.2221	0.279073	0.316049	0	0.251763	0	0.192408	0.516703	0.274698	0.0572684	0.0517931	0.415764	0.187658
6530402F18Rik	0.426543	1.20191	1.63501	1.95749	1.79625	1.03294	0.769003	0.114753	0.566802	0.310774	0.0797291	0.22432	0.189222	0.120174	0.0161325	0	0.35225	0.21118	0.493178	1.03028	1.25583	0.999069	0.947408	0.78727	0.636645	0.371675	0.523078	0.306517	0.377262	0.510472	0.340256	0.192057	0.0596985	0.22068	0.230976	0.222568	0.0293977	0.0695818	0.234056
6530403H02Rik	5.14837	10.315	7.16659	4.57816	4.65111	3.25215	2.37064	1.07381	1.61615	0.776427	1.08808	1.01009	0.905792	0.616881	0.74279	2.21059	2.85615	3.52709	5.6587	5.30889	8.47788	5.1921	4.26362	4.16011	2.20106	1.46489	1.48602	1.25118	0.77999	2.02551	0.742984	1.07586	1.32773	1.11165	0.708481	0.226281	0.698707	1.1988	0.507454
6820431F20Rik	67.4871	141.143	82.5796	57.0159	43.5027	34.6757	20.5517	8.87754	8.41765	7.56566	7.34511	5.37849	5.99775	3.21502	4.90725	5.64876	7.6196	26.2615	50.2825	84.1956	71.5511	32.0537	26.4452	25.2788	16.0348	9.97177	6.72257	5.37049	3.87457	3.53599	3.72861	3.3777	2.52255	3.30211	3.66426	2.65702	4.28374	3.14288	3.23635
7420700N18Rik	0.22774	1.01708	1.25422	1.29383	0.966975	0.259336	0.307054	0.550027	0.202314	0.180052	0.0657602	0.0991264	0	0	0.0424671	0	0.330731	0.418033	0.633606	2.58433	1.23833	1.2337	1.11128	0.737031	0.358555	0.060776	0.578418	0.114767	0	0.140852	0	0.162928	0.468878	0	0.0670112	0.363481	0.230793	0.302503	0
8030423F21Rik	0.51432	1.04246	0.401922	0.502202	0.427933	0.136121	0.0535445	0.0727409	0.15981	0.474863	0.0785975	0.174214	0.110054	0	0	0.228813	0	0.620893	1.0301	1.64015	0.250355	0.0830592	0.351643	0.0593825	0.213179	0	0.322275	0.188586	0	0.0446416	0.0305253	0	0	0	0	0	0.101442	0	0.32704
8030442B05Rik	0	0.302605	0	0	0.566404	0	0	0	0	0	0	0	0	0	0	0	0	7.84699	8.92202	10.0008	3.62409	1.91186	0.705827	0	1.08261	0.360691	0	0.110542	0	0	0	0.204187	0	0	0	0	0	0	0
8030455M16Rik	0.345426	0.528249	0.348034	0.169817	0.333491	0.437436	0	0.276657	0	0	0.439821	0.889722	0	0.173618	0	0	0	0.130829	0.521997	1.54756	1.55917	0.623064	0	0.543461	0	0	0	0	0	0	0	0	0.684223	0	0	0	0	0.263011	0.328861
8030462N17Rik	13.3866	18.9013	11.688	10.8089	12.9453	12.0804	11.3477	11.7681	10.3857	10.5591	9.62811	7.07015	5.18696	5.40384	4.24124	4.41954	5.55388	5.49342	11.2829	17.9963	14.5192	13.6354	11.0143	13.1419	14.5378	13.3861	12.4679	10.3307	8.72711	7.09254	6.11642	5.17245	7.04087	3.86127	4.12117	4.50355	4.46015	4.99473	4.09871
8430408G22Rik	213.206	221.409	210.977	290.01	268.337	277.731	275.667	320.651	350.402	388.074	471.667	599.199	625.539	772.123	782.241	552.314	834.659	124.782	132.16	159.317	159.517	196.566	210.181	182.909	181.172	217.928	217.968	267.817	397.816	422.26	396.273	436.854	368.402	312.588	301.861	303.994	254.833	324.581	310.416
8430429K09Rik	0.640434	1.41515	1.34706	1.61185	1.6462	2.17777	1.41613	0.524359	0.355423	0.378973	0.900728	0.208943	0.273186	0	0.0447292	0	0	0.277697	2.95195	2.62259	1.30407	1.45165	1.3258	1.29381	1.32103	0.639797	0.0761383	0.181252	0.447078	0.0741506	0.295235	0.275199	0.0822704	0	0.564253	0.584382	0.323951	0	0.320216
9030025P20Rik	7.67242	6.6041	5.15145	4.08414	5.6193	4.94034	4.34311	4.92171	5.41843	4.97263	2.70638	3.10533	4.49399	1.05193	2.34966	2.48354	8.90639	9.30681	9.10353	11.042	6.67856	6.93852	4.92205	4.76565	5.73828	3.16056	5.86201	3.68051	2.3729	3.68094	4.01623	5.61171	2.57823	3.50111	5.17282	1.37231	4.64005	3.47323	5.4513
9030404E10Rik	0	0	0	0	1.26911	0	0.0957067	0	0	0	0	0	0	0	0	0	0	0.183409	0.121751	0	0	0	0	0	0	0	0	0	0	0.324572	0	0	0	0	0	0	0	0	0
9030617O03Rik	12.9156	11.8355	12.4901	12.8417	19.7392	24.0789	21.1474	24.0455	27.532	29.2645	33.4924	39.5465	36.0866	37.655	37.6784	27.3338	33.1468	7.98219	9.45442	14.4819	12.1827	15.5611	21.8214	21.7588	23.5761	26.6871	28.1126	27.7941	32.4268	33.0057	30.5212	34.7415	31.4464	29.6922	30.3922	28.364	27.3054	27.2315	30.2024
9030619P08Rik	159.76	162.74	190.355	306.712	334.688	357.146	239.667	149.396	89.0264	55.8082	67.4612	53.8873	69.3312	53.4433	64.7455	81.9397	51.201	145.417	129.496	123.916	180.2	225.604	301.864	303.003	210.403	136.527	108.534	75.0936	69.6042	68.419	61.8529	71.5183	66.5924	60.2347	56.9417	51.7484	54.2228	48.9642	48.9893
9030624G23Rik	0.85365	1.46933	0.850848	3.43661	1.7848	1.31531	0.894749	1.65103	1.39809	0.749405	0.593959	0.67064	0.977497	0.119055	0.288134	0	0.0997839	0.451047	0.865919	1.06429	2.06883	1.50571	1.84785	0.555637	1.85007	1.26849	0.81836	0.866693	0.859774	0.265908	0.777932	0.246523	0.295202	0.187487	0.456128	0.494681	0.523189	0.1831	0.454497
9030624J02Rik	4.88392	10.3976	14.5325	19.2959	26.3327	28.6594	33.6533	37.4764	40.6465	42.7266	46.4012	50.8227	47.4193	49.1865	48.9579	41.3775	40.0066	7.83784	6.42164	10.8328	13.0148	13.8299	24.2262	25.9103	26.9852	29.6035	32.6592	35.3838	34.9522	31.2765	31.3845	34.5562	31.8412	28.8559	27.5922	27.3045	25.0719	24.2227	28.3404
9030625G05Rik	0.159312	1.17988	0.584591	0.722355	0.277316	0.120764	0.230283	0	0.251315	0	0	0.184196	0.159502	0	0	0	0	0.347392	1.02861	1.3099	1.31178	0.35002	0.135699	0	0.436939	0.11086	0.132637	0.210055	0.49317	0	0.254799	0	0	0.304469	0	0.132804	0	0	0
9130011E15Rik	5.2201	4.994	8.06278	6.32178	7.83895	8.76481	11.1701	11.0505	11.2466	11.2714	12.0655	12.8975	14.2311	11.2462	11.9159	8.75529	8.9627	4.99107	4.77658	7.15434	7.02052	6.88887	9.29907	10.1391	10.8708	9.10942	9.88743	11.7871	10.8703	11.3186	13.0017	11.7908	14.612	12.8119	11.8508	10.4405	10.68	11.4815	10.208
9130019O22Rik	1.42912	2.62151	3.25442	2.24204	2.85883	2.60843	2.03678	1.94693	2.56506	3.23155	2.28732	1.20502	2.54064	2.68693	1.06557	2.36598	2.17999	0.424462	0.541615	1.39258	1.98816	1.19021	1.69675	1.03295	0.832243	0.600758	1.03176	1.30869	1.56826	0.939217	1.19146	0.971377	1.18661	1.12838	1.69701	1.96801	1.35367	1.37876	1.33806
9130019P16Rik	0.235593	0.332645	0.890821	0.34362	0.795115	0.380041	0.492062	0.490664	0.444757	0.601082	0.384323	0.651088	0.625322	0.554724	0.792087	0	1.13522	0.367874	0.403054	0.706144	0.63508	0.747908	0.722912	0.575462	0.51447	0.79984	0.861167	0.45049	0.812007	0.522962	0.594881	0.82285	0.874859	0.428191	0.548801	0.962318	0.484643	0.570205	0.709499
9130023H24Rik	5.57168	7.75597	6.37703	4.70236	5.00614	4.80395	5.26423	4.13166	4.33822	3.66098	3.02285	2.83864	2.45393	3.28424	2.35693	0.85054	1.38879	1.98532	2.80116	4.33432	3.71637	3.01717	4.36644	2.58994	2.62141	2.44135	1.72674	2.39823	1.59431	1.37112	1.48244	0.989653	0.740811	1.5121	0.427939	0.833383	0.655676	0.368839	1.00334
9130209A04Rik	0	0.788265	0	0	0	0	0	0	0	0	0	0	0	0.254201	0	0	0	0.954578	0.511542	0.382972	1.4279	0	0.474014	0.800244	0	0	0	0	0	0	0.295711	0.17116	0	0	0	0	0	0	0
9130221F21Rik	4.25851	5.58858	4.19838	2.93197	1.61688	1.00898	0.520972	0.473588	0.432866	0.233594	0.430425	0.13117	0.258665	0.154494	0.190697	0.236586	0.342054	2.39881	3.07445	6.42672	4.55473	2.41279	1.29687	1.34201	0.552288	0.591982	0.753761	0.0768743	0.179312	0.543463	0.122428	0	0.465243	0.536901	0.267423	0	0.207512	0.727198	0.603199
9130221H12Rik	6.80524	18.9012	20.2974	12.7884	8.78485	7.91598	6.3893	6.5366	6.04884	3.97471	4.28423	4.51559	3.93956	3.33401	3.61768	4.7421	4.13873	5.32678	5.23887	16.2742	19.713	12.2966	9.87805	6.0124	6.89702	5.33587	4.67929	3.95752	6.13267	4.67494	3.67317	3.00528	2.72486	2.0273	3.64905	2.3406	3.29058	2.24488	6.0004
9130227L01Rik	0.207621	0.927905	1.00222	0.555832	0.203643	0.0591541	0.112002	0.11147	0.184577	0.0823451	0.360214	0	0.0394675	0.43248	0	0	0	0.218346	0.289526	0.966243	0.565745	0	0.13547	0.0748054	0.273192	0.388945	0.0660665	0	0	0	0.256525	0.149012	0	0	0.490248	0.0664731	0.351654	0	0.278469
9130401M01Rik	12.6563	13.7603	21.4014	28.6947	41.1512	39.673	33.6609	30.2645	25.6831	19.8482	17.7055	20.2963	16.7507	20.2851	19.7708	12.0743	17.388	12.7954	15.1316	11.2999	21.6592	31.2656	39.7421	38.9142	34.5944	26.0213	21.1823	12.9282	13.5425	13.836	12.1734	10.4164	9.11893	7.63669	10.1033	10.068	7.8133	10.3593	8.53061
9130409I23Rik	4.72867	5.73738	3.02083	4.74692	3.88759	2.6746	3.15105	1.90405	1.6691	1.40635	1.56831	0.545318	0.634458	0.57934	0	0	0.48573	9.37785	12.9441	17.7972	18.757	14.6426	12.8615	12.927	10.759	6.53122	6.17296	2.95086	1.85221	2.58679	3.22145	1.54693	2.22489	1.14068	2.77045	1.60277	2.0491	2.83516	0.699387
9230110C19Rik	1.13443	2.14208	1.42628	1.22488	0.340152	0.800034	0.417766	0.137065	0	0.402181	0.615875	0.345931	0.145159	0.17643	0.713763	0	0	0.207341	0.552488	0.818926	0.402324	1.61216	0.0868511	0.7404	0.136706	0.0682092	0.242589	0.130335	0.061049	0	0.156691	0.18199	0	0.278281	0.156875	0.48735	0.17269	0.40694	0.340725
9230112J17Rik	1.37876	0.284836	0.114508	0	0.216841	0	0.178608	0.044448	0.098209	0	0.0479841	0	0.0315613	0	0	0	0	0.262443	0.40585	0.258018	0.323559	0	0.0543055	0.11972	0.131424	0.0845665	0	0.0840468	0	0	0	0	0	0	0	0.0533074	0.225505	0	0.223628
9230114K14Rik	6.05912	8.34956	6.99295	7.16556	4.88655	5.39016	4.92288	3.79912	3.93314	3.59549	2.0818	2.09002	1.26367	1.15483	0.724779	1.49526	1.18313	4.81459	6.40273	8.13184	6.18933	5.79094	5.12789	7.45418	5.55274	4.50308	4.46895	3.08201	2.84343	2.80813	1.67596	1.72599	2.54103	1.41459	3.05652	1.06582	0.933114	1.57775	0.744733
9230116N13Rik	0.310622	0.833586	0.901294	0.749501	0.488001	0.637745	0.301705	0.3003	0.0552717	0	0.0539722	0.162564	0	0	0	0	0	0	0.195429	0.386514	0.436338	0.234307	1.03681	0.67707	0.196791	0.400213	0.120593	0.09442	0.0903888	0.758534	0	0	0	0	0	0	0.18996	0.0996853	0
9330020H09Rik	0.59069	2.45142	2.02245	2.07789	2.8044	1.94875	0.93118	1.14558	0.429433	0.657917	0.764581	0.724349	0.625137	0.368836	0.779943	1.36942	0.707578	1.5296	1.99251	1.8838	2.6642	1.74706	2.01835	1.07171	0.770509	1.67383	1.08539	0.717116	1.28304	0.614841	0.25522	0.399661	0.461332	0.360876	0.163036	0.106475	0.186824	0.23571	0.571719
9330133O14Rik	0.593439	1.70524	1.94576	1.12258	1.75262	1.259	1.33374	1.5097	0.515713	0.536056	0.310459	0.758867	0.612852	0.140258	0.728687	0.291145	0	0.390826	0.571292	1.25395	1.46984	0.732641	1.14461	0.969113	1.66921	0.830428	1.07115	0.681007	0.844942	0.417862	0.667525	0.969688	0.649667	0.0490731	0.19931	0.259338	0.137088	0.216077	0.726071
9330136K24Rik	2.84771	2.93475	2.3905	2.0952	1.71965	1.54031	0.24966	1.21465	0.531382	0.476193	0.620205	1.01524	0.486751	0.517932	0.220728	0.367189	0	1.19056	3.36326	4.11695	1.11747	1.49873	1.1663	0.260056	0.762544	0.596864	0.427227	0.21126	0.93931	0.489216	0.298518	0.153099	0.271006	0.360339	0.0899009	0.257879	0.404613	0.30086	0.292704
9330151L19Rik	3.25711	3.6605	2.46463	2.46946	3.23704	2.11931	1.81326	0.98686	0.852468	0.380454	1.08191	0.291926	0.522353	0.729847	0.55615	0	0.879968	1.28296	1.28037	1.69833	1.03958	2.26197	3.27659	1.23616	0.865465	0.423088	0.543607	0.306534	0.285689	0	0.120966	0	0.452582	0.186508	0.384131	0.219186	0.399151	0.440248	0
9330158H04Rik	1.00456	1.9576	1.58686	1.61064	0.584555	0.603143	0.484041	0.235771	0.112043	0.389788	0.283232	0.15925	0.128952	0	0.255118	0.66935	0	0.813053	1.49639	1.65663	1.57642	0.60353	0.852959	0.6223	0.488576	0.354645	0.43404	0.160048	0.059397	0.0766116	0.0388597	0.119156	0	0.267438	0.0371915	0.0393284	0.124562	0.0982879	0
9330159M07Rik	1.34066	2.25308	1.1317	1.07703	0.52568	0.414489	0.236787	0.391995	0.0838073	0	0.282915	0.192782	0.305881	0.247906	0.52625	0	1.1485	1.04368	1.94274	2.90157	1.96001	0.816825	1.15421	0.739371	0.278506	0.343973	0.463422	0.146984	0.210739	0	0.119038	0.372669	0	0.709123	0	0.189656	0.287073	0.188386	0
9330162012Rik	5.24754	11.2346	15.8369	19.6778	20.1163	14.2188	10.5854	10.0028	3.55382	4.68929	3.67332	3.37926	4.37499	3.19575	2.39405	4.25849	2.83977	6.77305	6.55004	9.95427	11.6432	19.2292	19.5235	20.8091	15.2902	8.95036	10.0321	6.43234	3.11253	7.93159	5.55233	6.58325	5.57328	5.65021	4.19505	3.89708	2.82403	3.0604	5.10389
9330175E14Rik	0	0.821483	0.182562	0.709485	1.04077	0.453772	0.215124	0.0713501	0.314709	0.209036	0.229861	0	0	0.275241	0	1.13684	0	0.416532	0.276297	0.546352	1.13185	0.441175	1.20514	0.38126	0.833183	0.211873	0.168205	0.333565	0.378956	0	0	0.315318	0	0	0.233487	0	0.268207	0.140498	0.176548
9430015G10Rik	4.37462	6.99153	4.33506	5.05399	4.30288	3.7223	1.56529	2.21431	1.57358	0.610781	1.68333	0.93327	1.01995	1.43964	2.29335	0.746538	1.42982	1.41442	1.12477	2.38364	1.91274	2.05593	1.98017	0.830951	1.19725	0.692131	0.83073	0.583545	0.259072	0.492337	0.950887	0.441986	1.39162	1.00751	0.908556	0.416581	0.833472	0.779679	0.361813
9430016H08Rik	9.00586	11.7545	15.4167	17.7372	23.8857	28.6931	34.4133	40.1954	36.7754	35.9064	44.3248	39.6733	35.1474	38.5697	23.8475	33.5171	26.2428	8.65004	11.1526	9.72817	12.7106	15.832	15.3129	26.5616	27.1327	23.9571	29.9656	27.7909	23.9881	23.1288	26.8979	29.5167	20.5804	25.8732	20.1099	14.7173	19.7247	20.4755	19.5229
9430020K01Rik	2.45502	2.8784	2.46161	2.65315	2.35672	1.65244	1.75991	1.55157	1.78133	1.08597	0.686476	1.05415	0.70907	0.792399	0.587236	0.883983	1.24785	1.50364	1.53602	2.70123	2.79071	2.34642	2.59954	2.42112	1.63767	1.59134	1.69416	1.12786	0.699268	0.860781	0.855813	0.549815	0.48768	0.59381	0.548652	0.472233	0.905276	0.860638	0.64446
9430037G07Rik	1.38287	1.31095	0.660039	0.75799	0.389383	0.135258	0.351076	0.286038	0.175708	0.0476672	0.0345166	0	0.0823848	0	0	0.260521	0	0.37843	0.209149	0.810699	0.140405	0.350921	0.274154	0.903188	0	0.0642305	0.0761099	0	0.0865679	0	0	0	0	0	0	0.0383646	0.445891	0.127884	0.120869
9430038I01Rik	28.7545	21.6889	15.582	29.1297	30.5277	32.3405	31.0807	35.8726	28.2801	17.9737	16.3242	19.8221	13.0382	9.65365	17.7071	14.68	10.1057	18.9657	20.08	17.2822	21.3534	22.5193	33.6963	29.049	34.4099	31.4652	30.3521	27.7497	19.6753	21.922	19.1605	15.8249	8.35865	13.2058	17.8676	9.57757	10.6665	10.877	15.9059
9430065F17Rik	0	0	0.276981	0	0	0	0	0	0	0	0	0	0.152799	0	0	0	0	0	0.139029	0.20612	0	0.664645	0	0	3.20165	0	0	0	0	0	0	0	0	0	0	0.127003	0	0	0
9430083A17Rik	0.763384	1.36697	1.31731	0.723767	0.874647	1.05558	0.58013	0.544014	0.487291	0.405526	0.719651	0.385979	0.520044	0.265091	0	0.619238	0.222112	1.11164	0.859864	1.32732	0.852743	0.695286	1.33675	0.230557	0.668646	0.409688	0.364896	0.257638	0.245823	0.516143	0.315841	0.152782	0.131579	0.092844	0.376821	0.204302	0.129609	0	0.516647
9430091E24Rik	5.53844	13.4372	6.98474	4.64845	2.66857	2.92319	2.23289	2.1432	2.1422	1.1443	1.92447	0.791442	1.20554	1.31303	1.21446	2.45327	0.924419	2.2515	4.76299	8.71287	7.64301	3.73764	3.06621	3.27202	2.31776	2.30904	2.9354	2.1738	1.72158	1.26815	1.59275	1.01835	1.7705	1.3186	1.21088	1.30878	1.20274	1.21967	0.764612
9530020I12Rik	1.2423	2.82114	1.42879	0.522992	1.0273	1.82703	0.428828	1.13683	1.40322	0.20041	0.300996	0.45681	1.57699	0	0	0	1.34783	1.74447	3.74796	2.80751	4.28674	2.34313	1.65938	2.04481	0.936782	0.272527	0.980138	1.52795	0.240755	0.158507	0.104358	0.48435	1.05265	0.23519	0	0.325151	0.862715	0.808999	0.168546
9530026P05Rik	0	0.7753	2.15113	0.449342	1.32243	1.2839	2.07976	1.33796	0.400967	1.38737	0.517371	0.195949	0.169551	0.460735	0	0	0	1.39068	0	0.68488	1.03417	1.10362	3.29791	0.640296	2.19688	0.823882	0.985822	0.668565	0.626062	0	0.360946	0.837859	0.302976	0	0	0	0.745168	0	0.438032
9530052E02Rik	3.05186	0.980943	1.04638	0.481745	1.72674	1.08792	0.130209	0.257951	0.433098	0.920861	0	0	0.0902105	0	0.596782	0	0	1.83884	2.45955	9.12807	2.21669	1.76407	2.7754	3.62503	1.24705	1.52975	0.15016	0.83278	0	2.33121	0.483997	0.778015	0	0.1718	0.842586	1.04548	0.15699	0	0.938497
9530062K07Rik	0	0.45564	1.25304	1.03183	1.21943	0.892302	1.17775	1.33749	0	0	0.176202	0	0.115283	0.623083	0	0	0	1.02035	2.48307	0	2.43521	2.56997	3.75577	0.868402	0.164326	0.488711	0	0	0.418491	0.184668	0.125014	0	0.204246	0	0.185672	0	0	0	0
9530068E07Rik	112.557	128.522	55.4855	41.4215	33.499	26.5556	19.7316	13.2899	10.8982	9.27109	11.7817	12.4999	14.0752	14.0163	12.0344	12.7602	14.7962	85.7636	137.901	147.901	78.2595	51.58	46.9323	40.5563	27.0138	21.3014	19.5672	17.8793	23.2614	25.1941	29.4492	33.3952	40.5857	41.5182	37.2092	35.3825	34.1252	33.6111	34.2771
9530080O11Rik	1.55982	2.65239	2.90679	3.871	4.43523	3.44718	3.36547	5.31392	4.02387	1.42794	3.46944	1.42185	2.13422	0.389713	2.74016	4.62878	3.66046	1.7682	1.16187	3.92475	3.52299	4.65606	5.38604	2.61948	5.41984	3.46081	3.55792	3.43358	1.97621	2.92829	2.71664	3.05198	2.77232	1.41107	2.47166	2.87362	3.08065	2.98946	1.86693
9530082P21Rik	6.3583	10.9744	11.5498	10.6723	9.64673	10.5292	8.38389	7.66419	7.88245	5.22146	5.50062	4.9485	4.61359	5.42592	5.93271	3.56632	3.83581	4.839	4.36189	9.35978	8.59638	9.5643	8.41534	8.85484	8.67105	7.01044	7.91624	4.94245	5.09802	4.57974	3.95241	4.10924	4.68761	3.66977	2.90964	4.00424	3.66158	3.72614	2.85356
9530091C08Rik	0.510554	1.32703	1.22067	0.935044	0.336707	0.363972	0.164329	0.144147	0.123716	0.112304	0.156757	0.101446	0.143354	0	0.0512667	0.275889	0.188341	0.549792	0.787887	0.984138	0.709384	0.50834	0.308158	0.324125	0.30491	0.0747507	0.297316	0.130678	0.078637	0.157537	0.0489521	0.0774029	0.0480974	0.0360193	0.0139763	0.0937423	0.199084	0.11951	0.0312062
9930014A18Rik	0.247153	0.852146	0.967382	0.349126	1.03767	0.764426	1.19356	0.718917	1.1038	1.07034	0.635466	0.983311	0.48307	0.493174	0.167614	0.227338	0.498872	0.467315	0.368792	0.518967	0.946809	0.512523	1.39795	0.987292	1.12452	0.835597	0.970816	0.391929	0.634932	0.666324	0.377277	0.380852	0.0394022	0.185904	0.196215	0.337749	0.251705	0	0.121604
9930021J03Rik	15.1412	25.8628	26.2757	23.3275	19.3593	16.2643	10.8437	6.16265	4.92156	3.87351	4.29412	2.50795	2.75133	2.46323	2.48237	1.7022	1.08392	9.20572	16.7286	25.3408	24.4168	17.2577	16.6491	14.4268	9.53657	6.61173	6.17779	4.51296	2.3204	3.10795	3.22428	2.66337	1.97831	2.41847	1.98597	1.84493	2.93842	1.83199	1.71159
9930104L06Rik	1.62547	1.81417	1.69258	1.59745	1.55847	1.50369	1.42031	1.72447	2.66906	2.32002	3.09647	2.6931	2.92133	3.19221	2.97134	1.46995	2.97537	0.416935	1.08978	1.40726	1.31026	0.975587	1.86277	1.21138	1.81017	1.52798	1.60683	2.16103	1.75048	1.20566	1.8992	2.70453	2.09731	1.2269	1.87866	1.33024	1.71377	1.52394	1.17855
9930111H07Rik	1.30462	5.39141	1.26936	2.3063	0.770419	1.67919	0.649056	0.157112	0	0.675628	0.342196	1.03098	0.217168	0	0	0	0.174645	2.42513	1.92226	3.91603	0.935758	0.733061	2.47318	2.27793	0.599793	0.303181	0.752244	0.429461	0	0.177929	0.462216	0	0.38827	0.207979	0.165227	0.539906	0.191284	0	0
9930111J21Rik1	2.36809	4.20787	4.96439	6.20917	5.24537	5.55383	3.61434	3.72159	4.94196	4.96723	5.22786	4.24001	5.79349	2.80103	2.65641	3.40568	5.62661	3.13282	2.01261	4.25329	5.40094	6.4244	4.57428	6.08676	4.42509	5.80246	4.44431	4.05381	3.60162	3.20827	3.01545	4.85286	2.69377	3.79354	4.12832	4.70996	5.33586	4.35198	3.85991
9930111J21Rik2	0.484391	1.42875	0.565482	0.952477	0.706138	0	1.53178	0.875984	0.330321	0.222674	2.43572	1.59092	1.04067	1.58742	3.52533	3.22962	1.86737	0.73431	2.66012	0.759027	0.270597	0.286907	1.01208	0.131512	0.891621	1.03989	0.856947	0.172143	0	0	0.64395	0.312126	1.54642	0.725588	0.783172	0	0.512129	0.427623	0
A130010J15Rik	14.7246	13.9999	10.5566	13.9278	13.0644	11.244	8.46837	5.21094	3.4101	3.70058	2.36969	2.21381	1.71877	1.67059	1.43651	2.5164	0.867588	7.68495	9.44499	12.8803	10.9015	12.1761	15.3592	12.7101	9.12183	6.96859	4.53499	3.25921	2.38588	3.02529	2.36816	2.02297	2.86416	1.54913	1.17302	1.17715	1.33044	1.24828	3.08532
A130077B15Rik	81.7403	106.873	86.4021	66.0027	46.1677	32.5512	23.4873	16.1352	14.2615	15.3865	13.2458	11.2488	12.8892	7.95889	8.33434	15.1278	17.6284	36.5642	60.5376	75.4966	81.7861	52.8624	40.4298	36.7683	25.1085	22.3554	18.3386	16.012	7.59788	11.0088	9.80644	9.43954	9.02458	11.5424	9.22629	8.16882	12.9412	10.3822	8.38905
A1bg	1638.18	1904.11	1297.14	992.052	910.239	716.106	514.885	410.11	364.301	300.875	331.427	375.543	379.114	381.512	336.929	338.601	306.051	437.93	478.15	512.922	398.747	362.286	369.582	297.659	246.748	211.595	189.112	172.098	193.586	193.425	220.09	240.763	268.683	304.481	347.972	348.917	313.866	349.753	393.873
A1cf	288.044	741.075	813.409	435.143	259.779	212.214	161.576	139.714	150.953	140.315	168.399	164.156	185.172	168.265	170.846	190.183	198.639	141.695	231.582	470.842	618.401	313.179	218.739	199.003	151.931	131.038	134.343	136.258	125.652	140.937	141.565	154.133	146.736	158.914	157.61	161.801	173.52	171.187	151.919
A230046K03Rik	18.0772	28.0331	17.8422	23.0065	25.6	29.8919	27.2985	23.1461	24.598	20.0692	22.1551	18.2031	17.7328	11.3923	11.9154	20.1234	13.3367	10.5375	14.7467	16.4437	16.3962	14.8637	15.5452	21.5839	19.8748	16.5127	17.1626	16.8911	12.4622	12.6226	13.6755	12.0342	12.3464	12.8777	10.6446	8.64271	11.7048	9.16189	8.41427
A230050P20Rik	10.3697	12.1978	27.9896	34.041	33.7115	31.3324	34.8757	36.7724	31.2757	30.7575	21.8463	24.4761	19.4328	19.8567	16.4905	21.584	22.0389	8.47288	9.29189	16.4301	14.8741	21.0624	27.5137	26.6609	25.8666	30.2416	23.3775	21.0556	19.4513	20.5424	12.3957	11.8268	8.56199	5.43308	9.8394	11.3858	10.2237	11.8757	9.80771
A230056P14Rik	4.24553	3.50498	3.32671	1.29318	0.892839	0.915419	0.797968	0.476332	0.174985	0	0	0.355665	0	0.352912	0.379888	0	1.28107	0.329933	1.90409	2.42389	4.09486	1.05449	0.693664	1.49444	1.68173	0.0944023	0	0.215438	0	0.098236	0.126464	0.556169	0	1.77851	0.179263	0.156611	0.462836	0.908827	0
A230072C01Rik	10.9356	20.7765	12.6622	11.1366	8.77832	8.361	5.32057	3.93584	2.50884	3.01837	3.34817	1.68916	3.08764	3.78365	1.45196	4.64946	4.60734	6.71204	11.2175	16.7081	9.65801	9.49071	11.8693	5.03352	5.04341	2.99676	3.01542	2.34923	2.38536	1.40077	1.8843	2.68095	2.64255	1.30042	0.912069	1.95556	1.82384	1.50431	2.40194
A230072E10Rik	2.93436	1.05504	0.577497	0.158999	0.299155	0.101777	0.0938844	0.248322	0	0	0.0993903	0.299288	0	0	0	0	0.660635	0.248489	0.505059	1.36305	0.229158	0.568759	0.44187	0.212885	0.21524	0.230516	0.184249	0	0	0	0.0950803	0	0.0792719	0.0847006	0.0356568	0	0.0804278	0.0319345	0
A230103J11Rik	0.523849	0.395537	1.29462	0.473423	0.154817	0.54218	0.587415	0.405933	0.844247	0.472341	0.270933	0.41449	0.452017	0.165729	0.885228	0.520268	0	0.119461	0.235353	0.360623	0.449454	0.297827	0.304583	0.290188	0.373945	0.0639357	0.297744	0.181687	0.110201	0	0.0487759	0	0	0	0	0.151562	0	0	0.771363
A330009N23Rik	0	1.18245	2.18496	2.67818	1.19704	2.63135	2.23017	1.97215	1.6479	0.124571	1.59378	0.132968	0.231272	0	1.06414	0	0.828064	0.911789	0.110016	1.25679	1.10678	1.05319	1.5407	2.42277	1.82984	1.01138	0.57891	0.796654	0.827002	0	0.559679	0.649961	0.758903	0.442325	0.356584	0.100732	0.106699	0	0.403992
A330023F24Rik	0.397041	0.871514	0.342258	0.520691	0.415253	0.321173	0.321878	0.169695	0.187808	0.398071	0.143207	0.153646	0.161668	0	0.159241	0.308656	0	0.619031	0.695629	1.14273	0.637162	0.895136	0.443044	0.281497	0.282196	0.152966	0.294468	0.288287	0.17265	0.265321	0.309627	0.102835	0.171974	0.36312	0.105646	0.458063	0.169381	0	0.168685
A330032B11Rik	4.40303	6.64664	3.72424	1.44604	0.755807	0.428202	0.94209	0.175815	0.127605	0.251368	0.859525	0.455776	0.0805556	1.32672	0.0428536	0.695279	0.81576	2.85917	2.97266	4.09783	2.20073	0.7336	1.38105	1.06791	1.16721	0.472656	0.52577	0.158774	0.100037	0.383841	0.201227	0.308702	0.291277	0.152075	0.316953	0.078118	0.142794	0.0612628	0.281741
A330035P11Rik	2.58833	3.70877	4.9711	5.0079	3.81263	4.10089	2.95827	2.40444	2.01014	0.506197	1.34048	1.34852	0.97615	0.736052	2.03095	0.229122	0	1.17958	1.79608	6.50224	4.65318	4.35174	4.49925	3.27345	1.87092	2.46251	0.953483	1.00557	0.784107	0.482396	0.604304	0.271331	0.486984	0.772615	0.376479	0.947816	0.578877	0.604581	0.571287
A330040F15Rik	0.927221	5.42714	5.93211	6.30201	4.50371	9.77578	7.48357	9.35585	5.73055	2.59804	3.40179	1.37256	2.37992	1.48481	3.57162	1.2483	1.70042	1.01949	1.08318	1.60593	2.27188	3.07508	3.78636	6.74654	2.9517	2.38243	1.23766	2.94001	1.56521	2.88702	1.43066	1.56858	3.33224	0.851374	1.02557	1.48466	0.524606	1.9525	0.901537
A330041J22Rik	1.22249	0.667301	1.18932	0.288617	1.19857	0.737347	0.989105	0.405332	0.383465	0.341794	0.187038	0.187909	0.0409822	0	0.966614	0	0	0.0566593	0.300541	0.111443	0.75512	0.540264	0.421801	0.931997	0.567068	0.057669	0.61726	0.435534	0.103396	0	0.266213	0.0515447	0.0741473	0	0.0635959	0	0.21899	0.0574219	0.216692
A330049N07Rik	52.2701	61.093	45.02	29.8258	16.5406	13.8873	10.3871	7.85134	8.60314	5.1664	5.99417	7.31851	6.30861	4.53788	7.02929	9.47273	5.07237	43.3753	40.7115	53.2099	41.3586	26.8617	19.13	13.8712	9.91664	8.79375	9.78328	7.10513	5.36718	4.40754	5.71176	4.54495	6.87255	5.46891	6.6536	5.82648	6.77733	5.28063	5.44888
A330069E16Rik	5.17853	4.02324	4.48509	2.29109	3.59245	4.01486	3.26953	0.887179	0.25262	0.551656	2.1287	0.625222	0.18016	0	0.704682	0	2.7392	14.4582	12.0652	6.45222	6.15368	3.82363	2.15961	1.37415	1.24618	1.14198	1.47917	0.592123	1.32776	0.145044	0.957461	0	0.96618	0.112644	0.548291	0	0.948836	1.23712	0.309507
A430005L14Rik	47.7846	71.0448	98.9381	136.351	140.623	145.136	133.414	127.253	94.7767	76.6255	50.1792	49.4174	37.434	34.7119	42.5036	49.9791	28.2476	42.7812	51.1489	78.0348	99.9383	121.153	136.718	122.16	107.654	101.391	87.587	73.2616	57.4538	56.114	46.7434	40.6525	37.0674	28.0035	31.1225	33.2973	28.4986	33.0861	34.0212
A430033K04Rik	3.22679	6.21062	7.1905	4.53352	5.36117	6.46184	5.00874	5.91381	5.82738	6.44508	6.48689	4.88097	5.94578	4.83289	7.14663	7.70675	6.8497	2.17012	3.71911	5.33925	4.21266	2.33482	2.82225	2.02106	2.64364	2.55968	2.10157	2.23299	2.57112	3.72486	1.97149	2.75005	2.33701	2.00671	2.78635	1.92244	2.38441	1.70107	2.64312
A430035B10Rik	2.82574	9.85534	5.29171	4.93263	3.23448	2.01319	2.01448	0.541883	0.358947	0.721151	0.233549	0.263884	0.11516	0.280478	0	0	0	2.07114	5.49238	4.59559	6.28965	4.30462	3.22925	1.67355	1.38218	1.24338	0.321344	0.51026	0.290971	0.313112	0.166403	0.144996	0.208508	0.515403	0.0596274	0	0.205281	0.269219	0.338748
A430046D13Rik	7.39535	9.45677	5.88454	7.88811	11.2773	7.9291	7.26148	4.9506	4.48702	3.19591	1.11119	1.85102	2.32739	1.64029	1.268	4.54435	1.03931	6.00933	7.09582	7.94786	8.16834	7.63942	8.2076	5.54509	6.58232	4.03438	2.75088	2.1998	1.45471	1.05194	1.55173	2.13339	0.658012	0.87741	1.47226	1.44288	1.28112	0.853198	2.37118
A430078G23Rik	1.7346	2.86875	3.77791	1.87359	1.50095	2.01109	1.2524	1.21502	1.93123	2.01662	2.06787	1.25001	1.80927	2.46421	0.433376	2.11444	1.48623	0.886806	1.44098	3.32365	2.64058	2.56871	1.50882	1.66247	1.20774	0.83353	1.46236	1.47848	0.940337	1.15927	1.0257	1.21978	1.30124	1.23889	2.12363	2.36724	1.58131	2.32191	1.49307
A430078I02Rik	1.07935	0.71716	0.57298	0.156268	0.205562	0.176505	0.0746919	0.124274	0	0	0	0.0673366	0.0588703	0	0.550139	0.224692	0	0.413628	0.825753	0.507519	0.757472	0.52792	0.271815	0.349117	0.0408851	0.124716	0	0.140169	0.133743	0	0	0.0715432	0	0	0.137658	0	0.370512	0.186278	0
A430085M09Rik	0.903309	0.497359	0.249744	1.39306	0.532333	0.618343	0.389976	0.145564	0.214356	0.215917	0.261697	0.0788128	0.413033	0	0	0	0.896545	0.190665	0.505526	0.0937342	0.564318	0.909218	0.71002	0.587385	0.334108	0.242663	0.115331	0.228985	0.305072	0.224815	0.410954	0.043408	0	0	0	0	0.184286	0.2418	0.0608767
A4galt	0.147312	1.06604	0.452808	0.31253	0.696896	0.106405	0.244057	0.0500252	0	0.171273	0.061323	0	0.0776182	0	0	0	0	0.16248	0.498994	0.193752	0.320597	0.0984466	0.577721	0	0	0	0	0.0521531	0.0924026	0	0.0558005	0	0	0.204044	0	0.109093	0	0	0.187713
A530013C23Rik	0.244309	0.570141	0.379864	0.673232	0.299907	0.103389	0.395509	0.244443	0.217385	0.218895	0	0.156417	0	0	0	0	0	0.386633	0.439379	0.760632	0.490038	0.922243	1.85545	1.125	1.30691	0.433502	0.877025	0.232165	0	0.455876	0.0757512	0.0861642	0.126511	0.200937	0.217146	0.589309	0.487725	0.343192	0.431994
A530016L24Rik	1.97633	4.08595	4.71238	4.374	3.50996	3.01529	2.18614	1.86544	1.15969	0.811378	0.840025	0.0631944	0.386865	0.556317	0	0	0.466156	1.38007	1.82898	2.03494	2.4945	3.16937	4.4275	2.30679	1.61305	1.32757	1.01968	0.994374	0.80788	0.949119	0.390957	0.104843	0.802988	0.0530879	0.344814	0.233693	0.444767	0.895545	0.490521
A530050N04Rik	0.448208	1.45967	1.0999	0.450608	0.14429	0.194957	0.11894	0.257675	0.0653176	0	0.065056	0.28939	0.0419374	0	0	0	0	0.406099	0.716569	1.26177	0.687376	0.18471	0.360069	0.0798941	0	0.294545	0.070068	0	0.0538145	0	0	0	0.304244	0.0802786	0	0.0704674	0	0	0
A530072M11Rik	0.429073	1.32725	0.887131	2.58334	1.82305	2.68873	1.9094	0.172753	0.444911	0.339963	0.372031	0.280315	0.32607	0.297684	0.721021	1.03947	0	0.338122	0.747291	0.221681	0.751029	1.97029	2.58711	2.24009	0.789625	0.630943	0.204639	0.433183	0.41138	0	0.132392	0.410147	0.221243	0.156303	0.379527	0	0.21781	0.342685	0.502918
A630020A06	3.91293	6.75216	3.85036	5.09942	4.98236	2.48806	1.63683	1.08131	0.716522	0.936829	0.870753	0.581209	0.690968	0.0752613	0.216364	0.400345	0.0324619	1.76024	4.88487	8.28034	8.22131	5.94605	4.07056	4.85304	3.04984	1.93955	1.13514	1.23724	0.721542	0.276998	0.728247	0.136998	0.595128	0.393856	1.18403	0.840538	0.591237	0.383678	0.484273
A630033H20Rik	0.126952	1.06236	0.189254	0.532849	0.144095	0.201821	0.211477	0.0339173	0	0	0	0.164992	0.0481413	0	0	0	0.0370499	0.337714	0.263241	0.337654	0	0.159602	0.165706	0	0	0.139629	0	0.0643297	0.0612999	0	0	0.121915	0.0880803	0.185198	0	0.0815069	0	0	0
A630066F11Rik	6.51249	2.60647	1.71745	2.97329	4.18518	3.00306	3.51863	4.0946	2.45997	1.98156	2.2519	1.50026	0.931794	0.988392	1.69233	1.68562	2.02019	1.06971	0.951672	0.700391	2.47474	3.22024	2.16976	2.47368	3.71187	1.89851	1.02862	1.72339	0.843068	2.34633	1.09288	1.48052	0.937722	1.03062	2.3525	0.470194	1.22524	1.35651	0.474908
A630072M18Rik	2.81099	4.60317	3.41999	2.656	1.71692	1.41766	1.98667	1.53682	1.57136	2.01983	1.59577	1.30411	1.29176	1.01006	1.85295	0.699586	1.67973	1.21321	2.43339	3.30493	3.59124	1.83919	1.55657	1.41106	1.36559	1.17301	1.27037	1.3944	1.48756	1.04782	1.40193	0.841431	0.837623	0.938928	0.664299	0.934776	1.01297	1.2391	0.984024
A630075F10Rik	1.81244	2.38794	2.2069	0.951886	1.38492	0.985509	0.612911	0.175393	0.194551	0.171953	0.128603	0.288688	0.209416	0	0.245341	1.03515	0.126005	1.02413	2.36117	0.636166	1.72681	0.402042	0.988077	0.509407	0.551567	0.0586129	0.282151	0.285357	0.126917	0	0.0903118	0.111634	0	0.0795709	0.905998	0.23994	0	0.18119	0.530489
A630076J17Rik	2.12856	8.59561	6.29226	7.7099	7.34959	3.55702	3.84551	3.60686	1.85319	0	0.886919	1.35353	1.3029	0.519065	0	0	0	1.94467	3.11453	9.22998	7.28964	4.63263	7.68596	6.79782	6.9736	3.35559	4.28605	2.81324	0.689765	0.460745	0.150648	0.523899	0	1.63983	0.432179	0.705116	0.500019	0	1.93465
A630089N07Rik	71.9583	98.8082	72.3397	70.8023	48.5324	30.1429	22.9904	12.1124	10.8452	11.7781	13.8169	7.48686	12.3195	5.97849	15.2046	9.88745	25.0036	18.6986	37.4775	54.6787	69.8647	38.4252	29.8496	29.9129	16.8116	12.7392	15.7353	11.8344	3.61275	7.76563	8.8103	9.0342	6.95591	12.2022	8.05986	5.243	13.6191	13.5562	6.97304
A630095N17Rik	0.554898	0.559628	0.545436	0.534954	1.05552	0.231564	1.5592	0.884452	0.965154	0.299545	0	0	0	0	0	0	0	0.605842	0.53934	1.19869	1.81835	0.962192	0.748217	0.565402	1.408	1.02492	0.742409	0.38967	0.357659	1.43585	0.156377	0.362505	0	0.852217	0.448631	0	0	0	0
A730008H23Rik	0.632383	1.82352	2.81612	3.0126	1.04191	2.71478	1.87174	2.23612	1.39697	1.68558	2.81504	1.85301	1.54286	1.13611	2.29249	2.99863	0.99513	0.410292	1.22122	2.313	3.60636	2.03724	1.36541	2.8005	3.06974	2.55792	2.9531	2.19641	2.42189	2.73395	2.62304	1.1682	1.59772	0.611137	0.576527	1.24723	1.28188	0.508621	2.28889
A730017L22Rik	49.9806	93.4268	82.1631	57.2349	46.2199	30.3743	25.2869	16.4152	16.0138	11.4335	12.2903	8.77324	9.28322	6.23453	10.55	4.98292	17.1411	26.7667	39.0039	69.3474	78.2328	46.5583	38.2216	33.0628	21.6293	18.9813	16.6733	13.8007	6.94397	7.71991	8.94663	5.69012	6.87309	6.40156	8.91118	7.92355	8.52304	6.30873	9.22058
A730020E08Rik	0	0.732735	1.3108	0.553014	0	0.220888	0	0	0.0736634	0.403326	0	0.106951	0	0	0	0	0	0.518133	0.459937	1.10868	0.10536	0.110195	0	0.661667	0	0	0	0	0	0	0.101547	0.525207	0.260046	0	0.0869801	0	0.0925265	0	0.081724
A730043L09Rik	1.26004	0.27539	0.729214	0.633657	0.498327	0	0	0.0955819	0.42897	0.552756	0	0	0	0	0	0	0	0.372735	0.457106	0.450718	0	0.184057	0	0.253531	0.0935951	0	0	0	0	0	0.143688	0.166833	0	0	0	0	0.473891	0.371634	0
A730082K24Rik	1.33583	0.608824	0.457908	0.58932	0.436411	0.126789	0.296039	0.117848	0.197819	0.352332	0	1.35701	0.169079	0.152229	1.5654	0	0	0.46736	0.384232	1.48763	1.02418	0.368851	0.362392	0	0	0.236228	0	0	0	0	0.271371	0	0	0	0.195805	0	0	0	0
A830010M20Rik	0.941529	0.870225	0.931292	0.919355	0.790469	0.641828	0.7348	0.846578	0.714839	0.802641	1.04404	0.678512	0.461872	0.301499	0.96068	1.44208	0.82037	0.886783	0.871245	0.590175	0.844639	0.750852	0.978089	1.26759	0.746099	0.554105	0.759716	0.728098	0.395332	0.876591	0.967243	0.836795	0.50582	1.02802	0.886447	0.75116	1.01489	1.0927	0.588505
A830052D11Rik	0	0.800214	2.16998	2.86928	1.33248	1.88223	2.32731	2.42672	1.32122	0.428758	0.573267	0.33024	0.413567	0	0	0	0	0.717887	0.500011	0.583734	0.716822	0.897504	0.703223	2.47311	0.92275	1.77637	1.05692	0.722659	0.157029	0	1.83595	0.178103	0.54111	0.403053	0	0.755255	0	0.500935	0
A830080D01Rik	0.443758	1.30131	1.00286	1.27058	1.02063	1.26924	1.31835	1.58112	1.18769	2.50389	2.45471	1.94237	2.65735	1.59705	1.31835	2.06369	2.61035	0.7976	1.21328	1.97422	1.48443	0.328835	1.21115	1.04922	1.30281	1.80592	1.99897	1.90128	1.16623	1.63671	1.87874	1.80614	1.62457	1.96226	1.26315	0.93702	1.59987	1.95233	0.416529
A830082K12Rik	4.14851	2.55487	2.42363	2.20068	1.19832	1.72645	1.33862	0.705476	0.497633	0.669464	0.768059	0.146394	0.479721	0.350919	0.283079	0.301288	0.686253	0.606587	2.85348	2.37602	2.42615	1.60071	1.62938	1.15243	0.585192	0.310203	0.679505	0.460995	0.527165	1.14343	0.138986	0.444115	0.406081	0.245607	1.2547	0.648106	0.742554	0.716357	0.396469
A830082N09Rik	0.578707	1.14583	0.646516	0.574259	0.284099	0.157762	0.189073	0.111427	0.20475	0.0424346	0.0668736	0.024724	0.0705637	0	0	0	0.0135411	0.429373	0.543074	1.16284	1.16395	0.397378	0.604251	0.184377	0.115154	0.097507	0.0594827	0.0825918	0.090623	0.014539	0.140185	0.0412178	0.0336457	0.113119	0	0.0909728	0.190226	0	0.0948404
A930001C03Rik	4.94519	4.04853	4.50345	4.0635	4.66028	2.91897	3.56625	2.83492	1.22037	0.31263	0.827464	1.46439	1.06463	0	1.21249	0.523512	0.143333	1.49857	1.69544	1.68121	2.47695	3.90889	3.41459	1.95668	1.2912	2.12926	1.02581	2.09433	1.442	0.117735	0.570682	0.541997	0.782793	0.358661	1.11555	1.09002	0.991544	0	0.756667
A930003O13Rik	0.134188	0.345033	0.415398	0.134675	0	0.080807	0.0541327	0.32326	0	0	0.0580551	0.174918	0.0381688	0.0697243	0	0	0	0.0898651	0.350732	1.05383	0	0.0839311	0.131068	0.217055	0	0.161271	0	0.152218	0	0.0622703	0.165473	0.288372	0.138225	0	0.059294	0.128631	0	0	0
A930004D18Rik	0.820729	1.24005	0.706718	1.0757	0.730871	1.26349	0.853039	0.80525	0.814977	0.386842	0.398859	0.372483	0.462189	0.733227	0.437717	1.01538	0.614233	0.803142	0.442305	0.485757	0.544218	0.692589	0.545385	0.528345	1.21956	0.437342	0.313897	0.419463	0.141758	0.301904	0.641103	0.471482	0.0657596	0.560362	0.121192	0.150727	0.238982	0.34543	0.394774
A930005H10Rik	5.11843	17.2257	34.8958	53.6584	60.3071	40.0482	30.0966	23.9505	17.1115	12.6254	8.24544	10.3455	7.42853	8.98219	8.91866	7.88024	10.1872	16.9556	15.8029	16.0704	29.8994	50.8685	66.0611	58.0798	34.4509	19.2319	10.6738	8.67571	9.95016	1.24035	5.61103	4.61052	4.11298	7.34874	2.95358	6.33966	4.4135	2.09894	4.57675
A930006K02Rik	0	0.214983	0	0.206658	0.406596	0.712003	0.340765	0.1693	0	0	0	0	0.116682	0	0	0	0	1.10599	0.631438	0.311862	0.707979	1.25441	0.781162	0.439421	0.315003	0.641722	0	0.456525	0	0.934243	0	0	0	0	0	0	0	0	0
A930012L18Rik	1.06483	0.734276	0.112868	0.853941	0.772	0.788858	0.0596127	0.417674	0.24299	0.065392	0.0947206	0.286625	0.156125	0	0	0	0	0.294924	0.625	0.595831	0.6084	0.655011	0.430365	0.415579	0.259846	0.221139	0.0527129	0	0.0791921	0	0.135373	0	0	0.119469	0	0.106669	0	0.0496971	0.0552007
A930016O22Rik	2.12111	1.09288	1.35897	2.16062	0.452083	0.568675	0.321998	0.754263	0.402771	0.612661	0.192998	0	0.348298	0	2.17236	0	0	1.48862	1.46406	2.31047	1.75326	1.27116	0.664643	0.545836	0.19505	0.588142	0.052845	0	0.288669	0.171594	0.0559597	0.279135	0.0569387	0	0.351535	0.17294	0.0837299	0.367334	0.117463
A930018P22Rik	0	0	0	0.578459	0	0.331772	0.634424	0.315281	0.345507	0.661563	0.998597	0	0.76255	1.37537	1.7032	0.300781	0	0	0	0.291663	0	0	0	0.205258	0	0.90079	0.360474	1.28104	1.45504	2.27191	1.83818	0	0	0.620274	0.164752	0.89519	0.760391	2.22588	0.555878
A930019D19Rik	0	1.46486	1.28924	0.314316	0	0.404393	0	0	0.561352	0.18156	0	0.411384	0.177843	0	0	0	0	1.09264	0.161393	1.43528	0.361345	0	0	0	0.242232	0.123297	0	0.11676	0.109184	0	0	0	0.317422	0	0	0.588678	0.312228	0.488514	0
A930033H14Rik	2.83686	2.05947	1.49947	2.6072	1.83486	1.70647	1.92075	1.87813	1.20808	1.17432	0.517152	1.00002	0.680634	0.267094	0.621973	0.970499	0	3.27391	3.75677	5.04254	4.79023	4.77642	4.23439	5.25902	3.82191	4.98562	3.87556	2.36693	1.60981	1.5518	1.50991	1.6624	1.19314	0.70085	0.987072	1.56423	2.34987	1.2005	0.60518
A930041C12Rik	0	0.376408	0	0	1.76515	0	0.905122	0	0	0	0	0	0	0	0	0	0	0	0	0	0	0.420757	0	0.374025	0	1.61202	1.95794	0	0	0	0.204237	0	0	0	0	0	0	0	0
AA413626	0	0	0	0	0	0	2.06554	0	0	0	0	0	0	0	0	0	0	0	0	0	0	0	0	0	0	0	0	0	0	0	0	0	0	0	0	0	0	0	0
AA414768	1.19999	2.38881	0.271668	0.522076	1.17946	0	0.582576	0.321946	0	0	0.0692398	0	0.409501	0.0830076	0.223495	0	0	0.77082	0.833388	1.152	0.519813	0.399361	0.233808	0.775764	0.314321	0	0	0.181131	0.17175	0	0	0.114326	0.0823078	0.174363	0.140969	0	0.0809337	0.572681	0
AA415398	5.15057	9.63313	9.52012	11.1012	12.7318	10.0968	8.78019	7.79836	4.45704	4.57702	3.57481	3.23161	2.54597	3.00461	3.27243	1.33271	2.33913	4.76762	4.5258	8.20472	8.1817	7.92164	9.88266	7.12714	7.75492	5.79056	5.96684	3.27952	2.32468	1.14996	2.71588	2.16924	2.198	1.72778	1.64225	1.91333	2.09414	1.64769	1.58933
AA465934	0	1.3471	1.26867	8.1708	6.24205	2.11969	3.32449	5.4599	1.74648	0	0.538862	0	0.348717	2.43136	0	0	16.5112	0.894788	0.604871	0.897933	0.688175	4.29801	8.25138	3.23186	4.01106	1.81959	2.79536	1.74898	2.66596	0	0	0.394646	0	0	0.982806	0	0.575429	0	0.53781
AA543186	0.577702	0.658888	1.14457	0.713488	1.0074	0.883051	0.448381	0.956112	0.98776	0.187632	0.411301	0.206797	0.405117	0	1.06133	0	0.137748	0.186503	0.926124	0.756712	0.842783	0.493927	1.01832	0.602993	0.563126	1.01314	0.377074	0.657115	0.739266	0	0.778497	0.226082	0.245235	0.173564	0.351197	0.227777	0.320316	0	0.401264
AA986860	1.62619	0.929539	0.623966	0.475139	0.927183	1.02745	1.17863	1.13891	1.14464	0.51592	1.15727	0.842211	1.17916	1.21459	1.40214	0.420291	2.41208	1.43249	1.08467	1.27391	1.05892	1.95235	1.86406	1.30534	1.23039	2.29316	1.07186	1.63825	1.25124	1.52793	1.98079	2.20866	1.56292	1.88865	1.26596	3.49406	2.55047	2.42616	2.62073
AB124611	2.90853	10.8501	10.1507	10.021	6.09257	5.55249	3.11189	1.99124	2.57487	2.76711	2.18137	1.12018	1.33085	3.54267	1.3643	0.557658	3.25204	3.58134	4.44386	7.3441	11.1769	8.90671	3.71521	2.53284	4.97555	3.44804	3.34933	1.52848	1.89477	1.39557	2.02653	1.07195	1.3137	1.27963	0.794757	2.03425	1.40064	1.28577	1.26725
AF357399	21.9614	0	0	0	27.2658	0	0	0	7.65741	0	0	0	0	0	0	0	0	0	18.6683	0	0	0	0	0	0	0	0	0	0	0	0	0	0	0	0	0	0	0	0
AI182371	152.909	156.956	131.755	122.941	119.169	104.398	58.8126	36.2494	31.2949	26.356	22.4996	24.5892	26.5967	24.0678	20.8226	25.2182	37.2726	201.075	244.356	225.771	168.208	138.601	132.528	116.878	78.6055	60.0331	51.7955	42.8798	38.4179	41.3365	51.2929	53.9941	58.1335	80.4128	94.2335	72.325	85.6215	83.2896	87.7091
AI314180	46.5337	51.0606	64.184	85.0487	97.4498	113.91	101.47	92.2461	101.745	88.9951	93.9195	77.9934	81.482	59.2172	63.8451	79.0707	51.9323	44.3033	46.8629	53.9141	67.8606	78.9476	95.3632	109.666	97.0959	86.2324	89.1686	75.5819	60.9785	65.8368	61.723	57.9709	57.8114	56.5104	45.6476	47.3761	57.9138	52.0441	39.9831
AI413582	9.59686	18.5324	21.0371	17.1913	21.3927	12.8203	13.6485	6.33752	4.77036	0.889309	2.05335	3.4836	3.72257	3.73493	0.145069	2.83643	7.86839	8.99195	6.93625	13.0444	9.29326	21.261	16.5339	9.50773	6.76675	4.05631	2.20318	1.7348	3.54016	0.947001	2.94011	1.43491	2.87606	0.280997	0.443937	0.724302	1.54119	1.79705	0
AI427809	0	0.331915	1.06602	0.193942	0.315725	0.220072	0.10413	0.155464	0.228883	0	0.0558627	0.0841416	0.110193	0	0	0	0	0.660884	1.01145	0.899795	0.376246	0.32321	0.189283	0.348172	0.0508959	0.0517547	0.861194	0.0976897	0	0.47956	0	0	0	0.211412	0	0.309622	0.0655081	0	0.0648847
AI429214	2.58857	2.74969	2.7537	1.46972	2.15359	3.41191	2.6373	2.62487	2.42487	3.16955	2.25134	1.8262	1.80856	0.832004	1.61384	1.39963	0.988141	1.36533	1.8103	1.23932	1.01061	1.08501	1.43371	1.36695	1.99761	1.55026	1.30912	1.26139	1.39083	0.247689	1.31643	0.860311	0.618542	0.605102	0.235858	0.575618	0.0676636	0.106492	0.402004
AI450353	1.07366	2.14031	0.966155	0.379738	0.374134	0.569001	0	0.515316	0.244642	0	0.0789991	0	0.103614	0	0	0	0.0828573	0.666258	1.71513	0.889426	0.219805	0.350812	0.0903568	0.197033	0.0722437	0	0.262183	0	0	0	0	0	0	0	0.240185	0.0868737	0	0.434882	0.0907863
AI463170	1.12092	1.11896	2.15473	0.707156	2.79846	1.84948	1.19545	0	0.64244	0.774317	1.82805	0	0.991338	0.704591	0	0	0	0.525281	0.70347	2.60485	0.396723	3.33789	5.50591	4.82004	2.87384	3.19717	1.94117	0.507787	1.14957	0.624001	0.405161	0	0.343941	1.11531	0.581303	0	0.674689	0	1.29169
AI464131	26.7478	37.1022	27.3258	16.8163	12.3522	8.93491	7.18426	5.4381	4.56952	4.22845	2.99972	3.43091	3.0448	4.13007	4.35238	2.8561	3.36636	14.7936	19.8425	31.0362	22.0994	12.2302	10.7796	7.49131	5.92542	4.74677	4.16428	3.62859	3.86054	4.63735	4.19472	3.64967	5.02811	5.02921	5.59852	6.04813	5.40519	5.41698	5.85019
AI506816	11.1735	21.7152	10.305	11.192	7.8329	8.96098	5.00574	7.5046	3.69047	3.03426	1.83041	1.38075	1.30509	1.37998	0.237441	2.06048	2.12791	7.81993	14.5899	22.3929	19.5801	10.8738	13.171	10.906	7.99502	8.69942	6.26933	3.33576	2.97941	3.94574	2.00422	1.71544	2.47931	3.27525	1.12845	2.14156	2.53428	1.78379	2.45242
AI507597	0.183058	0.945785	1.18468	2.21429	0.89719	0.472392	1.11217	0.158796	0.332267	0.216173	0.499816	0.505659	1.10904	0	0	0	0.308409	0.138135	0.405682	1.12381	2.61617	1.7229	0.666152	0.382872	0.846687	1.08304	0.693253	0.442169	0.247616	0.515914	0.454908	0	0.18685	0.192927	0	0.185188	0	0.590723	0
AI597479	13.7189	19.7852	9.46816	9.7504	10.4962	8.79944	8.10558	9.68462	6.59865	6.00815	4.52579	3.80068	3.41042	2.40952	1.982	2.40564	2.68058	10.1937	15.1694	14.6483	13.2501	7.4923	9.40141	9.94538	10.0461	9.07735	9.00476	6.52807	4.16919	4.03915	2.53363	2.94473	1.27121	2.72628	3.08477	3.27473	2.6879	4.00692	1.97685
AI661453	14.1026	20.1524	35.3154	40.9426	42.2111	36.5508	37.3996	36.5888	31.9855	32.6973	28.2598	25.1186	21.9251	22.8319	27.0552	14.3429	24.815	7.83833	9.77231	19.4197	19.4564	21.6501	25.1832	20.6496	19.5711	20.1649	16.7782	16.7978	14.9334	16.2601	13.3116	12.4267	10.9589	9.78584	9.11599	10.5225	9.30217	12.9165	11.7948
AI662270	1.96963	3.74613	6.06641	6.68328	5.76986	3.18749	1.91026	0.712687	0.174544	0.46202	0.424531	0.897259	1.05939	0.304601	0.273648	0	0	2.91822	4.28004	7.10271	6.03585	5.61138	3.33163	4.0104	1.61228	1.40585	0.744629	1.18086	0.697504	0.181168	0.240073	0.278812	0.200912	0.533364	0.172073	0	0.988737	0.465849	0.390019
AI837181	21.0918	22.3	29.1289	34.7457	47.6138	60.0088	62.2508	67.4604	63.5414	47.5534	45.5464	32.9778	26.224	26.0819	25.0909	25.5087	17.842	12.1077	12.0031	10.2365	13.8142	23.1172	28.2837	29.8555	31.4137	36.4284	39.1752	29.3007	32.2978	25.6474	19.8787	17.9412	13.1599	11.1309	11.1917	14.9292	13.6484	16.2837	15.7013
AI846148	0.170091	3.83774	3.56885	7.71946	7.14301	6.80866	6.43509	6.60136	3.42988	2.6105	1.86376	1.10905	1.34794	1.14516	1.70815	1.09198	0.369435	1.58187	0.988374	1.57385	2.6104	2.80376	4.885	3.35869	3.65905	3.18119	1.49096	2.33755	1.27986	0.849836	0.469376	0.726937	2.35502	0.462635	0.141053	0.324441	0.601015	1.48459	1.1026
AI987944	16.5689	15.2544	7.3812	6.44538	5.62361	6.70934	4.8207	5.04316	4.33043	4.42874	4.15162	3.74929	4.56165	1.88559	3.46729	2.08477	2.26247	9.13578	15.9867	21.0758	11.7286	7.18719	7.41333	8.41361	8.21327	6.79382	4.26341	3.24404	2.73558	1.75775	4.55521	4.90712	4.71364	6.43197	3.84276	3.43656	6.29917	2.95285	3.89454
AK010878	18.6117	11.9384	11.413	13.9829	15.5209	16.5022	20.8492	19.4497	12.3373	11.7867	5.94821	4.28016	3.9673	3.24332	6.60438	4.39094	6.35133	7.34216	13.9161	9.89542	6.61682	10.0541	11.6016	19.3252	18.8557	15.8177	9.31498	9.52407	4.09591	5.2998	6.02749	4.53023	2.86788	5.81851	2.82486	3.04082	4.13093	5.69621	3.08839
AU019823	21.3349	30.6393	16.6434	15.1094	14.9703	10.7687	8.0198	6.02652	6.46034	5.95987	6.51844	5.58096	6.40057	6.98194	4.03638	4.98338	3.45989	8.91639	14.6076	20.5546	13.5104	8.99537	11.8089	10.1038	7.28121	5.37748	5.52136	4.85688	3.13081	4.30718	4.22105	3.89993	4.60111	4.94617	4.01317	4.47634	5.40934	5.16501	6.06208
AU021092	0.709253	1.56202	1.45526	0.606359	0.692263	0.86271	0.327521	0.65167	0.0897609	0.118672	0.261909	0.131823	0.401277	0	0.0562612	0.16141	0	0	0.523684	0.310633	0.468229	0.501441	0.0978167	0.759432	0.552253	0.240781	0.191341	0.606799	0.42989	0.186192	0.555016	0.429702	0.412939	0.328941	0	0.479694	0.711243	0.398862	1.50245
AU022252	30.1141	58.3062	82.4933	104.178	119.647	142.176	143.387	133.574	93.5262	58.4619	42.5815	37.5918	30.3745	26.847	30.2492	28.9616	28.3229	21.5586	21.4779	40.3155	55.575	74.5598	95.6346	102.349	96.4845	87.1486	60.099	41.0001	34.3029	29.8354	27.4247	26.3218	23.5354	18.1238	19.0589	18.77	22.091	19.813	18.5152
AU022754	0.67845	0.830095	1.20386	1.06686	0.415956	0.303188	0.239503	0.068122	0.150626	0.101873	0.0451481	0.0554195	0.0727432	0.133212	0.26248	0	0.111615	0.471339	1.06805	1.13167	1.59282	0.588865	0.645475	0.230105	0.236163	0.102892	0.286939	0.12937	0	0	0.052847	0.245677	0.0881591	0	0.227216	0.0410626	0.206319	0	0.215608
AU023762	4.37236	2.82329	1.94763	1.45775	0.324025	0.462145	0.204206	0.397742	0.485184	0.71186	0.0569541	0.0797254	0.521053	0.069957	0.468324	0.386599	0	1.50951	2.18061	1.46672	2.60708	0.981513	0.398544	0.473313	0.248572	0	0.175774	0.0482816	0	0	0.163711	0.0491396	0	0.274093	0.333931	0	0.318873	0	0.0625361
AU040320	6.47648	9.77221	11.8365	9.49653	7.72945	5.93678	3.71286	2.86133	2.76094	3.22967	2.82807	2.90475	2.246	3.15055	2.17004	3.24455	3.81162	6.77323	5.51391	7.56593	7.59223	8.66939	8.0378	5.08162	4.64117	3.58404	2.4357	2.48274	3.59579	2.68541	3.60396	4.64096	4.92398	5.21118	5.54414	4.97194	4.18559	5.81909	6.3488
AU040972	0	0.440788	0.58306	0.56813	0	0.730009	0	0.230407	0	0	0	0	0	0.437392	0.236328	0	0.244959	0.854299	0.292494	1.08384	0.654456	0	0	0.455704	0.329516	0.670779	0	0	0	0	0	0	0	0.613171	0	0	0	0.221676	0
AU041133	3.73203	4.46861	2.10726	0.978269	0.792397	3.32319	2.51537	0.71705	0.992007	0.812037	0.716289	1.65917	1.06094	0.0506157	0	1.02395	0.890663	2.26254	2.15804	3.71	2.78025	0.940782	1.98748	2.52682	1.86055	1.13326	1.20607	0.58974	0.839796	0.361865	0.655924	1.04929	1.00455	0.864478	0.431368	0.48193	0.44513	0.818336	1.12911
AV039307	0.363543	0.369419	0	0.249689	0.362639	1.08543	0.294699	0.393186	0.625352	0	0	0.304918	0.485501	0	0	0	0	0	0	0	0	0.875382	0	0	0.29411	0.408001	0	0	0	0	0	0	0	0	0	0.25945	0	0	0
AV051173	4.08981	0.588199	3.43295	3.93174	8.03855	3.65113	3.75035	3.48959	3.29729	0.939934	0.968711	1.85116	2.2117	1.41312	2.92247	0.857028	0	0	2.26024	1.67418	0.635282	3.02268	2.3494	1.18559	1.47383	3.21927	0.518717	1.63268	1.49526	0.501362	1.14546	0.189639	0	1.19092	0.234741	1.5323	1.359	0	0
AW011738	4.71386	5.60732	12.188	11.4167	12.3915	11.4621	9.44938	7.02752	5.17844	2.99706	2.69328	2.35845	1.95723	2.95346	1.14506	1.73336	3.56999	3.10239	4.10295	5.86263	6.94709	6.88622	5.91961	5.67095	4.26584	5.19675	2.66231	1.9746	2.48957	1.55778	1.18073	1.37213	1.87404	1.11808	1.32075	0.805584	1.08831	1.00675	0.422819
AW112010	100.06	87.3477	90.2818	157.472	221.17	326.244	232.962	145.823	92.2065	68.1027	75.8171	66.683	90.5281	58.2883	34.8334	64.5679	9.01175	162.928	175.554	105.76	154.503	203.139	285.841	413.541	327.193	215.621	175.704	128.574	93.9641	119.225	132.211	126.285	115.26	122.694	101.271	94.3171	85.4338	66.3399	40.9103
AW146154	2.70187	4.24091	2.01576	1.79156	2.59184	2.48298	2.85427	1.51656	1.81394	1.4609	2.09848	1.53162	1.40237	1.31697	1.58082	0.551189	1.12606	1.7126	3.7074	4.66421	1.80166	1.92315	1.94723	3.21469	2.43695	1.5821	1.67796	2.02594	1.66466	1.10422	1.17057	1.22475	0.998339	1.89635	1.68324	1.03884	1.86851	1.14202	1.35642
AW209491	7.71913	8.2699	11.3509	17.1536	24.0465	24.1493	28.1907	31.9361	31.3171	24.8978	22.473	18.9854	19.6908	15.7615	15.5414	15.0086	9.74265	7.42956	10.0004	9.94915	11.8318	17.7092	25.6505	23.8809	24.6734	21.9378	27.5958	20.0175	15.0676	16.9355	10.7011	12.0645	7.78894	8.29823	9.36484	5.95663	9.75722	9.53539	8.03697
AW495222	1.00385	2.02612	0.328606	0.970542	0	0.551452	0	0.774866	0.428901	0	0.69858	0	0.0917503	0.166503	0	0	0	1.01238	2.18495	1.71601	1.48279	0.399497	0	0.175352	0.253122	0	0.307902	0	0.575477	0.148975	0.0987221	0.227477	0	0	0	0	0	0	0.160327
AW549542	2.35035	2.02289	3.58251	3.10675	3.98827	3.28311	3.23205	3.21598	2.61169	2.68279	3.13428	1.47656	1.97428	1.09663	1.982	0.244429	1.51102	1.77914	1.49607	2.58207	1.60208	3.48695	1.91309	2.27795	2.78925	2.30105	2.44137	0.854774	1.94697	1.95824	0.838125	1.07885	0.388024	0.493579	0.399292	0.0721989	1.14597	1.02142	0.982402
AW549877	29.9912	53.028	19.8614	14.2767	11.8206	12.5393	11.9826	11.105	10.8416	8.531	7.85122	5.20661	4.85391	3.00225	3.11505	4.21304	2.49285	16.8279	30.7052	43.9411	32.1185	16.2915	13.4217	19.2753	16.4541	15.5135	13.9401	13.8098	6.95936	6.63412	5.82313	4.86249	5.56618	5.69137	3.94604	4.58123	5.92672	3.64455	3.44284
AW554918	4.53017	4.15875	1.74615	2.46709	2.00387	2.05352	1.58967	1.65585	1.04724	1.83916	1.54017	1.74979	0.910251	0.691995	0.871003	1.19189	0.839177	2.33594	4.60453	4.12767	2.67409	1.5842	1.46317	1.58088	1.68901	1.07058	1.33377	1.28708	1.13348	0.98179	1.23834	1.05895	0.948646	1.1016	0.856706	0.4422	0.513891	1.0509	0.721227
AY074887	1.06679	3.97154	1.91747	1.21624	3.45896	1.42908	1.74571	0.783493	1.61547	0.529219	0.413173	1.91623	1.36915	0.71145	0.265066	2.16813	0	0.558435	2.40602	1.7929	4.02594	0.848186	2.45554	1.51084	0.177375	1.14936	0.870604	0.714532	2.75366	2.7399	0.564474	0.800112	1.16447	2.2484	0.197962	0.878922	1.67088	1.42653	1.81198
AY512931	4.70782	5.42898	4.45735	2.65073	3.00265	3.40034	1.4443	1.68369	1.96431	2.04205	1.68435	1.83076	1.12462	0.592036	1.94487	2.65604	0.40179	4.76644	6.48548	10.3097	8.31358	2.98131	4.53631	2.8677	2.25924	3.05634	3.12129	2.12434	1.92482	0.876056	0.869437	1.66823	1.1523	0.98653	0.595818	0.474731	0.587138	1.52492	1.86223
Aaas	2.92544	3.76986	4.98794	5.429	10.8971	13.6837	12.0708	17.8427	16.5726	15.6332	15.2139	18.5344	17.542	19.7016	21.0057	14.8718	17.5403	3.16782	2.44418	3.17209	3.66773	6.68181	7.43183	10.9755	11.3555	11.6656	13.6658	11.3453	12.9779	9.30524	12.5825	11.631	9.72305	9.42623	10.9246	9.74716	10.6851	7.29566	8.88284
Aacs	32.2906	57.7372	58.8629	60.02	64.4101	71.0047	70.4741	84.0786	99.4315	109.283	125.303	152.542	163.235	186.997	202.148	178.705	203.037	26.3045	35.1025	62.9498	61.7836	62.9174	64.5359	65.5294	75.1828	80.8144	90.8861	104.97	137.947	142.784	157.055	171.663	184.799	197.217	234.029	264.207	235.312	290.139	282.325
Aadac	39.0364	44.4534	34.6101	43.4356	50.2815	53.1499	41.138	35.6646	29.2448	25.7013	30.8607	28.7667	31.7112	26.3227	18.7275	27.3489	17.8623	48.4381	56.7626	44.8352	45.36	45.861	53.1969	61.5078	62.9601	45.0291	47.4428	41.1015	31.6319	36.2626	46.6225	51.8351	51.1687	62.1466	62.2858	53.8148	65.727	58.3346	51.8493
Aadat	27.4646	31.6253	31.3826	49.4537	58.6708	77.4092	91.0542	102.967	130.184	140.118	166.382	213.94	218.246	194.473	210.182	192.723	172.402	37.9878	44.1304	39.2725	44.8352	61.3037	78.1087	113.622	124.359	131.748	164.28	186.414	183.585	224.686	243.138	265.311	288.09	319.585	316.253	298.624	332.246	294.901	235.876
Aaed1	103.383	161.035	191.777	253.795	291.394	283.12	179.437	104.312	72.7227	44.4224	47.1619	43.609	41.6449	32.2506	44.3615	60.7585	42.5123	88.7295	106.838	138.857	187.371	232.26	278.985	279.695	199.527	136.862	92.2033	59.406	49.2492	57.5786	50.969	49.2408	52.226	39.2358	35.0095	28.0481	40.1821	25.5578	37.3926
Aagab	38.8548	57.6126	49.7644	47.0125	50.7471	56.0174	59.5246	62.6107	70.7636	58.697	52.012	43.0432	34.1344	32.5429	33.7748	28.4337	19.2692	21.5932	32.7424	50.2554	39.5878	42.0626	42.566	51.5625	53.1645	59.3614	58.3315	54.4592	48.3332	36.2373	31.1609	25.7485	24.8048	21.0676	20.1649	21.25	21.4659	20.5474	26.9295
Aak1	4.34068	8.99601	8.52759	6.51937	5.67361	4.54042	4.23737	4.34985	4.42958	4.10125	4.11962	3.70303	3.30025	3.00096	2.9869	2.4326	4.02403	2.54845	3.75178	7.25245	6.9604	4.75457	4.22248	3.90816	3.3252	3.64694	3.37278	3.23395	3.28541	3.07274	2.90298	2.84739	2.02898	2.38281	2.29399	2.43008	2.78879	2.28413	2.30609
Aamdc	15.244	20.2711	30.8061	55.5747	55.5112	62.191	45.7385	44.0639	52.2324	37.0164	35.5069	32.1956	26.5449	24.5938	15.2243	20.7596	9.9122	18.7377	25.9887	25.7108	42.0358	62.4501	75.0015	75.0381	60.7092	57.6143	40.7671	37.9042	44.0873	51.7385	33.0282	24.7996	22.3187	27.0199	19.3019	19.8042	15.8665	23.3904	16.924
Aamp	48.8241	56.6531	107.388	197.94	262.484	314.161	322.638	386.23	433.998	463.71	431.861	437.503	353.251	362.349	345.676	354.437	307.474	45.2313	38.083	52.4165	75.2606	139.657	216.644	220.372	264.472	315.439	364.514	395.465	484.501	450.841	337.716	307.584	253.067	193.71	220.965	219.801	209.16	257.178	237.979
Aar2	18.565	20.1416	13.0496	14.1045	15.6165	16.3607	14.7084	18.4446	20.1153	21.4343	21.9962	29.9621	26.7441	33.5037	36.7107	31.8112	25.2947	8.40512	11.1091	11.7464	10.9567	9.84633	10.7201	10.0188	11.8074	12.0189	13.09	15.731	19.3144	15.8997	20.1179	18.8131	22.7233	20.3151	23.1911	23.4468	22.2282	21.8579	23.8333
Aard	3.28536	1.16052	0.210583	0.818995	0	1.22364	1.07852	0.577743	2.09162	1.20169	3.62594	1.46903	1.97429	2.95951	2.33643	0	0.443485	2.07817	1.27292	1.41571	0.237118	0.507825	0.396238	1.31866	1.11853	0.650246	1.55036	2.30454	3.11946	1.31999	2.06081	0.870265	1.46369	0.444217	0.626655	1.16586	0.514494	0	0.709944
Aars	30.9641	37.8279	62.581	86.1339	106.266	116.4	135.455	159.056	182.83	226.832	244.266	329.945	335.386	381.673	359.366	358.583	342.088	38.4853	31.1312	49.0027	57.1413	79.174	105.531	103.659	118.455	137.056	154.931	176.792	231.741	250.686	257.851	288.513	305.186	294.632	357.32	381.23	355.01	409.197	428.098
Aars2	1.44129	4.13096	9.48259	12.7725	14.4983	20.7072	23.0565	29.6347	27.9919	30.7876	32.2138	38.192	33.1216	37.7601	33.5864	35.7886	38.7393	3.45409	3.67666	4.46822	5.45401	9.67108	14.5981	15.2848	16.0381	20.0632	21.4754	21.8084	28.7581	27.4238	25.2428	25.1085	24.16	19.8145	21.6926	21.3579	17.7017	17.4999	25.1275
Aarsd1	6.54925	11.8561	26.4314	27.7735	30.2248	36.9873	40.4041	57.2421	59.0159	71.5017	78.7806	83.1476	87.2261	102.911	91.0188	87.9966	100.008	17.7155	10.3063	12.8952	21.5992	29.2941	42.6055	41.4872	53.6868	64.5717	80.5161	74.0126	95.9386	116.892	95.4881	93.9364	81.2596	74.7466	68.488	74.7224	60.9191	69.8911	73.17
Aasdh	2.51082	4.50611	4.89303	5.95849	4.7874	5.08662	6.04972	4.75415	4.45188	2.91954	4.1259	4.04641	3.42869	2.85987	1.6878	2.25661	2.18839	2.7048	3.19297	3.73714	5.26307	5.70699	6.48892	5.52222	5.28874	5.78526	4.14138	3.88446	3.73962	2.17822	2.56598	2.22459	2.34954	2.92712	1.44683	1.66658	2.14121	1.44362	2.12951
Aasdhppt	23.6704	19.0554	10.6755	11.2423	13.9071	15.9812	25.5055	24.3853	29.3013	31.5249	38.8081	39.5116	45.128	36.9274	33.5347	37.7307	37.0702	10.8023	20.4194	12.6662	10.8568	10.2298	10.2731	15.1669	19.0002	17.3676	21.2919	26.6804	25.3636	23.4914	31.3275	28.924	29.8409	26.8486	19.6163	19.3713	26.3454	19.3769	16.0104
Aass	96.2543	81.3929	69.7586	83.4206	99.081	137.034	159.331	176.843	219.433	239.17	273.603	335.397	350.546	331.365	316.295	312.002	275.718	120.271	133.975	108.633	111.131	120.287	156.254	203.768	248.773	263.414	311.05	358.25	372.829	430.523	468.81	498.905	550.344	564.732	575.626	568.317	599.899	608.57	532.456
Aatf	12.7204	7.0394	16.789	18.8207	22.8294	30.274	32.4459	36.5152	44.7739	53.1171	51.7779	55.2114	60.4938	67.4522	70.7213	56.9806	65.5859	9.06003	8.56025	10.2466	13.5839	15.2083	20.7964	23.0529	24.426	22.6503	33.1748	34.5497	36.632	47.5438	33.1679	37.9142	34.7542	34.8673	31.2704	30.2671	24.1474	33.0552	30.2467
Aatk	0.630594	1.21044	1.32014	1.20706	1.56874	1.50653	1.57775	1.37642	1.04338	2.08143	1.00245	1.07552	1.12194	0.988797	2.37534	0.848803	1.03497	0.206343	0.372658	0.528859	0.914189	1.04433	0.97936	0.946855	1.01591	0.642044	0.838098	0.594591	0.448891	0.795964	0.545533	0.63415	0.466787	0.778114	0.443713	0.503869	0.556536	0.840297	0.747036
Abat	177.254	513.01	335.895	256.507	220.044	225.849	231.245	245.425	271.893	298.364	337.576	397.059	429.335	448.614	446.624	411.057	492.898	157.29	272.987	671.277	502.781	329.017	303.641	283.996	280.065	303.534	336.43	377.593	415.792	449.307	480.63	537.196	549.186	564.397	593.745	588.013	537.343	549.551	522.353
Abca1	31.2594	53.3566	42.5075	26.9513	18.99	13.4525	7.97	6.75192	5.84346	5.33778	4.83231	5.25654	5.42423	4.23909	4.46911	6.12631	5.51294	25.7201	36.0417	51.099	45.1999	28.3488	22.0554	16.0549	12.5718	10.5115	8.89401	7.75928	6.7893	7.88306	7.67699	8.69502	8.43211	7.54035	8.99222	8.49157	8.58274	9.01403	10.5305
Abca2	8.32151	11.445	13.6385	12.0853	9.66577	7.45252	5.71585	5.28601	4.72745	5.19609	4.63881	5.13008	5.64935	6.64943	5.28846	6.14	4.80333	8.19822	6.85764	13.0127	12.524	12.5109	12.4202	9.56423	8.89559	7.79907	7.38903	7.66774	9.06445	9.25429	10.1461	12.6249	16.1782	13.5723	18.5207	16.7201	13.9648	17.9225	18.1914
Abca3	67.9661	100.34	113.288	85.6578	65.6762	48.171	38.6736	31.6628	27.6419	22.7908	22.4639	24.8063	24.2569	25.7822	23.5918	23.8362	21.723	55.4228	56.4608	86.3754	88.1869	73.4546	68.5764	50.3537	44.415	38.7824	33.0338	32.7218	37.665	38.2559	42.9409	51.9838	56.0583	63.6987	76.6286	75.1892	60.8045	70.779	86.6874
Abca5	4.31839	7.71498	3.87079	2.40992	1.59828	1.34106	1.12487	0.762273	0.537132	0.489681	0.652586	0.395611	0.793652	0.607339	0.130345	1.06757	0.0127107	3.64239	4.44129	5.70699	4.11732	1.57703	1.56234	1.8067	1.02925	0.928444	0.653873	0.76388	0.595086	0.434712	0.861297	0.685116	1.11728	1.73621	1.4551	1.18278	1.93336	1.40942	1.95746
Abca6	55.097	59.5949	56.6949	54.5095	59.952	60.8072	44.8342	27.3116	18.5968	10.3712	13.3436	8.77733	12.97	8.45146	8.95075	12.0071	6.35959	75.1618	77.7157	80.1103	69.9407	67.6522	75.6676	80.1425	53.3089	37.2418	25.7593	22.603	15.283	17.1115	23.7243	25.4618	28.333	32.8579	31.8706	30.5741	32.0804	30.143	29.534
Abca7	0.472769	0.999501	1.37225	1.38347	0.683061	0.547328	0.486561	0.367094	0.390138	0.133171	0.350799	0.430961	0.273067	0.250655	0.227644	0	0.435856	0.219521	0.484492	0.718893	0.734615	0.675141	0.782414	0.339228	0.367016	0.507272	0.282675	0.224903	0.229201	0.310476	0.299196	0.214043	0.364202	0.283201	0.230868	0.232357	0.339847	0.253415	0.620933
Abca8a	34.4287	39.7912	30.4999	23.1669	16.7095	14.0693	9.96031	6.20805	7.10172	5.88883	5.53336	4.72048	5.70172	4.27657	3.56533	6.99582	3.50462	39.7704	42.1128	49.663	49.6837	35.6164	24.992	23.8055	18.4405	13.8318	12.5898	10.579	9.15517	10.0313	11.0467	13.1728	16.1889	17.2081	16.9296	16.885	18.3502	15.2758	19.6503
Abca8b	16.462	18.617	11.7787	9.79112	7.14045	5.98992	3.88852	3.21134	3.20636	2.1878	2.09491	2.46378	2.48768	1.23974	1.81868	2.19395	1.36669	13.2556	18.6501	22.2289	16.915	8.87365	7.74952	8.0587	5.8978	4.18858	4.33564	3.4835	2.4699	2.40284	3.40305	3.5547	4.60096	4.85593	5.39763	4.63464	5.19936	5.35049	5.2253
Abca9	2.40055	3.74406	3.66254	3.04005	1.95511	2.62572	1.55715	1.11653	0.944164	0.702881	0.825017	0.682638	0.654278	0.346059	0.360529	0.317874	0.76696	1.90037	3.19177	3.33945	4.31139	3.14592	2.51635	2.67572	1.92174	1.62231	1.00724	0.772477	0.697316	1.49321	1.04471	0.748456	0.849923	0.875645	0.992263	0.811342	0.936798	1.22739	1.4896
Abcb10	11.4688	18.0128	14.861	12.5851	14.0031	15.4944	15.6767	15.1989	13.6555	11.933	11.6214	10.9462	9.25046	7.39026	6.68348	5.64712	6.28935	14.4369	18.311	22.3947	15.9614	16.1743	18.9582	18.4965	18.7776	19.618	18.6437	16.0479	14.9036	16.4018	14.0539	12.6042	11.1178	10.0782	9.17565	11.2767	10.2177	10.6717	10.7808
Abcb11	97.8547	99.7407	79.2606	63.3801	43.0936	38.1599	29.5557	24.3395	22.7861	21.7238	20.7046	18.9816	19.4912	14.6344	14.0065	16.8098	20.5271	116.407	118.689	119.374	91.3951	71.0307	65.2223	60.5772	49.5223	40.9859	35.7036	32.4963	28.1763	30.924	41.0813	42.5266	47.4408	58.7474	62.5995	57.172	60.4824	59.6229	64.7285
Abcb1a	1.00202	2.04197	1.68837	0.939959	1.37288	0.753028	0.74938	0.216919	0.436905	0.596171	0.385073	0.353491	0.549406	0.155073	0.0555005	0.645336	0.389565	3.65727	4.28585	3.77263	3.98584	2.58557	3.04824	2.674	2.02616	1.51922	1.30256	0.980413	0.848198	0.277392	0.98011	0.985433	0.798107	0.886404	1.25813	1.10229	1.49253	1.31703	1.58117
Abcb1b	0.45112	1.06239	0.353761	0.0294102	0.141712	0.124549	0.0726187	0	0.0252005	0	0	0	0	0	0	0	0	0.102036	0.184521	0.408337	0.179865	0.0760255	0.0283416	0.18706	0.023434	0	0	0	0	0	0.0967427	0	0.145787	0.103566	0.0264918	0	0	0.0247278	0.0675116
Abcb4	102.901	174.884	138.813	99.0171	74.3045	56.4485	38.9303	27.8351	21.389	20.2282	23.5353	21.4419	26.5005	22.4364	24.4048	24.4333	19.9086	54.4609	72.8705	129.11	92.7826	64.2625	55.8448	43.1796	36.0868	27.0258	26.0056	20.5167	21.6299	23.871	25.3778	27.3631	26.7721	34.3156	33.33	28.5104	29.2895	29.1633	30.5627
Abcb6	12.6155	22.8604	23.9684	18.5235	18.3155	12.4104	10.2198	7.08253	5.40423	3.68088	4.53297	5.95136	6.93686	8.9758	6.75708	4.45716	5.23107	13.0855	14.5506	18.8075	18.8096	18.3501	17.766	14.9177	9.85155	9.54601	8.8614	8.33824	13.0906	12.9844	16.645	19.6444	21.0932	25.031	26.629	21.7348	18.9064	23.224	22.7425
Abcb7	24.3982	53.253	25.7448	26.8129	24.2046	21.3302	21.3615	17.4838	18.9365	15.875	20.4757	18.8911	19.3813	14.5742	13.7492	20.811	18.3044	17.6102	30.7767	40.9242	41.0637	22.6633	22.6477	27.9405	24.73	22.3527	22.5967	24.7496	19.8439	19.1177	22.4938	20.7862	21.1999	22.2141	19.3198	16.6359	24.5347	19.0303	14.6262
Abcb8	6.53725	7.72797	8.57751	14.2261	13.1693	15.7614	16.712	16.7752	18.2809	15.8163	17.4427	17.3221	19.3498	19.7702	19.9535	19.2503	17.0869	6.39514	5.55969	7.71591	8.60417	16.6788	21.6035	20.4418	21.0225	24.5082	23.5575	25.3543	30.1352	29.0001	27.9903	30.4613	24.9418	28.8075	29.7246	30.7855	21.5075	28.2654	27.8213
Abcb9	0.298889	1.27601	1.87034	1.54785	1.25204	0.705247	0.393524	0.572651	0.399963	0.587142	0.456809	0.294344	0.408044	0.472186	0.169117	1.34885	0	0.208886	0.434896	0.410589	0.529249	0.569441	0.407813	0.570728	0.568281	0.273637	0.216355	0.114663	0.0821857	0.879438	0.421727	0.544606	0.273511	0.49556	0.94017	0.473259	0.500224	0.606798	0.688475
Abcc1	0.445288	0.79751	1.1874	0.513106	0.500059	0.33065	0.147697	0.277831	0.198996	0.148082	0.141931	0.106571	0.128531	0.150126	0	0.334857	0.251396	0.292984	0.172443	1.05546	0.769073	0.543732	0.384479	0.244181	0.114285	0.0995569	0.255471	0.0312678	0.0449686	0.0383689	0.15356	0.014876	0.127912	0.180011	0.311749	0.198768	0.230976	0.198913	0.43933
Abcc10	0.709951	2.43239	3.0581	2.04871	1.99307	1.13322	0.59508	0.84695	0.758738	0.790073	0.678105	0.361459	0.316889	0.132125	1.19168	0.371117	1.04002	0.632534	0.567068	1.36321	1.75898	1.60776	1.47908	0.952231	0.474483	0.513479	0.290569	0.35856	0.471714	0.314275	0.614561	0.652074	0.354765	0.59133	1.22676	0.709886	0.362086	0.678534	1.14684
Abcc2	77.5905	125.939	138.28	88.4387	57.4221	45.0745	26.9147	19.5622	17.5138	16.4259	16.6992	15.9125	17.5593	15.7064	13.0681	16.3073	12.3545	77.9803	81.1516	136.521	142.838	89.9993	62.8818	50.3287	37.2757	28.4045	27.4976	22.1165	22.6089	22.1798	27.2129	24.6535	34.4379	33.9079	42.049	33.98	37.8325	40.3604	38.1226
Abcc3	34.3603	41.1781	40.7891	29.9384	24.9353	20.6114	14.1046	11.7308	8.64034	7.36284	9.66177	8.95097	9.78174	8.2276	5.5764	10.2719	8.31058	33.3815	28.1395	43.5153	41.665	37.2391	34.5338	25.7399	18.3137	17.6191	14.8899	10.7004	13.9679	13.3607	14.7049	15.7566	19.1891	19.1542	24.3033	25.3914	20.3089	25.6404	29.4448
Abcc4	0.79204	1.31178	0.708108	1.38965	0.770946	0.507604	0.782222	0.248521	0.376911	0.385525	0.246557	0.277538	0.18717	0.209544	0	0.218069	0.0750599	0.971213	1.43898	1.46864	1.5397	0.56211	0.506307	0.32475	0.425075	0.363291	0.568839	0.169712	0.357859	0.291559	0.411123	0.419605	0.267274	0.464142	0.574844	0.539365	0.437365	0.883305	0.544879
Abcc5	0.518037	1.13537	1.91975	2.30156	2.62274	1.99308	2.16486	1.52044	2.01141	1.00879	1.69114	1.08212	1.36409	0.975569	0.212091	1.31765	0.204755	0.864658	1.24571	1.15842	0.664221	0.731652	0.579946	0.761346	0.517884	1.04069	0.362077	0.354306	0.306831	0.235642	0.474579	2.36129	0.174568	0.299423	0.787783	0.203448	1.18589	1.20898	0.449651
Abcc6	15.2799	23.5127	32.4917	21.8417	16.2771	12.8357	8.35056	5.93973	5.412	3.81971	4.55344	3.35548	4.61081	4.77452	5.00105	4.17086	6.30135	12.0895	11.2136	18.9596	28.1493	24.2718	17.3525	11.7665	10.6629	7.78688	7.15698	5.29551	5.92467	6.68391	7.27309	8.00471	8.38072	8.98483	9.73535	11.3462	8.33044	11.1442	11.6331
Abcc9	8.8969	11.1515	6.61821	4.45588	3.43726	2.63926	1.99265	1.44959	1.07508	0.940627	0.919731	0.669233	0.949947	0.919953	0.456451	0.317188	1.46187	7.45521	9.43158	11.8228	6.56385	4.27359	3.07011	2.20062	2.17925	1.68393	1.57618	1.46134	1.27521	0.885657	1.29033	0.875491	1.03602	1.39613	1.8805	1.58413	1.43686	1.62976	1.34828
Abcd1	6.92287	10.5242	11.7745	12.9083	13.6212	14.523	12.1503	13.9781	13.6829	11.2059	13.2409	13.5757	14.5525	16.8088	16.4693	11.6576	11.8717	5.80739	8.44492	11.3612	10.7767	12.1137	14.1636	12.9418	11.1288	14.2574	11.6829	13.9593	16.8236	15.379	14.6181	15.5333	14.2187	13.2172	15.9607	14.6009	17.0334	16.2086	17.1475
Abcd2	39.5265	62.7371	36.2673	37.7114	44.056	44.9972	49.4815	48.7754	52.4595	55.2167	57.2703	56.661	56.1967	47.7203	47.2483	51.8128	39.8873	24.0688	40.0381	52.171	38.5418	32.6938	39.1611	46.7478	45.4266	49.8853	51.5449	53.7537	48.1386	50.9122	53.5735	51.5253	50.3949	53.4754	45.3606	42.8109	43.6804	43.9804	36.5336
Abcd3	357.42	349.982	180.255	204.113	216.91	249.708	286.073	323.536	382.028	407.458	455.821	444.568	479.53	419.754	405.494	446.961	419.074	303.544	401.459	371.192	234.892	204.111	226.598	302.139	329.133	343.688	405.716	456.622	416.528	438.822	507.509	513.994	515.603	553.005	490.974	482.153	570.651	522.362	443.837
Abcd4	4.46138	8.4217	8.49581	6.81367	4.60554	3.92152	3.29619	1.59464	1.30233	1.43675	1.57174	1.14341	1.44983	1.53783	1.04584	3.11247	0.889543	4.82256	4.38261	4.89866	5.96594	6.40352	3.81349	2.35102	2.47049	2.76262	2.08471	1.58277	1.56082	1.51766	3.19275	2.39029	3.11052	2.72891	4.29333	3.13228	3.11705	1.30491	3.9601
Abce1	59.7791	89.8872	40.9644	42.4283	44.7592	47.3769	47.3692	41.2379	54.4276	52.325	62.9027	54.479	61.0055	44.1186	34.4979	62.1296	41.3281	33.4137	73.4987	89.2939	61.7709	44.7364	44.6752	60.373	53.9341	45.7954	60.9878	57.4505	38.7953	39.3263	54.0151	45.6619	50.6742	54.6121	48.6034	36.9504	56.5199	43.2367	31.0337
Abcf1	21.0749	31.3611	42.723	55.6022	65.142	76.4607	84.3302	93.3889	105.907	125.164	128.626	149.632	145.761	167.71	146.001	127.632	155.676	26.7101	26.4908	35.1449	37.5961	47.7149	66.2102	63.346	72.3938	82.3993	90.5985	102.246	121.258	128.222	115.852	125.737	120.675	109.526	115.272	120.467	113.345	134.721	123.162
Abcf2	16.1575	19.0845	25.8379	30.2958	31.9028	36.7729	40.4887	47.1311	54.7285	63.1099	63.6945	77.7306	82.3243	84.1019	83.092	77.8616	92.9335	12.5908	13.6624	15.6262	18.447	22.1481	31.861	26.4263	27.1216	33.2246	33.9682	39.1616	41.6328	52.791	50.8981	56.493	56.3006	55.4771	69.0543	83.2769	74.6092	76.6954	75.0072
Abcf3	13.3869	15.7378	18.7447	22.7597	25.1537	28.4697	29.1588	35.9151	40.0881	49.5896	58.2514	69.5586	70.9243	85.4166	80.3457	80.0118	60.4136	8.26727	10.6726	15.179	14.5915	15.41	19.338	19.3211	21.9142	25.2387	31.1421	31.0979	42.9485	39.019	48.7634	51.5897	56.1468	51.1303	59.1519	61.8054	60.2127	72.1975	69.1241
Abcg1	2.72613	7.02046	3.82347	3.82723	2.15193	3.37008	2.87436	2.9473	3.91104	2.75586	3.74455	3.95827	3.57949	3.27385	3.07763	2.73691	1.52696	1.5831	3.21997	5.47207	4.65094	2.75739	3.19253	2.25154	2.72609	2.99178	2.83835	2.61072	3.16294	3.06606	2.68744	2.59071	2.53348	2.00561	2.72403	2.15846	2.25871	3.09056	3.15034
Abcg2	6.61125	8.42076	7.56272	9.55337	11.291	15.3211	18.0113	18.7148	21.1821	22.7644	24.8574	30.9605	26.9797	19.5518	18.7136	32.8379	20.1204	15.3882	13.4349	10.9655	12.8257	15.6624	18.8552	22.0535	23.2033	19.6108	25.9919	32.4616	30.197	27.2621	38.1228	34.8389	36.7716	41.7259	34.9614	29.0304	40.0385	34.1025	24.887
Abcg3	2.44021	3.89355	2.49925	2.04616	3.09628	2.09274	1.90979	1.53446	1.88093	3.19347	2.74287	2.60525	2.68381	3.21889	2.0803	0.474217	1.67633	1.74804	3.19027	2.13955	2.19409	1.67823	2.08947	1.57763	1.75177	0.940811	1.27561	1.71094	1.18003	1.04981	1.60503	1.53438	1.20913	2.10013	1.66955	1.64932	2.16876	1.94421	1.09844
Abcg5	29.9389	35.3271	31.8148	38.1889	43.5026	53.0092	59.8508	67.3798	69.0006	65.8188	67.9028	74.4031	67.2273	64.9416	60.7947	55.5243	45.1823	29.2505	35.2454	43.9849	49.8883	52.9428	64.0943	66.8192	68.9117	75.1801	74.0658	86.1303	86.0506	96.096	94.6643	92.9233	95.4768	105.713	110.866	113.747	97.4929	101.17	100.106
Abcg8	43.6057	72.6189	54.5954	47.0494	42.5876	48.6234	46.8692	52.7514	56.999	59.3782	66.3505	83.6979	81.4573	91.4205	82.8477	84.7433	87.8901	37.4045	43.7999	64.3916	53.5293	51.5624	53.7109	50.3635	49.1534	48.5937	51.9949	59.2306	69.0937	75.5771	84.2368	90.1906	101.641	100.514	111.249	110.324	97.5007	122.781	118.668
Abhd1	14.6388	16.599	12.3624	15.09	19.4343	14.7971	11.2897	8.65761	5.44713	4.35813	4.86609	6.72824	4.92113	4.17481	3.52576	3.825	3.03124	6.73071	8.34537	5.00591	10.4696	12.6761	12.8206	10.7786	8.9045	8.59931	4.5449	6.78114	5.56581	5.69789	6.07309	10.7073	7.39658	9.1924	11.8922	12.1138	10.8711	15.8775	11.3021
Abhd10	3.49604	3.14227	3.77603	5.0504	5.78242	6.72878	8.19189	5.47904	8.31089	6.73458	2.96808	4.42884	2.77477	4.26373	0.767229	3.38766	3.25475	3.15924	3.63596	6.61819	3.47776	6.29317	8.3496	7.03588	12.1135	10.6134	11.254	7.5269	4.02338	5.18241	4.52965	4.06571	3.51193	5.16069	4.25662	3.55475	1.63261	4.13444	2.22147
Abhd11	20.8173	22.8976	40.418	62.5268	68.4939	89.8871	97.7443	117.804	122.144	112.965	106.84	89.1126	71.5572	68.3934	67.6233	46.9847	52.5643	26.2105	24.7943	26.9496	35.1803	62.6795	84.2154	102.466	94.9718	104.872	116.389	119.204	113.576	106.125	66.4274	66.3798	58.9217	43.2801	54.7489	50.003	42.1329	66.873	56.3938
Abhd11os	0.400471	3.58511	5.35646	0.753835	3.35838	2.96486	2.55965	0.95044	1.37313	1.23132	0	0.499629	0.422566	0	2.04949	0.562365	2.21413	1.95248	1.12169	2.76836	5.48602	3.54448	3.43733	7.12838	0.832155	1.4147	0.343944	2.69831	0.973367	1.98969	0.431163	0.74625	0	0	0.308336	0	1.43291	0.83059	1.3681
Abhd12	20.3666	25.3508	20.0435	15.6276	16.8388	14.2731	8.48409	6.13137	7.0662	3.97739	5.5638	6.11165	5.9061	5.91657	4.4947	2.37785	11.7878	16.4483	20.2712	28.6164	23.1794	19.1878	19.4963	17.1183	12.8242	12.6653	6.89025	9.62422	7.4626	12.5574	13.2983	12.4752	15.7312	13.4486	12.6677	13.4194	13.7216	11.0649	15.201
Abhd13	15.3304	27.7826	13.9283	11.7966	8.79365	7.90764	5.95381	3.83778	3.30256	2.44351	3.07154	2.56962	2.79293	1.59593	1.90389	2.80698	2.29094	7.22773	14.2571	20.6249	14.053	9.99037	9.06612	8.74865	5.84688	4.26072	4.39278	2.50097	3.71979	1.64073	3.08209	3.51378	3.57964	3.14943	2.74969	2.01354	2.05803	1.05331	1.80251
Abhd14a	10.609	14.579	20.0875	20.92	18.804	13.4437	9.20667	6.98239	7.5469	3.88616	3.78352	4.76048	3.65451	1.85255	3.06048	2.64499	4.2763	7.2642	8.59731	12.2519	14.5149	18.3444	19.7221	14.6243	10.1699	6.50643	6.68754	5.30157	2.53756	4.02671	5.51644	2.06287	4.36774	2.0884	2.8407	4.20798	2.25286	3.26975	5.54418
Abhd14b	250.98	290.507	231.583	285.117	276.181	307.876	310.302	363.469	443.093	459.721	616.005	682.599	624.891	551.866	494.367	456.608	506.073	164.891	231.95	262.416	235.587	252.235	285.995	279.548	268.678	297.317	365.836	444.672	533.75	543.728	496.247	456.949	382.471	306.007	286.542	299.458	305.196	314.824	288.775
Abhd15	18.8609	52.3954	42.6094	35.9743	24.0004	22.6073	12.2933	12.5805	10.4165	7.70442	8.4187	8.8759	10.6181	10.2318	11.0379	10.9632	10.1974	14.8435	17.7569	45.514	35.312	26.6276	22.4031	17.7242	16.1987	15.0294	10.266	10.1345	10.4998	12.9429	15.1685	19.448	20.1583	20.4159	22.843	18.7059	14.6711	19.5799	19.6907
Abhd16a	20.9661	32.7898	31.2142	24.3833	19.8395	18.7913	14.1204	10.9488	9.32111	6.60382	9.21423	8.84188	11.0738	9.23273	9.25417	13.1313	7.56325	17.4545	22.082	29.0794	21.0994	28.4198	25.767	13.7499	13.358	13.5296	11.5631	11.796	12.9648	12.5256	16.2232	14.7675	21.9352	18.7237	18.099	17.4868	11.5544	22.0798	19.7467
Abhd17a	111.248	173.094	217.023	260.508	289.118	217.785	171.11	117.176	68.9324	39.6151	36.0868	32.4573	28.6757	31.424	31.9456	37.7532	25.7973	89.622	99.6572	151.666	168.437	255.788	285.776	204.138	146.203	96.1315	66.9792	41.2768	42.8243	35.0068	34.6642	30.9235	27.3793	20.6576	22.6384	18.8009	20.8457	21.9806	26.5008
Abhd17b	18.4946	26.1043	18.3586	23.4744	27.0296	25.9747	26.773	22.1544	19.7405	12.4632	14.2141	10.2895	10.2382	7.03776	8.09179	10.0211	7.21337	15.6732	25.3411	25.3303	18.5102	21.134	27.562	29.3001	27.043	21.2689	18.9033	17.1467	11.2336	13.1577	10.3937	9.1237	9.77533	8.46778	7.56354	8.60228	8.56766	8.83182	8.55271
Abhd17c	215.446	252.344	191.875	214.563	219.254	194.478	166.152	153.879	128.671	90.7575	76.9705	60.7564	50.7211	46.7317	59.6239	45.0411	47.7656	81.4984	142.86	150.96	127.986	150.29	154.951	129.289	116.075	89.3737	78.8972	64.6754	46.1534	48.9307	40.3721	38.0083	30.5219	29.0972	27.5785	27.6942	31.751	30.3518	36.7045
Abhd18	16.9712	27.7584	14.7082	14.6867	12.5432	17.9361	20.7732	22.7484	29.939	26.9173	32.1699	35.2321	37.7152	33.6393	32.1127	46.55	31.4771	11.0341	14.7178	22.1709	16.9729	14.2777	17.1346	23.4882	22.025	23.636	25.4123	27.7915	25.0686	30.1499	32.9029	34.3444	36.4677	39.544	33.0537	34.1068	37.1159	33.5115	26.9527
Abhd2	104.389	233.523	208.728	114.504	82.9279	58.5526	48.1482	38.5232	29.8225	26.1454	25.7335	28.46	22.8104	24.1671	20.5354	21.2996	24.259	42.3494	55.4762	106.835	119.347	66.018	48.9952	39.4591	29.7571	27.1876	23.6519	20.0927	19.3073	21.4785	24.8244	24.2463	32.4529	35.8954	45.0652	38.9142	36.9942	41.9091	51.3078
Abhd3	20.5914	20.1642	15.7769	16.1476	20.7405	15.0519	10.6031	6.81184	5.17735	6.10409	5.35262	6.34321	7.86788	7.43723	4.74092	8.74283	7.26465	12.2487	15.1542	13.3359	14.4113	12.4274	18.3203	14.1631	11.713	8.46038	9.39787	8.51158	8.38588	6.89952	14.0906	14.5788	17.5328	20.7755	17.9865	22.0408	22.1223	22.5049	26.4305
Abhd4	29.4772	51.0575	44.2225	44.9834	48.406	49.853	56.7263	61.37	63.5505	67.5054	78.9677	85.8296	66.2509	65.3246	66.8295	50.1898	57.3071	18.7436	35.2785	41.5055	38.7881	40.1955	48.5624	44.9595	45.7511	50.5593	54.8501	58.0322	63.3665	57.1191	54.8599	46.7927	39.6994	31.8241	27.6672	34.9176	29.4057	35.5054	34.2566
Abhd5	21.1831	34.2542	24.3574	27.4155	30.8175	30.5453	33.7435	28.4026	31.1216	29.608	22.6886	21.2842	15.0917	11.9194	15.9548	15.5051	14.5751	13.5733	21.9343	30.4839	23.2984	26.0718	29.9021	33.2377	30.194	30.888	32.9226	26.596	22.8159	19.7398	16.7045	13.8878	14.9069	10.9298	11.0603	11.6825	9.77293	11.3795	9.83328
Abhd6	15.9294	18.1207	15.5015	15.3913	12.821	10.4787	11.1527	5.54485	4.90327	2.47122	4.64834	4.97035	5.47134	5.11148	6.40385	2.99129	3.02121	16.6725	21.5962	18.098	19.1958	16.0213	14.841	13.5753	11.265	12.1721	8.2005	7.01929	7.58945	5.52582	6.46087	8.57812	6.39407	8.38319	10.1356	10.3908	6.89943	10.5759	10.4154
Abhd8	10.5084	16.9784	19.8413	24.366	29.4443	25.4866	19.4688	15.1717	10.1681	5.90687	4.24537	3.02477	3.39474	4.96144	3.07755	3.53131	3.23508	5.53236	9.75733	10.0592	12.671	19.2452	23.836	13.7285	10.502	9.03232	6.06325	3.96164	2.5742	4.00034	3.06663	2.09022	2.86892	1.59184	1.40654	2.35203	2.21929	2.16984	1.5983
Abi1	40.1535	44.0674	25.3751	31.563	31.9071	32.3016	36.2247	37.1116	38.9276	37.8064	39.2099	35.4716	32.5107	29.1936	31.0649	27.0756	27.2213	19.0086	36.2573	35.5114	27.2484	20.2671	27.4809	30.9561	32.542	32.8383	37.9611	35.4791	27.9816	28.2964	25.4475	21.3868	16.4587	16.1841	15.5018	15.1883	15.6987	16.3771	12.9304
Abi2	5.27859	10.3607	7.43678	5.0511	3.65171	2.95631	2.06556	1.20264	1.61282	1.0219	1.02381	0.827056	0.917491	1.06058	0.243833	0.361998	1.47683	1.9367	5.34774	7.68333	8.56422	6.62331	4.01214	2.74811	2.24324	1.26547	1.36851	1.10355	1.00847	1.34178	1.18272	0.812568	0.485343	0.527283	0.491552	0.536752	0.480385	0.55996	0.354186
Abi3	2.13075	3.22189	4.07406	5.02251	4.14432	4.67276	4.42689	4.64167	3.99102	5.57158	4.81574	4.69344	5.2091	4.44578	4.4655	4.21158	4.53262	1.20094	1.38632	3.32878	3.066	2.81067	3.81743	2.77571	2.46389	2.86158	2.62663	2.95503	2.96283	2.11931	2.83637	2.23826	2.1654	2.0656	1.47818	1.50537	2.2806	1.62173	2.19278
Abi3bp	1.93593	1.21604	1.19588	0.513693	0.28177	0.27134	0.205758	0.486586	0.226639	0.1895	0.111	0.0417058	0.182685	0.0549384	0	0	0.112203	1.75525	1.85098	0.599175	0.97836	0.745748	0.565593	0.457098	0.283774	0.440114	0.151026	0.180179	0.326854	0.0598935	0.262058	0.159064	0.299412	0.386602	0.343177	0.496051	0.591434	0.0443092	0.447173
Abl1	7.60828	15.4973	20.4976	23.5226	27.4729	25.3353	23.3902	22.33	20.0172	16.6617	17.8583	14.4131	12.194	12.7969	13.132	12.6138	12.6711	5.72988	6.1027	12.2636	13.986	18.7653	20.8761	22.3603	19.365	18.4219	16.9039	14.5736	15.2614	13.5239	11.7949	11.6943	10.0096	7.72185	8.44203	8.59295	8.11494	9.15388	9.85092
Abl2	5.54814	8.81226	8.92595	7.41014	6.45707	5.95151	4.65937	4.84844	3.84574	3.536	2.86282	2.37846	2.3441	1.78011	1.35214	1.79987	2.52954	2.74863	2.86795	5.58106	7.00476	5.77061	5.13627	4.27597	4.29892	2.83502	2.48047	2.40666	2.10604	1.73486	1.55251	2.0551	1.05129	0.840485	1.26893	1.45275	1.46105	1.57419	1.19734
Ablim1	17.7701	40.1869	33.9271	30.4916	27.0703	29.3542	27.3174	26.0742	24.4831	22.3944	20.2056	18.8849	15.8954	15.7391	15.6834	14.3052	12.1958	18.16	25.5509	59.3793	47.3458	41.7894	39.9207	43.9134	41.3957	39.0592	39.9534	35.0492	27.7781	28.9014	20.6174	20.2651	17.0272	17.1437	17.8203	15.9273	16.9685	20.3579	18.0873
Ablim2	1.22337	1.56066	1.71552	1.75919	2.48076	2.0418	2.38775	2.03532	2.23899	2.14707	2.20566	2.10737	2.10626	2.99593	2.82409	4.33995	2.15959	0.575091	1.25716	0.565189	1.52466	1.36859	0.689869	1.51908	1.5735	1.49776	2.32048	2.5129	2.0712	1.42368	2.06138	1.8027	1.65884	1.3211	0.718594	1.45278	1.60686	1.10338	1.46371
Ablim3	11.2034	24.3146	24.908	20.6569	17.5849	16.7957	15.9275	14.0357	16.4747	14.601	15.4645	14.7262	13.9579	14.2453	14.0636	10.3711	11.7526	9.08332	10.2451	25.3446	18.3811	18.6999	18.095	13.7256	12.4051	11.7394	9.02895	10.4149	12.2132	11.2938	7.95751	8.30484	5.57318	5.63991	5.7043	6.50816	6.25528	5.96312	6.68588
Abr	1.34234	3.89745	3.01541	3.18552	1.79465	1.14962	1.49954	1.91109	1.80083	0.753283	0.859831	0.708373	2.07898	4.13766	1.38349	2.25208	2.77127	0.180692	2.70602	3.61741	2.7112	0.50834	0.214265	0	0.715809	2.11225	1.90343	1.51464	0.288373	1.21369	1.21846	0.709473	2.11921	1.08101	0.903798	0.971482	2.01267	0.444221	0
Abracl	10.1245	19.6062	18.7348	21.5423	22.1119	20.6616	34.1728	28.3567	31.5916	25.0888	18.7592	16.253	14.8646	15.1571	12.1058	15.4724	6.70163	20.4763	29.3953	19.6162	21.6005	13.0026	13.7408	12.1787	23.477	34.8984	26.5598	22.6661	12.8264	13.4825	10.115	8.30629	9.17966	6.74776	11.5716	11.8661	9.40177	5.8721	9.71654
Abt1	8.15222	13.532	14.5785	11.4722	11.1107	12.0647	10.4099	11.0139	12.4846	13.9082	13.6071	12.5779	13.6633	11.2526	13.0339	14.1593	12.3861	6.70345	7.51257	8.90111	10.8455	9.08793	9.65733	6.83644	7.40792	8.99614	9.91473	9.98984	9.16716	11.1918	8.92927	8.06344	6.74601	6.67122	6.52517	6.99545	7.13228	6.70213	5.31859
Abtb1	8.07623	16.5864	24.6272	28.3755	34.8933	34.9302	35.1538	38.5752	39.1159	42.4051	48.3731	57.6904	61.6547	80.5501	84.1662	66.6258	90.3303	6.80826	8.08135	10.6908	16.5841	19.808	24.1861	25.132	26.4341	24.5346	28.8409	29.2266	32.1754	47.1346	41.0675	48.8599	49.867	47.3555	60.7126	67.261	54.046	56.0455	61.6871
Abtb2	5.52577	8.89129	14.3369	16.5459	21.4023	21.5688	23.6661	26.783	26.9313	23.3781	23.9292	24.6659	20.3192	22.8062	18.1412	18.9738	20.7921	4.49643	5.36287	8.25013	10.041	12.6087	17.4017	16.6052	16.6038	18.3747	18.7363	15.8637	19.8176	15.9	14.2169	13.528	13.8145	9.31287	10.031	10.4835	11.2969	8.95744	10.8626
Acaa1a	36.3148	58.0641	92.7835	116.064	151.632	183.122	237.497	338.293	391.595	517.324	589.6	701.541	834.599	1048.47	1043.83	891.327	1129.44	62.01	46.2109	64.6485	83.2978	111.322	136.697	142.624	217.313	270.193	297.845	408.538	544.314	613.069	647.97	724.382	831.199	811.513	920.89	963.588	794.252	897.436	865.702
Acaa1b	284.527	334.039	464.113	746.767	933.526	1188.95	1418.76	1834.7	2100.37	2400.1	2664.57	3258.95	3384.39	3860.62	3992.45	3431.72	4343.45	359.32	328.487	351.603	449.314	652.148	864.56	888.664	1122.78	1305.47	1554.03	1933.34	2456.07	2786.76	2858.67	2987.74	3068	2664.68	2728.58	2786.28	2306.2	2712.51	2622.74
Acaa2	314.04	299.424	437.43	708.423	865.59	1185.39	1395.92	1729.25	2179.72	2611.78	3091.16	4092.67	4531.36	5233.45	4972.2	5122.34	5425.23	429.345	363.518	371.444	426.704	606.627	814.383	973.173	1120.79	1420.61	1643.43	1959.9	2567.8	2913.97	3042.81	3688.11	3917.26	3949.88	4724.83	4752.86	4084.82	4563.66	4158.19
Acaca	29.6319	50.2894	54.752	64.5864	71.3194	72.902	76.0831	79.8621	92.0456	96.5335	100.879	117.309	119.016	113.806	107.475	110.332	100.878	34.7171	36.4397	49.9907	53.0863	60.5773	66.7233	71.8795	69.1357	77.3241	84.0558	85.5685	91.349	92.9723	97.0671	103.575	104.015	103.939	111.777	117.037	121.216	129.423	120.069
Acacb	16.3122	23.2854	33.3495	45.2005	49.6146	53.3189	56.7276	63.6463	66.2616	74.4773	67.0803	78.2042	73.0931	76.4098	78.8445	70.6809	70.6861	17.1761	17.9215	25.7264	29.6583	39.7921	46.5704	43.3368	45.4367	49.4026	48.0122	52.9657	61.8938	60.9955	57.5986	60.1385	58.5796	58.5019	67.1806	71.2217	63.6099	76.3925	82.502
Acad10	4.85792	6.89148	11.8274	13.7051	17.5271	23.0714	27.0927	27.3733	31.0219	32.4512	33.3688	41.5981	39.5875	39.4745	29.6926	32.2596	34.3198	6.62531	5.76927	7.55624	13.8987	19.939	28.2416	29.2609	34.8852	38.1655	40.1167	45.4445	48.4263	48.7376	47.9696	46.1671	41.532	45.2252	46.1348	42.0357	39.0523	41.7804	41.8826
Acad11	256.857	286.78	216.615	281.543	353.258	452.436	519.835	608.37	733.237	824.357	955.578	1149.7	1153.86	1114.51	1033.26	1072.67	1004.38	160.546	212.746	241.058	192.934	220.108	274.205	317.944	357.507	401.074	476.528	565.097	628.003	695.568	745.776	782.672	798.35	800.439	800.833	798.85	790.883	792.85	733.771
Acad12	1.51121	3.93005	4.86604	5.42641	4.47982	7.73369	6.93263	9.41137	12.2071	11.492	13.9991	15.9398	19.6782	21.8103	16.9247	24.3021	11.7987	1.40502	1.63587	4.4228	3.94086	4.53982	5.42969	5.2004	6.72694	9.93886	12.0334	12.909	15.9569	19.1327	17.883	20.8204	20.458	24.3592	26.8168	31.7049	29.2919	27.041	28.8937
Acad8	20.774	32.1812	26.486	37.9289	42.123	50.1858	55.6508	62.5384	74.3907	73.2324	87.0937	101.846	96.0794	98.1801	88.6547	86.8339	103.221	24.2271	28.2014	34.5315	32.2437	31.609	46.2046	49.4629	54.1028	60.645	61.7921	76.02	84.102	83.164	84.302	96.0839	82.8553	78.3449	75.1577	72.2159	65.4077	63.1631	65.4975
Acad9	32.1356	41.0217	34.4632	34.4314	39.7921	51.5904	56.4424	62.7287	77.8705	94.4147	94.9612	112.236	112.911	117.133	101.42	104.191	111.797	27.6102	37.981	44.0841	34.283	32.5333	38.8183	44.2301	53.5443	58.6305	65.3667	79.5108	89.2651	100.485	97.241	101.533	102.453	96.174	96.6966	95.9429	84.8661	88.3182	77.3698
Acadl	166.963	132.603	134.284	195.815	236.669	321.091	405.228	474.003	612.386	722.219	855.155	1027.41	1155.13	1172.53	1191.1	1158.85	1223.74	121.654	155.158	132.259	124.171	151.427	205.852	273.577	334.93	383.664	445.097	536.879	626.522	756.225	768.212	900.654	952.352	954.684	984.908	908.357	864.968	856.254	755.435
Acadm	256.602	239.99	197.29	281.083	332.341	448.769	558.802	687.372	854.724	1038.97	1168.87	1362	1543.38	1598.3	1528.47	1579.67	1631.45	194.553	215.401	200.997	172.243	197.617	262.343	343.241	406.059	480.678	552.195	671.773	778.464	916.444	926.617	1082.43	1034.34	1010.98	959.071	893.905	834.414	877.439	797.831
Acads	50.865	71.2187	99.3879	138.917	161.291	222.098	267.862	327.52	381.385	436.628	456.195	581.36	585.043	680.689	713.691	575.613	760.585	52.6765	48.4033	66.7827	70.1237	117.256	149.557	166.026	207.737	265.721	293.046	366.168	436.39	480.48	495.494	518.543	503.87	449.724	448.623	445.092	372.097	413.112	419.198
Acadsb	107.452	157.479	79.0582	91.9684	92.2738	110.388	114.575	130.999	148.784	155.851	184.703	202.141	219.128	194.109	198.882	235.008	194.859	69.6968	109.109	135.887	100.902	77.5267	84.7087	100.124	109.194	123.894	138.392	160.074	153.721	183.759	187.61	204.682	192.984	188.958	162.968	153.348	159.862	134.568	121.019
Acadvl	69.9427	85.3766	150.326	262.091	342.698	518.419	578.753	762.999	927.541	1155	1272.63	1642.17	1657.93	1788.05	1638.43	1779.53	1721.49	81.7658	65.479	81.1242	114.592	192.596	273.154	355.615	454.669	577.532	658.109	800.328	1034.19	1112.99	1090.05	1202.42	1209.61	1156.57	1243.85	1299.44	1108.38	1256.16	1154.25
Acap1	0.669505	0.425744	0.428123	0.882122	0.759762	0.882265	0.834061	1.1624	0.32111	0.865454	0.538116	1.75461	1.53396	1.56517	1.10269	1.00746	1.89959	0.204522	0.325285	0.241272	0.66554	0.32515	0.101583	0.447669	0.409738	0.208293	0.346244	0.66806	0.262199	1.30212	0.417051	0.708298	0.589018	0.566571	0.827626	0.448752	0.790888	1.16293	0.836993
Acap2	27.9198	46.7739	28.4855	18.8371	17.112	17.3231	17.0542	17.1037	18.0407	17.037	21.1373	19.5259	24.3584	19.7673	23.7138	27.3753	29.2706	10.4592	16.514	28.8949	23.647	15.7376	14.1155	14.729	12.644	11.9691	14.2275	13.7523	12.0781	12.7664	14.8197	16.3973	15.9826	19.2972	16.6035	18.9605	19.5097	22.1412	17.2779
Acap3	0.936957	2.85513	4.32212	4.01791	4.37966	5.5158	3.9983	4.47075	4.45455	3.85002	3.1594	3.47866	3.39823	3.87353	1.9704	2.49883	4.12195	0.70709	0.907312	2.99634	2.28481	2.00325	2.71884	1.96022	2.48156	3.04025	2.80223	1.88901	1.80864	1.58879	1.7883	1.69524	0.926	1.28355	0.945493	1.24072	1.3395	1.41668	1.02121
Acat1	102.538	106.318	129.545	185.095	229.023	314.136	366.136	434.14	528.14	583.738	674.456	766.604	793.877	755.105	765.069	806.892	789.749	80.6755	89.7807	88.0075	92.9646	118.262	162.085	191.223	239.457	286.842	323.299	391.766	440.739	469.712	501.683	556.662	537.133	511.512	486.375	435.731	432.728	432.499	397.333
Acat2	47.1091	52.1929	35.3917	48.17	57.956	72.4309	85.9993	107.545	118.672	142.356	152.868	186.931	202.332	231.045	222.686	205.032	248.925	36.4776	67.4804	84.1777	58.9956	56.8939	66.9572	88.7478	101.046	118.895	143.085	162.82	188.467	211.048	226.339	250.605	236.784	223.185	192.412	187.637	180.564	203.38	182.418
Acat3	129.841	115.957	125.142	164.508	197.434	273.488	290.766	367.165	465.683	593.692	666.124	794.871	946.642	1051.92	984.735	1002.59	1068.2	149.346	164.36	156.886	122.336	158.092	219.936	234.889	281.964	348.924	402.203	495.164	585.65	694.396	718.925	833.263	865.406	847.17	886.033	882.251	751.799	815.447	773.502
Acbd3	29.7664	32.6924	18.1299	21.8108	22.9228	27.7763	26.0523	25.1353	29.0381	32.8706	29.459	26.0009	29.3624	27.542	29.7314	32.7483	29.608	11.2127	21.5661	21.3119	15.6452	14.7084	13.8961	16.9478	17.0016	17.6303	16.6084	18.7809	18.9998	18.8872	19.8218	17.8175	13.7132	15.4761	16.0451	13.229	15.8903	16.206	13.4273
Acbd4	28.0097	41.7785	48.0451	75.086	81.8866	86.7808	73.1859	75.0658	63.7739	51.1625	44.2538	41.809	37.4751	40.5554	37.5485	29.2664	43.4273	21.9015	30.3503	33.5209	47.01	59.1489	73.3717	61.2788	58.6905	48.7325	39.9283	24.7564	29.209	25.5327	18.7157	18.1811	17.3161	16.758	14.9709	17.4449	13.473	18.6467	16.3209
Acbd5	208.042	277.455	122.367	142.89	149.592	165.595	166.833	153.448	187.394	186.703	205.99	189.303	221.81	181.828	177.742	241.774	209.68	125.395	216.193	256.793	203.906	141.748	155.189	189.033	183.921	179.065	205.352	202.173	164.863	184.259	190.465	193.555	184.939	196.149	183.952	164.414	208.749	184.133	139.577
Acbd6	29.334	73.4125	108.916	86.0403	97.5222	100.117	129.129	118.675	95.1983	76.7597	68.7251	72.2486	54.8937	53.1434	82.5125	37.8389	63.9689	39.6995	38.0346	61.8111	78.1851	102.356	97.8778	89.5521	100.83	96.8686	89.4265	78.662	77.9122	67.3204	56.2745	55.8265	40.59	36.1183	38.5813	41.3478	38.8101	46.9867	38.0743
Accs	0.188909	0.969037	0.529857	0.385583	0.578647	0.983443	0.748351	0.603422	0.822307	0.528948	0.817392	0.941783	1.02543	1.24556	1.02699	0.615353	1.34962	0.405279	0.39703	1.01868	1.33642	0.555452	0.777333	0.438145	0.872877	0.533868	0.62998	1.07983	0.723195	0.999809	0.992504	1.459	1.04537	1.03531	1.25694	1.49179	1.16266	1.55091	1.29351
Acd	15.2415	31.6432	45.0659	57.0812	65.2332	54.4174	42.2146	31.3826	22.2851	13.9005	12.1397	11.7534	10.1718	8.4115	12.5216	4.95849	5.20918	12.4976	19.5987	20.8667	32.4592	43.5553	46.3819	42.3595	32.8659	29.1196	20.4708	12.1562	17.2028	8.1301	11.4852	11.4823	7.92657	6.62778	8.31688	7.64387	8.28942	4.21231	5.86755
Acer2	19.2514	24.7571	14.3135	12.4673	11.877	7.53132	8.58756	4.36996	3.71699	3.87365	2.07111	3.62027	2.80494	1.3811	2.66498	1.21723	3.21031	7.36657	9.6005	19.9825	16.4909	10.7382	8.8679	10.8967	7.64276	4.8239	2.83572	4.03598	2.39483	4.12545	2.29133	2.51061	2.75844	3.467	2.90019	2.64657	3.58923	3.11138	2.98735
Acer3	5.60433	14.2798	6.9806	5.11942	2.74998	2.83561	2.52884	1.3446	1.27117	0.882038	0.612099	0.477816	1.11643	0.543745	0.7386	0.199518	0.348244	6.35143	10.0364	13.8559	8.35805	4.05196	3.58828	2.75276	2.38407	1.82982	1.26574	1.2819	0.468384	1.20125	1.2372	1.19639	1.65228	2.31592	1.74825	1.60401	2.53476	1.65398	1.12088
Ache	0.581538	0.480401	0.361937	0.0585142	0.457068	0.348389	0.0941512	0	0.103518	0	0	0	0	0	0	0	0	0.414587	0.427464	1.44937	0	0	0.171563	0	0.0922611	0.187623	0	0	0	0	0.0361112	0	0.120595	0	0.0517693	0	0	0	0.17655
Acin1	12.3823	13.4653	24.2772	32.6673	34.6307	42.6693	44.2306	49.1386	60.7677	69.7009	66.7517	79.5827	80.7602	89.6273	97.125	81.209	111.553	11.3086	11.1345	19.1289	19.694	24.3446	33.9608	34.4207	37.992	42.6671	47.7127	46.4475	58.6732	59.3048	57.0581	57.7406	56.8546	56.4695	59.0915	64.3036	62.1128	78.6555	77.6452
Ackr1	4.2511	2.81981	2.04	3.84755	3.28316	2.5478	1.11038	1.90749	0.773366	1.44772	1.072	1.45908	1.40659	0	0.620556	0.788176	1.71609	1.73711	3.07551	4.56	1.28985	1.68548	0.836541	1.46253	1.15653	0.686522	1.17117	0.463818	0.610839	0	0.602224	0.34959	0.252376	0	0.971302	0.468651	1.61423	0.0973401	0.366144
Ackr2	1.52025	1.97665	2.17139	2.01646	1.43712	0.500491	0.453097	0.30259	1.07797	0.261742	0.290987	0.382919	0.486445	0.394538	0.466117	0.710767	0	0.598293	0.917218	0.88447	0.614028	0.317113	0.619324	0.454274	0.450838	0.23703	0.200869	0.43222	0.182944	0.204006	0.182618	0.694414	0.135936	0.431222	0.389257	0.168828	0.133861	0	0.93067
Ackr4	3.0495	2.93909	1.7931	1.24292	0.606245	1.26854	0.449765	1.34363	1.20969	0.442309	0.643655	0.646139	1.09351	1.35369	1.0415	2.71317	0.324569	1.07426	1.68847	4.03636	1.3783	1.01023	1.27308	0.802419	0.342453	0.795544	1.65418	1.03231	0.714194	0.863868	0.957069	0.711431	1.27834	1.28587	0.54848	0.951883	0.755676	0.990675	0.997573
Acly	68.0683	62.9631	62.1442	78.5592	90.2277	110.282	122.842	156.668	177.966	213.383	239.208	320.443	334.703	369.132	332.437	349.689	341.503	95.279	110.343	100.232	88.4805	110.66	143.422	148.863	181.3	211.981	229.773	277.1	338.582	368.474	409.907	443.145	480.353	500.144	575.738	634.456	594.955	651.855	675.619
Acmsd	14.8048	21.9719	7.52145	13.1267	12.6992	13.024	14.1215	14.5451	15.096	16.9843	17.4031	23.2662	25.2931	29.5001	27.048	21.4435	37.7046	10.5511	24.7562	23.2639	17.8141	12.3756	11.1241	15.309	16.5565	15.4421	18.5585	19.1879	19.9673	19.2167	23.6094	26.8735	25.3401	26.0635	21.6923	20.0315	20.0609	20.3254	22.4912
Acnat1	297.95	701.952	443.701	397.076	336.875	290.131	256.663	192.456	167.839	130.434	119.02	105.758	92.7731	71.8735	73.1615	77.4267	79.9514	95.9546	178.975	335.221	331.915	227.757	225.117	226.502	187.909	150.696	128.886	95.171	68.1576	69.9001	61.0381	55.0487	51.8962	55.559	48.6509	43.5968	56.3216	52.4884	41.7078
Acnat2	201.265	297.057	327.77	409.079	469.595	452.192	402.172	373.617	366.842	364.325	404.957	467.952	460.078	431.707	433.607	408.015	413.382	79.1895	94.0834	121.13	142.657	194.046	238.355	205.959	177.465	173.381	164.047	162.115	171.734	174.456	178.042	200.977	199.434	186.443	205.541	218.675	201.49	195.698	190.698
Aco1	80.8258	87.9763	88.4604	107.427	126.384	137.925	154.695	167.877	206.437	229.842	262.282	327.991	341.012	369.262	333.471	347.673	324.912	77.7733	88.1216	95.6277	84.8131	96.6807	116.263	137.312	146.405	155.249	176.371	197.79	229.559	257.564	282.824	299.209	325.122	342.369	390.317	415.717	418.292	455.004	453.698
Aco2	24.7274	40.3654	57.5405	64.0829	76.0007	102.203	113.853	143.296	162.575	190.953	222.212	296.168	296.277	345.664	317.532	319.308	309.869	39.7134	37.2949	53.2141	56.2159	82.9735	98.4634	108.74	125.935	154.862	172.043	200.949	266.525	280.728	304.947	353.531	352.63	353.616	417.951	462.803	409.486	477.453	487.423
Acot1	144.55	201.978	216.187	191.491	163.213	174.652	168.494	201.869	205.503	199.483	225.261	256.807	271.048	308.401	309.604	247.069	317.34	26.6367	31.0125	37.3861	42.3214	40.1409	36.5414	30.1987	33.3165	33.256	34.9888	40.3833	37.0421	47.6729	47.0849	49.8819	50.1566	52.2548	53.4205	46.7536	52.4061	46.7279	51.2087
Acot11	4.04219	12.0808	14.0343	10.7473	10.0501	8.67133	9.04472	10.7096	12.463	12.7076	12.5761	18.1856	18.5995	21.6146	21.0941	20.098	24.7359	4.24052	5.56877	13.0035	12.5571	12.3039	12.6153	11.9542	10.4189	12.2328	10.183	12.9083	14.521	16.4046	16.3043	20.3739	18.7307	20.4979	25.006	28.5488	24.5657	30.2848	31.4762
Acot12	121.81	169.343	144.013	157.171	150.127	164.479	180.229	181.626	203.602	217.456	219.095	239.385	219.572	200.642	199.88	190.009	161.423	83.3	129.376	161.674	145.348	131.822	142.219	164.681	169.719	159.664	182.638	183.365	179.38	203.984	179.711	181.51	168.348	153.043	139.282	134.811	129.06	121.845	118.083
Acot13	59.5342	41.1436	41.7295	55.1655	81.8078	109.838	130.598	162.195	241.493	338.195	483.856	540.955	596.533	528.058	589.172	521.553	402.817	90.7648	64.2867	57.2263	66.3161	100.555	100.128	110.329	150.905	183.361	273.075	402.81	503.877	633.88	565.273	548.949	461.806	345.132	338.643	340.736	348.165	333.691	334.178
Acot2	20.3045	16.9314	10.7265	13.4839	14.8432	14.6869	15.896	21.0451	23.1737	26.2021	27.3663	28.2516	32.3134	40.7071	44.0489	36.4546	53.8071	6.75897	12.1373	9.92095	6.85082	7.32706	8.82015	7.1203	9.65818	10.4793	12.0136	13.4912	14.002	13.1406	17.0075	21.6591	24.432	22.5003	28.0957	36.3171	40.6123	55.5936	40.3365
Acot3	1.60316	13.5268	13.126	24.2781	41.6712	48.8534	49.9291	86.2632	101.293	103.893	141.908	167.402	223.283	272.826	261.875	204.217	243.757	1.6865	3.06122	2.87571	3.97258	13.8702	21.693	22.6072	25.5652	29.2986	33.107	49.3946	63.1358	76.1168	91.4518	99.7254	114.336	126.553	166.2	163.256	157.014	173.007	170.173
Acot4	64.4233	94.1098	81.0281	95.3959	96.8271	109.44	125.919	132.407	136.185	138.042	149.103	166.213	163.293	164.639	148.851	158.71	186.777	21.8634	43.7026	46.0497	53.1444	57.4425	58.1446	66.4479	70.519	79.2657	86.3405	91.2619	94.6724	92.087	90.5779	90.2002	85.7587	73.6214	74.6042	74.0525	72.3451	67.9759	72.3787
Acot6	1.16608	1.13439	0	0.659573	0.931866	1.06171	2.24707	1.70379	1.82137	2.00806	2.66288	2.38815	2.5057	2.50928	4.74763	2.60748	4.58268	0.345206	0.839974	1.4689	0.340824	0.642606	0.641643	1.02768	0.8691	0.877864	1.18553	1.16568	2.3143	0.812765	1.53667	2.30405	2.79221	1.2798	1.56234	2.45311	2.44716	0.760268	1.9876
Acot7	7.97577	13.3815	26.2392	45.5834	54.1778	66.3423	69.5959	70.3507	69.8298	61.0171	56.8847	53.3277	37.9427	39.2642	42.8249	30.8377	38.1909	16.5274	13.4972	20.1804	24.8671	45.4828	55.5127	56.5652	65.7992	75.9066	70.0737	61.9218	60.8093	46.7983	41.1204	40.6627	34.1075	23.9838	29.0272	29.4971	28.089	32.3017	30.4595
Acot8	12.8368	19.6759	27.4541	32.0446	39.6369	46.7729	64.3967	75.8551	90.196	83.4244	94.7877	109.893	105.024	122.121	109.978	101.758	124.352	11.6414	6.38757	13.4485	19.1451	25.9685	27.6406	33.6662	34.4938	47.5184	44.0169	56.5044	65.3374	72.1939	70.6211	65.4363	57.8686	51.6649	52.2907	48.2407	44.6887	45.0287	46.4819
Acot9	1.88549	2.1765	1.54026	3.91555	3.47351	6.29519	4.69796	6.25397	7.50435	10.0198	8.10207	5.41687	7.98762	6.11369	7.72205	9.48379	3.08914	1.89894	1.47279	1.86763	1.84573	0.943014	2.06133	5.19668	5.21959	4.31738	3.44852	6.6469	5.1407	6.50825	5.38905	4.42544	5.04749	4.36271	3.59589	4.55107	4.73966	3.30667	4.46098
Acox1	1612.07	2206.43	1145.02	1178.32	1164.82	1221.7	1420.93	1624.38	1880.19	2014.34	2395.32	2929.37	3121.53	3261.5	3098.23	2863.32	2993.8	807.875	1381.49	1807.83	1135.3	965.367	1007.11	1087.61	1168.89	1291.53	1410.3	1659.89	1829.52	1958.15	2191.28	2437.19	2558.75	2663.12	2960.06	3080.42	3007.54	3236.18	3075.26
Acox2	53.2961	65.7675	80.6705	113.094	154.565	191.683	225.82	271.137	313.574	322.385	381.148	497.309	480.449	515.112	456.342	468.452	449.879	70.4909	60.2442	71.573	103.078	139.507	191.364	222.864	253.621	291.01	333.496	353.636	397.653	455.688	452.159	483.963	476.776	483.14	510.529	549.077	495.058	514.658	505.442
Acox3	12.5961	19.9689	14.0964	13.6841	11.2672	14.6695	14.5225	15.1349	15.2236	15.5015	16.1583	18.6292	21.2569	21.3323	24.124	20.275	18.4142	8.54984	12.9343	17.1446	14.426	12.7259	16.0451	13.0599	12.7709	12.9552	14.7287	14.6396	15.7619	16.6802	16.7015	20.7242	19.4063	20.158	26.5854	26.9157	22.9157	24.1278	26.7097
Acp1	86.9481	64.9759	48.6457	57.7229	54.7641	56.7364	52.2498	55.0121	71.215	64.5194	73.7773	54.864	47.9979	32.1469	40.4032	52.2523	34.4988	81.0387	101.709	63.9097	57.7565	51.0331	51.3338	50.0973	47.5366	52.5504	72.3673	79.888	63.2631	56.0696	49.2744	38.2264	36.2527	32.4937	31.8722	27.5752	34.1662	32.1313	29.0458
Acp2	22.5283	38.2267	29.095	22.6116	13.6569	14.6369	10.9363	8.86712	8.40345	7.97651	7.01195	5.70245	6.8268	4.87667	7.03143	6.91399	6.99948	13.2343	17.9305	37.939	28.1656	16.6106	12.2247	9.98217	8.21638	7.89625	6.82568	6.00492	6.32534	4.93111	5.49661	4.94489	5.67841	6.59401	7.33588	7.46397	6.39915	6.0284	6.70205
Acp5	54.6908	61.2504	60.7724	53.273	43.726	36.0371	28.007	19.7047	17.339	12.2403	11.5238	16.6715	16.5798	15.2308	18.6283	12.446	15.6069	59.6337	54.2123	59.3918	58.125	51.3458	51.0125	38.1971	34.5943	31.5567	27.0021	23.3938	24.2082	29.5557	32.2572	45.6945	41.7517	54.9096	58.4875	54.0988	49.7512	60.9293	60.2466
Acp6	9.65365	15.5894	18.9945	28.7297	36.7182	45.0533	49.8077	63.2133	65.0274	74.2751	80.0018	85.8556	81.3151	94.1454	97.2043	81.4691	98.4854	15.1281	14.7501	12.4676	21.1671	36.9629	49.0325	55.9221	52.0563	60.488	64.214	60.9613	71.8029	60.009	62.6316	67.6461	59.9362	63.5372	63.5399	60.3414	57.2322	66.3318	60.3346
Acrbp	0	2.22917	1.21843	0.7773	0.549298	0.383487	0.182149	0.181185	0	0.262656	0.387676	0	0.190839	0	0	0	0	0.699512	0.432527	1.78077	0.979171	0.172806	0.788568	0.240654	0.436829	0	0	0.336165	0	0	0	0.0494708	0.228708	0.121561	1.07651	0.13241	0	0	0
Acsf2	124.795	163.17	110.413	127.167	151.146	145.85	174.862	206.415	243.632	238.638	296.21	357.422	372.837	406.624	419.858	340.854	476.44	72.1361	116.434	148.27	114.921	116.466	128.788	136.339	155.88	174.431	200.554	229.05	258.483	279.817	289.784	307.208	314.529	310.241	357.104	372.448	341.831	399.476	344.929
Acsf3	6.1827	8.98615	14.4933	22.872	28.0704	33.2233	37.4474	50.8844	56.2595	70.4385	76.5216	93.6169	96.6606	118.908	102.014	91.4912	104.63	8.34733	7.33664	9.27737	13.1564	20.625	25.6252	28.3784	35.2097	43.9309	47.7406	60.1483	75.9454	86.9209	89.16	93.5573	85.0352	90.6426	95.2179	92.7629	83.2004	102.39	93.7883
Acsl1	502.19	717.443	449.759	492.441	506.613	507.561	555.486	605.616	675.5	696.052	734.348	860.695	866.45	849.916	776.534	769.176	707.488	303.09	478.984	629.583	438.783	443.171	483.398	501.901	513.417	560.495	601.689	651.896	697.092	719.173	759.467	793.751	808.601	798.418	815.896	832.755	794.612	824.25	783.537
Acsl3	3.11744	3.92406	4.05229	3.31392	2.71678	3.02422	2.69172	1.47208	1.05319	1.25131	0.965109	0.860288	0.975589	0.849998	1.68967	1.17571	0.601114	5.04164	6.23984	5.06051	5.05809	4.26957	4.01062	3.5469	3.24306	2.54912	3.60363	1.56873	1.14655	2.5154	1.79184	3.01155	2.29846	2.62579	3.85268	2.54955	4.02092	4.4509	3.1226
Acsl4	29.3067	44.6334	16.9456	17.3977	16.4998	18.184	19.1199	20.0568	26.9156	29.3597	33.5812	34.7066	41.0749	34.2593	38.8696	43.3325	34.3746	28.7025	54.8316	59.1415	39.2631	27.0241	26.3813	34.2665	37.7245	37.3247	45.524	52.9137	44.0806	53.235	58.066	58.1653	64.2031	75.8873	67.2586	68.0708	86.2806	73.4205	60.7128
Acsl5	56.6625	54.0533	58.2808	60.2221	55.7139	58.1907	42.9945	38.3475	30.9211	26.9884	23.9907	25.553	24.3187	23.2296	18.5544	21.9448	14.7605	62.1405	62.5024	55.438	56.6863	63.6873	68.2319	60.1514	54.4458	46.3905	41.2809	34.1154	36.1762	37.1105	37.1053	46.2575	44.8898	45.3589	52.7168	47.4324	48.635	41.097	50.9952
Acsm1	56.2325	66.29	90.4834	120.621	142.586	194.074	231.446	285.103	366.143	439.678	491.896	666.667	741.589	835.178	784.004	750.354	763.876	103.059	87.7136	96.0619	108.864	148.358	184.512	202.243	235.599	299.248	339.498	436.347	528.585	576.633	662.784	771.159	834.616	866.898	1053.2	1152.34	1131.74	1275.56	1256.95
Acsm2	0.290675	0.853269	0.586021	0.958665	0.499245	0.367786	0.420929	0.444458	0.484755	0.449492	0.323292	0.459385	0.678058	0.429482	0.0743711	0.216804	0.124939	0.670168	1.16651	1.75988	1.16306	0.811783	1.2194	1.04427	0.602939	0.706176	0.375821	0.495981	0.976522	0.752134	0.839012	0.677782	0.582602	0.737428	1.06869	0.866599	0.612024	0.660891	1.1438
Acsm3	49.9476	62.4997	72.2381	101.99	128.139	157.563	156.808	147.991	163.607	164.765	182.704	184.231	185.675	149.956	133.19	176.956	110.302	61.9263	69.1681	63.5947	87.4284	125.643	155.328	199.738	186.578	170.616	194.054	192.072	179.242	188.337	171.035	169.953	146.355	123.138	115.622	107.189	114.285	111.054	90.4641
Acsm5	17.6899	35.4029	35.9213	43.0996	44.2759	60.4828	64.8956	73.6435	77.245	98.3015	112.495	130.342	139.482	151.649	150.655	143.227	159.412	35.3152	49.0064	59.64	58.285	62.7765	77.4454	86.2597	86.0056	105.921	125.123	133.571	153.884	176.192	181.024	200.944	200.616	203.228	219.751	223.542	211.322	209.361	201.442
Acss1	0.103773	0.286498	0.431761	0.314363	0.237951	0.443833	0.474886	0.278139	0.369893	0.293836	0.421754	0.544982	0.416432	0.72688	0.273686	0.283245	1.34269	0.0552015	0.110345	0	0.326244	0.131513	0.172564	0.188236	0.0828974	0	0.233135	0.291274	0.227877	0.16375	0.108239	0.176502	0.108287	0.0766247	0.217167	0.0336345	0.106643	0.0841028	0.530229
Acss2	31.9007	31.9299	33.4867	42.7966	42.4182	54.6951	57.1278	64.9939	66.2061	74.2202	90.641	109.519	112.152	121.32	105.579	115.059	104.824	59.2236	74.2951	72.1263	70.2521	85.4207	108.817	122.587	131.199	146.574	165.444	188.614	219.931	233.933	250.771	269.133	280.37	289.271	325.719	337.52	301.798	343.734	336.231
Acss2os	6.97595	0	0.56949	0	0.275861	0.486593	0	0.464623	0	0	0	0	0	0.28199	0	0	0	0	0	2.10714	0.635218	0	0	0	0	0	0	0	0.375385	0	0	0.379475	0	0.296673	2.11088	0	0.270858	0	0
Acss3	23.2876	24.1604	33.7182	55.3094	75.2975	100.213	119.035	139.68	173.98	189.758	223.061	269.842	289.009	285.583	258.753	271.854	272.199	30.1412	23.4808	28.4014	33.5078	46.8354	68.5907	87.9692	105.727	126.835	145.726	169.046	198.047	213.639	223.626	241.96	254.992	264.296	273.41	279.06	268.538	257.311	258.854
Acta2	1.08946	0.511834	0.308907	0.798641	0.0487186	0.466723	0.641689	0.798475	0.705905	0.833032	0.819622	0.843823	0.908404	0.1558	0.418792	0.242415	1.08799	0.196837	0.365178	0.46434	0.291105	0.688395	0.97762	0.430713	0.67036	0.841911	0.237973	0.264722	0.793289	1.94914	0.802797	0.538214	0.206126	0.654182	0.177098	0.19195	0.811861	0.719556	0.100714
Actb	673.358	659.318	440.108	609.572	741.272	898.752	1214.01	1521.04	1862.08	2041.76	2491.66	3191.79	3498.28	4016.88	4052.29	3207.33	4500.42	482.149	766.935	768.725	529.574	639.093	824.233	935.037	1146.44	1403.16	1639.1	1978.7	2419.36	2675.38	2925.06	3296.83	3557.9	3318.79	3300.72	3174.77	2794.71	3061.71	2892.08
Actg1	200.316	228.46	192.138	155.409	125.33	116.775	119.618	132.641	140.97	148.326	172.866	233.805	227.032	281.429	255.881	211.148	265.921	126.172	184.689	213.139	210.157	163.505	123.002	94.5933	93.4948	108.564	111.909	120.172	144.511	155.204	167.195	180.271	188.936	178.359	199.82	200.639	181.682	193.307	177.912
Actl6a	6.73659	6.74331	6.21335	9.17833	8.2462	10.8352	13.7101	16.3853	23.6062	27.6518	30.2188	35.4944	40.5728	43.4553	40.0325	46.9643	35.0903	6.10855	4.95738	8.28531	8.02962	8.0348	9.47586	12.9144	13.4952	16.35	17.6523	24.7419	23.7577	24.0311	30.2385	35.994	38.3191	36.5039	44.6422	42.9711	38.4047	36.2013	29.2261
Actn1	1.42782	7.65183	8.83146	8.98441	13.8574	13.6864	17.2512	25.278	23.8413	31.2673	29.4945	32.1921	36.1914	46.6164	43.8353	36.0091	45.9156	9.10895	7.40423	14.4144	10.9517	14.7513	17.6404	20.7948	19.9558	22.0935	24.5354	26.5583	31.3873	31.7171	36.0195	34.2827	38.3915	32.2038	45.0382	51.0905	46.2533	49.644	55.2308
Actn4	35.6027	49.84	51.3542	51.3349	68.6792	72.3933	85.6625	101.868	114.017	132.738	143.404	188.239	191.217	213.962	212.558	199.763	223.831	31.2332	31.1984	39.9088	38.2021	39.7326	50.7293	50.8549	59.0141	69.6241	74.6081	86.2519	99.6714	111.821	108.896	113.945	122.491	116.089	142.878	153.749	144.852	161.47	161.754
Actr10	5.34815	10.7348	7.89543	11.3905	13.3768	18.2717	20.4728	20.5045	22.695	22.2455	25.348	22.2225	21.6834	21.896	14.3506	17.8531	19.16	6.82959	8.52176	7.98731	7.76394	12.0031	15.9263	18.8927	23.0594	23.9857	25.6264	28.9777	22.6486	25.9403	24.2447	22.6098	21.5755	18.8038	14.2178	15.1154	17.0364	12.6154	12.7952
Actr1a	58.3107	84.2542	56.4001	57.4183	56.9868	53.8568	59.2314	58.4835	64.7251	65.7344	68.78	77.9211	75.0452	77.6557	70.8952	57.1924	72.946	23.4445	38.4707	62.2728	44.9917	42.3588	45.8666	45.0191	40.0575	41.0612	49.9326	48.046	52.4091	58.9185	53.7139	56.0215	52.7271	46.0479	49.0076	47.9883	42.3043	46.3644	40.9201
Actr1b	43.3302	62.4786	85.2342	104.663	111.41	117.586	111.922	111.4	90.5593	69.6342	57.2766	52.8254	44.0114	40.0514	42.5655	39.3076	38.684	29.2471	39.236	61.4223	59.3097	85.0827	112.046	115.134	114.844	128.913	88.1968	75.3802	68.932	52.2274	47.1601	43.8982	40.0346	34.826	40.8801	39.5001	34.3615	40.7966	39.1761
Actr2	131.484	225.199	86.6803	81.7652	77.9842	82.0714	88.1584	92.9748	109.514	117.061	129.354	135.04	153.399	133.477	115.633	156.413	108.718	68.0206	124.612	175.405	114.787	68.2949	70.3955	84.4029	88.5555	92.6124	100.374	112.121	102.497	115.675	120.616	124.373	117.783	118.956	100.936	85.5665	106.898	89.8756	74.6255
Actr3	66.0439	67.2544	41.4893	55.0724	67.9199	72.895	82.0968	81.3099	90.1521	90.1878	94.5864	89.6384	92.546	76.3607	78.3915	89.3995	76.1195	44.9021	58.4065	63.2749	48.7305	54.5683	68.4394	82.5529	84.278	82.9222	98.8343	87.3026	75.9392	86.4803	86.173	82.7293	69.0922	71.6598	67.2088	53.1419	70.7187	56.2833	51.4733
Actr5	1.50974	2.56234	4.47951	4.7784	6.20219	7.01811	8.25127	10.4301	10.3712	11.8945	15.7669	18.0813	15.0318	18.2361	18.2156	17.6477	17.2229	1.9681	1.30433	3.11262	2.78492	5.44132	5.15279	4.50796	5.39948	6.97129	7.03712	8.71424	9.98635	8.57561	10.4003	12.7868	10.8653	10.3723	12.6943	9.59494	9.76091	11.8137	12.7989
Actr6	9.84367	9.08705	5.20051	6.78588	8.17556	12.102	11.5292	13.8819	13.4976	19.3046	16.0895	17.1655	21.4607	18.3929	13.6452	34.0983	19.6753	5.9406	9.35648	7.30375	9.99195	6.98148	6.98513	10.3554	12.0116	12.8461	16.7095	14.8061	12.3506	15.9822	18.0171	19.1853	28.0974	25.9282	25.409	21.4652	32.1234	19.3039	14.5001
Actr8	12.6965	14.4354	23.268	28.3706	38.79	42.0855	46.1224	50.7015	61.6694	55.8275	52.2299	56.6629	48.6452	45.2246	41.9372	40.8075	39.5733	14.4127	12.8669	12.1196	18.8165	27.0746	41.5018	37.4122	41.2042	42.9355	45.6768	47.2309	42.2756	41.6562	37.1185	32.7875	32.9651	27.6425	25.129	25.7768	23.0761	26.9773	25.7778
Acvr1	7.32222	9.92274	8.17349	5.94782	5.12217	3.11172	3.84803	2.67756	2.95154	3.0001	1.63665	1.16904	2.06306	1.76044	1.09963	1.62947	1.27569	5.93961	8.47735	11.2099	10.7356	6.97744	5.68581	6.05138	3.68511	2.91631	1.91467	2.58728	1.73398	1.9086	3.33973	3.40248	3.48133	3.84551	5.09753	4.06524	4.22406	5.77194	4.99093
Acvr1b	6.43218	11.6587	9.3224	8.07519	5.62645	2.86683	2.22024	1.81144	1.22225	1.56379	1.72821	1.30589	1.88116	1.24233	1.3349	1.24876	1.44355	4.06204	6.5804	10.6154	12.128	6.66916	5.28586	3.81988	3.4115	2.72481	1.469	1.92681	2.20383	1.2615	2.74387	3.35537	1.98963	3.26131	3.59042	2.7826	3.87953	3.42956	4.71284
Acvr2a	22.0214	40.13	16.4895	10.4932	9.38414	5.96188	4.23164	3.85508	3.46539	2.38515	2.70089	2.43578	2.47526	2.08786	1.45132	2.95482	1.38334	11.8907	20.9645	23.9428	17.8764	9.05901	6.48376	7.62424	5.08477	4.461	3.41998	2.95156	2.88127	2.51069	3.13077	3.10974	3.42655	4.46813	3.2749	3.19476	5.22557	3.86562	3.2303
Acvr2b	1.15238	3.6117	3.85354	3.64876	2.1922	1.67564	1.19803	1.03937	0.530503	0.507078	0.805691	0.575097	0.63439	0.570852	0.580567	0.446135	0.438023	1.11132	1.70973	3.40659	4.65739	3.6784	2.69567	2.14079	1.44071	1.39046	1.11957	0.702488	1.07454	1.30893	0.689099	0.710307	0.981757	1.06043	1.09945	0.617823	0.407799	0.543039	1.22039
Acvrl1	1.11073	1.40142	2.3691	1.49212	0.678256	1.02169	0.64408	0.468645	0.371693	0.791095	0.32694	0.180708	0.479171	0.475685	0.550345	0.627359	0.643639	0.77003	0.910831	1.27452	1.0253	0.882702	0.586216	0.758074	0.52379	0.480741	0.558636	0.287396	0.57465	0.842877	0.469928	0.658605	0.218043	0.345606	0.340466	0.265501	0.787352	0.338688	0.177937
Acy1	11.1679	20.4069	23.1286	33.5289	43.5011	57.29	64.02	87.8322	120.375	130.968	161.191	240.439	258	313.834	338.55	287.199	371.145	18.8848	12.7444	17.5906	16.8329	29.5523	44.9667	54.041	70.0573	87.7526	95.1626	123.146	159.655	213.33	226.349	242.47	254.586	253.251	256.241	237.272	211.092	228.905	228.101
Acy3	29.339	35.7959	68.0445	138.687	238.35	332.766	427.177	552.589	645.156	613.765	680.355	621.419	493.526	477.527	480.882	341.373	433.998	53.6991	38.3799	37.8213	58.5031	125.078	200.11	242.436	317.337	410.988	478.455	463.53	488.937	425.071	323.133	280.05	237.608	200.948	189.414	209.54	183.991	233.522	222.173
Acyp1	3.63327	4.19493	7.68385	9.78848	24.0033	35.158	43.5668	49.6881	32.7847	27.9549	19.923	17.1799	18.5259	14.2061	19.2987	22.764	11.1123	7.98588	4.56699	6.01549	8.54976	14.4967	21.1392	23.116	36.9396	42.4721	39.798	28.7873	25.9886	20.9454	16.6505	15.203	11.9416	13.8901	9.29952	10.5739	10.2677	8.93804	14.9082
Acyp2	6.0502	1.32826	0.518786	2.03384	5.76599	9.01458	5.7035	9.02113	8.93467	8.57285	6.36107	3.34684	1.7187	4.36627	6.70024	5.07648	0	2.11724	1.28432	0	2.01986	0.305687	4.27941	5.65012	5.56056	7.42505	13.4314	10.3948	9.73258	7.52404	5.51784	6.56941	2.7702	4.86822	3.20866	3.72255	1.97968	5.3889	0.718328
Ada	1.57687	2.92478	2.76645	1.89585	4.47862	3.15996	2.10346	4.37695	6.02021	8.21451	5.52965	11.0131	9.9127	9.9044	14.0452	10.9072	13.5232	1.05212	1.23177	2.68158	1.9276	2.06766	2.69012	3.73786	1.98342	2.07904	2.92616	3.81061	4.96818	4.53061	5.04058	6.0279	7.12088	5.5008	7.64477	7.31244	8.22101	6.27569	7.57512
Adal	18.7784	27.8327	17.8246	19.7653	25.6465	26.0749	19.9619	17.7925	18.6505	17.3756	16.1764	12.6633	12.0545	9.77433	8.58663	11.4937	7.61926	9.36545	16.5796	23.0663	17.1493	18.5489	20.851	23.3632	18.9421	17.3351	18.1378	12.8924	9.7539	11.2291	10.3195	8.40079	7.18484	7.98654	7.56931	7.20215	6.60799	6.22714	6.2476
Adam10	12.9579	17.2007	7.5079	4.8109	3.56965	3.33307	1.96808	1.27813	0.966446	1.25112	1.22442	0.832986	1.32342	0.892889	0.584268	1.13188	2.75725	7.28279	13.8523	15.1859	11.32	5.62342	4.65753	3.38019	2.18666	2.41671	1.66195	1.68785	1.71376	1.22276	1.34754	1.83711	1.99626	3.07422	2.9563	2.40349	3.33144	2.65033	2.5009
Adam11	0.497361	1.40148	1.58427	1.03684	0.832953	0.894363	0.402696	0.16939	0.232439	0.0863731	0.183821	0.207002	0.090723	0.275329	0.328169	0.0436346	0	0.668826	1.38657	2.805	2.78723	3.29577	1.34605	1.69546	1.37876	0.701158	0.940997	0.734266	1.12696	0.223231	0.910459	1.62407	0.747669	0.756627	0.94792	0.616528	1.05857	0.987895	1.73235
Adam17	10.6161	13.2179	7.98582	5.96033	4.50366	3.47113	3.45202	2.51168	1.61959	0.816567	1.39042	1.51774	1.45681	1.56827	1.39568	3.12707	0.504312	7.16119	8.39032	9.55429	8.23721	6.1316	5.12734	4.6032	2.86674	2.17843	1.72725	2.03194	1.06108	1.71388	1.47176	1.89154	1.99103	2.79242	3.02702	3.06624	2.67122	1.88317	2.57356
Adam19	0.779062	1.15443	0.934886	0.324311	0.301668	0.175348	0.189159	0.217655	0.124532	0.0946878	0	0.18256	0.154726	0.0572081	0.064069	0.114748	0.25087	0.161171	0.126395	0.98198	0.41743	0.315646	0.751178	0.127559	0.167488	0.0475801	0.179217	0.0448954	0.0556608	0.0655644	0.0875001	0.138005	0	0	0.210347	0.019012	0.047864	0.151093	0.349496
Adam23	5.08031	12.1422	7.44214	4.0982	4.32044	3.33417	2.1945	1.76697	1.87023	1.63925	1.64285	1.38987	1.42983	1.81083	0.742542	1.17556	2.58934	3.25838	4.76485	5.85632	6.71848	2.67762	2.58313	2.25323	2.26158	1.16497	1.63494	1.09489	1.16636	0.982851	1.07878	1.53852	1.25403	1.45157	1.27017	1.12082	1.61369	1.66717	1.3102
Adam9	34.7924	41.6371	28.8992	22.6403	13.1003	10.689	7.07427	4.76222	5.65421	5.36819	6.34378	5.53424	6.24691	7.30042	5.31459	8.146	7.20128	28.0593	37.0714	50.0676	38.2918	28.0282	24.8369	15.0876	9.25393	8.70384	9.33603	9.76455	9.99954	11.0541	11.2529	14.1584	14.4721	16.2411	16.7085	15.1095	15.3004	12.2199	16.2015
Adamdec1	2.44504	1.48273	0.662509	0.80305	0.888471	0.0455198	0.774692	0.514114	0.378691	0.254998	0.185063	0.278536	0.152167	0.278355	0	0	0	1.05474	2.57232	1.90792	1.43544	0.335355	0.26192	0.519534	0.633873	0.429653	0.102043	0.162131	0.193113	0.59691	0.231592	0.422889	0.331368	0.233772	0.474181	0.514231	0.598182	0.0428315	0.485474
Adamts1	3.37556	3.88418	3.06452	2.99222	1.78931	1.9409	1.12674	1.4426	1.21951	1.02662	1.02153	0.91419	0.429363	1.1553	1.40963	1.02434	0.395769	3.20768	3.87901	4.18932	3.47221	1.67957	1.31253	1.14172	1.15885	1.60428	0.649618	0.727209	0.696629	0.915858	0.516713	0.928258	0.808876	0.63366	0.807801	0.778349	0.668173	1.01404	0.588533
Adamts10	0.264428	0.882602	1.77068	0.889464	1.30902	1.00958	0.205123	0.213404	0.311459	0.0769066	0.156663	0.156662	0.244327	0.560316	0.143819	0.260957	0.252319	0.126957	0.16818	0.649831	0.487706	0.772147	0.75418	0.342307	0.339618	0.168459	0.0306738	0.0243904	0.223132	0.0598612	0.079778	0.139091	0	0.0651403	0.0857479	0.0619729	0.0982381	0.0246966	0.0977245
Adamts13	2.02863	2.17626	2.69524	1.74622	1.41234	0.900009	0.995846	1.04181	0.793923	0.712708	0.888973	0.95743	0.62266	0.229857	0.632514	0.424085	0.48123	1.8422	1.5974	1.74022	1.22977	1.23724	1.40857	1.16722	0.837187	0.593379	0.876379	0.421338	0.66873	0.48821	0.420062	1.02267	0.485324	0.72849	0.798586	0.664777	0.551601	0.421522	0.820451
Adamts2	1.692	1.70398	1.45697	1.3528	0.682167	0.589981	0.466264	0.233362	0.30533	0.153187	0.300924	0.049352	0.150208	0.157416	0.506775	0.109277	0	1.2921	1.01603	1.68731	1.53668	0.670677	0.42199	0.651834	0.310665	0.31165	0.304544	0.172759	0.237492	0.211698	0.229685	0.255378	0.278268	0.133579	0.179541	0.243228	0.23772	0.135244	0.488735
Adamts5	0.736305	1.20701	0.587067	0.612932	0.364133	0.430776	0.286621	0.178411	0.15804	0.16206	0.103385	0.0581991	0.0510783	0.0469029	0	0.122134	0	0.569736	1.08435	1.72621	1.19129	0.641973	0.516692	0.469141	0.381042	0.399333	0.372458	0.125392	0.164115	0.0559516	0.11202	0.195346	0.186556	0.131213	0.187279	0.15948	0.183757	0.145118	0.183218
Adamts6	1.29914	1.38058	1.02808	0.57058	0.593975	0.236129	0.215073	0.128501	0.184147	0.107957	0.0464938	0.067787	0.171145	0	0.281602	0.0292702	0	0.397548	0.601231	0.899243	1.04181	0.649514	0.354717	0.624076	0.228564	0.0872104	0.240537	0.081977	0.190994	0	0.167787	0.130093	0.111792	0.0969801	0.124578	0.101294	0.183737	0.156057	0.146374
Adamts7	0.835909	1.88716	4.90264	3.66665	2.39472	1.78397	1.82594	1.24513	0.971908	0.796455	0.646489	0.707047	0.659172	0.890273	0.690317	1.15792	0.68335	1.59511	1.68954	4.87264	8.88908	8.19193	6.24214	5.66514	4.70207	4.60113	3.79262	3.20383	3.62953	3.6392	2.92989	3.58829	2.25244	2.5274	2.34023	3.52095	3.10265	4.10763	3.81446
Adamtsl2	0.770052	1.03593	1.44518	1.128	0.645032	0.759725	0.311945	0.496935	0.274754	0.325626	0.369798	0.202191	0.177006	0.121604	0	0.315754	0	0.307386	0.24436	0.241686	0.454338	0.39104	0.763752	0.33598	0.308078	0.125271	0.260024	0.088585	0.169282	0	0.144792	0.0280466	0.0804955	0	0.311263	0.0749946	0.277447	0	0.118176
Adap1	0.954131	2.02635	3.08334	2.13565	2.44968	2.36058	2.44648	1.40995	0.849732	1.08085	0.738246	0.76389	0.242808	0.388648	0.149269	0.949861	0.558349	0.715295	0.725004	1.32368	0.933633	2.00673	1.61955	0.921123	0.927189	1.2855	0.610611	0.485086	0.423718	0	0.59393	0.23005	0.605878	0.233142	0.0945825	0.153856	0.162703	0.0854342	0.376586
Adap2	54.4308	104.483	140.05	145.871	158.323	172.58	153.247	123.831	105.122	75.6043	56.7317	56.9691	41.2842	48.5662	43.0814	44.6456	32.4126	35.5702	41.0674	86.825	108.246	126.22	145.902	141.293	123.417	112.461	78.7446	56.6519	48.4013	36.979	32.1582	33.1036	24.9076	24.4089	27.4065	31.819	25.9606	33.2752	26.4027
Adar	6.39623	8.28852	10.1439	11.4911	11.8703	11.3688	13.2479	14.7162	15.1184	17.4383	17.1705	21.9923	19.1276	21.8449	20.8609	18.7652	16.4136	4.39921	5.185	8.11718	8.37997	7.92838	10.5926	8.72155	9.28422	10.3115	11.0741	11.7753	12.7559	15.3989	13.3262	14.0619	15.1819	11.9491	14.0486	14.0423	13.2793	12.2885	14.5655
Adarb1	6.01624	12.4993	14.9692	12.4046	11.5819	9.84674	8.99095	10.0311	10.2254	7.87056	8.30398	8.4538	7.55291	6.87205	7.71456	6.15605	7.28693	5.07685	7.69548	17.5103	16.8685	15.154	15.1546	12.8526	13.0264	11.2515	11.9117	11.385	11.4608	13.0564	9.76349	11.0395	8.69078	6.86078	7.22244	7.40477	7.50399	7.97609	5.68643
Adarb2	0.142284	1.3222	0.960194	0.703722	0.928165	0.750647	1.03763	0.538844	0.560913	0.373781	0.305559	0.183923	0.326893	0.045421	0	0	0.412537	0.668347	0.520491	1.24125	0.721254	0.822716	0.473881	1.04914	0.671295	0.585793	0.33086	0.233037	0.250501	0.713808	0.0664379	0.368711	0.323095	0.210013	0.0757639	0.12829	0.332189	0	0.374288
Adat1	2.96502	4.60953	2.94957	2.45268	2.52867	2.52129	3.60866	3.18284	4.77356	4.35074	5.26236	6.28865	7.3717	8.79186	4.72389	12.2685	9.04073	2.25089	2.62135	2.55146	3.32577	1.24539	1.76813	2.5381	2.06636	2.28172	1.33044	3.50963	4.28794	3.1288	3.90236	4.44789	3.59918	4.98544	4.15898	5.51068	5.29618	4.29405	3.76502
Adat2	3.55845	4.87767	8.55194	6.96512	7.50205	7.24257	7.38791	9.85569	8.12825	7.15105	6.84563	4.61325	4.21659	3.50652	7.77655	7.5962	2.84427	5.502	4.93685	6.74284	6.7031	7.4673	5.98828	8.97944	8.0297	7.78923	7.51455	6.52311	2.29671	4.35383	3.21441	3.27096	2.604	2.17958	3.421	2.85313	3.69992	2.56273	1.92439
Adat3	0	1.3107	0.40276	0.685133	0.383055	1.50355	0.713331	2.12907	1.3036	0.80528	2.19842	1.27645	2.05451	1.21343	0.272523	0	1.44237	0	0.304471	0.150505	0.340255	0.607456	0.568822	0.840827	0.305857	0.466716	0.648887	1.10255	0.625244	1.08258	1.31507	1.31902	0.800384	1.38107	1.28533	0.743912	1.18167	0.0777447	0.485571
Adck1	7.86928	11.9454	11.6356	11.9045	13.0745	14.4365	15.53	18.7292	20.5171	21.3893	24.872	36.5917	30.8543	31.6679	37.3954	38.7931	32.9905	7.58125	5.84965	6.82559	9.64761	12.4338	12.8399	14.2815	14.0929	18.5059	18.1776	18.1923	19.9975	22.2194	22.6622	24.4876	20.7657	27.155	26.9632	27.5165	25.1982	26.0995	25.5944
Adck2	3.92547	7.87364	8.85384	8.99918	9.29533	6.52707	5.31043	5.11785	4.3782	3.0115	2.32769	2.99214	4.01122	3.10302	3.17494	4.83632	4.3629	2.12933	2.82097	4.02033	4.22319	5.0348	3.79448	2.71692	4.04421	3.65419	3.21594	2.15309	3.60249	2.93943	3.05823	3.40105	3.92694	3.6054	2.80627	3.41847	2.42069	3.47606	4.0595
Adck5	2.73735	6.83231	9.90073	13.8213	11.8111	14.2137	14.6842	21.5406	20.1595	24.5326	25.1598	36.14	37.3716	45.2433	47.7136	45.7129	43.4921	2.92593	3.33574	2.96877	7.96948	8.638	7.43206	9.37334	9.57214	9.9385	11.2639	16.0556	18.1162	19.5212	18.4934	23.7758	21.9314	26.9256	30.4609	30.8936	29.9651	29.1926	33.9142
Adcy3	0.229159	0.797333	1.15203	0.770574	0.533311	0.576059	0.424939	0.478742	0.357409	0.326651	0.246416	0.379176	0.162243	0.267791	0.0334618	0.510545	0.822852	0.31605	0.423821	0.915524	0.341758	0.440288	0.565791	0.375775	0.214682	0.380748	0.180403	0.194936	0.31138	0.22447	0.315987	0.284185	0.281187	0.0624448	0.283913	0.392181	0.26204	0.413491	0.393939
Adcy4	1.16551	0.980176	0.835898	0.552161	0.466757	0.312546	0.442672	0.146918	0.227472	0.0440505	0.222709	0.430479	0.272235	0.422099	0.247369	0.298986	0	0.436526	0.462671	0.514816	0.559123	0.647904	0.253099	0.119259	0.204189	0.148259	0.492303	0.223644	0.133606	0.240142	0.388461	0.451488	0.266741	0.201357	0.589466	0.319543	0.300213	0.26632	0.746137
Adcy5	1.12839	1.24418	1.25631	1.24063	0.924774	0.949109	0.583883	0.40701	0.300291	0.146094	0.14719	0.189511	0.24924	0.177836	0.381874	0.753316	0.0425469	0.520502	0.638305	0.454599	0.825652	0.981235	0.647003	0.736425	0.522002	0.314396	0.139676	0.333303	0.425782	0.431726	0.151516	0.317028	0.252476	0.0266563	0.173705	0.0941454	0.0248667	0.0392504	0.123813
Adcy6	7.66657	11.8995	16.8542	10.9937	8.22787	5.93417	4.30426	3.28356	2.98012	3.28697	2.38015	3.07492	3.67694	3.30048	4.50803	3.36951	2.95799	3.98219	5.41643	10.0648	9.934	7.12642	8.16481	4.856	3.73666	3.25744	2.78719	3.28507	2.80972	3.21734	4.01452	5.25387	5.90973	5.59373	6.09668	4.58848	5.07507	5.49328	6.83153
Adcy7	1.48323	1.45367	1.44736	1.06541	0.618996	0.781756	0.790739	0.293662	0.381357	0.322065	0.249331	0.508149	0.422255	0.344457	0.311982	0.302515	0.775098	0.536208	0.670766	1.40485	1.01326	0.904654	0.406257	0.534788	0.606375	0.546617	0.372735	0.266788	0.255788	0.500694	0.398208	0.433046	0.320998	0.451746	0.607457	0.392512	0.611258	0.632285	0.503994
Adcy9	10.4644	17.0151	14.8322	9.7285	8.4841	6.67231	4.79437	3.65499	3.14763	3.24103	2.91467	2.24798	2.5453	2.66867	2.96801	2.51939	2.34244	10.0461	11.2302	20.5075	16.4386	11.2116	9.5877	7.19166	5.40756	5.09486	4.35698	4.08016	3.51965	4.91991	4.31664	4.54664	6.15967	6.39682	7.04345	8.06875	7.55612	7.48072	9.06274
Adcyap1r1	0	0.747577	0.168278	0.297465	0.437686	0.219471	0.0482789	0.0983735	0.0366813	0.0237804	0.0352493	0.0263997	0.0114429	0.0629362	0.0819637	0	0	0.362861	0.503309	1.00972	0.489712	0.299357	0.13683	0.235323	0.207227	0.175856	0.0193439	0.0302501	0.262306	0.0566669	0.175844	0.101546	0.0418407	0.0433565	0.0178795	0.0969836	0.0610687	0.0326678	0.143865
Add1	20.4644	31.4077	22.2359	25.0836	26.4772	27.6222	34.0774	38.3862	43.0393	40.4358	47.099	57.2997	49.7799	50.9372	56.7022	47.8631	45.6602	16.0174	20.8321	34.6985	24.3894	26.139	29.3793	33.4079	32.7552	36.5385	39.6353	41.0096	46.8102	45.2346	46.8942	45.8213	44.3832	40.7859	40.2827	42.1234	37.9309	39.1279	45.027
Add3	13.6141	15.2641	8.44956	9.46399	10.2053	11.0656	12.7035	16.1826	17.4466	18.889	20.8903	23.6012	24.1464	22.3148	25.8736	25.3326	25.5354	4.94897	11.9796	11.8418	8.17204	8.48667	11.3071	11.2948	11.4798	14.0681	13.5889	17.3288	17.273	18.1499	17.3638	17.2482	18.7556	15.9434	14.2038	15.7497	15.4054	15.4297	16.5963
Adgra2	0.81105	2.95422	2.38716	1.35542	1.45101	1.03637	0.657551	0.566332	0.470122	0.534119	0.460968	0.259623	0.480665	1.13743	1.15878	0.616011	0.194366	1.03934	1.3298	2.25004	2.86146	0.924702	1.57673	0.552657	0.759738	0.556667	0.680648	0.52453	0.616274	0.477552	0.553907	0.321948	0.530654	0.267907	0.892997	0.47322	0.613556	0.502235	0.611157
Adgra3	22.5095	33.5393	30.907	21.1601	18.1216	14.0804	7.50626	7.40844	6.27	6.00749	7.81808	9.73469	10.8621	9.84565	9.53427	9.54897	9.52672	20.8984	20.6591	33.2781	31.5493	25.8178	22.4618	15.5461	12.4986	10.0692	11.4032	11.2363	13.116	11.3354	15.9906	17.867	18.5899	18.0568	16.5271	14.2791	14.5228	15.6501	16.9865
Adgre1	8.73139	7.20449	6.4167	4.1967	4.24542	2.8709	1.68283	1.48932	1.44103	0.790034	1.00754	1.00996	1.32624	1.66029	1.47945	0.757069	2.61206	4.32989	3.94661	5.67406	6.49066	4.29722	2.32716	2.34954	1.87744	2.34653	1.70705	1.09148	1.212	1.52043	1.80813	1.48502	1.04542	1.65751	2.24581	1.61081	1.82144	1.71703	2.36123
Adgre4	1.52917	3.53397	0.371063	0.898692	1.64787	0.488314	0.83565	0.3156	0.666361	0.34423	0.279629	0.233536	0.572628	0.412255	0	0.233635	0.565071	1.47806	2.74898	2.17889	0.84012	0.678031	0.423796	0.621183	0.683803	0.405471	0.583852	0.218435	0.443753	0.167534	0.334801	0.0518835	0.334972	0.353985	0.959628	0.312119	0.366537	0.838228	0.765308
Adgre5	8.4781	10.313	7.14802	5.35636	5.4618	4.15496	2.30012	1.70201	2.10084	2.16323	1.85762	1.13473	1.47448	2.48486	2.49107	1.18461	2.60523	4.7813	5.46778	5.80316	6.98195	5.51602	3.44158	3.45739	3.41775	2.46525	1.66675	1.65243	1.60866	1.19151	2.10779	1.87656	2.16377	2.53892	2.27651	3.37302	3.54798	3.18763	2.61775
Adgrf5	5.07693	6.82286	6.09401	3.91306	2.55303	1.9999	1.40406	0.927617	0.935192	0.649033	0.882354	0.643861	0.683518	1.00823	1.15349	0.46335	0.819686	3.7105	4.09424	7.1016	6.28658	3.50613	2.72258	2.14799	1.08423	1.07462	0.706442	0.713612	1.03778	0.490837	0.832322	0.792575	0.840455	0.855488	1.50764	1.37512	1.14738	1.37644	1.20201
Adgrg1	0.697548	1.01097	0.582374	0.173709	0.378287	0.149673	0.254354	0.393954	0.124492	0.0422149	0.182857	0	0.039532	0.330886	0.118493	0	0	0.390383	0.738834	1.09615	0.782931	0.3991	0.138587	0.152337	0.417791	0.369369	0.067382	0.187501	0.102443	0	0	0.203606	0.109539	0.154333	0.219673	0.0340228	0	0.45372	0
Adgrg2	0.578547	0.6264	0.109962	0	0.261558	0.0678058	0.021305	0.0424305	0	0.0319507	0.0230084	0.103699	0	0	0	0	0	0.379828	0.420561	1.13311	0.623218	0.100611	0.234218	0.287732	0.169151	0.0644715	0	0.101266	0.116377	0	0.0165692	0	0.110455	0.145798	0.0949788	0.0257394	0.0271966	0	0
Adgrg3	0.156447	2.37092	1.51705	1.15579	0.820537	0.401988	0.928997	0.29425	0.371578	0.375459	0.181606	0.409971	0.447989	0.218554	0.323156	0.339948	0	0.869587	0.658606	2.11684	1.16379	0.394988	0.925501	0.679829	0.788084	0.421717	1.10165	0.358043	0.265403	0.537039	0.617025	0.75473	0.54207	0.114716	0.372353	0.55522	0.160126	0.378387	0.635423
Adgrl1	0.989064	2.56548	2.83835	3.23382	1.91342	1.90219	1.42729	1.22178	0.84554	0.729265	0.714826	0.459881	0.554979	0.40152	0.306582	1.06166	1.04718	0.86754	0.853767	1.58933	1.97273	2.76033	1.58902	1.90153	1.12916	0.78891	0.764104	0.551736	0.507958	0.994818	0.562482	0.611046	0.62961	0.421224	0.330344	0.50124	0.45378	0.692844	0.542953
Adgrl2	17.0888	17.6992	15.024	11.4117	9.25138	7.24398	4.53783	3.42551	3.48923	3.40059	3.14265	3.80166	3.69114	3.39813	2.85468	2.96602	2.22665	14.7855	16.3133	19.7358	15.0665	13.327	11.2521	8.82567	6.84493	5.97678	3.71326	4.53889	4.3816	3.70055	5.95706	5.59273	6.90272	9.23419	10.1971	8.62691	9.65063	10.1473	9.8626
Adgrl4	4.30825	6.50776	2.31349	1.81667	1.74183	2.15827	1.3579	1.01409	0.908218	0.834975	1.12533	0.589904	0.620273	0.505489	1.17065	1.03468	0.793782	3.45125	5.49234	3.72116	3.96568	2.40144	1.1914	1.24327	0.961197	0.415225	1.01327	0.621592	0.308455	0.339014	0.960248	0.744092	0.941575	1.09403	0.998368	0.351016	1.20551	0.755938	0.891938
Adh1	569.491	704.882	1080.74	1191.24	1361.87	1681.45	2022.31	2657.14	3359.51	3756.57	4725.8	5900.76	6665.79	7402.77	7287.58	6551.01	7889.54	768.774	728.668	867.896	1165.18	1378.18	1539.98	1799.28	2143.39	2596.02	3109.45	4061.52	5081.23	5403.5	6336.64	7156.17	7878.38	7922.34	8422.41	8298.97	7238.72	7375.37	6989.7
Adh4	55.2209	90.5278	88.09	131.603	163.641	206.551	220.473	235.265	278.239	322.958	350.277	431.119	445.424	432.376	386.281	440.875	420.691	85.8307	83.7262	111.69	129.692	179.993	239.454	264.299	283.983	318.833	383.153	405.573	431.152	460.639	462.881	487.711	446.207	405.571	397.374	384.704	343.357	355.253	340.661
Adh5	93.7132	90.7724	117.506	148.629	181.921	256.307	313.724	390.431	500.164	635.707	714.937	965.313	1048.72	1056.43	1022.56	1294.56	1168.17	138.812	130.967	128.667	166.263	208.563	237.497	294.029	389.618	443.996	558.591	705.694	832.422	931.066	1049.43	1135.36	1203.35	1207.93	1200.51	1153.2	1036.56	1052.99	899.195
Adh6-ps1	0.130316	0.500017	0.0944779	0.542706	0.268167	0.214815	0.312438	0.3104	0	0	0	0	0	0	0.180281	0.14891	0	0.242461	0.558442	0.975165	0.481074	0.907512	2.77407	1.13841	1.01098	1.28873	0.699861	0.3828	0.595998	0	0.0566704	0.131873	0.345849	0.300231	0.243639	0.484104	0.139768	0.440464	0
Adh7	22.3944	26.4148	22.0983	24.9083	25.0049	23.61	14.6225	14.15	10.9938	9.9587	8.66405	6.72945	6.91537	6.15523	6.48197	5.28976	6.25753	14.7817	25.2529	35.7024	28.5589	27.0432	31.399	28.3962	26.0238	17.4733	15.064	12.6295	8.25052	7.89602	5.75277	7.49686	7.72581	5.77527	5.96121	6.82821	6.8395	4.83007	6.14257
Adhfe1	26.4049	36.4514	38.4419	50.3493	57.5968	57.1025	55.8786	50.8013	55.7267	51.7278	58.5676	68.5869	65.2284	58.6577	59.6476	52.3333	65.5913	38.3132	50.6409	58.9663	63.275	78.0828	108.398	101.183	89.214	86.248	85.0325	87.3955	81.466	89.8488	98.0141	94.467	93.5653	93.4151	84.4216	83.271	79.9006	76.9281	66.6296
Adi1	305.949	274.691	183.059	211.169	225.715	265.274	372.216	457.386	495.264	404.312	303.052	224.022	186.733	149.649	180.935	137.681	142.535	167.246	272.995	213.508	175.664	155.365	194.1	232.314	282.383	378.806	416.706	345.308	238.386	204.024	152.494	142.323	129.584	120.372	115.832	118.153	118.236	120.647	115.827
Adipor1	180.709	294.118	183.922	140.762	95.4768	68.2634	42.5951	28.9159	21.9975	19.3738	18.5378	19.1413	21.4164	19.7361	15.2536	19.8679	19.0144	100.283	200.397	295.96	194.536	142.387	102.311	60.5083	48.1608	34.119	26.6104	24.8075	26.0221	25.4499	25.0839	25.1921	21.8541	21.9806	18.7126	17.9913	17.0687	20.1972	16.2871
Adipor2	257.558	530.076	379.489	289.161	233.51	204.326	157.652	123.112	112.316	98.2873	90.8452	96.3516	88.8518	74.5649	73.9617	79.6102	57.5074	138.921	226.103	495.223	331.119	230.989	211.491	186.269	156.96	140.024	125.6	117.531	112.821	111.946	118.7	116.734	127.034	128.898	137.964	121.455	123.089	121.768	121.913
Adk	438.898	393.694	261.176	377.144	432.848	539.947	622.999	761.014	974.751	1112.58	1418.41	1680.7	1958.84	1973.31	1950.07	2352.13	2304.04	358.051	467.615	431.166	345.571	378.614	472.9	620.521	688.425	770.014	963.288	1149.63	1226.05	1461.87	1709.66	1881.14	2012.04	2123.32	1872.39	1714.11	1740.68	1630.04	1447.5
Adm	0	0.917911	0.211177	1.20654	1.57419	0.600785	0.0814562	0.486217	0.0900304	0.236166	0.868571	0.131145	0	0	0	0	0.261389	0.920276	0.9547	1.85444	0.58234	1.24734	0.875955	0.863529	0.627997	0.638873	1.04708	0.981103	0.427774	0.833661	0.920426	0.783873	1.02718	0.219065	0.175926	0.477303	1.01098	0.879168	0.0996694
Adnp	33.3473	36.01	22.4801	24.706	25.6588	25.2047	24.6041	23.6937	21.7995	16.2634	13.6321	10.8348	14.4024	15.1984	15.9343	16.1815	25.4598	8.81019	8.62131	20.6499	17.5706	11.5356	14.2763	12.9192	13.202	11.7469	7.89227	9.42154	6.93743	10.5229	6.94099	5.76659	5.59622	5.28354	6.39185	6.23931	6.78185	6.09809	7.6274
Adnp2	6.59216	9.34757	11.0846	10.1714	11.363	9.68783	9.07109	8.81977	9.62709	9.60177	8.81728	8.39638	7.86394	7.95291	8.94016	7.0465	6.45318	3.66229	3.54505	3.46036	5.79182	6.68348	7.17723	6.92187	6.6143	5.12	5.52957	4.91598	3.94982	4.92569	4.77691	3.70878	3.75069	3.27971	2.64315	2.60745	2.96725	2.86645	3.70594
Ado	32.6264	53.8944	27.7741	24.3665	30.7713	26.8255	27.1795	23.211	15.8556	14.1454	11.5274	9.30923	7.0049	8.70044	8.27709	7.96263	8.47625	12.9549	22.1084	33.0199	19.5014	16.8894	17.9126	16.7866	16.7904	14.2403	11.8526	9.60287	6.2531	6.79521	6.17222	5.52946	4.37998	5.35598	4.84652	3.43791	4.97655	4.56808	3.92646
Adora1	4.17759	11.1798	11.6826	10.5839	10.1364	8.2413	5.95251	3.874	3.06824	2.07809	2.25015	2.06923	2.21896	3.07258	2.57977	1.55839	1.72443	4.46262	5.9984	14.5131	15.5111	11.8465	12.557	11.1891	8.14536	6.99805	4.40058	3.30079	3.23079	2.541	3.34939	3.33376	3.18067	2.77832	3.45754	3.1527	3.15576	3.16649	3.19437
Adora2a	0.431555	1.5604	1.62557	1.19515	1.11373	0.73909	0.480456	0.913056	0.48037	0.822051	0.25537	0.576364	0.185282	0.307467	0.0303732	0.318954	0	0.660319	1.13472	2.27241	0.949838	0.680474	0.530595	1.17144	0.600215	0.828217	0.187854	0.205618	0.195899	0.238024	0.121879	0.117006	0.56032	0.177893	0.144319	0.26085	0	0.434525	0.437767
Adpgk	2.91352	4.80675	3.93085	3.14179	1.65905	1.92653	1.4073	1.11251	0.728496	1.04323	0.400595	1.00475	0.849148	0.482167	0.892919	0.66673	0.853005	1.9896	3.17512	4.94963	2.82273	1.48472	4.4369	1.16646	1.74897	1.81954	0.490992	0.819188	1.18991	1.38829	1.43308	1.51726	2.76402	1.23727	2.556	1.48489	0.837427	0.907055	2.44076
Adprh	2.0577	1.67707	2.47268	3.25986	4.94907	5.19279	6.933	7.2436	7.15187	8.29727	9.56106	15.3161	13.0502	15.8037	13.1996	11.2802	18.0966	1.14221	1.42608	1.18969	1.9914	3.41605	3.08291	2.85892	3.36034	3.82808	5.12728	5.68179	6.17704	12.8374	8.72499	9.52391	9.93359	9.32583	9.71903	7.35704	9.34555	10.4052	8.46183
Adprhl2	7.13618	9.84823	15.0581	21.8588	33.3305	38.9712	41.3558	57.5341	63.3957	58.1312	49.0084	37.93	28.6039	26.7697	31.0719	21.1064	36.2064	5.63666	4.10895	6.4057	8.94925	12.2317	19.5802	22.4825	20.9504	28.1759	27.2357	33.9529	36.8969	24.6292	19.9737	13.4708	16.4074	13.7874	14.3164	12.6419	14.922	9.70898	15.3134
Adprm	19.5796	28.0877	28.5486	28.5684	37.3775	43.4879	39.7576	30.1673	32.8517	26.3907	29.6016	27.0648	24.2396	19.1873	15.0989	24.4135	17.6108	23.7868	24.4085	29.4111	25.7809	30.1398	37.9558	40.9595	33.4887	29.4597	28.386	21.6851	17.1855	17.8846	16.6888	17.4906	17.2047	12.1736	15.0625	11.4497	18.7854	11.7771	11.5994
Adra1a	8.50196	17.6712	14.1871	13.7374	12.5087	11.3612	9.72461	9.71324	7.47985	7.11365	6.09206	5.56357	5.95044	4.17379	2.94303	5.55062	3.68641	3.08521	4.87952	6.51453	8.85099	6.63798	7.93879	5.30501	4.87742	4.64548	4.96861	3.11088	3.68348	4.62569	3.9164	3.91595	4.23875	3.13065	4.20704	3.11268	3.67696	3.12393	4.02487
Adra1b	18.067	35.2031	39.2701	48.4328	44.003	33.6103	23.8728	20.3213	15.4789	13.9373	11.8004	14.8807	13.7731	17.1162	9.45782	10.9193	8.91169	26.1563	29.512	49.2936	49.6548	63.1267	67.26	46.0638	41.2361	32.8904	24.0782	25.4739	25.925	27.2867	29.4055	28.0304	29.8202	27.1029	23.749	23.8642	20.9998	26.0645	23.276
Adra2a	1.00193	1.50608	0.877559	0.915392	1.65781	1.41517	1.25723	1.22577	0.923176	1.09677	0.508629	0.552103	0.539455	0.511507	0.641021	0.531657	0	0	0.0342659	0.101677	0	0	0.0964275	0	0	0	0	0	0.0713047	0	0.0203168	0	0	0.0357853	0	0	0	0	0
Adra2b	6.82594	8.73834	5.73393	2.78591	2.05581	2.7749	3.18467	1.57446	2.01122	1.55565	1.20398	0.781339	1.10463	0.792636	0.567586	1.41389	1.24475	1.79279	2.54649	4.40953	2.46236	1.74663	2.06067	0.69623	1.23113	1.42971	1.18073	0.94657	0.990077	1.12343	0.393677	0.503223	0.361011	0.58918	0.423039	0.42804	0.420172	0.484246	0.835716
Adrb1	0.461658	1.00714	0.959491	0.620221	1.21082	0.966651	0.581523	0.165398	0.182765	0.123157	0.0893327	0.134437	0.411366	0.537603	0	0	0	0.448193	0.810036	0.961318	0.602669	0.842095	1.21425	0.66887	0.693844	0.373467	0.34489	0.469731	0.0373123	0.384306	0.575212	0.259939	0.106677	0.225741	0.137402	0.0993349	0.367643	0.41372	0.468987
Adrb2	1.93399	2.05607	1.18051	1.37398	0.838464	1.46074	0.414458	0.229197	0.202547	0.340476	0.247363	0.148959	0.845994	0.237996	0.287995	0.369982	0.0498679	1.80332	2.86852	1.86162	1.5342	2.29332	1.67906	1.29586	1.21903	0.780418	0.708904	0.693022	0.907371	0.425248	0.848248	1.27309	0.53111	0.749588	0.60788	1.48333	0.81346	0.594792	0.979327
Adrb3	0.292591	0.278558	0.307754	0.72983	0.214864	0.364437	0.246253	0.105744	0.0806027	0	0.173387	0	0.0778175	0.379906	0.0255235	1.10888	0.0397886	0.137889	0.257571	0.862308	1.05283	0.400687	0.357709	0.129236	0.493852	0.0998294	0.348162	0.202436	0.264031	0	0	0	0.176535	0.163497	0.389985	0.158119	0.0464127	0.0498091	0.368694
Adrbk1	23.1274	36.4775	42.7929	40.2686	44.6793	42.2035	41.5957	36.9192	34.5864	32.3742	24.35	23.3578	19.4088	19.94	18.2366	13.7827	16.5081	15.2398	21.2823	33.5408	36.4538	35.1924	34.2132	32.2725	28.2209	28.3576	21.508	19.9811	19.0975	17.6443	12.7744	12.0011	9.93894	9.11986	7.15087	10.8756	7.81509	11.9955	9.69227
Adrm1	30.5749	33.3295	59.4285	86.3558	115.862	177.633	191.289	227.663	271.426	285.645	317.104	367.187	342.467	387.377	442.915	330.85	509.267	30.0489	27.8508	27.0393	40.7508	73.039	106.505	116.5	151.575	171.701	186.113	221.664	260.932	266.629	265.207	264.075	254.219	222.938	225.785	223.075	174.103	221.473	219.673
Adsl	5.35994	6.3695	8.34657	7.63629	6.1881	8.35444	11.2274	13.1841	16.2296	17.0588	17.4812	25.2321	25.8936	29.0931	27.2118	23.7741	26.3597	5.49345	5.62206	9.10952	7.49983	7.7631	11.0776	10.8784	12.6013	16.1382	15.617	20.793	22.1336	25.9993	26.9784	29.197	27.6498	25.9072	24.5794	23.9487	19.5251	18.9031	21.6148
Adss	37.9936	37.1519	26.8844	32.5062	33.594	40.5057	39.1773	41.4158	51.7725	53.6779	57.8805	61.7068	66.3147	52.0361	45.0585	64.1001	62.2486	20.7518	33.6558	31.9846	28.1102	26.9364	29.9575	35.0604	37.8008	33.2995	44.4749	46.0864	40.0155	43.038	47.2761	42.315	44.5676	51.3817	39.7888	33.2311	47.6185	33.0414	30.2511
Adssl1	9.78885	8.49767	10.7985	21.8518	23.4461	32.3183	34.4766	42.7852	47.4149	49.1963	56.8985	53.645	52.6606	48.6784	58.8352	49.6392	49.2248	17.2117	16.0622	18.2382	24.1166	29.8388	39.0413	45.5255	56.4303	75.7912	73.9431	84.5288	92.8778	83.9905	71.5565	73.3761	55.9674	48.8699	49.4295	55.1732	45.6911	46.8019	54.1388
Adtrp	35.9665	51.1725	28.8969	24.8745	24.2403	25.5983	21.2934	16.9061	13.2009	11.9693	10.0937	11.0701	11.2098	8.20858	7.20789	7.61059	6.39074	41.6969	57.9049	59.3297	31.7424	26.5212	24.0286	29.905	26.3417	24.0041	25.1765	20.2087	21.9248	18.9649	28.845	27.3009	33.088	38.4384	45.7834	38.5648	42.5331	40.6105	34.7165
Aebp1	0.527326	0.715024	1.03621	0.604105	0.246395	0.414867	0.195653	0.144928	0.178757	0	0.0791851	0.0793279	0.10431	0.159313	0	0.149065	0	0.459002	0.590425	0.400617	0.32139	0.289562	0.120154	0.131987	0.171273	0.144805	0.145986	0.255396	0.133313	0.142457	0.22786	0.110295	0.221569	0.367788	0.517023	0.501357	0.0935211	0.122894	0.403216
Aebp2	13.2654	20.4013	13.2072	18.233	21.1291	18.5907	19.7495	18.3696	12.8618	11.8539	8.90771	8.28356	6.37214	4.32277	5.92817	8.09036	3.99641	7.66485	11.3377	15.5752	10.8952	14.0441	14.8405	13.6815	13.9826	12.2856	12.5342	9.25599	7.65854	8.5969	5.57709	6.53957	4.84401	4.34246	3.88887	4.33728	5.21584	5.56278	5.414
Aen	23.6523	25.8714	31.9285	46.8943	48.1081	49.4813	41.3464	33.4831	27.4039	20.7328	19.1577	18.8853	16.6394	16.7488	13.943	25.7056	22.2233	12.1102	15.7779	20.976	24.7982	26.1868	35.9641	30.2486	23.2996	18.037	15.1877	10.0228	10.1701	9.95247	7.98429	8.19083	8.27125	8.04484	7.4083	7.73057	5.03214	7.19838	8.22636
Aes	2493.31	2465.05	1719.5	1485.49	1435.25	1014.74	769.717	535.086	347.236	248.045	214.706	172.964	151.543	149.026	198.66	171.683	209.199	1584.19	2339.95	2216.57	1497.4	1467.2	1346.49	987.846	710.051	513.042	353.579	249.755	234.829	209.254	181.083	161.262	147.806	120.438	141.901	129.914	128.353	149.581	152.409
Afap1	0.799302	1.66517	1.21938	0.552617	1.0591	0.671514	0.338702	0.542513	0.795417	0.775646	0.557298	0.621538	0.933356	0.539051	0.888501	1.35294	1.03153	0.56998	0.58093	1.09179	1.07872	0.767089	0.690524	0.73991	0.308598	0.537471	0.317556	0.575445	0.659722	0.723514	0.448138	0.654564	0.784701	0.545427	0.428178	0.624689	0.245098	0.967534	0.319379
Afap1l1	2.52185	1.58883	2.97382	1.55137	2.05361	2.60309	3.58325	2.03448	2.67387	2.34262	1.59625	1.58387	1.53396	2.23323	1.2204	1.98003	0.645067	1.10964	0.812443	2.46809	1.25154	1.34667	2.82987	1.99446	2.22448	1.87445	2.01124	1.62696	1.82321	0.791734	0.962997	1.67886	0.917664	1.05064	0.788633	1.42504	0.564821	1.51428	0.711238
Afap1l2	0.503511	0.912529	0.657418	0.760546	0.683005	0.432331	0.739604	0.609471	0.941389	0.60771	0.963136	1.48883	0.833336	1.561	2.0156	1.13931	1.16832	0.37791	0.567362	1.31785	0.483909	0.480819	0.187847	0.447173	0.681976	0.385112	0.639135	0.532417	0.41677	0.623655	0.910334	0.748273	0.923768	1.21986	1.10608	1.44506	1.29967	1.23022	1.29292
Afdn	15.4584	16.2875	20.1793	26.7982	29.9968	34.2456	39.2724	38.3417	43.1743	46.0946	44.4157	43.2547	42.8343	40.1505	38.7805	37.4174	38.6267	15.4082	14.6942	14.6893	17.4774	24.6985	29.0378	30.6995	32.536	35.9865	37.3552	36.5411	38.0992	39.6508	36.4655	36.6413	35.3317	32.6716	32.6157	32.9796	32.0958	35.0044	33.1178
Aff1	16.5216	28.9548	26.0558	23.396	22.4096	21.7463	21.8896	21.9529	21.2648	21.059	19.9859	19.1684	18.5368	18.1235	16.0569	15.9367	20.1846	11.1836	13.3095	24.349	23.1947	20.4337	20.2733	18.919	18.3797	18.8587	17.0881	17.5222	16.5576	17.7602	14.152	13.9699	12.0539	11.3753	11.8738	12.7348	12.843	13.1622	12.0613
Aff3	0.725202	0.499075	0.381826	0.321927	0.394475	0.258864	0.355075	0.160576	0.207759	0.0608558	0.133015	0.0875924	0.190863	0.106053	0.00940291	0.0547468	0.293399	0.736956	0.530364	1.15485	0.669523	0.64247	0.758851	0.760858	0.527981	0.47463	0.584874	0.256431	0.221369	0.485973	0.146444	0.170247	0.0348445	0.0551501	0.270306	0.0487393	0.205927	0.108404	0.256592
Aff4	50.3369	88.4365	69.3074	58.0565	51.1851	52.3449	44.0741	36.279	37.4525	33.8176	29.5369	24.857	24.051	21.2608	23.3903	26.6576	21.2858	36.1738	51.7967	77.3041	77.1534	55.7687	56.2076	52.6659	45.2184	41.6969	38.3471	32.219	29.0916	29.0798	24.0354	24.5069	21.6757	17.9569	20.9053	17.6855	22.0073	21.3767	19.7217
Afg3l1	16.5958	23.2376	33.0762	43.383	56.2809	54.3911	58.6135	55.6395	54.651	49.1059	44.8377	35.5414	32.763	30.16	28.0456	31.2252	25.0953	15.1162	15.5176	22.3821	26.5615	39.7849	50.8779	51.6345	57.1918	60.0729	53.974	53.7165	48.4426	44.2766	39.9696	38.9685	33.0913	28.3559	28.9867	28.0429	27.0396	30.9558	28.6666
Afg3l2	21.1558	21.6774	36.5594	62.7774	75.2859	79.9636	84.6742	81.5189	77.9288	75.1288	67.7591	65.2843	62.1775	61.3853	53.8492	54.2927	47.0957	28.5688	23.3905	26.2966	36.1987	59.0254	82.4056	80.7823	89.0405	87.5796	88.4726	80.124	81.3706	84.0069	78.2585	71.1828	70.6124	66.5797	63.5484	60.9217	60.3484	63.1784	60.6668
Afm	70.4346	77.8216	56.8335	52.1941	39.0178	35.7416	23.443	18.5022	15.5499	11.7216	11.6356	9.84751	11.2212	8.92082	11.2826	15.7183	14.231	69.6412	74.2794	74.1804	66.2817	51.6986	45.3763	48.7637	34.6849	25.3102	23.3086	21.7063	21.933	26.2824	21.0606	20.6589	23.6285	32.9934	31.2056	34.031	36.9097	34.7786	37.5265
Afmid	109.636	148.185	123.842	145.01	144.267	166.904	177.605	201.534	208.793	196.794	163.607	169.893	139.661	133.521	143.974	128.775	128.162	102.488	187.524	250.613	192.597	218.984	260.67	261.041	283.074	339.981	332.374	298.816	287.225	253.269	199.278	191.212	152.831	128.712	140.048	142.397	126.567	152.621	150.739
Afp	8.18655	17.4794	11.6557	11.1827	13.0693	9.99667	6.67676	5.68907	3.50262	2.38732	2.38867	1.55343	2.64164	1.04383	0.105293	0.810828	0	3.90423	7.40378	12.2457	12.5809	10.1334	7.36087	12.1827	4.94815	3.62271	4.78355	1.94681	1.21952	2.33094	1.43293	1.43989	1.6171	0.89049	2.33134	1.32451	1.21003	1.65426	2.08213
Aftph	36.7911	35.9869	44.9751	59.3403	65.875	77.0546	61.4552	47.2549	46.9633	39.3381	35.2192	22.0456	23.857	17.9022	21.4876	29.7973	18.3256	28.8373	31.1274	27.6397	34.7198	41.9616	50.2251	58.2201	44.7687	39.2894	33.4673	27.1206	17.0064	13.2671	13.4571	13.3933	10.5056	12.6292	9.80222	10.2944	13.0391	9.83976	12.1878
Aga	1.18496	4.97865	3.53069	8.47717	7.2478	4.67421	6.09214	5.62742	3.05169	1.38355	1.5758	2.24036	1.15617	0.910096	2.38818	0	0.6684	2.14998	3.2218	3.78902	4.0982	6.51386	2.3441	5.87159	4.68432	5.61689	3.9583	3.45919	3.03618	2.96218	1.37281	2.04963	1.7516	3.72257	4.49829	3.86508	2.80129	2.36752	2.65317
Agap1	3.27795	10.3093	10.8812	10.8262	10.5012	9.21261	7.99638	6.98952	6.30254	5.27416	3.6873	3.65077	2.75186	2.21349	2.58092	2.47153	2.3075	3.08774	3.56449	9.45547	8.41589	8.05279	8.74179	8.36479	6.81922	8.77108	5.472	4.54889	3.9773	2.90621	2.42515	2.24459	2.14456	2.68882	2.38282	2.19365	2.66016	3.15706	3.02391
Agap3	16.3439	25.6017	39.7403	42.1894	45.3475	40.9002	40.4527	39.048	36.9465	31.668	31.8355	31.8533	28.1434	29.6232	31.7833	26.9384	37.9516	9.17038	11.7672	23.3994	25.6488	32.4783	34.1989	28.3193	28.749	24.5947	22.9267	22.4688	22.4454	23.4059	16.4537	17.973	16.7657	13.044	13.401	14.1145	13.3443	16.9862	14.4869
Agbl3	11.0453	9.93255	7.82649	15.277	11.1668	15.6359	10.2428	7.08572	5.42146	4.1118	2.00976	2.48118	2.99714	2.17334	0.117194	1.51191	1.55035	4.53695	5.69476	5.8652	8.06098	14.4324	20.542	13.7183	12.5299	5.1214	5.00828	3.20347	2.68334	3.12074	3.08072	1.1977	3.86887	2.47161	1.47211	2.69613	2.23645	0.55024	1.45895
Agbl5	2.62179	4.69763	6.02017	7.38047	7.70406	7.40521	7.64558	6.92012	5.29621	5.41303	4.01649	3.37983	2.12541	2.15158	3.674	2.92935	2.94037	2.62326	3.47584	7.35367	6.17109	9.06781	10.2894	11.537	11.1869	8.94321	6.25627	4.77258	4.50638	3.6395	3.97904	3.21161	2.86504	1.38662	2.60424	2.83218	2.13655	1.83014	2.31702
Agfg1	10.3713	18.0781	11.1969	11.7404	14.0394	12.621	13.3456	11.1933	11.7094	7.90789	6.42218	5.44018	3.99752	2.64908	2.61181	4.95401	4.46894	5.87853	8.06443	12.7087	10.5396	9.98066	9.20212	11.5785	10.7513	9.56034	9.19172	6.78843	5.27464	5.19815	4.24491	3.48579	3.15636	2.40019	2.55737	2.91429	3.67725	2.6167	3.74005
Agfg2	36.4835	61.9389	50.8201	72.0674	81.6393	94.2874	109.054	118.668	125.051	114.966	119.71	131.686	114.163	116.088	115.007	87.16	128.24	19.1389	29.9786	38.4055	33.8602	44.0111	55.81	54.3737	59.3902	68.5509	71.2127	75.0202	84.0575	81.2458	67.0809	59.4957	46.1609	41.6758	40.3367	40.2583	39.2331	45.511	47.5791
Aggf1	22.1077	22.0469	36.7709	51.4326	64.344	69.6654	52.2164	38.3515	26.9878	20.3817	15.5634	11.0978	12.4414	10.5107	15.8592	15.058	11.8072	21.1634	21.6471	21.4903	27.8501	44.4348	56.151	52.8637	42.2696	31.5189	23.914	14.6975	13.1468	11.9162	10.1417	9.61343	11.2762	11.0312	8.31529	9.31356	10.2776	11.5805	8.64945
Agk	3.89518	4.08221	5.18651	4.97226	5.02655	6.21978	7.38912	8.57312	9.10743	9.04205	12.0311	11.4924	14.9606	14.5884	12.26	11.5267	13.8577	5.80292	7.57035	5.97708	5.92881	5.92997	10.5769	7.06112	10.377	8.1597	15.2646	13.5399	13.7324	18.3543	18.0872	20.1771	23.209	22.336	23.4401	23.2892	21.071	20.6565	19.24
Agl	15.5501	26.3893	25.0305	27.1905	25.4361	26.6693	26.2782	27.5516	29.9403	33.1454	34.311	39.3629	42.5381	40.7809	37.5294	46.0485	38.413	14.7429	19.1368	27.3098	25.7443	25.0715	26.1812	27.0304	26.9822	27.5133	28.6028	29.7943	29.7709	33.4312	35.885	35.9653	39.3518	42.4416	44.0911	43.2351	50.7781	49.9903	48.6386
Agmat	99.5092	137.347	199.234	327.096	471.147	659.172	746.094	980.248	1061.48	1056.71	1150.06	1178.33	987.727	950.022	918.327	863.493	937.324	143.693	126.779	136.456	188.528	294.95	416.859	478.606	612.587	775.589	897.714	982.142	1176.28	1153.64	902.602	802.581	664.676	511.685	519.884	557.062	479.618	592.303	623.403
Agmo	82.3041	92.1834	41.3538	31.6327	28.6424	23.9732	17.9482	14.3212	13.7795	10.8733	12.0966	9.54126	10.2622	8.62408	6.06121	4.98889	8.02025	51.0289	86.0463	71.368	39.6635	25.1678	20.9562	21.1566	21.1072	15.1498	13.4429	13.9293	8.76433	12.1462	12.3722	13.4198	18.7266	21.3478	19.0722	16.1531	23.1703	20.6601	14.9832
Ago1	17.1992	44.7621	42.7202	42.5838	41.2848	38.7071	33.8871	29.8585	25.661	19.5802	16.6852	13.6414	11.8902	9.7453	13.8026	11.4348	9.76936	10.6432	16.1947	39.072	40.4895	39.404	41.1484	34.1982	32.9367	30.5253	24.117	19.8469	16.452	13.7681	11.7354	9.99562	7.89224	7.7877	9.95442	7.60853	8.44426	10.7836	8.80306
Ago2	18.7927	45.1514	56.8435	48.2766	41.0716	34.7686	31.6424	25.7633	24.6585	18.1921	16.2553	14.0003	10.9329	8.89983	11.3794	10.692	7.543	8.83072	12.1713	22.6744	33.2938	29.2552	29.9131	28.0746	22.8224	18.9066	17.2203	12.1199	10.645	8.372	8.80931	7.31342	6.75292	6.30719	6.23764	6.71652	7.18681	7.11582	6.85417
Ago3	3.41363	7.76738	6.24939	6.79087	5.43259	4.54961	3.96593	3.02375	3.07109	2.7749	2.44905	1.87944	1.56884	1.50461	0.947551	2.23278	1.99902	2.27526	3.4746	4.61303	5.36333	3.65951	3.67458	3.63521	3.48783	2.77075	2.73818	2.85056	2.00221	1.29484	1.5226	1.26375	1.11946	1.18789	0.832329	0.96583	1.3695	1.10206	0.926472
Ago4	2.799	4.46885	4.7864	3.21291	2.73046	3.04055	1.80671	1.48701	1.28403	1.10126	1.17875	0.606141	0.67003	0.370966	0.492475	0.548844	0.326934	1.45229	1.96242	3.17392	2.88805	2.97036	2.17415	2.20254	1.97713	1.07266	1.34177	1.12446	1.11945	1.32743	0.699148	0.745039	0.679358	0.594039	0.500949	0.597261	0.382368	0.316983	0.914532
Agpat1	7.99465	19.8557	14.2376	9.76284	8.84608	3.29165	3.40112	1.95496	2.4226	1.98129	1.85193	2.16879	2.23284	1.97679	3.06058	1.82632	1.00622	6.3093	9.50014	17.4459	11.8739	10.5769	8.75843	5.93432	2.90923	2.09931	1.81392	2.87697	1.41584	4.08855	3.47632	3.01691	2.82136	2.20778	3.36915	3.38609	1.58454	4.55356	5.11553
Agpat2	166.668	175.218	147.555	163.548	136.282	94.5318	59.1844	45.3487	42.1237	48.9829	46.0309	65.271	73.423	61.5703	61.8562	60.7789	70.984	138.359	150.351	151.804	138.601	153.427	134.678	97.3739	73.0516	66.5984	57.9956	53.8069	79.644	65.4802	82.68	89.8296	89.0955	81.3813	79.0108	76.4303	67.3221	69.4025	72.6859
Agpat3	181.415	347.057	265.724	185.698	143.965	95.3313	58.798	45.9192	38.5313	34.9271	37.2837	38.158	44.1772	43.4083	45.656	30.9751	43.0592	111.095	169.834	278.305	209.082	149.022	123.103	76.4866	55.432	47.0202	42.5706	41.5279	41.3141	50.5188	49.705	51.2074	46.0945	46.8348	49.7858	47.4937	43.7555	44.5461	55.533
Agpat4	1.10637	0.784506	1.72284	0.625221	0.339133	0.708844	0.27983	0.38922	0.18414	0.0822094	0.599326	0.27073	0.315001	0	1.19974	0	0.0603036	0.711421	0.506771	1.28918	1.05043	0.605876	0.608804	0.373154	0.0545812	0.277176	0	0.209621	0.149148	0.12844	0.213278	0.39645	0.427634	0	0.305699	0.132639	0.0702741	1.21456	0.208373
Agpat5	5.23814	4.11587	2.36297	2.47962	2.21852	2.73873	2.11737	0.62428	0.920885	0.39078	0.788838	0.423403	0.686183	0.441966	1.24164	1.43115	0.628233	5.48157	6.99537	5.11398	4.16154	5.34916	3.14292	2.75091	2.22982	1.76551	1.49564	1.41561	1.09006	0.455982	0.83048	1.4608	1.75602	1.64295	1.16168	0.850498	1.39682	0.839439	0.760876
Agpat9	25.6745	22.2484	11.1308	10.5228	9.96563	8.48934	6.99141	4.2752	5.11667	3.06201	4.12687	4.4831	2.69043	3.22276	4.33001	3.29736	2.7387	10.9601	19.0563	17.3603	10.9407	6.27144	6.89336	8.39778	4.68671	4.48013	5.40059	3.08492	4.28893	1.76944	3.5609	2.51479	3.6559	3.14106	5.26044	4.68232	4.45511	5.28457	6.07831
Agps	9.47758	14.1076	10.6538	8.4326	8.95468	9.06016	8.48842	8.25719	7.80714	7.45568	6.87658	6.32687	5.51436	4.0468	3.76088	5.51451	3.57534	4.26139	4.95039	10.0937	8.08529	6.09297	7.6067	7.44874	7.64538	7.09004	6.75331	5.93852	5.10784	3.35855	4.71857	4.14704	3.42438	2.67377	2.46017	2.21935	3.49102	2.84988	2.89165
Agrn	3.13039	3.75208	4.35441	3.25923	2.61433	1.89752	1.3153	1.06104	1.20377	0.475631	1.05297	0.555428	0.89043	0.602379	0.951242	0.699013	0.677208	2.92645	2.40462	3.28568	2.89288	2.9097	2.72909	0.979551	1.52036	1.0123	0.615029	1.07913	0.806688	0.800676	0.996618	0.955559	1.18075	0.920855	1.22204	1.50002	1.21359	1.37091	1.84829
Agrp	0	1.2922	2.11736	0.414041	0.407317	0.713274	0	0	0.6934	0	0	0.271802	0	0	0	0	0	0	0.518007	1.15135	1.18198	1.25651	0.195617	0.271336	0.193314	0	0	0	0	0	0	0	0	0	0.21565	0	0	0	0
Agt	152.089	182.86	123.603	110.886	106.179	88.0238	57.2569	40.6698	30.6239	23.6561	22.144	26.0058	28.95	31.4787	16.9032	23.8509	41.8315	126.998	127.555	138.993	108.971	104.623	104.214	97.787	83.5006	69.2381	53.6228	46.8339	53.9688	51.3789	63.441	61.2735	77.9858	76.4045	106.583	107.265	96.7666	120.737	156.898
Agtpbp1	12.363	15.522	19.7434	21.1482	18.0848	17.5303	17.6578	15.3841	12.6903	10.7777	9.36528	8.68019	7.50995	5.27613	2.52409	6.70211	4.63217	6.48912	9.27676	14.355	12.9841	12.0423	15.2528	12.8791	11.7203	10.8418	8.73343	7.54605	4.38397	3.64905	5.25873	5.08661	4.36398	3.66114	3.02235	4.53012	4.79943	3.25415	2.30907
Agtr1a	67.5905	75.3471	48.8729	37.2842	32.6298	31.9032	19.8404	14.4253	13.5224	8.72192	10.1178	7.02427	9.88498	12.2872	6.38569	10.3777	7.32752	34.466	53.1034	53.9531	41.524	28.3908	29.841	25.0572	17.7966	14.7678	12.1816	7.48276	8.51813	10.8719	13.1245	11.1318	16.3469	21.0241	19.9174	14.0732	16.3839	16.5813	14.0711
Agtrap	2.61587	4.2859	4.4421	3.32253	2.66864	1.95726	1.67922	1.27219	1.07801	0.374846	1.02719	0.690635	0.752949	0.685145	0.332917	0.712957	1.18844	1.70956	2.85096	4.40239	3.42386	2.32323	2.6336	2.01863	1.51303	1.2155	0.64026	0.771989	0.411963	0.641926	0.516727	0.466716	0.74543	0.505077	0.770167	0.573218	0.606461	0.501901	1.34302
Agxt	112.76	141.603	207.798	366.926	454.272	642.358	845.522	1098.94	1311.6	1458.74	1692.87	2121.66	2174.14	2334.14	2409.78	1850.88	2416.68	155.655	138.635	128.334	181.443	299.88	425.026	504.866	656.112	846.962	943.972	1147.49	1509.72	1547.55	1614.35	1651.52	1483.12	1291.3	1267.2	1259.59	1083.29	1186.05	1217.33
Agxt2	25.8261	25.3358	26.0003	24.4544	30.2403	46.9429	44.8325	51.8188	71.9517	71.2204	81.595	98.1132	104.616	105.154	99.1544	99.3126	87.64	41.1373	47.0119	50.2298	47.5926	46.2083	54.7906	64.8551	72.7482	75.4501	99.7837	107.844	125.734	136.426	148.971	176.902	180.866	189.466	215.768	216.702	225.477	224.025	190.248
Ahctf1	30.0767	34.0492	40.2363	50.4316	64.1759	74.5804	69.5047	65.8587	68.4672	60.784	60.2462	52.4542	51.0239	40.4799	41.6541	53.007	33.1315	13.5123	13.8321	16.9154	19.7513	21.1685	26.1984	29.2898	29.6017	25.9699	27.0667	23.4186	20.4177	19.7685	19.9152	17.9639	17.8421	15.3819	14.4592	13.5458	17.9113	13.1936	15.6519
Ahcy	93.5875	170.256	131.799	122.183	80.7602	63.7539	52.5673	48.1515	46.192	45.9464	45.8173	52.3354	52.5493	35.7933	42.6411	47.7617	76.243	69.1287	175.349	214.336	196.385	125.877	100.752	88.4648	79.9309	66.6191	67.0217	68.5349	59.4671	74.2957	56.9965	66.7944	67.2896	78.4555	63.1918	58.7917	66.6318	65.3114	52.2174
Ahcyl1	112.17	146.38	72.4166	75.5616	78.7811	92.1728	90.671	104.206	106.163	104.077	111.686	102.389	93.8289	83.9026	78.1397	85.0083	70.724	63.3125	107.95	125.439	84.078	69.7528	80.1666	91.3955	94.2629	95.2687	110.811	111.849	98.181	105.748	89.254	80.6202	70.1038	61.6296	55.176	51.4671	60.7443	59.912	55.6764
Ahcyl2	13.156	25.4613	15.7033	12.353	9.66822	8.2969	10.0125	10.7036	11.8446	12.4873	13.7943	15.3023	13.98	13.4915	13.4506	16.1017	13.5865	6.49952	10.261	20.5592	12.4665	7.06056	7.40893	6.80548	7.47504	6.49292	7.53585	8.47021	8.61539	8.69877	8.82575	8.48209	8.85777	8.57644	7.113	7.18585	7.03752	7.49119	7.22288
Ahdc1	5.13079	9.20696	13.2415	12.8338	16.7858	15.5234	15.941	16.77	16.1894	17.1718	17.4176	18.027	16.7501	20.4616	26.5949	15.5168	24.9575	1.86912	2.03381	3.93732	5.49433	7.30569	8.55911	7.29548	7.08784	7.5299	7.31021	7.98403	9.53029	7.4338	8.64272	7.77584	7.89571	6.67684	8.31775	9.87095	8.53114	11.6192	9.85547
Ahi1	0.185875	0.959277	0.729813	1.38799	1.46013	1.15594	1.41357	1.36743	2.04733	1.697	1.78871	2.03164	1.86733	2.00274	1.57036	1.39813	1.10334	1.47025	1.29946	1.41459	0.870392	0.572482	1.71494	1.71879	1.42371	1.40627	2.19738	1.42127	1.74784	1.17842	1.54002	1.55268	1.0213	1.60371	1.57639	1.31821	1.77964	1.20089	0.89882
Ahnak	3.10195	4.40024	7.14939	9.86716	9.0365	12.6912	10.1708	10.0345	6.37023	3.41441	3.31545	3.11328	2.99904	3.29872	6.01935	4.36153	3.38411	6.0679	4.65683	5.49392	7.23936	12.3569	14.7445	14.5363	13.0211	14.3741	8.07456	7.73404	5.20576	8.06181	3.10114	3.08921	4.61465	4.20458	2.75901	2.79402	1.55255	2.37603	1.76649
Ahr	50.2035	55.531	29.4214	27.9786	29.2937	30.6384	32.0933	34.112	35.2164	33.9749	34.5978	40.2245	38.6068	34.0335	37.53	30.9147	38.5364	16.4808	29.1904	34.2995	23.0562	19.5138	20.0037	22.3355	22.8326	22.3215	20.8829	23.1583	18.1058	22.0333	24.0736	24.4905	24.0993	23.4222	24.4083	22.2852	25.7128	24.7838	23.9287
Ahsa1	53.0511	46.9149	77.3908	150.936	223.76	282.648	344.279	421.923	477.239	501.753	475.417	465.582	400.348	378.908	380.384	328.857	321.996	56.3491	46.919	57.3067	72.5217	105	167.405	218.145	259.376	317.26	364.176	362.936	397.346	392.827	331.18	317.849	246.426	213.029	203.902	216.313	200.717	236.605	215.554
Ahsa2	17.3426	19.9446	18.4455	27.6746	32.95	38.4744	44.2078	42.7556	49.6702	57.4204	44.8826	34.7698	30.8578	23.4627	33.8562	30.6832	27.1951	14.0483	16.5732	17.977	16.3566	18.6018	25.665	29.9199	31.3832	36.1794	37.2381	37.8503	29.5319	24.5152	19.719	18.9229	16.7141	12.792	14.8069	16.1672	16.3843	18.1024	17.4762
Ahsg	4601.63	5331.09	5936.5	4412.98	2896.62	1954.35	1206.49	868.733	672.335	673.205	664.604	784.204	798.872	785.482	744.245	802.354	821.182	2736.65	2845.92	2948.03	3165.74	2779.96	2514.08	1938.91	1531.76	1319.5	1049.01	1019.85	1146.23	1195.97	1337.28	1536.18	1798.85	1933.89	2486.52	2321.51	2021.69	2349.72	2801.41
Aida	11.034	18.1867	11.4584	14.8136	9.70684	6.33168	5.40589	2.85489	2.67189	2.8844	1.52465	1.49195	1.02309	1.15638	1.20709	1.30447	0.668171	5.70133	9.71561	16.3493	13.6131	10.9414	11.0897	6.65322	4.79242	3.2967	1.20568	1.71382	2.11031	0.998427	1.9468	1.63059	1.58355	1.14355	0.92879	1.47751	1.0897	1.32328	1.39595
Aif1	3.59901	3.66632	3.61962	6.71379	9.54488	14.2684	9.85486	12.9663	21.6526	29.6341	29.2842	31.7174	29.1646	27.2486	27.9345	28.225	20.3304	11.6906	10.3061	7.50429	5.06464	12.9466	16.1361	14.8786	22.2312	20.9804	27.6389	28.9043	30.7182	32.7572	23.9938	18.764	20.6156	12.9079	15.0052	16.3025	12.7589	10.6517	10.753
Aifm1	12.5232	12.5172	21.5758	31.7375	41.7735	64.8561	80.8276	94.6686	124.361	154.414	189.686	228.116	261.961	275.091	256.26	257.283	277.094	22.7598	21.8433	15.9325	24.3143	36.9757	43.6276	68.5443	88.9829	100.72	130.109	146.945	177.467	212.27	232.377	273.409	284.391	307.102	355.715	367.369	374.994	407.477	385.021
Aifm2	13.6894	21.6973	20.1391	24.2955	26.7911	31.1006	42.0513	43.5656	50.3383	57.5772	55.2207	67.2382	67.8994	74.1464	67.2036	78.1545	105.277	10.6239	12.6435	16.7466	18.5023	21.4567	27.4534	23.4029	31.7398	34.3542	38.8936	41.8147	52.3293	53.4802	55.2769	50.9168	50.131	47.7139	43.8038	40.0913	35.4326	41.8185	45.2603
Aifm3	0.94366	2.53654	3.71832	5.18638	5.34007	7.96896	8.0631	8.14119	8.61966	7.038	8.38875	5.62983	5.65457	6.93305	5.29726	5.24097	4.23246	1.87696	1.94019	2.70525	2.94218	5.99681	6.94649	6.31398	7.78525	7.99915	6.08151	6.52384	8.3947	7.39094	6.12399	5.27068	4.93807	4.41849	4.43849	3.57011	3.33916	3.3556	4.36728
Aig1	12.2519	21.9058	22.0271	21.7386	14.3463	10.0248	7.15818	3.95434	4.47206	3.39842	1.68483	4.37253	6.39161	5.43779	10.1272	9.69583	6.37084	13.6133	16.5048	16.3834	17.9852	13.5481	13.3715	11.1802	9.70474	8.34093	6.16709	4.98545	4.28735	7.26705	9.25998	7.62193	8.47429	6.61978	12.0695	10.3536	9.31049	8.27078	9.81523
Aim1	7.95511	14.2951	15.5346	19.3567	20.2807	22.7921	25.922	27.2498	27.6166	28.2146	27.6613	29.329	29.019	25.0334	27.656	28.5934	27.1216	10.4631	12.3574	13.4585	14.7933	18.6302	25.5029	26.5781	26.2226	26.7948	29.3702	26.8777	28.3536	31.4955	29.0404	28.4134	25.9289	25.1669	25.2241	23.8618	25.4893	27.2782	24.323
Aim2	5.37663	8.18844	5.04018	3.58602	1.94463	1.24878	2.0782	0.825461	2.5166	2.13142	2.09461	1.26594	1.45417	1.07113	2.95896	1.50031	0.734201	3.9324	3.36925	8.16486	3.78457	3.29383	3.41571	2.41176	1.32433	1.35573	1.13001	1.13709	0.78641	0.919895	0.971096	0.727377	1.09497	1.62153	0.593061	0.901116	1.09925	1.16957	1.1269
Aimp1	59.0574	56.9093	81.078	54.9525	36.1541	33.8865	32.4448	35.9209	37.6807	45.3767	59.8285	63.8792	76.3686	83.8456	94.1946	80.5869	98.8206	66.0382	68.1374	62.7444	79.4896	52.9777	35.3599	33.7025	33.919	43.0715	45.3722	44.1178	56.1323	57.2271	52.5093	75.6552	71.2753	66.9389	63.0707	64.2188	66.7814	53.5466	64.4588
Aimp2	6.9852	10.9309	13.4282	11.8949	12.1234	16.8299	19.3376	20.2546	20.6675	21.1944	31.4277	42.4243	45.6403	42.8858	48.8311	43.4177	55.5148	8.06938	6.88988	12.462	8.6326	8.64803	11.5325	13.3709	13.6879	17.7627	19.8448	23.7496	26.3606	35.6725	37.1753	44.5197	54.7132	39.8391	39.2661	43.2625	38.1839	39.6279	42.6511
Aip	11.9173	13.6517	25.8185	24.9197	27.8404	29.9385	32.2584	30.5622	29.8695	35.0452	35.3758	44.2036	46.1843	46.7932	61.9469	47.5703	74.2835	7.70383	10.9005	10.6721	16.6904	24.3768	29.4012	25.3701	20.5507	23.2114	18.672	20.7368	29.4617	24.675	28.1994	31.0114	25.1477	17.4413	18.4432	20.0681	17.0989	17.9856	19.3425
Airn	4.2928	4.90483	2.25267	4.00084	5.01432	1.77083	0.495156	0.492475	0.867241	1.2796	1.05211	0.258306	0.207092	3.56678	0	2.32201	0.737047	1.8951	2.43684	2.30697	4.57732	2.40722	1.34249	2.76618	1.23029	1.97474	0.804856	0.919075	0.171427	0.223588	0.766449	1.28743	0.619514	0.263615	0.423926	1.15052	0.365777	0.382375	0.119875
Ajuba	3.88661	5.83364	5.75571	4.64292	7.05206	5.36108	6.71998	7.33394	7.23515	6.7607	6.56013	6.87557	5.26618	6.31279	5.58181	3.43999	7.01069	2.575	2.88014	3.78315	3.37378	2.98829	2.97335	3.86146	2.79953	3.06112	4.28887	3.36636	4.04079	2.76105	2.44757	2.15086	1.86733	1.84942	2.51157	2.21749	1.63499	1.78978	2.28428
Ak1	0.766015	0.526999	0.132243	0.898176	0.689293	0.436778	0.10333	0.352042	0.0567827	0.456929	0	0.0834989	0.291617	0.932528	0	0.310395	1.52964	0.151366	0.334471	0.59535	0	0.160392	0	0.0691077	0.202058	0.205466	0.119463	0.145433	0.414919	0	0.353565	0.0918661	0.462257	0.139878	0.169994	0	0.325083	0.102344	0.193207
Ak2	177.441	203.452	181.953	267.915	269.705	306.52	365.646	442.748	546.083	636.944	717.789	843.232	763.848	751.577	749.73	647.595	712.304	121.009	168.892	214.701	169.64	220.12	274.61	289.096	317.158	385.191	494.269	596.57	684.221	728.235	625.227	559.929	448.227	373.722	368.359	379.839	350.299	419.615	405.793
Ak3	523.249	768.155	471.115	589.614	641.683	710.583	707.753	605.815	472.265	325.21	244.617	173.616	161.707	144.809	168.922	151.448	145.097	345.246	597.821	799.752	548.372	569.783	680.297	796.313	762.11	735.232	577.402	363.603	255.018	224.063	190.522	184.242	173.983	160.849	157.282	150.764	168.969	164.262	149.679
Ak4	67.3036	151.796	96.5144	70.5813	68.8873	66.2446	61.2831	69.7913	75.815	64.6528	61.2582	52.9687	38.4784	33.5343	32.4254	36.6816	24.0132	53.5452	94.5499	220.332	162.447	103.178	92.0574	94.8392	95.5514	109.099	119.587	111.993	88.7231	77.1222	65.2295	55.1669	48.8298	43.6035	44.2104	44.1086	46.0714	44.9179	41.1039
Ak6	12.6738	10.0048	13.5935	27.9252	29.8202	47.2327	47.4843	42.2142	38.2987	30.5489	22.2095	18.3938	21.8044	14.3522	12.6543	22.0712	14.1831	16.1615	11.342	11.0262	16.7308	18.5633	25.9504	35.3656	31.7536	26.1219	35.3917	25.1371	14.216	13.1477	13.5963	11.1248	11.2185	10.1012	11.1256	11.0666	9.47918	9.53412	7.37811
Ak7	0.526589	0.293357	0.590964	1.47257	0.957742	1.70239	1.34544	2.28702	1.22822	1.61338	0.601	0.372146	0.51185	0.213073	1.03042	0	0	0.775512	0.941929	0.571669	1.28969	0.976252	1.28449	1.41303	2.00775	2.10687	1.71832	1.30373	1.45275	0.952326	0.887744	0.854858	0.846157	0.40254	0.181754	0.315307	0.291642	0.886778	0.331173
Akap1	36.8315	47.4871	58.1763	54.8802	50.4319	42.9502	38.346	37.1991	34.8674	34.4093	31.9438	34.9203	33.3747	32.1006	32.9914	30.7246	26.3411	22.0734	24.4478	30.9429	34.0336	33.2431	34.2354	27.3646	24.7053	24.9951	23.212	19.9088	25.2282	23.9668	24.2059	28.8494	32.6077	33.2808	37.6539	36.6753	29.7543	30.197	39.0624
Akap10	11.9193	16.4541	17.7374	21.0901	19.7538	19.187	17.1014	12.489	10.9786	8.28307	7.75282	4.09274	3.91596	3.9238	5.49352	4.7584	2.61225	7.47919	8.43473	12.4997	15.0559	15.8595	15.2453	16.8849	14.9487	10.24	9.28106	6.67119	4.2782	5.96747	3.11722	3.69287	3.23136	3.51933	2.8923	3.01137	3.57608	2.8984	1.92554
Akap11	4.95112	13.8968	9.51898	15.7846	17.9955	15.7616	11.9863	9.17331	8.3104	7.70397	13.0968	7.96263	6.66964	8.56369	6.35745	4.14209	9.95791	6.8383	6.33971	3.30449	7.00179	11.1039	13.3541	13.2975	8.18194	8.2457	7.68408	8.6585	4.8937	7.06648	4.16551	1.55206	4.46111	2.00919	5.58141	0.741721	8.80926	6.11229	3.33875
Akap12	1.28798	1.1961	1.32949	1.54028	1.95705	2.08283	1.65222	1.52124	1.80428	1.80584	1.76964	1.8981	2.13128	3.17874	4.11191	2.48186	2.42258	1.05165	1.51554	1.12438	1.32438	0.959467	1.74972	1.13883	1.38068	1.18246	0.746841	1.26262	1.18233	1.29418	1.09438	1.30049	1.25589	1.4751	1.13264	1.8887	1.41656	2.37845	1.39166
Akap13	17.5949	32.7527	35.8467	34.2698	34.1627	36.1976	34.9385	35.3136	38.0878	38.5746	38.3963	36.6243	35.4539	34.4467	34.5364	31.7266	36.369	14.0706	15.5628	30.7617	33.0637	33.1327	32.8875	35.4549	33.6288	33.1955	37.059	31.4321	31.7779	32.1695	29.4317	28.7993	26.8215	22.9895	26.5164	26.9705	27.608	29.1989	28.7218
Akap17b	4.16998	6.25273	3.19997	3.87165	3.98592	3.75396	3.26997	2.6874	3.27236	4.17897	2.48858	3.14424	3.3233	2.0749	2.79514	2.9807	3.04017	1.85825	2.91963	3.55853	2.58092	2.00406	2.09491	1.61065	2.25887	1.68566	2.50962	1.98147	1.58095	1.72616	1.68388	1.23783	1.40257	1.698	1.56139	1.21159	2.09251	0.978342	0.74898
Akap2	3.81169	5.50025	3.95255	1.95887	2.90482	3.69011	1.75876	1.82463	2.85926	3.50012	2.85013	1.85241	2.96954	3.8246	4.01216	2.42418	3.25127	4.02068	4.03097	5.22489	3.68014	2.89431	3.2794	3.69659	2.93918	2.40141	2.90753	3.05366	3.03853	3.20026	2.22323	2.37677	2.36073	2.0785	2.39459	1.78458	1.19048	2.29978	1.71544
Akap7	6.88008	5.95217	4.48864	3.83715	5.32866	4.73616	5.30561	4.33958	2.70127	2.79074	1.91412	1.09851	1.17001	0.754846	0.743576	1.43711	1.93222	7.99219	9.7661	7.20497	5.83551	6.12048	7.34932	9.03444	7.45924	6.82351	5.51416	4.26189	2.36774	2.21174	1.74345	2.14681	1.62379	2.15667	1.9676	1.82305	2.54209	1.58385	2.32233
Akap8	18.3817	22.8226	17.0794	15.3399	14.8868	17.3854	16.1614	16.0895	16.4061	19.7727	21.4557	22.7537	23.0495	27.1647	27.4906	30.7136	23.7554	9.35265	13.9765	20.5673	13.4327	11.6275	10.4893	14.1102	12.2104	12.5071	14.9315	14.2252	14.9229	13.4581	15.2564	15.1776	17.3839	15.9782	18.4647	20.9259	23.0331	23.2161	20.4067
Akap8l	8.01405	5.38625	9.39921	7.68238	11.102	8.45012	11.4648	11.7618	12.9336	20.6955	16.9473	20.5643	25.2339	29.9669	27.9854	35.1699	31.9706	1.81805	3.58286	6.0876	5.89056	5.62336	5.97689	5.78697	4.77219	5.00266	6.24219	6.27893	8.17376	8.40106	8.39433	7.91885	8.42494	11.0328	12.2523	15.384	14.7536	15.5011	14.9311
Akap9	11.678	10.8557	16.1444	15.5882	15.551	20.0396	15.1354	11.9984	13.6038	15.6203	13.6387	10.6068	12.1002	9.45007	9.93204	16.9652	11.1523	15.1632	15.2311	13.5701	15.2779	14.5905	16.064	17.1448	14.7574	12.399	12.6073	9.87531	8.63612	9.57151	7.29633	6.29014	6.10469	6.08939	6.18791	5.81956	6.79687	7.87749	7.54296
Akip1	28.271	20.5814	25.2843	44.8377	46.4151	55.7564	50.3716	43.3218	47.1796	37.5961	50.1607	46.576	44.2939	40.7355	33.9752	32.5257	39.5388	24.4173	36.0952	20.4148	25.1636	38.3775	47.0038	63.8667	47.1749	35.9263	43.2918	35.1631	37.9362	44.1485	31.4332	39.7093	29.5833	18.4305	18.6129	17.3275	20.8315	14.5006	24.2976
Akirin1	52.4686	55.6918	25.7185	26.0924	27.1121	31.4601	31.4462	39.0301	40.9648	35.3235	36.4257	28.0834	26.394	21.6039	19.8368	17.1931	12.9054	25.4223	39.8262	32.7679	22.3141	19.7069	21.4416	19.7116	21.7068	22.327	21.2989	28.1723	23.3531	22.8307	19.0389	15.3069	14.5485	12.7315	8.93562	11.5139	12.1763	11.3257	10.4373
Akirin2	29.9959	37.2378	31.9504	32.0314	40.386	37.2676	48.0108	51.9516	51.3431	44.4755	54.8831	48.6934	39.8127	39.8615	35.7846	31.2843	39.9651	20.6092	29.2654	27.7652	27.7569	30.7179	35.4717	33.4599	40.3615	35.9102	40.2209	40.572	37.5461	40.6817	34.3362	29.929	26.0329	26.6714	24.3695	22.8088	25.2358	26.3151	22.861
Akna	1.03914	1.86391	4.54936	4.7765	4.19545	3.5328	3.49916	3.36797	2.8027	2.86262	1.75669	1.63767	1.12405	1.24431	0.982287	1.6064	0.832459	0.594079	0.812611	1.78275	3.75261	2.59788	3.13462	2.37418	2.11685	2.69876	1.63752	1.47604	1.22699	0.85772	1.13512	1.36243	0.848696	0.614594	0.542255	0.7802	0.882293	0.697448	1.02279
Akr1a1	295.946	298.487	306.379	451.201	495.873	652.981	804.314	903.969	934.938	846.083	856.487	970.552	999.063	1051.64	1063.99	921.568	1077.29	237.586	314.656	346.865	300.369	362.969	488.72	529.505	654.039	805.794	831.834	772.787	761.628	744.2	753.773	834.909	843.241	727.367	773.56	722.039	659.511	665.516	659.817
Akr1b10	0.313273	1.18016	0.662363	0.936804	1.42625	1.51096	1.01252	1.68736	1.75709	1.58758	2.24794	2.03699	2.71564	2.57857	3.53383	1.66116	5.04921	0.324969	0.215646	0	0.964138	0.258074	1.40952	0.670268	2.76085	1.32178	0.893084	1.72646	1.62173	1.24585	3.18404	1.91625	1.91274	2.14491	2.36551	2.07357	3.45127	0.820938	1.54588
Akr1b3	18.3559	18.5196	14.1642	16.9707	20.9183	28.131	39.4893	62.2872	92.3028	121.997	155.688	221.221	248.033	301.336	280.005	297.814	268.661	13.1119	14.0923	14.584	17.9525	17.8951	20.7464	22.7337	27.465	38.4067	55.9615	89.5513	108.327	131.586	162.837	204.579	213.753	228.566	211.056	209.499	167.343	166.57	150.058
Akr1b7	0	0.350922	0.46619	0.453546	0.111027	0.193789	0.0920547	0.457832	0.705794	0.39801	1.37119	2.22017	2.4427	3.03883	0.945787	0.361031	3.82627	0.353372	0.70365	0.869472	0.393353	0.280584	0.109441	0.607924	0.353058	1.52672	0.321464	1.10384	0.960351	1.04221	1.03448	1.60159	1.84854	2.33369	0.988684	1.07316	0.227398	0.713548	0.559536
Akr1b8	7.23763	7.65502	6.39601	8.06995	11.0596	11.3961	12.6546	14.8367	14.44	13.3677	21.192	23.8694	27.5796	30.8598	27.5384	28.9938	25.1549	3.86059	4.3444	7.10284	5.72803	7.99748	9.0473	6.81102	7.3807	9.38647	12.4089	13.7842	12.7855	13.0685	15.6543	20.1701	19.2093	17.6132	24.5245	21.5185	22.4701	20.9403	17.3442
Akr1c12	19.3761	28.8858	39.8092	58.3449	79.4473	112.137	111.271	124.462	159.748	171.537	187.393	230.004	265.132	261.118	247.073	315.471	255.497	44.347	42.7848	31.1576	42.2844	63.5749	85.2718	110.425	112.521	138.749	151.248	171.218	212.591	199.567	248.529	276.641	286.777	284.007	312.941	250.038	257.54	247.545	225.563
Akr1c13	83.0033	89.7247	105.569	165.345	151.584	176.544	158.547	146.909	178.391	193.583	225.686	254.458	305.082	297.719	258.908	334.259	272.534	102.879	125.384	112.411	136.02	181.749	222.347	202.041	172.263	146.847	176.385	179.899	187.972	220.28	236.1	277.282	279.795	312.277	292.558	288.056	265.601	251.93	225.581
Akr1c14	534.368	616.622	256.246	268.65	248.99	306.077	334.238	327.145	408.573	409.917	497.925	526.799	653.718	550.602	535.581	828.589	525.737	465.488	724.187	743.082	433.993	312.078	350.15	453.439	442.732	409.563	489.221	505.443	403.648	468.15	544.597	567.11	561.547	651.068	520.304	455.196	546.482	422.531	375.034
Akr1c19	6.53488	12.5895	12.4252	21.4402	32.0505	44.0526	50.4661	49.9216	61.9667	67.2404	74.5715	77.8616	86.828	78.8722	72.5457	88.9499	75.7789	12.7935	14.3889	16.7887	29.538	35.8358	41.9326	60.7742	66.1282	72.6131	71.2333	80.4399	68.8052	87.623	99.8687	98.4868	104.337	99.1926	77.8494	77.0556	78.4384	65.2971	67.0682
Akr1c20	97.2656	58.5949	59.8372	94.8752	124.61	166.488	219.659	239.442	290.859	306.496	358.782	382.138	406.748	314.389	309.687	435.85	332.828	109.855	102.491	70.6089	74.7699	98.4437	118.554	211.14	233.083	242.107	327.158	358.806	304.873	335.2	371.593	356.439	343.815	341.746	257.442	240.351	293.214	223.573	193.943
Akr1c6	297.794	296.404	351.767	615.804	783.944	1097.59	1357.61	1528.39	1956.22	2083.01	2796.83	3305.28	3799.91	3184.82	2933.28	4509.57	3036.38	577.663	575.424	465.222	611.314	829.589	1015.91	1578.67	1873.99	1821.36	2369.66	2956.27	2893.21	3360.31	4261.67	4342.31	4272.54	4386.13	3337.25	2901.01	3232.53	2626.96	2211.43
Akr1d1	316.913	313.116	145.106	158.696	172.529	186.105	217.708	220.956	265.531	268.242	308.795	348.13	373.799	343.219	320.793	403.624	336.101	290.804	454.24	443.031	261.841	210.32	239.297	308.599	301.635	332.213	367.835	407.166	389.089	413.042	476.963	483.416	491.66	456.562	372.928	351.996	374.941	322.026	305.066
Akr1e1	32.1912	26.2339	24.442	34.2806	35.2495	43.3467	42.7528	40.6145	57.7352	69.2351	70.3629	89.1029	100.809	89.5277	96.3199	93.8529	110.999	26.222	38.6507	36.2624	34.1555	39.6381	35.9246	44.8914	47.1188	49.6551	60.4051	60.7995	77.7543	83.5159	88.9598	91.4466	76.0288	67.2694	63.347	57.6885	57.29	59.5325	67.3432
Akr7a5	28.6319	39.684	70.5125	133.688	206.375	266.35	328.357	399.102	408.01	377.449	343.194	295.961	225.976	227.934	258.115	209.731	238.978	37.4963	31.5108	37.5139	56.6968	129.156	211.827	230.545	290.335	351.416	383.576	370.247	353.297	312.202	231.512	201.634	173.229	142.911	145.833	163.922	137.777	178.651	175.632
Akt1	62.0868	85.7444	118.982	146.795	138.337	127.566	92.358	68.8681	50.8643	39.1513	29.6813	28.8227	21.7817	22.8047	29.4732	23.5604	21.0892	38.7519	53.3678	94.3718	103.907	139.382	147.072	114.548	85.4458	64.6384	44.3693	33.0359	30.3136	27.1889	25.4097	21.3323	20.8759	18.2627	18.7738	17.4584	17.4885	17.8725	19.79
Akt1s1	68.2566	79.5455	72.4564	96.2088	135.084	130.937	146.204	140.344	126.09	92.8988	84.5607	69.008	55.2864	69.8853	84.8579	58.0514	65.2247	29.8216	44.4046	46.9275	48.0983	68.6182	86.8346	78.8349	80.9681	81.6194	67.8458	63.2834	60.3199	54.5588	41.2489	36.7694	35.0608	29.961	28.6367	33.7935	32.0847	36.2431	33.3226
Akt2	83.3145	144.807	134.204	144.041	135.571	129.847	115.327	107.982	88.1404	76.1465	60.5729	60.1898	47.3062	43.373	47.7541	45.096	38.4326	49.1896	83.8329	153.809	120.652	139.746	147.187	127.357	115.566	108.182	81.9076	65.8247	63.7654	47.6655	43.7848	43.4141	35.0579	31.0743	33.5392	35.2722	32.95	37.9821	37.1916
Akt3	1.36425	3.89441	2.96196	2.60721	2.05872	1.72512	0.876355	0.561005	0.43686	1.00159	0.383112	0.372412	0.281947	0.163329	0.526136	1.01938	0.319137	1.46647	2.48947	3.49073	4.08793	2.52963	2.84966	1.74741	1.42916	0.568401	0.773263	0.674541	0.152015	0.535601	0.243471	0.377349	0.378698	0.114252	0.604779	0.201717	0.213131	0	0.159141
Aktip	27.0571	25.2469	18.1231	21.3628	22.0662	14.7063	12.0175	7.49732	4.94195	4.2038	5.38856	4.36764	5.46149	3.94938	5.06337	4.23133	5.11092	16.7747	21.789	25.1226	25.1248	21.7083	18.2331	17.6442	14.1814	10.096	6.77952	6.50638	5.45725	6.28166	3.9099	4.76415	4.0818	3.53467	3.59472	2.28966	3.69693	3.92198	3.44919
Alad	38.3884	77.671	79.8136	83.3392	90.413	104.863	115.97	147.675	170.469	185.375	217.017	254.519	267.371	321.683	337.194	259.573	372.098	34.384	31.5119	50.7665	53.4309	75.657	93.6076	94.0328	117.106	143.342	165.532	194.732	255.302	277.136	273.221	298.219	294.385	247.767	261.201	266.18	221.705	268.476	258.767
Alas1	25.551	38.2703	35.2787	40.4066	51.737	52.1101	68.2137	82.0435	98.9667	114.976	133.049	169.448	185.115	222.077	220.21	201.674	216.096	152.784	155.262	332.29	340.889	323.626	355.587	359.575	413.289	480.606	541.096	640.418	793.187	877.974	985.422	1137.08	1259.09	1340.43	1648.53	1885.51	1859.29	2161.74	2240.93
Alas2	5.16095	4.57365	3.93506	2.59221	2.69072	4.89602	5.14583	4.9564	3.88354	5.21895	5.39884	5.19118	4.19155	8.7036	6.75593	6.64192	5.08937	4.12648	5.88863	4.62417	4.87296	4.51419	5.90076	6.08451	6.13336	7.71259	8.72564	10.8633	9.17848	11.8408	11.2568	11.1552	10.6678	8.69247	9.79803	6.70349	8.95432	8.58445	7.46693
Alb	41231.1	40957.4	27238.6	16704.1	11696.5	8307.14	4538.09	2955.16	2643.79	2561.62	2737.1	2758.26	3231.56	2802.07	2534.19	3067.6	2579.29	16583.7	25392.2	24124.6	15818.4	10599.1	9172.39	7868.29	5708.58	4234.12	3698.41	3489.42	3401.09	3596.34	4211.6	4678.32	5351.02	6231.24	7156.71	6876.58	7106.16	6954.73	8181.68
Alcam	39.3464	46.3181	20.2162	16.1492	13.4662	11.9258	9.25853	8.12891	6.99051	5.66498	5.1453	4.22979	3.83323	3.8592	2.28085	3.15546	4.26495	21.3863	43.1224	46.8265	26.7119	15.8872	14.1774	13.3576	11.1689	8.52276	9.32032	7.99017	6.40056	4.33745	6.37831	5.12214	7.77149	7.40001	8.9169	8.35056	9.17019	10.3165	8.81005
Aldh16a1	15.928	19.9065	29.8108	38.467	42.2699	57.7621	60.4884	71.7544	78.8244	89.5521	105.565	136.014	139.651	173.712	188.266	171.746	196.344	8.37454	8.96159	14.8491	16.6344	23.5464	31.574	32.572	40.685	48.0723	49.9609	58.7484	75.3308	83.0452	87.2357	97.745	108.761	103.393	121.431	136.881	133.334	169.073	164.634
Aldh18a1	0	0.766033	0.735418	0.854933	1.11178	1.02824	0.942249	1.32694	0.91185	1.27058	1.65113	2.11433	1.61014	1.25411	1.15715	0.810384	2.08436	0.169011	0.485138	1.09974	0.624413	0.845301	0.734983	1.18449	0.762369	1.06198	1.14925	1.20931	1.2847	0.89041	1.72536	1.59397	1.90488	1.63704	1.88906	1.88274	1.38033	1.707	2.69037
Aldh1a1	336.876	262.413	198.189	252.037	286.227	352.118	417.98	470.389	630.042	738.261	925.102	1114.38	1354.69	1347.94	1197.56	1500.01	1231.24	477.663	620.964	447.206	350.728	373.947	421.716	576.654	656.759	704.822	858.514	1106.58	1184.5	1408.25	1735.3	1982.28	2357.31	2646.37	3038.84	3291.53	3649.99	3599.87	3276.87
Aldh1a7	49.0096	48.4136	39.4608	47.7458	56.0395	68.875	64.5032	74.1815	94.9088	112.034	136.896	168.99	202.941	206.891	185.163	235.863	204.281	79.7252	112.072	91.9683	78.6603	70.2896	86.0511	109.139	115.08	123.389	143.207	178.182	186.466	220.398	276.844	318.749	350.667	390.079	467.32	516.645	552.564	592.454	506.057
Aldh1b1	44.8367	43.0718	49.6163	69.3636	84.0624	99.6277	112.3	145.845	173.575	220.564	250.481	325.682	356.173	438.628	443.808	372.802	449.791	57.6061	56.8871	73.1289	57.9138	83.0382	103.089	118.141	134.276	155.599	178.966	221.38	295.83	311.871	332.818	383.205	410.954	427.471	530.773	580.387	529.846	623.907	618.679
Aldh1l1	159.844	217.168	381.694	438.271	464.457	546.108	612.584	780.083	914.589	1136.91	1290.55	1708.32	1819.18	2104.78	2001.19	1961.69	1982.32	266.673	241.831	372.976	449.424	571.616	729.986	770.584	890.172	1091.03	1222.08	1534.27	2018.43	2168.94	2309.15	2633.23	2806.45	2846.51	3457.73	3842.01	3512.55	4180.67	4288.36
Aldh2	189.69	286.354	489.028	484.331	597.745	793.319	992.007	1367.18	1639.71	2088.53	2409.45	3124.42	3651.46	4704.87	4578.91	3958.26	4492.05	238.636	208.325	346.454	407.906	480.179	584.445	664.573	875.929	1083.3	1211	1694.19	2317.2	2512.65	2927.94	3496.02	3936.02	4173.23	5479.08	6587.09	6204.75	7562.05	7878.91
Aldh3a2	450.403	553.866	317.925	321.167	342.56	396.647	470.512	528.173	589.613	590.835	692.399	754.988	782.844	732.568	716.143	624.956	694.55	245.061	331.23	407.256	245.179	219.899	247.601	282.564	319.307	346.23	381.024	440.849	449.954	477.054	512.949	530.391	521.648	505.936	438.666	402.439	411.098	391.958	354.894
Aldh3b1	3.09768	0.59744	1.8515	2.07339	1.56664	2.47917	2.05571	1.77403	2.0624	2.62891	3.85138	3.63408	4.20084	5.69936	8.52812	5.00916	4.7159	0.952348	0.504031	0.437879	0.241196	0.949338	1.01925	0.603648	1.4804	2.1578	1.98012	2.15313	1.98297	2.14561	3.00569	3.34154	2.41627	3.35665	2.13374	2.44677	3.91808	5.25419	1.66222
Aldh3b2	0	2.26447	2.83046	3.23799	3.17808	1.63161	2.58025	0.39141	1.01524	0.794111	0.648359	0.851794	0.384824	0.993458	1.96955	0	1.26671	0.81856	0.943476	1.34388	2.67113	2.31335	2.81313	1.94405	0.766546	1.23523	0.514296	0.375539	0.570115	0.928702	0.199443	0.280065	0.755019	0.442378	0.239738	0.61523	1.13688	0	0.478521
Aldh3b3	2.03259	3.18411	3.1601	3.38606	3.01974	3.09047	2.17699	2.84733	2.81689	4.59923	3.98963	4.8682	4.7078	6.06395	7.34559	5.09702	5.874	0.271687	0.963489	2.59994	1.68942	2.25465	4.25549	2.83966	0.915799	1.39433	0.810315	0.871432	1.50842	1.15585	1.50049	1.73989	1.41445	1.9892	2.70493	2.0425	2.96601	1.49959	2.32098
Aldh4a1	254.76	392.992	284.876	329.63	341.095	378.986	389.861	453.012	501.507	516.373	567.269	711.644	719.519	799.385	815.647	770.104	864.838	174.035	287.917	479.478	367.227	403.89	451.189	434.19	471.169	538.579	570.577	635.238	741.174	790.409	819.265	886.204	920.95	902.742	1036.53	1111.14	979.61	1083.85	1044.65
Aldh5a1	36.6904	89.6703	60.0183	45.1124	39.9604	42.2696	43.1587	52.9304	56.1132	61.1128	68.6302	70.2883	75.6604	84.1604	80.3944	74.6682	78.4234	24.4275	38.7055	85.6059	72.6085	46.3281	45.4162	45.2259	44.9972	49.5946	57.1607	61.0267	63.5943	66.0966	65.3589	71.0028	70.6001	75.3831	70.5736	70.7928	70.8294	70.4455	69.5511
Aldh6a1	497.137	693.504	248.893	268.284	269.537	271.811	354.503	385.815	479.909	515.934	667.959	774.631	843.819	792.647	744.78	721.164	788.647	234.909	487.521	491.2	294.712	211.859	218.164	292.035	319.109	335.984	412.231	520.028	525.252	584.036	695.986	736.526	782.499	849.998	790.254	749.401	781.88	692.924	585.867
Aldh7a1	58.4984	84.3396	93.3272	124.988	138.38	193.629	231.021	287.423	355.851	432.218	507.39	672.195	747.153	826.651	788.804	697.386	842.675	78.1221	83.5354	115.779	97.9116	129.914	170.371	201.065	247.532	296.657	360.02	446.304	577.354	642.517	674.531	775.513	818.155	821.416	973.059	1012.12	901.927	963.384	931.492
Aldh8a1	292.462	255.489	179.344	195.857	214.622	269.251	308.087	387.958	487.412	557.805	661.023	820.417	894.466	960.721	926.905	957.659	950.614	193.048	292.356	280.647	180.121	157.768	204.688	237.755	269.705	321.494	374.1	440.979	504.872	542.368	597.538	669.785	698.908	736.821	807.413	852.803	776.059	789.843	759.894
Aldh9a1	203.311	212.877	170.986	232.55	236.609	284.063	314.029	364.137	428.051	478.253	542.901	646.58	682.495	713.657	667.556	672.395	724.281	143.693	184.821	180.257	166.518	187.415	230.373	239.407	265.498	296.614	347.786	376.574	405.746	438.877	452.31	501.091	512.881	553.866	602.608	639.705	591.569	613.724	552.863
Aldoa	79.1444	86.0058	98.6468	114.335	91.1308	105.957	114.379	145.921	160.442	177.726	211.028	264.799	289.275	356.734	351.608	252.966	373.742	54.446	65.4333	75.8603	65.4249	76.5683	72.9071	74.2763	75.4691	95.265	110.574	117.732	140.55	166.913	172.744	195.856	203.333	195.177	227.432	219.364	191.089	217.007	199.421
Aldob	2729.29	2120.07	1721.99	2378.25	2456.76	3160.2	3540.08	4073.92	5167.96	6095.01	7494	9516.63	11386.6	12261.5	12228.8	12575.4	12964	2023.31	2624.1	2092.22	1651.09	1864.43	2024.93	2424.13	2562.22	2845.54	3406.5	4141.47	4888.47	5492.09	6464.54	7696.09	8762.64	9836.98	11529.3	12058.3	11496.7	11670	10205.1
Aldoc	3.64347	1.51647	0.689113	1.95636	2.09552	3.85235	4.36037	5.07413	5.52383	6.54539	7.95886	9.86464	11.3139	14.3023	12.4836	12.6753	12.8995	3.99032	4.48994	3.70043	4.95453	4.54875	5.56339	6.0229	9.16478	11.9558	11.6055	14.719	19.5947	18.9952	27.4268	30.5454	32.1818	34.4568	43.8938	43.1906	34.6497	41.7179	37.3355
Alg1	4.29257	4.76405	3.77412	5.0106	3.35658	2.84613	3.09318	2.07991	1.05157	1.36049	1.57838	1.09323	2.01773	3.50878	1.38784	3.20327	2.04328	2.6402	1.44067	4.20437	4.24802	3.91063	1.78776	2.4031	1.43128	1.4237	1.88111	1.7234	2.26712	1.4399	1.47898	2.17537	2.69731	4.17519	4.73415	3.25554	4.48426	3.80919	4.84083
Alg10b	31.1056	80.2441	44.3177	25.4216	14.5871	9.84986	6.44954	4.20096	3.28531	1.96847	4.08723	3.31129	3.1867	2.23857	2.5738	3.59883	1.31835	18.9695	26.6061	53.0839	44.691	21.0543	13.3187	11.3398	7.71304	4.73114	4.45532	4.89316	2.97375	4.31584	4.75089	4.8438	4.86379	5.13889	3.85222	3.62592	4.20836	4.77639	2.85842
Alg11	25.4917	43.9661	21.2562	17.1748	11.3898	11.4077	7.1658	6.447	5.3583	4.9009	4.5318	2.82721	3.60885	2.19837	2.31927	4.6009	2.96937	10.4478	19.6952	32.56	24.8127	10.9958	10.8696	8.4644	6.13928	4.80061	4.79888	3.96579	3.57762	2.52915	3.11678	3.46746	3.21151	2.71248	3.15729	2.6973	3.24276	2.87608	2.99943
Alg12	15.6665	8.48416	4.96683	2.94503	1.97733	2.08806	1.53099	0.933991	0.92292	0.947577	0.252776	0.663794	0.836768	1.58573	0.162583	1.17174	1.32962	22.4012	14.1448	8.7344	5.59542	3.93472	4.433	1.98324	1.74027	1.17971	0.934529	0.510238	1.46079	0.269701	1.51348	1.18698	1.13171	1.87348	1.46424	1.17637	1.99091	0.52148	1.84952
Alg13	7.00676	7.64956	3.21577	5.753	6.63081	5.49733	5.42708	5.13652	7.46256	5.56206	3.32458	3.15255	3.36668	2.46477	1.37825	1.37593	3.2499	3.45305	5.85789	8.89456	4.49019	3.1892	2.32354	5.4963	5.40217	5.9615	6.13144	4.34577	4.10354	2.84507	2.89083	2.38755	2.34751	2.08804	1.98359	1.83071	3.02027	2.42194	1.13059
Alg14	30.3808	29.5882	36.4757	48.0152	59.6694	49.5805	44.2785	30.0771	16.3561	11.6014	14.4941	15.1713	15.4761	16.8257	12.8183	6.32489	10.3919	25.3601	28.7363	21.4265	26.0183	37.384	59.5329	47.1098	40.9143	29.304	20.7844	19.7937	15.5698	10.8503	14.8989	16.5877	14.5491	21.3082	11.9809	10.9766	9.65065	13.268	11.3866
Alg2	6.96157	9.19321	4.43757	3.68005	2.70279	2.14239	2.38855	1.18903	1.67982	0.889463	0.893416	0.752393	0.423325	0.646118	0.0462916	0.134176	1.11868	3.98465	6.75116	6.48455	3.71772	3.5835	2.4749	1.83003	1.40744	1.26441	1.34213	0.94127	1.1087	0.500546	1.46128	1.22156	1.19737	2.39611	1.6901	1.47397	2.5688	0.929489	2.25934
Alg3	5.24232	3.49373	5.58338	6.29928	4.64597	5.37558	3.60943	1.95165	1.97898	1.02545	0.837223	2.14847	1.64948	0.801095	2.10493	3.09905	0.336076	6.28669	5.72886	4.76952	4.49262	5.65497	5.35176	6.14056	4.08931	4.85327	2.20314	1.60142	1.65147	4.37774	2.7233	3.23155	2.97246	3.7873	4.83737	4.23636	6.82658	3.98255	5.09804
Alg5	9.90882	12.308	14.4141	10.5526	11.9668	8.44485	8.84131	7.36815	5.80189	7.1439	3.54984	4.38323	6.30587	6.08221	4.26609	5.82865	2.26788	14.6802	12.4039	14.6585	11.2611	13.807	12.8576	12.8413	10.7357	9.50918	10.0006	9.33505	9.89252	12.405	12.7336	14.1923	14.0453	12.5762	17.2711	13.3231	14.577	13.8144	14.1987
Alg6	4.75926	5.37769	1.34682	0.989682	1.5885	1.72841	1.14193	0.940594	0.717394	0.291607	0.386124	0.528847	0.392981	0	0	0	0	6.49779	6.32341	5.63111	3.54433	2.21021	2.91492	3.11114	1.93081	1.73243	0.856345	0.864237	0.648014	0.15128	0.730359	0.61464	1.05044	1.78478	1.26322	1.36978	0.871751	1.0506	1.316
Alg8	1.83278	2.02609	0.542182	1.05222	1.86293	0.67168	0.635686	0.10545	0.174645	0.0780269	0.170481	0.342401	0.410995	0.887415	0	0	0.400585	2.06816	1.57671	1.83031	1.45421	1.64357	1.66836	1.2041	1.19051	0.526355	0.312831	0.248391	0.472299	0.243872	0.688637	0.70595	0.676695	1.14683	0.870909	1.00762	0.732856	1.20591	1.71547
Alg9	9.09602	9.72506	7.28485	5.38666	5.88004	4.65458	3.27843	2.70009	1.65364	2.12806	1.38083	0.793358	1.16816	0.732855	2.20593	2.05319	5.15806	6.16088	9.11721	9.49205	7.89817	6.07454	6.33288	7.06422	5.22367	2.93598	2.26479	1.60111	2.7414	3.10014	3.13801	3.00544	4.36391	5.03831	4.41632	4.04188	3.90165	3.77019	2.98635
Alkbh1	6.28216	7.84678	5.64307	4.44078	4.96073	4.64002	3.99237	3.76272	6.83116	4.06202	4.74971	6.0209	5.30175	4.39186	2.8008	3.1327	1.59369	2.90791	5.74072	6.83545	4.62404	3.58544	4.6159	5.4761	4.06625	2.78873	3.76975	5.56879	5.43747	5.34323	6.36755	4.60367	3.24102	2.26823	3.49477	2.37807	2.72006	2.24028	2.53464
Alkbh2	6.06697	6.73666	10.05	16.6826	18.189	23.8202	26.428	23.3407	20.9937	20.0368	11.8088	11.6338	9.23945	9.29298	6.47976	10.1525	8.88701	3.70526	2.33064	5.75926	5.93738	9.59831	13.0399	13.301	14.1189	19.6194	9.94055	11.1535	6.96369	2.76108	5.09544	3.0903	5.35476	3.25598	3.59805	6.86543	4.89277	1.86842	5.17815
Alkbh3	12.2069	10.0695	11.4326	23.834	33.2292	36.7586	38.793	48.7609	48.8481	52.055	50.0965	65.6325	52.89	43.8707	45.2516	38.847	34.0763	11.1417	8.21699	11.1397	15.4865	22.0465	36.259	45.8811	38.166	47.2829	57.2748	43.9402	49.4235	40.267	39.4851	33.4242	29.1419	24.7114	22.662	24.9206	22.9887	24.9081	23.4102
Alkbh4	7.52119	7.75	6.08251	8.93677	6.0005	6.02498	7.21289	7.17791	6.40483	6.89093	7.52019	8.60405	5.95718	4.02614	4.29217	9.8655	3.78149	2.01162	2.58713	4.31679	4.6051	2.90599	5.44451	6.35397	4.75762	4.09426	7.60228	5.03744	4.50084	6.32621	5.39181	4.48971	4.30737	5.66607	5.26633	5.26806	3.14097	1.54367	3.49398
Alkbh5	111.068	260.3	181.89	172.242	169.978	159.651	153.363	138.798	111.015	81.4384	63.2234	51.4631	40.6523	39.7395	45.1697	41.0834	37.888	48.6558	76.4892	181.271	150.736	130.302	144.818	135.607	120.11	98.4003	78.193	52.0727	43.7289	40.1275	32.2471	31.0339	29.4383	27.9989	27.789	24.5319	26.3397	25.961	27.2964
Alkbh6	10.4495	11.1553	15.3695	21.7005	30.0251	23.6993	31.0128	25.2537	20.4912	15.6975	16.8512	14.098	12.544	10.5554	12.9717	11.5531	21.5045	8.32399	10.4229	7.3679	13.2832	22.0192	30.8901	23.6786	23.9484	20.5816	15.2528	17.8655	18.5539	12.5319	10.6107	7.30138	9.6194	5.71855	12.3866	7.0192	5.58417	10.922	11.8454
Alkbh7	11.622	10.1901	8.59564	18.3809	19.6231	33.6174	36.4097	51.387	61.6395	64.9325	76.2863	75.8726	80.1755	64.0394	87.2174	87.4687	78.2405	3.73376	5.7909	6.86703	8.33668	10.6672	19.2427	21.8612	32.6497	48.8011	37.5375	48.8124	61.7438	74.6464	60.1981	61.0283	44.253	44.2615	47.6315	50.8603	41.9269	40.6759	44.7797
Alkbh8	5.9952	6.24997	10.2351	11.111	11.5091	11.1763	14.017	10.1147	13.1192	9.59582	10.5279	9.68518	10.0981	6.74188	6.40019	10.2995	10.613	5.24186	6.83056	7.33728	5.84945	9.46273	9.98225	11.9165	10.8109	8.68523	8.91917	6.91401	5.52786	8.48505	7.20943	5.42284	6.22189	5.90854	4.5425	4.98052	5.72543	4.86934	3.40626
Alms1	1.29296	1.76495	1.49445	1.86761	1.74892	1.89892	1.40466	1.15945	1.0718	1.43805	1.01036	0.640959	1.00876	0.390799	0.22315	0.679573	0.875868	0.899696	0.912407	1.44792	1.61032	1.08116	1.26173	0.965119	0.854747	0.488376	0.669943	0.432051	0.556156	0.586561	0.504494	0.542761	0.401206	0.528977	0.456188	0.54961	0.333449	0.529591	0.25869
Alms1-ps2	0	0.333586	0	0	0	0	0	0	0	0	0	0	0	0	2.38382	0.488432	0	0	0	0	0	0	0	0	0	0.286707	0	0	0	0	0	0	0	0	0.0769146	0	0	0.164566	0
Alox12	0.749035	1.30166	0.809124	1.38591	0.693672	0.467962	1.03555	1.02639	0.825286	0.895206	0.787092	0.897103	1.06465	1.20195	0.674857	1.70491	0.43989	0.84818	0.654994	0.203466	0.437431	1.26655	1.13957	0.729936	0.635425	0.676945	0.466691	0.809667	0.216624	0.20017	0.890528	1.01001	0.492943	0.716647	0.617824	0.945639	0.641458	0.438236	1.39389
Alox5ap	4.20133	4.74222	10.5835	10.0267	3.01373	1.84071	0.467472	1.39444	1.86214	0	1.4844	1.68585	0.486579	0.328348	0.710342	0	1.23502	4.66098	4.86524	6.33836	8.74378	7.39788	6.04237	0.684855	1.32889	0.450866	0.752785	2.24042	0.700137	1.70247	1.05978	1.30438	0.870387	0.618283	1.48726	1.21129	1.42722	2.9053	0.979597
Alox8	2.19547	2.99394	1.44758	1.23122	0.329173	0.513542	0.899415	0.219151	0.573855	0.0929078	0.270376	0.0503322	0.266747	0.0811238	0.67269	0.713003	0.447273	1.291	1.70877	1.89949	1.328	0.579725	0.867722	0.729642	0.218273	0.0636471	0.192507	0.147982	0.056967	0.471804	0.216744	0.278717	0.765822	0.591163	0.176782	0.112165	0.118593	0.536431	0.591049
Alpk1	0.228619	0.42119	0.212602	0.591816	0.526753	0.982217	0.658931	0.430609	0.816884	1.01948	0.733965	0.935542	0.600464	0.429869	0.245212	0.796527	0.0449967	0.326173	0.216004	0.360553	0.511859	0.6485	0.912199	1.05702	1.10394	0.332451	0.910902	0.744087	0.768986	0.648773	0.432556	0.651788	1.06792	0.0563815	0.206628	0.074661	0.604783	0.788511	0.261797
Alpl	8.44305	11.7037	8.93317	6.62337	5.10975	4.92501	2.61589	1.87478	1.89157	1.88215	1.00917	1.98774	1.57615	0.636005	2.84945	0.659633	1.11034	4.21787	4.90248	10.4767	5.92469	5.55616	5.85644	3.88961	3.13872	2.61837	1.55435	1.41826	2.02351	1.75234	1.94581	2.04001	3.15521	1.98169	2.57395	2.03502	2.07123	2.52906	3.75079
Als2	36.4336	45.0505	65.7955	91.0131	115.294	127.222	138.572	145.622	146.499	144.973	136.155	139.124	119.055	106.026	97.3457	119.422	82.7158	37.6356	31.3238	37.5731	51.2135	68.2555	87.7364	93.1802	97.4416	99.7766	108.514	94.6675	101.922	104.76	84.4603	83.159	64.6267	62.1504	63.4461	62.9487	61.0692	58.3238	59.2296
Als2cl	11.6075	22.8551	24.0295	20.1622	18.8084	21.5006	20.1487	24.231	24.2312	22.6932	27.9325	33.6593	31.0839	34.2982	28.4758	27.5689	34.1817	2.75176	4.1516	7.46136	6.99994	8.7068	7.99286	6.87841	7.7569	7.33709	8.94266	9.543	10.7423	12.1824	10.8027	10.7308	10.9373	10.1928	9.95938	9.4442	9.3626	8.59823	11.2981
Alyref	13.3785	15.1592	11.0089	21.6924	32.3848	48.2547	52.9586	68.9847	72.0372	86.8349	81.3346	92.8581	93.1878	94.1133	114.873	98.9725	114.192	19.3237	18.8291	16.0083	18.9985	19.9921	31.5512	42.2247	58.3148	62.6689	91.9473	80.3464	90.8568	92.3044	92.3231	82.9453	77.7849	61.5362	61.2999	57.5287	60.5939	62.9862	72.1894
Alyref2	0.667423	1.59883	3.6426	6.53294	10.6241	11.1629	8.53639	9.47461	9.74542	7.26092	6.0258	6.64781	5.65037	7.07928	7.20592	8.46744	6.03787	2.42645	2.06235	2.20862	2.43369	3.15279	3.42207	2.49403	5.26112	6.05492	3.03576	3.06952	2.65975	3.97119	4.17853	3.28688	2.93505	1.31986	1.74177	1.36329	1.99973	1.65617	2.07827
Amacr	46.1931	45.8531	55.4302	80.1617	99.357	134.07	160.168	195.053	220.931	239.904	274.135	316.874	309.708	290.354	299.694	262.12	274.903	46.4684	44.131	41.1197	52.8526	69.1282	88.1685	107.274	129.375	143.346	169.081	199.494	232.358	251.355	239.826	225.584	196.446	166.497	153.144	141.29	135.766	144.49	145.348
Ambp	490.056	499	568.112	545.684	589.054	542.845	409.933	280.226	198.645	162.012	159.238	173.069	191.279	205.497	191.435	186.532	176.18	602.692	516.769	512.648	512.527	595.766	709.784	683.392	646.057	526.827	400.939	368.844	373.516	410.381	443.804	541.303	631.554	662.431	848.585	793.127	695.675	757.147	937.078
Ambra1	9.40333	14.7992	16.7536	17.9395	23.6807	23.7212	25.0016	26.2546	27.5159	27.1122	31.1722	39.6904	34.318	38.7152	37.0158	31.8208	36.6319	7.88426	9.45701	11.9072	13.0732	16.9559	19.6056	19.4731	21.0237	22.3442	23.6969	23.9282	24.9563	23.9715	24.79	26.0457	23.4841	21.8913	25.3537	22.3318	24.4904	24.2354	24.1867
Amd1	40.8364	60.8778	35.2598	31.2008	27.2727	22.4912	17.9195	15.3399	16.9061	14.8365	17.14	10.6861	16.3049	11.8477	11.8688	16.4732	9.45964	22.9518	40.5318	63.1856	48.0562	35.4979	31.3512	33.804	25.8681	18.8269	25.2715	22.7189	14.0043	15.6998	13.8366	12.11	11.8241	11.2577	7.99451	9.74461	13.5534	8.37774	7.22688
Amd2	3.63271	6.23063	3.58336	4.70667	3.72187	4.3598	2.98571	2.20368	1.93598	2.48932	3.03972	3.1825	1.31898	0.294274	2.65904	0.909369	2.02058	1.84173	3.90163	6.22075	4.04166	5.46557	3.70302	4.75112	2.94175	1.74303	2.47375	1.51646	0.44134	0.177818	1.35401	1.28728	2.06716	2.13443	2.68357	0.386813	0.525043	1.52188	1.26505
Amdhd1	180.348	222.267	191.459	234.444	278.884	311.988	370.67	426.289	468.979	464.969	517.501	604.04	580.254	619.06	632.941	564.844	660.521	142.321	180.451	201.343	172.925	201.206	244.068	277.114	301.817	332.286	352.357	400.225	448.506	446.624	451.542	460.75	431.137	384.051	397.897	386.533	350.48	367.858	379.792
Amdhd2	5.08066	9.58065	11.7977	20.6757	21.8803	28.3034	31.1067	44.5701	44.8782	48.3264	52.4498	64.8216	72.7907	83.5485	99.0013	79.7018	99.7632	4.70354	5.94829	6.94135	5.44805	14.944	17.4022	17.4654	19.3271	32.0694	33.7527	37.2208	49.0988	50.3639	51.8253	55.1196	59.9931	50.111	58.8888	58.0033	43.4362	51.1405	47.2471
Amelx	0	1.12709	0	0	0	0	0.178783	0	0	0	0	0	0	0	0	2.34974	0	0.825923	0.582192	0	0.87001	0.52464	0	0	0	0	0.605107	0	0	0.866961	0	0	0	0	0	0	0	0	0.41287
Amer1	3.78799	7.14926	6.3443	5.11027	3.90869	3.79546	3.21316	3.27552	3.76496	3.49006	3.05379	2.64854	2.79848	2.09242	2.74577	1.91283	3.90212	3.45978	3.84073	6.17615	4.8046	3.74152	3.80385	3.51978	3.10032	2.40494	2.27091	1.65221	1.85987	1.6123	1.56845	1.81768	1.42597	1.55467	1.22367	1.39877	1.92749	1.63235	1.40014
Amer2	1.20928	0.743651	1.59787	1.79403	2.82058	2.58848	2.38034	3.4455	3.23113	1.91011	1.82503	2.8077	2.59502	1.73592	3.70545	1.07355	2.46011	0.56678	0.291028	1.28698	0.841184	0.901513	2.43583	1.2881	0.986015	1.24314	1.2128	0.713594	1.99497	1.28512	0.70249	1.58888	1.31447	1.55984	0.636938	0.797024	0.731029	0.414506	1.00309
Amfr	149.41	269.535	159.862	122.454	90.5644	59.8611	47.2584	36.6826	32.5674	27.8978	33.0949	38.6168	40.7398	36.4721	34.8939	37.8669	34.5115	101.604	152.73	259.337	176.451	120.486	107.816	80.1271	61.7198	49.8842	46.6552	46.6907	52.6253	60.5797	68.7346	71.8957	84.303	83.9973	83.1323	73.1663	66.9302	70.3834	77.9677
Amhr2	0	0.0696848	0.139814	0.0678421	0.463934	0.173257	0.382667	0.380859	0.780867	0.321775	0.703463	0.794851	1.11767	0.985581	0.454603	1.74887	0.944328	0.053317	0.212085	0	0.315736	0.593173	0.860133	0	0.160114	0.162822	0.0645248	0.256143	0.778966	0.56584	0.668242	0.436703	0.279113	0.221768	0.0598629	0.454533	0.412188	0.324337	0.136032
Amica1	0	0.64145	0.645011	1.14661	1.11372	0.531706	0.512081	0.416991	0.309732	0.682956	0.0450409	0.271136	0.0592583	0	0	0.252963	0	0.328665	0.326709	0.807757	0.911533	1.04502	0.969248	0.168613	0.731872	0.418404	0.447122	0.118408	0.300954	0	0.128882	0.299528	0.107562	0.0569055	0.277076	0	0.211824	0.166856	0.0525388
Amigo1	9.31914	14.1866	13.2184	8.83052	11.8095	8.41836	4.66882	3.319	1.93476	1.97853	2.10052	2.74232	2.91379	1.38177	2.05716	3.56667	2.78266	3.60642	4.53724	9.1979	9.60929	7.45183	7.67306	3.61632	2.97158	2.12853	2.56323	2.93006	2.99581	2.41239	3.14613	3.38694	3.54639	3.09136	2.45029	3.30628	2.4058	2.68156	2.52659
Amigo2	7.24252	15.465	12.5582	11.2384	10.151	8.78156	6.81122	5.15062	3.45771	4.14973	4.15684	4.34345	4.45205	4.52987	4.53665	4.09495	4.26485	5.71523	8.23303	7.32601	6.51126	8.0176	6.4639	3.87537	3.32891	2.47654	3.53883	2.34682	2.34168	3.65469	3.45336	4.22965	4.05774	4.48949	4.05156	2.38005	2.99359	3.41737	3.9296
Amigo3	1.95047	1.65403	1.03977	1.10891	0.639577	0.385614	0.688504	0.282225	0.846533	0.420533	0.696972	0.327744	0.544489	0.157317	0.648412	0.326344	0.527309	0.35771	0.210705	0.312573	0.764202	0.821462	0.394843	0.380557	0.437971	0.121441	0.432527	0.381839	0.509678	0.796613	0.218229	0.615869	0.624377	0.55047	0.402133	0.33917	0.204936	0.605434	0.864314
Ammecr1	3.83438	4.39304	1.59343	2.86699	1.58796	1.38061	1.93496	1.19821	1.38263	2.24498	1.15934	1.22102	1.25436	1.22905	0.282434	0	1.05812	1.32187	3.6288	4.24796	3.62175	2.93692	2.24101	1.92831	1.80103	1.13562	1.63048	1.77663	1.59662	1.03324	1.44164	1.09235	1.8662	0.954678	1.15173	1.23855	1.10666	1.42739	0.427899
Ammecr1l	51.7846	94.3309	62.77	58.1608	53.6977	53.6927	50.1686	46.474	46.9488	39.5332	38.0256	39.6669	34.1936	31.2605	29.7789	28.5097	28.877	37.3899	53.4608	92.8342	72.3507	60.6545	66.3805	66.1899	59.2837	59.7824	59.1506	51.5103	43.6794	43.618	36.7739	37.0878	35.6032	29.4616	30.2891	25.0108	29.646	29.5182	24.8149
Amn1	7.13446	5.65922	7.08982	4.89387	6.3523	10.1122	5.05042	4.08738	1.92554	2.83791	3.85337	0.752952	1.38532	0.147712	1.99546	0.909374	2.1096	7.80515	10.0731	10.9802	5.80181	10.6184	8.41645	8.31122	5.67441	4.86971	4.06342	3.75177	3.81833	1.97372	2.95285	3.22583	2.04052	3.41684	1.36973	2.29877	2.58115	0.112265	2.10887
Amot	7.55915	9.88245	5.09111	3.08932	2.72341	2.94413	3.6092	4.45704	3.13212	3.92525	3.84934	4.94642	5.87766	5.89947	6.36495	4.13734	4.30121	2.40882	4.83195	9.2733	5.3865	1.98607	1.8947	1.90937	2.39502	2.52637	3.59054	4.03449	3.47595	4.10575	4.09988	4.11071	4.64917	4.77406	6.4519	6.99572	4.62225	7.98033	8.2205
Amotl1	2.87534	4.83612	4.44475	3.67094	2.79524	2.59188	2.31854	2.54605	2.0344	2.11504	2.30688	1.40206	1.7807	1.41229	2.19737	1.74347	1.18543	1.79708	1.45029	4.22219	4.74267	3.18546	3.06341	2.45669	2.14122	1.79573	1.52924	1.70053	1.40023	1.54166	1.20714	1.0708	0.912966	0.607545	1.03959	0.799231	0.968458	0.919382	1.49
Amotl2	18.5026	34.6023	32.311	24.6241	27.9962	21.7497	23.2538	27.9042	28.4151	30.5606	33.1424	36.947	39.189	49.2896	48.7687	46.829	52.4154	13.301	20.7261	31.5348	25.9916	24.1395	23.7604	17.9001	19.146	22.2577	22.045	24.2911	27.0243	32.7672	33.8004	35.9034	37.571	39.619	45.3226	55.8036	53.1588	60.6518	59.4616
Ampd2	4.43801	15.5553	10.1832	20.3514	17.5249	27.9113	23.1504	26.7047	25.1951	28.2471	28.9166	30.2209	28.0149	23.5781	45.8359	25.4414	27.4379	4.97341	2.34742	6.29884	9.14028	5.54879	8.54353	14.789	8.6109	8.24261	11.5408	7.97226	10.1796	18.1516	11.9768	11.1041	15.2562	4.22862	10.5757	10.9584	11.5398	5.93922	16.351
Ampd3	0.679122	1.40958	1.09868	1.47098	1.59087	1.03588	1.29002	1.09832	1.3531	1.05039	1.51488	1.30091	1.51377	1.33872	2.41989	1.42563	0.711019	0.6566	0.302015	0.778889	1.03741	1.03962	0.523269	0.496432	0.645658	0.328141	0.418893	0.904117	0.705735	1.16787	0.933933	0.791537	1.16768	1.09645	0.58556	1.36028	0.869029	0.856756	0.889856
Amt	28.183	35.1546	59.4954	72.9548	101.894	123.253	163.848	201.403	248.985	290.346	325.778	412.85	414.763	449.762	423.43	376.941	411.016	31.7992	27.1161	37.6156	49.4979	68.6925	101.882	113.747	128.772	170.045	199.771	227.79	277.695	285.029	290.15	296.213	277.997	248.314	238.92	216.755	188.445	194.434	206.871
Amy1	68.9898	60.9666	55.0614	42.3918	42.225	41.2286	27.6674	19.7271	17.9559	11.0711	12.8938	8.02482	12.4383	9.621	4.44594	10.986	7.20123	83.1012	83.6967	79.4354	70.2522	55.2872	52.2001	60.4825	44.5556	40.3307	31.9581	29.2295	25.1412	31.1998	27.5586	27.0855	31.5713	46.7189	47.0224	43.4189	51.8013	44.6232	42.735
Amz1	0	0.683746	1.37601	1.66737	0.511409	1.17407	1.07129	1.37122	0.96826	0.795562	0.905764	0.867178	0.731377	0.793301	0	1.23464	0	0.413427	0.398466	0.443341	0.889273	0.836589	0.980208	0.61674	0.564824	0.535952	0.681584	0.974885	0.619973	0.974826	0.412812	0.411193	0.639656	0.208179	0.464863	0.641555	0.145355	0.152709	0.480984
Amz2	17.1423	21.3404	19.3915	25.2238	22.8707	21.5527	18.6273	13.6778	14.1374	9.72199	7.37919	7.68743	5.95453	4.05134	3.75686	3.5202	3.65535	18.6874	24.5462	24.2073	23.6982	26.0012	23.9304	22.4851	17.575	13.6375	11.2248	7.62794	4.05311	6.26209	4.41276	5.70376	5.37707	2.79563	4.83111	3.10948	4.55511	2.547	3.5482
Anapc1	12.8334	13.6063	16.8811	22.2233	26.6922	26.2439	26.575	24.5487	24.2641	20.2837	22.8693	21.9287	19.8703	16.6065	12.6383	17.1166	11.7066	12.8964	11.3931	11.3756	14.6589	20.5683	23.2643	26.327	22.9369	22.5125	22.4235	18.2865	17.0135	17.8352	18.5549	17.6078	17.1313	16.1936	16.8654	15.5197	16.2808	14.6038	16.8973
Anapc10	2.43492	4.98916	3.37918	2.91145	2.97419	2.62841	4.2001	3.16335	3.17518	2.93212	3.53841	2.89792	2.56107	2.03652	2.21458	4.12879	1.66664	1.18485	2.8072	2.96458	4.83113	2.34061	2.94322	4.27064	4.71278	2.9259	3.16846	2.51797	2.13956	1.05823	2.2257	1.70253	1.92729	1.59079	0.847936	1.05079	1.01835	0.291828	0.735432
Anapc11	2.86796	3.55143	3.55017	9.67081	12.8106	15.4946	21.8657	21.166	18.8848	12.2671	9.35796	5.54235	5.97001	4.53436	4.7461	6.8927	4.73885	4.01307	3.30544	3.39806	4.50347	8.48557	11.9631	13.0771	18.4471	21.4491	17.9557	13.6296	12.7076	10.1192	7.93097	6.11521	7.41008	4.18696	4.87531	4.55057	4.89958	5.49899	5.24109
Anapc13	90.6921	97.2701	159.175	304.372	332.842	498.688	548.788	509.821	344.358	240.787	185.496	169.894	123.174	145.817	183.396	190.935	95.7982	149.649	125.921	103.725	155.533	274.329	444.318	540.969	614.82	601.526	427.054	253.963	233.882	185.62	142.193	165.802	132.89	108.517	126.472	124.533	108.872	76.197	101.194
Anapc15	15.5074	14.2218	21.7543	38.3803	39.4393	28.5744	31.1567	19.6865	18.0464	16.8976	9.44973	7.78526	7.34024	5.4888	9.73774	8.70095	7.16322	14.7479	16.7533	20.7475	29.6174	43.1134	48.8318	31.4214	30.1622	23.5171	12.9987	13.3033	8.97163	12.9657	8.72789	8.86256	8.01194	4.86424	6.03558	2.93394	3.29808	8.01246	7.50688
Anapc16	34.2493	38.9561	41.3813	48.4389	55.5039	77.0197	67.601	70.8203	49.9168	38.867	28.6267	19.9342	20.4647	18.0229	21.0176	30.0441	16.9569	21.1836	34.376	35.6753	29.297	39.2464	51.1487	58.4753	61.334	64.6926	43.8947	38.7949	28.6722	26.5342	20.5276	18.0211	18.5883	12.2066	12.686	15.4644	13.2096	19.9899	18.7529
Anapc2	6.48213	8.72589	13.5062	17.8712	24.0254	26.5122	34.3542	43.3657	53.0693	56.692	67.6558	90.7334	94.0642	99.7193	100.807	82.4824	91.7066	6.82541	6.84883	9.96521	12.3027	13.4873	22.2662	22.9583	26.6955	31.4589	37.2828	44.4018	52.8868	64.0978	62.0842	68.939	74.5717	69.7602	84.0452	91.1273	74.5454	90.4143	91.5434
Anapc4	3.71047	4.6719	5.9378	8.63426	14.2782	18.2632	16.7206	19.8675	23.6114	24.6015	24.8318	23.7631	29.7295	23.7626	25.1442	32.0089	22.0862	5.90328	4.86451	5.20774	5.37225	9.32557	12.0308	17.2322	16.5676	18.7709	21.8688	21.049	17.6851	18.6039	22.3251	22.0452	20.1135	20.5416	20.5083	17.9016	22.9279	17.3737	15.157
Anapc5	42.7222	57.7123	82.6701	107.717	116.145	108.609	107.258	88.2804	69.3047	48.5368	49.5962	46.3593	43.0807	40.548	40.5427	34.2598	35.7447	41.0535	44.9714	54.0346	77.1913	112.405	144.929	127.379	114.478	93.5311	76.8454	52.9045	51.5234	45.1565	43.6276	40.2528	40.5366	32.6913	33.44	32.286	31.482	34.3537	30.9838
Anapc7	7.54459	8.41926	8.13815	12.1576	15.849	14.8261	17.8849	19.5116	26.6099	29.5686	32.4838	39.0335	40.8204	42.2176	40.2687	45.2632	49.2556	6.77433	6.6966	7.7028	8.50105	9.60651	12.4611	13.4181	14.6388	17.4188	20.8945	23.6046	27.0868	32.0757	33.4144	31.7861	39.0712	37.2158	35.4949	34.7826	31.1568	36.9397	35.5281
Ang	117.605	96.7373	134.983	193.264	212.887	237.615	189.351	138.367	108.484	92.5341	101.112	117.536	158.204	157.378	146.542	139.568	153.786	142.042	104.51	93.8458	145.101	226.171	272.885	287.979	275.447	265.676	211.258	191.918	199.514	181.775	246.272	259.463	286.209	245.733	245.304	235.312	218.504	238.267	235.627
Angel1	3.50733	4.06134	3.52993	5.54784	4.59221	3.12086	2.7907	2.41855	2.70388	1.93255	2.2582	2.43019	2.34921	1.68231	2.36723	0.786901	1.07086	2.65432	3.00905	4.41424	3.05449	2.71954	3.04468	2.36964	2.91693	2.4708	2.28159	1.78969	2.34539	3.12884	3.04717	3.79808	2.54003	3.74267	5.42992	4.64075	3.62063	3.11552	4.5184
Angel2	17.082	27.9031	23.0569	23.1156	25.8753	25.0086	22.7104	16.6428	18.1499	15.7319	14.5411	12.1388	10.7435	9.90521	10.5815	12.1383	3.38922	14.6733	21.5774	26.4483	25.5354	24.1055	27.6775	26.5316	23.0049	21.7808	19.2268	20.3454	14.4867	13.7421	12.3633	10.5753	10.8324	8.62629	7.75707	7.66007	7.36932	8.14822	8.19093
Angpt1	0.993834	0.411833	0.237464	0.201261	0.0560643	0.341455	0.0460401	0.0687525	0.0760683	0.103444	0.0993851	0	0.0981521	0	0	0	0	0.568932	1.17577	0.268249	0.336225	0.181041	0.480885	0.465982	0.3195	0.162411	0.384679	0.109312	0.18836	0.295109	0.160944	0.332652	0.417289	0.157403	0.230697	0.138904	0.528519	0.301088	0.321363
Angptl2	7.18035	6.38659	4.06555	4.08459	3.91282	3.40605	1.37411	1.65926	1.06239	0.654701	0.819541	0.805575	1.03737	0.342171	0.673983	0.473987	0.859859	6.89131	6.22672	5.10076	3.62209	4.31021	3.08093	2.99331	2.57227	1.20455	1.21941	0.941738	1.11203	0.611822	1.31318	1.36835	1.05715	0.877801	1.94685	1.19608	0.892359	1.37803	1.66345
Angptl3	2002.98	1155.9	396.129	214.529	137.393	117.706	77.0062	43.187	46.9622	46.2007	43.2823	37.1927	48.6078	33.3818	39.5745	46.1937	29.6073	1151.85	2576.8	1590.35	609.341	245.982	163.122	163.038	116.266	84.0274	83.5694	84.495	57.2369	74.0619	79.785	98.7297	103.136	129.998	140.405	115.656	135.932	140.498	138.995
Angptl4	40.7275	59.9586	51.1	58.2972	54.4584	54.5132	41.1954	34.2407	25.6274	22.3514	20.054	16.5462	18.0099	23.0037	14.8095	17.0213	11.5958	47.5959	44.0412	76.8525	71.3528	66.1566	83.6426	68.7184	54.8671	52.5918	38.2936	33.0085	35.3263	30.9107	32.1366	28.5943	33.7372	37.2494	43.747	45.2061	44.4726	47.6451	62.2286
Angptl6	5.2212	6.08612	8.212	7.67946	11.805	13.2625	12.5145	12.1328	9.01329	8.74983	5.71252	5.12349	4.29869	5.60805	5.04652	5.29248	4.44252	6.03841	3.46493	5.246	7.1864	6.95042	6.112	7.39871	8.63594	7.90826	6.52439	6.41952	6.04947	2.66291	2.6133	3.68542	3.08794	3.45627	3.06541	3.29965	2.10996	4.13678	4.59709
Angptl7	1.26309	2.18626	1.18059	0.700004	0.566832	0.84465	0.204971	0.570172	0.168962	0.0755507	0.32994	0.165643	0.180792	0.726832	0	0	0	0.61263	1.66296	0.922496	2.07755	0.702217	0.874187	0.137105	0.150822	0.101914	0	0.0480903	0.457382	0.177056	0.235321	0.410115	0.458569	0.138756	0.0562143	0.550572	0.275872	0	0.44725
Angptl8	83.737	106.217	100.29	79.6649	61.0228	43.3807	30.451	24.7556	15.987	13.1716	11.2376	13.8706	10.3037	14.5428	10.5575	19.5877	10.7361	43.2924	41.5882	49.7917	50.3709	37.5427	27.9247	19.9892	13.3259	10.9905	6.01817	7.58468	5.63433	12.4685	8.10565	8.56108	7.5119	8.95432	9.23878	12.3035	12.7139	11.547	13.2598
Ank	35.2392	60.92	39.9802	26.3688	21.3621	12.6494	11.2555	7.55683	6.33929	3.63554	5.37344	4.54954	5.08185	5.3643	6.2234	3.71574	6.64638	18.1951	29.3082	55.5885	43.4648	26.0148	21.7296	12.3487	10.1672	9.67288	7.06644	7.16502	6.12355	7.32718	7.9205	7.5296	10.2848	8.83541	8.68026	8.89373	8.34329	7.29774	9.52728
Ank2	1.19954	1.54444	1.61999	1.60748	1.66826	1.95355	1.91739	2.10607	1.93388	2.63495	2.03986	2.16747	1.89516	1.50238	2.23655	1.81679	3.05218	1.17295	1.52817	1.82532	2.35482	1.88826	1.70242	2.32779	2.25041	2.33616	2.10357	2.23866	2.33086	3.68336	2.69849	2.21032	1.93446	2.14138	1.94121	2.2158	1.85313	2.45941	2.92936
Ank3	5.38087	6.32413	4.7121	6.49681	6.74342	7.24181	7.07005	7.4854	7.54354	9.12236	9.10918	9.60725	8.83847	8.71966	6.6213	7.55341	8.6508	9.86818	11.152	14.9338	13.5256	15.4672	19.1274	20.0025	20.205	20.284	19.8617	20.727	22.1152	21.9198	21.0757	21.5015	19.0029	17.2802	19.2343	18.142	19.2866	19.404	16.8959
Ankdd1b	0.263139	1.55617	0.39203	0.379832	0.370502	0.387039	0.426402	0.303248	0.268278	0.272627	0.2298	0	0.21607	0.316704	0	0	1.12752	0.210153	0.676195	0.531106	0.310606	0.190965	0	0.0820292	0.481452	0.18353	0.072557	0.0576793	0.0275603	0.176955	0.0471421	0	0.19655	0.0830957	0.0675613	0.109875	0	0.09157	0.0769586
Ankfy1	16.7626	35.0947	23.9215	19.1842	15.824	16.9515	16.5788	16.7258	19.2321	18.4168	19.7833	23.3594	25.7585	25.6709	24.7011	30.8254	24.257	13.0284	17.1751	30.7256	24.2549	17.1283	15.1824	16.1005	14.6045	15.101	15.7084	15.5384	15.9182	18.1639	20.4241	23.1154	25.059	24.8802	28.202	29.5474	31.8544	31.4862	29.6094
Ankhd1	12.1577	16.2889	22.1439	23.4235	25.4378	28.7353	29.9894	29.0387	34.1971	32.3174	36.4751	35.5949	34.7508	29.7621	28.981	27.7954	28.7701	10.9648	11.6487	13.7821	17.8014	16.6282	22.1982	21.3931	20.9264	20.4822	24.2464	22.2935	19.7763	20.9428	21.318	19.4135	18.7278	17.6805	17.2181	16.3551	19.4993	18.344	16.01
Ankib1	27.8589	32.7904	27.0993	26.6556	31.111	30.1281	26.5444	22.1291	16.9432	14.6663	11.7189	8.04723	8.07331	8.2294	7.72733	8.1137	5.42706	20.5828	25.4541	30.1857	26.7998	30.1736	32.9193	31.3603	23.6664	18.5146	17.0906	13.9195	9.85299	8.60922	7.13124	6.64258	7.07081	7.16011	5.96824	4.56724	6.101	6.29914	6.10267
Ankle2	9.29117	19.0579	11.129	9.54355	10.9587	8.93403	8.73902	6.79414	6.62963	5.92494	5.16484	5.44822	6.64303	6.34229	6.64612	5.73545	5.3934	7.33542	11.0689	17.1079	11.8182	8.54755	8.56591	8.93277	7.93011	6.11993	5.84569	5.61287	6.49547	7.85324	7.22767	9.059	9.82165	11.7491	12.0782	12.3148	11.9463	12.1104	12.8233
Ankmy2	7.75624	7.15616	6.59827	6.1358	6.45022	6.95535	8.00878	8.51798	11.9156	12.306	14.2761	16.9153	18.007	19.5807	22.229	19.0886	20.3856	6.03507	8.65637	9.67155	6.2367	4.60462	4.51673	6.72972	6.54203	7.57757	7.69797	9.29274	8.59164	8.23635	12.5134	13.599	15.963	13.5699	17.0053	15.6197	16.8903	20.1453	14.5364
Ankra2	8.10713	9.07899	9.92158	13.6541	19.7496	23.4072	20.8293	15.2546	14.1841	12.2436	7.57503	6.41997	6.03027	5.12754	7.30057	4.23086	8.04109	6.98997	7.58068	9.33068	9.47142	13.2987	16.6524	18.8418	14.8353	10.6838	11.5155	9.34156	6.1727	4.93194	4.73814	4.78947	4.48473	3.19376	3.27411	3.51919	2.34904	6.09872	4.28778
Ankrd10	2.95667	4.58632	5.8311	2.71904	5.19584	3.4625	3.64561	3.35966	3.25312	2.94243	3.9755	2.91641	3.77468	3.46641	2.70353	2.37988	5.64467	1.29186	1.55445	3.86645	2.66021	3.8532	3.01305	2.94899	2.77516	3.21906	3.21841	2.23286	2.77009	4.97864	3.0426	2.01903	1.71039	3.80295	4.05521	2.22903	1.62912	2.04817	1.55878
Ankrd11	9.59486	14.2897	24.3799	31.6505	33.7361	35.1617	32.6616	28.1895	28.0181	30.5937	26.3409	23.9292	25.7464	26.845	32.3892	27.3156	30.7855	13.5534	13.2613	15.4805	22.5291	27.5795	33.3376	33.7277	33.154	30.6635	32.2873	28.4051	26.1236	29.3264	22.108	22.0936	20.2484	17.8562	19.022	19.5657	20.6636	26.7375	26.9859
Ankrd12	3.8911	3.91415	3.41701	3.52128	2.86749	3.54201	2.2112	1.79602	1.97701	1.95969	1.92864	1.41258	1.56141	0.899759	0.641127	1.38406	1.18865	4.70689	5.55383	4.15201	3.92255	3.83757	3.50403	3.53462	3.66248	2.65539	2.53766	2.47051	1.84041	1.88684	1.45247	1.58126	1.25828	1.90253	1.39561	1.22568	1.81782	1.42486	1.67552
Ankrd13a	29.8378	59.0375	54.945	61.399	65.1133	51.1694	37.633	28.3142	21.1871	15.4439	12.635	11.0033	9.63364	8.23168	10.5245	10.7294	8.81836	13.6556	19.0865	40.1152	35.9744	38.8966	49.5913	36.7373	29.6901	20.243	15.7761	13.8675	11.2962	9.2695	7.4932	7.06565	8.33106	5.81484	7.26053	7.9817	6.11455	6.80454	7.11641
Ankrd13b	1.23212	5.37126	6.38624	6.90427	6.18258	5.18985	4.41674	3.67466	3.23096	2.43736	1.85868	2.05909	1.60967	3.18523	3.08442	1.40927	3.49173	0.596438	1.34337	3.39987	5.95026	4.74233	3.85324	3.25922	2.8695	2.7954	2.70272	1.6902	1.04036	1.44136	2.20096	1.06131	2.1867	2.06352	1.87915	1.05506	1.42281	1.48571	1.7201
Ankrd13c	43.0172	56.1777	61.4053	62.4884	64.9003	56.2316	40.8636	30.1764	21.6156	15.3288	14.2855	10.8705	10.0237	8.99946	8.84651	10.756	9.29055	31.6217	42.3561	54.0914	56.7392	59.9239	61.0368	55.0447	37.4961	25.6826	19.7304	13.7229	11.3633	11.5086	10.4674	7.90322	6.46384	8.76813	8.60282	7.62831	7.48245	7.27396	6.80076
Ankrd13d	0	0.186606	0.249872	0.121198	0.118357	0.257776	0.390178	0.534009	0.643401	0.0720087	0.837859	0.47312	0.34437	0.818344	0.541784	0.586928	1.53018	0.190762	0.0632229	0.0937818	0.211727	0	0.118396	0.0652983	0.0955077	0.194229	0.173084	0	0.174414	0.168697	0	0.13029	0	0	0	0	0	0	0
Ankrd16	2.78223	4.79012	6.68391	7.19604	5.09471	3.83033	3.71027	3.3416	2.81742	2.02689	2.84825	2.28654	2.52917	1.94174	2.11904	4.6179	3.35038	2.29369	2.98291	5.10565	6.08231	4.6095	5.74929	3.49413	3.29423	3.08499	3.03577	2.53627	3.2875	1.5818	2.03604	1.69552	2.66258	1.07919	1.21589	1.74058	1.56185	0.219651	2.21281
Ankrd17	21.0388	26.4327	33.4315	36.4076	39.6734	42.3629	40.9121	40.8611	45.3331	45.6057	45.8719	41.8048	43.4728	35.2324	37.9568	36.9087	36.182	16.2885	19.6887	23.77	29.6182	27.9196	30.2761	35.129	32.6602	33.1995	35.3878	33.6702	32.873	32.9591	29.9327	31.3833	26.2508	27.6592	26.24	25.7309	28.7296	29.859	24.5975
Ankrd22	0.0761128	0.470643	0.157181	0.457828	1.49151	0.650028	0.184714	0.367644	0.473296	0.451268	0.527441	0.198768	0.433315	0.158164	0	1.47198	0.795789	2.09549	2.30269	1.64877	1.86225	2.47367	2.45103	1.64205	2.03697	0.792096	1.1598	1.72589	1.03718	1.83575	0.796775	0.816701	0.626762	0.747476	0.873353	1.09321	0.617012	2.24418	0.305104
Ankrd23	0.555074	1.14584	1.61331	2.28948	1.30936	0.474883	0.629147	0.357875	0.543609	0	0.289747	0.653772	0.1587	0.0580886	0.562292	0.180629	1.21711	0.21993	0.175035	0.259649	0.455853	0.209918	0.27324	0.361433	0.132249	0.0896447	0.212948	0	0	0	0	0	0	0.0609828	0	0.214567	0.113464	0.044676	0.449745
Ankrd24	1.25168	1.50608	2.2601	2.9077	4.50381	3.04905	3.34443	2.402	2.08318	1.27	1.12354	1.42216	1.24563	1.10588	2.47181	1.3902	1.40436	0.405866	0.645218	1.06363	0.759673	1.24789	2.38708	2.40183	1.62745	2.316	1.73259	1.14363	0.646259	1.24393	1.36	1.03734	1.31095	0.598991	0.548168	1.05651	1.15148	0.577909	1.38804
Ankrd26	0.635501	1.62523	1.86363	1.9973	2.21871	2.67706	2.43881	2.05243	2.29071	2.22033	2.97028	2.70438	2.22515	1.68287	1.24051	3.57307	3.32542	1.70288	1.78159	2.14155	1.23211	2.11283	2.24399	2.5084	3.04023	2.16985	3.16631	2.10995	2.00695	1.40496	1.23159	1.66512	1.36049	1.69504	1.49635	1.93383	1.97705	0.936375	1.90387
Ankrd27	10.2579	17.7204	23.5445	33.8485	36.8966	39.1414	39.3183	34.1366	32.8746	31.6488	24.0776	18.6916	17.092	12.9691	14.8513	15.5717	13.3114	10.6272	11.4182	18.2593	22.5109	27.4089	40.4196	39.7874	34.683	33.5032	28.6398	24.7979	20.7533	16.6415	13.7549	14.2109	10.7708	10.3363	11.5856	11.9919	9.70949	12.7803	10.8377
Ankrd28	29.0116	49.9486	39.6998	45.0622	47.4669	48.3905	41.969	38.8157	37.7811	27.4235	30.4186	23.0737	21.5663	15.1247	16.8314	16.4786	11.7601	18.0438	26.9197	38.2597	40.5857	37.0087	41.2036	44.2956	42.5116	35.7911	34.5519	31.1398	21.7913	23.8058	20.8655	18.3858	16.8131	16.1271	13.8514	10.51	18.2901	16.1808	13.0931
Ankrd33b	20.7807	43.0939	37.7359	35.6903	34.048	31.5648	22.8833	18.2075	15.3713	9.00237	6.51104	5.66004	5.62876	6.96931	7.50229	7.99929	3.71299	13.6124	19.0256	41.7541	39.4956	31.8919	31.0709	29.0515	21.8893	17.8575	14.3553	9.76253	7.65182	7.42475	5.58899	5.10217	4.76544	5.6371	5.84838	5.60806	5.51442	6.52481	4.43003
Ankrd37	3.35918	2.22723	3.04973	4.29779	6.81545	5.39138	4.87206	3.09477	1.77268	1.52416	0.570849	0	0.560963	0.676441	0.36591	3.37546	1.84798	0.76475	3.05121	4.02014	2.65756	3.84465	5.51815	7.23272	5.08617	2.71859	5.42808	2.08469	1.83213	1.80644	2.4796	0.805674	1.33326	0.711425	1.99107	0.308979	1.31134	2.81967	0.480898
Ankrd39	4.95422	5.29562	4.97403	6.73332	5.87904	6.87697	5.30502	2.39411	1.90327	1.95131	0.894783	1.30575	0.732326	1.20938	0.824056	0.903498	1.35177	2.31231	2.38703	1.8809	3.06899	5.33548	7.1551	3.88515	4.73252	1.86337	1.77034	1.18911	0.811501	1.50025	0.660778	0.825461	0.147231	0.312042	0.126283	0.342468	0.65226	0.228049	0
Ankrd40	52.7566	60.6889	77.635	87.2552	81.2947	61.7088	37.3412	24.5715	20.1061	16.4139	12.454	11.8386	10.8888	12.193	7.82223	7.94276	12.3403	59.9229	71.8855	77.2985	91.5841	101.905	98.5715	71.2881	53.1255	35.2213	22.0885	15.2664	16.6363	14.938	12.2484	14.6905	10.8219	10.2676	11.4861	12.2017	10.1806	10.0701	8.92949
Ankrd42	0.947282	1.77254	2.44146	3.5952	3.37501	4.44683	2.66719	4.32856	3.45786	1.90117	2.0452	1.30161	1.29396	1.1371	1.40056	1.47513	1.3497	1.11347	1.52313	0.0706122	1.32774	2.39862	3.65812	2.9955	3.16704	2.85385	3.38678	1.62178	2.10744	1.43974	1.63468	0.687822	1.5048	0.745969	1.29259	1.18259	0.601984	0.948803	0.689729
Ankrd44	3.99176	5.82347	3.32137	2.71871	2.53345	3.21365	3.06207	2.46484	3.44561	2.64933	2.84756	3.70936	3.28773	2.98635	4.15165	2.4287	1.146	2.37673	2.95985	5.13407	2.99794	2.15329	2.83747	2.03913	2.35246	3.11289	2.45135	2.61543	2.305	2.31894	2.36367	2.46003	2.90681	2.19758	2.02169	1.90297	1.68535	1.81143	2.20535
Ankrd46	74.9481	110.419	56.2404	64.2957	64.9409	65.3894	61.4831	59.9584	65.243	70.7813	86.1743	107.328	117.038	116.842	104.411	98.061	115.976	30.6641	53.2305	69.3858	48.2635	39.833	41.3294	42.1177	42.1987	38.1508	43.8134	46.6083	54.2471	60.3357	67.3962	75.5178	75.1384	67.7077	53.9804	52.6494	54.9882	48.1788	45.6032
Ankrd49	16.9347	18.9223	10.9901	8.79128	12.8506	11.6487	8.91104	7.29961	7.52282	4.44527	3.89542	2.1529	3.15772	1.71352	1.84493	0.362486	0.522495	4.54067	10.8705	18.675	13.7994	10.1207	10.2422	10.1071	7.78955	6.36161	5.71134	6.1196	1.452	1.669	3.13939	1.60897	3.24102	1.79952	1.19115	1.07682	3.34257	0.238987	1.80339
Ankrd50	5.69282	13.4416	9.73798	8.90173	7.82187	7.95482	6.60126	6.19399	4.95298	5.39004	4.52999	4.42807	4.01061	3.77058	2.90989	4.04525	2.0611	2.2849	3.9736	6.24718	7.27746	4.96166	4.86527	5.17782	4.62267	4.23258	3.98296	3.39704	2.77889	1.99062	2.88878	1.86958	3.01845	1.4012	2.14823	1.33412	2.22967	1.11239	2.09251
Ankrd52	10.8601	28.6291	34.3777	30.7852	33.7154	32.0489	30.9537	33.8184	31.7565	27.0667	27.8218	25.921	20.8636	20.74	20.08	18.1049	19.4762	5.58352	6.69703	15.3077	22.0973	19.2292	24.7154	20.0095	20.4394	21.7111	19.992	18.1523	19.5925	16.9688	16.7686	13.5882	13.1141	10.4048	9.50325	9.80043	12.3324	9.63269	11.7267
Ankrd54	8.50418	13.8026	16.7259	21.2019	21.877	24.3671	26.5098	26.7767	23.671	14.1791	11.8506	8.10814	7.75073	7.18615	6.09429	5.52105	6.87707	5.60689	6.99747	8.32483	9.44124	12.318	18.2119	15.5188	16.5612	17.4013	14.9696	11.6726	8.63017	7.64889	5.85516	5.852	6.47446	4.4972	5.30696	2.87832	3.39953	3.12035	5.18743
Ankrd55	50.7472	74.2525	91.5536	157.085	188.442	195.618	153.555	139.128	105.86	73.2286	73.3255	65.0332	57.5756	51.3532	46.8332	56.6019	43.5561	54.7959	58.2008	67.5095	85.7054	151.021	207.249	170.89	133.889	119.645	88.3399	70.5554	57.2753	51.0862	45.3276	42.123	38.4963	33.5411	37.4802	35.8647	32.047	33.9124	33.7666
Ankrd9	0.249093	0.823834	2.07161	2.30976	3.92075	4.01205	4.47818	4.17688	4.4383	2.57354	2.12631	2.67718	1.57013	2.71646	5.2237	0.975333	2.18876	0.316759	0.157429	0.856314	1.17123	1.5108	1.5734	1.13732	1.22961	1.53243	1.67566	0.722743	0.689107	0.793592	1.27337	0.541363	0.466509	0.712889	0.534152	0.241349	0.816642	0.36189	0.709112
Anks1	8.29373	12.8969	15.8666	14.7051	17.4396	15.3649	16.3501	17.6037	18.2825	15.3411	16.5896	18.4884	17.4138	20.45	18.6341	19.6302	22.2339	4.67465	6.7229	13.8553	12.2968	16.0093	16.0207	12.5231	13.7658	14.7288	13.1681	16.8399	16.8375	15.9145	15.3856	17.3322	18.7324	15.7917	17.6945	18.1247	15.9055	19.6128	18.387
Anks3	2.0591	6.38335	10.4844	9.95841	12.9609	14.2864	16.0069	14.9386	16.9655	23.11	16.3605	16.3916	14.3009	12.5159	12.7333	11.4969	11.5282	2.94383	3.03467	3.77828	5.56391	8.19021	8.88466	7.3833	11.5906	10.9931	12.5582	12.177	12.056	8.43597	10.5821	8.64495	6.63696	7.47547	6.80197	6.97756	6.79868	5.35547	7.63427
Anks4b	72.4124	64.5879	68.9932	84.1262	85.551	102.587	98.2642	104.332	123.775	129.547	144.116	142.372	178.191	160.641	166.875	207.75	163.014	73.1139	76.352	111.965	94.123	81.5617	91.9417	100.359	97.4914	109.404	119.594	132.128	123.396	149.667	144.421	165.5	164.541	172.376	171.319	185.266	183.314	192.152	160.534
Anks6	0.174544	0.758912	1.02007	2.04695	2.71923	2.57668	2.1781	2.87283	2.61668	2.45064	1.25064	1.05463	0.823226	1.28793	1.66038	2.4662	0.893862	0.0558187	0.147899	0.548565	0.412437	1.06521	0.554841	0.724248	1.25894	1.08065	1.38256	0.804293	1.2304	0.427697	0.613674	0.560415	0.146182	0.154471	0.376917	0.34053	0.287924	0.397358	0.715738
Ankub1	0.30453	1.44253	0.31409	0.163097	0.67728	0.453544	0.12281	0	0.0677007	0	0.0663851	0	0.237489	0	0.16976	0	0	0.301308	0.735447	0.488826	0.265339	0.0955226	0.597007	0.495656	0.597599	0.0607375	0	0.115845	0.386793	0	0.186885	0.054275	0.546678	0	0.133938	0	0.691939	0	0.152073
Ankzf1	6.40443	10.0327	13.4866	15.9449	18.1219	19.7918	20.1161	16.1313	19.8631	13.6472	17.8829	15.7771	22.544	18.8083	21.1535	15.7375	20.1881	5.23577	5.01714	9.97209	10.1737	12.012	20.6221	17.832	18.4167	17.2697	10.2418	13.2322	15.9077	13.8755	17.3702	15.1454	21.9816	16.7011	17.0759	22.4774	21.4803	16.8996	22.4641
Ano10	4.30783	6.72939	5.97411	7.01513	6.97101	7.01392	5.27201	4.28363	5.88591	5.18027	3.04479	4.70655	3.32044	3.31487	5.10273	2.6575	1.53978	3.95943	3.79996	4.86517	3.99848	5.81089	5.67365	6.97662	7.26345	5.77788	6.38915	5.48625	4.08946	6.68784	5.58519	5.58802	7.82511	7.64459	7.31983	8.42865	7.65628	5.49112	8.67162
Ano6	3.2477	6.67851	4.41276	3.91136	2.00108	2.80391	1.88651	2.1381	1.1065	1.40482	1.60064	0.983329	2.01825	0.972252	1.01945	0.77656	1.11728	1.81929	2.71356	4.17682	3.14221	2.866	2.32518	2.1298	1.98149	0.908351	1.25498	1.07229	1.47431	1.17304	1.10612	1.78685	0.876489	1.42338	1.23717	1.21528	1.15105	1.67869	1.27894
Ano7	0	0.0316986	0	0	0	0	0	0	0	0	0	0	0	0	0.0716571	0	1.00574	0	0	0	0	0	0	0	0	0	0	0	0	0.119303	0	0	0	0	0	0	0	0	0
Ano8	0	1.11844	1.09368	2.05252	1.58304	1.43308	1.2997	1.00361	0.584288	0.993474	0.71534	0.688103	0.811426	1.24303	0.389451	0.376815	2.05334	0.942868	1.11027	0.823624	1.54797	1.99932	1.72488	2.11004	2.33681	1.38782	1.77191	0.981182	1.56419	1.60541	2.48907	2.12795	2.70941	2.35527	4.21569	4.12286	2.29678	2.79725	4.6697
Anp32a	104.604	93.4766	100.393	152.689	161.514	202.737	198.378	195.062	217.508	250.495	242.282	250.827	311.606	292.281	308.357	308.895	288.373	89.1049	116.379	142.222	104.139	142.333	164.532	191.108	189.997	197.88	216.202	212.218	220.454	268.233	267.314	293.834	257.717	231.263	213.416	194.215	197.179	217.258	192.679
Anp32b	39.2438	39.6203	91.2321	82.0377	79.8039	84.2326	84.8387	85.0602	109.383	106.291	114.067	103.268	108.944	99.9601	99.1478	87.3945	102.763	49.5996	46.9775	85.1449	67.5132	79.8971	89.4069	86.211	85.6234	94.708	105.197	99.546	96.2732	118.741	83.1658	82.0271	69.2768	56.7018	58.9792	46.3499	57.7485	66.667	61.3501
Anp32e	30.1892	37.2832	15.1746	11.9623	11.0188	11.0187	12.5174	13.6544	16.3316	19.8194	20.9561	26.5261	29.5151	29.6816	36.8438	30.7103	43.4635	18.1849	29.9054	38.9275	24.754	12.1458	15.6512	16.2768	17.2695	16.4522	24.5156	21.6674	25.6323	30.9332	30.9245	36.0103	35.4689	31.5962	31.3353	25.1504	31.1746	32.0196	26.5975
Anpep	62.9531	121.908	113.106	71.7005	41.2907	22.2667	14.2603	10.9915	10.0278	8.34928	9.09203	9.44459	9.74558	10.4713	8.50937	9.49427	7.91013	30.5243	33.9744	61.587	52.1104	35.2694	23.4294	17.0803	11.9837	10.0926	8.86305	7.21259	7.9287	8.27229	9.70517	9.25053	10.6256	13.467	14.3313	12.1905	12.9963	14.5355	17.4003
Antxr1	0.964412	0.999693	0.57691	0.232712	0.385605	0.0986816	0.0744623	0.0556141	0.0615515	0.0559211	0.0603464	0	0.119222	0.0972287	0.130482	0	0	0.59026	0.952741	1.55862	0.4086	0.73351	0.252225	0.0251628	0.129497	0.131615	0.0668195	0	0.152805	0.17393	0.0144987	0.252809	0	0.0510078	0.0207774	0.0675649	0.0713816	0.169018	0.0710925
Antxr2	11.348	16.5254	10.9959	8.10393	7.83839	6.00824	5.37994	3.74717	3.50277	3.28902	3.94536	2.36336	2.40902	2.58748	3.20564	1.66736	1.21364	10.6507	17.4374	21.3449	13.8041	11.653	10.0155	7.61122	7.42434	5.46666	4.71059	3.99686	4.08756	5.27492	4.64514	4.75403	6.51086	8.83392	6.80429	7.15311	6.95208	5.43013	7.61973
Anxa1	0.597488	1.94494	0.817656	1.88782	3.5972	4.32514	2.97774	2.56214	3.52943	4.08563	6.78093	6.34994	13.4712	14.0601	10.1241	12.2248	11.0228	1.08667	2.67807	1.22197	2.30227	1.8494	0.962075	2.34698	3.49182	2.68392	5.55089	5.59473	7.11908	3.93696	7.94616	8.73514	7.61495	10.7825	8.60839	12.3616	10.1931	12.9471	10.5433
Anxa11	16.2574	18.9374	20.1974	28.201	34.7913	44.6346	49.2565	63.8923	77.6437	86.9154	100.906	119.995	127.276	143.066	153.765	115.623	148.715	16.6152	16.4331	17.2465	22.0833	23.4643	31.2069	37.7358	42.197	49.2162	55.9966	62.7976	75.3577	90.2919	86.5438	91.4954	93.7351	91.3054	85.0775	85.7353	75.3915	78.6464	77.5874
Anxa13	0.393927	0.202494	0.404427	0.687985	0	0.419407	0.159189	0.633499	0.349087	0.693031	0.67925	1.53816	1.11515	0.913804	0	0.942536	2.64102	0.0767952	0	0.453364	0.227768	0	0.0951895	0.105537	0.15355	0.156206	0.0930787	0.147607	0.418502	0.543503	0.600183	0.418218	0	0	0	0.2801	0.395495	1.08698	0.195009
Anxa2	4.8677	5.10701	5.20178	9.60891	10.1949	13.6426	11.3913	15.9798	16.71	17.9343	19.0483	19.2627	26.6216	28.2009	22.0168	28.2702	31.3773	6.00318	4.50748	5.907	4.33478	10.0372	8.12559	11.8355	10.0278	12.4508	10.6284	15.2587	14.3415	16.7714	16.6026	17.4891	20.9742	18.7655	20.4381	24.8689	15.0503	22.1153	22.6557
Anxa3	0.584599	1.71998	2.40994	2.75877	4.25023	4.27562	3.24184	4.97323	5.9303	4.73616	7.94515	10.2396	9.72891	12.6362	6.89902	11.9379	9.58215	1.70309	2.17223	0.515464	2.32945	1.45709	1.86848	4.49452	2.81765	5.33184	3.01474	6.4204	6.56122	7.95711	4.76626	9.22724	7.37068	6.72709	7.12588	5.34017	6.3275	5.83571	3.33428
Anxa4	41.6721	41.1067	27.3358	34.8835	37.4222	45.7991	57.3588	62.7687	78.9561	97.5989	107.503	143.498	169.88	174.222	175.617	167.751	204.45	22.3515	40.6979	35.4682	25.5493	26.5611	35.1348	44.2477	51.0232	54.8284	63.5442	80.3158	103.314	104.901	124.157	135.997	131.847	112.974	102.42	107.84	95.1023	104.9	91.7128
Anxa5	6.61519	5.94496	4.92332	9.09803	11.6051	9.45884	15.2446	20.3103	26.442	31.9113	32.5765	45.3931	53.5462	58.9654	45.685	47.8335	51.3238	6.41169	6.01666	2.73662	3.67343	6.53611	8.62914	7.88066	11.742	12.3728	13.4755	19.9941	22.1674	23.8966	27.3203	33.9371	34.0349	42.7112	41.5357	45.87	42.6996	40.2567	40.5292
Anxa6	24.1984	26.0895	43.1394	53.7137	66.0805	83.1767	95.6868	122.13	153.386	187.689	209.528	287.737	309.143	360.965	350.698	354.023	327.898	30.7946	22.1425	26.7306	37.923	50.5771	62.6007	65.1729	85.5925	98.8906	112.291	136.445	190.375	203.792	223.243	262.199	293.148	296.85	362.597	396.061	365.155	432.388	463.543
Anxa7	28.418	38.014	30.5069	37.5438	40.6165	42.3273	54.2859	62.4109	66.7865	77.3753	100.695	108.309	117.155	119.907	112.067	114.651	111.556	23.6583	31.7754	33.8249	32.5819	35.5427	41.9907	43.139	50.1201	57.6366	62.9292	75.427	74.3541	92.4262	97.5567	98.954	115.646	113.991	118.327	111.59	112.27	108.274	97.2728
Anxa8	0	0.287897	0.144359	0	0.273788	0.0625611	0.0592451	0.056203	0.18612	0	0.181602	0.364845	0.477532	0.456969	0	1.12806	0.127724	0.173002	0.145952	0	0	0.0916438	0.0715473	0.0790583	0.550849	0.28009	0.698091	0.110822	0.420845	0.519177	0.172411	0.681924	0.754649	0.381567	0.247123	0.280836	0.0742929	0	0.294004
Anxa9	2.04609	1.38237	1.31321	1.34544	1.17621	0.90494	0.857301	0.227265	0.313572	0.587711	0.550686	0.645401	0.16089	1.39553	0	0.456004	0	0.33372	1.32758	1.53154	1.40007	1.6814	2.76057	0.533623	1.16907	0.509521	0.538575	0.587869	0.101523	0.131178	0.610115	0.809684	0.145577	0.231389	0.249741	0.135453	0	0.620132	0.354604
Aoah	6.46703	2.83575	1.27418	1.7049	0.53264	0.597082	0.202249	0.17365	0.144638	0.392958	0.581522	0.425538	0.247203	0	0.194604	0.140964	0	0.915909	1.77953	2.40654	3.10912	0.724067	0.410318	0.486695	0.664514	0.308924	0.329509	0.12018	1.24279	0.885173	0.19446	0.256189	0	0.221784	0	0.167414	0	0.174369	0.483429
Aoc2	0.407772	1.22181	0.761501	0.373763	0.590362	0.387094	0.206708	0.324088	0.222826	0.0613023	0.174371	0	0.402697	0.1047	0	0	0	0.750872	0.873448	0.758659	0.517619	0.974658	0.0997362	0.0573704	0.596682	0.12197	0.390004	0.38692	0.0727308	0	0.250265	0.0728246	0.207853	0.220303	0.0892852	0.0493404	0.154105	0	0
Aox1	7.95985	12.1239	16.8776	18.0403	22.413	26.5103	31.0591	36.4281	43.0246	51.6996	52.9635	72.6011	72.6246	73.7538	65.0056	72.7861	62.7051	8.73262	9.10526	10.2971	16.902	17.5217	22.5693	20.8423	25.2585	29.4385	31.02	34.2408	41.78	45.3436	48.7157	52.638	55.0106	52.6784	59.653	68.711	64.9509	73.0981	68.9558
Aox3	65.8712	78.9766	102.917	134.797	161.409	185.352	198.43	212.842	228.602	249.864	275.95	320.557	332.382	321.286	313.714	323.822	292.744	79.3903	72.7789	88.3409	121.532	139.945	170.706	198.895	208.661	221.836	240.96	266.851	280.994	307.244	319.828	337.675	352.701	355.907	381.901	394.762	405.547	418.468	389.38
Ap1ar	30.6309	38.2406	51.1076	47.8596	41.5251	29.6144	21.3731	11.8802	9.71364	7.27184	4.08867	5.90042	5.57214	7.81208	3.05232	3.60675	7.77159	24.3762	39.0733	60.0097	48.8739	46.7882	44.0726	33.8973	22.1778	13.4024	10.3019	8.88567	7.28149	8.24761	5.21982	5.4701	4.86636	5.4281	3.99437	3.80583	6.03865	5.79376	5.06389
Ap1b1	25.6502	36.3844	38.1746	41.6326	51.5043	53.0067	59.6286	70.0807	79.3511	90.8341	104	125.042	141.556	146.385	135.572	139.181	143.67	20.2846	20.0492	28.8052	33.1518	35.9161	41.7831	43.1057	47.2788	51.2289	59.0054	64.7964	83.6332	82.4846	97.1556	105.901	112.558	107.763	134.641	144.68	127.345	155.071	160.76
Ap1g1	48.2157	91.6783	58.0692	54.7341	53.7876	50.1634	55.0883	52.5878	57.6578	54.0018	61.4563	57.9814	59.0691	48.4924	51.1124	46.5184	45.9869	27.9237	42.5352	69.2952	54.0206	41.6812	38.9282	41.9797	41.5976	41.0427	44.2273	42.9034	38.195	39.6803	40.9966	37.317	38.9987	38.6518	32.6677	30.5095	36.4276	34.0096	27.7003
Ap1g2	1.12858	3.34431	4.63171	4.77347	5.71483	6.43345	7.32761	10.1683	11.9948	11.1246	14.2902	16.7391	17.6587	15.6745	17.2483	18.9108	15.5051	0.918445	2.51085	1.88589	2.6751	4.40603	4.1757	4.59339	5.96374	6.72337	6.88602	9.53188	8.67926	10.4556	10.9679	11.4591	14.2743	11.3456	14.8125	18.5147	15.2956	18.5165	17.1995
Ap1m1	25.5733	25.2328	23.3237	32.0573	38.7992	40.5964	52.127	57.3746	68.6993	71.5077	87.0699	109.207	103.079	115.535	108.685	93.6997	129.241	17.7513	17.1098	17.9893	16.9054	26.4864	32.0366	32.5722	32.675	39.5183	44.0319	53.1141	63.5386	68.6825	73.3112	78.47	72.9373	62.2301	77.1412	68.248	58.6853	64.9513	70.0716
Ap1s1	22.2732	25.4847	26.7644	36.5139	38.8806	49.1956	51.65	63.3099	73.1579	68.8584	59.8423	49.3831	36.153	32.0809	39.6393	43.9411	35.3297	19.6938	18.493	23.0209	18.6321	36.3295	39.9562	46.6196	54.6539	68.3721	73.5287	76.2916	69.451	51.9436	45.8642	31.1902	30.2556	30.1253	27.147	30.3012	31.3254	38.9962	27.4653
Ap1s2	4.34039	6.45062	1.341	2.05565	2.46478	1.71296	3.28881	2.30957	2.27065	2.71141	1.98116	1.21324	0.91848	0.244099	1.08315	0.563748	1.07411	1.41107	2.79489	1.32779	1.40538	1.44071	1.35447	1.78512	1.77568	1.17993	1.90162	2.48222	1.23018	1.05614	0.42078	0.553736	0.544661	0.384403	0.327038	0.788705	1.1773	0.609893	0.236269
Ap1s3	5.07251	7.77568	6.06967	4.6558	4.81193	2.74702	2.19404	1.58853	1.41671	1.05229	1.17177	0.665719	0.972643	1.01847	1.42063	1.79516	0.565036	6.05086	7.10774	7.55219	7.76967	5.27221	5.96788	5.76939	5.11158	3.09222	1.36212	1.13607	1.10067	0.67449	1.02284	1.11924	0.990547	0.842318	0.989769	1.1352	0.798237	1.42392	1.0553
Ap2a1	8.95619	15.7378	23.9174	33.1536	45.6388	49.0055	50.6065	60.8043	63.2972	63.8566	66.8607	77.8323	75.0819	76.8342	84.2932	66.6033	77.0096	10.5545	7.20775	12.6575	17.9197	26.9819	33.4955	35.399	37.7787	42.1773	47.2287	49.212	58.3363	60.7239	55.8764	57.3495	51.0876	44.0153	47.9009	54.7872	45.9607	53.7603	52.3097
Ap2a2	72.1964	108.986	109.539	122.662	135.751	132.848	142.152	150.921	151.803	138.714	143.484	132.743	118.665	113.18	116.242	99.5309	110.953	46.735	57.7378	85.3762	77.8193	91.8533	102.213	103.963	97.9403	97.9337	95.7271	98.9487	102.401	94.1581	86.4659	75.683	71.1245	63.2199	58.9484	57.8496	60.2802	60.0434	58.707
Ap2b1	39.2622	72.0642	51.965	41.0924	38.7435	37.4249	40.2329	40.7998	45.9846	48.0412	52.6347	57.1598	64.3241	70.1938	58.8548	61.8126	60.7599	21.8639	36.3424	64.3869	48.0691	38.0993	34.4095	36.2856	35.5837	35.5282	40.8642	42.1981	43.6657	48.7686	51.3723	57.2066	57.2617	59.8035	66.4779	64.1567	73.3907	73.1661	74.6783
Ap2m1	66.1558	66.1496	92.6205	150.449	200.856	242.303	293.851	328.461	334.289	330.197	299.644	289.633	249.545	239.986	238.159	200.534	237.472	83.5611	74.0794	67.1446	86.8278	148.442	231.865	261.255	290.842	314.745	336.625	301.662	301.469	266.232	227.905	203.19	180.415	150.062	155.328	154.426	147.083	167.075	169.697
Ap2s1	49.223	61.0272	109.095	196.473	306.113	355.1	499.693	481.904	322.569	232.24	169.06	132.064	103.974	95.1253	111.043	106.335	77.469	58.0866	54.1551	51.5857	97.0043	176.228	272.508	328.393	392.009	400.043	325.717	200.944	147.167	119.295	114.126	102.489	86.5723	82.9989	91.1146	80.3305	80.1986	86.5037	84.9984
Ap3b1	18.4809	23.8311	27.2362	27.7408	33.3594	31.7398	35.9816	36.6678	43.2967	48.9911	57.1607	58.3528	65.2918	58.4672	55.9628	59.1877	48.3995	23.6467	24.2801	27.0177	24.9439	25.6826	26.5846	27.7664	30.8819	32.9631	36.3495	39.6854	41.8715	45.7245	44.4471	49.0669	51.4389	47.151	52.9936	54.1597	58.9081	71.8737	59.4579
Ap3d1	19.4557	29.8279	43.5619	46.8511	59.2855	58.8076	63.7734	73.2612	79.0902	85.7924	90.379	101.645	105.743	110.287	116.521	101.284	108.649	13.9365	11.9407	18.3262	24.4019	26.4752	32.1517	33.8863	33.9021	39.7686	41.2279	45.2837	50.5241	48.0134	48.9588	53.2646	49.6369	50.1548	49.8792	54.4729	50.2474	60.1081	56.2116
Ap3m1	80.5432	115.13	59.3225	67.7753	73.1733	80.9222	80.3447	72.3731	81.6588	70.6032	90.2569	76.0215	91.7378	67.7918	60.7669	87.8384	66.3896	33.8972	61.2257	66.878	47.4192	39.4567	40.5038	55.0073	47.6609	46.0254	54.1147	48.9997	36.4954	38.7272	51.0735	45.1122	50.0529	50.5612	40.8401	35.9912	47.3517	41.1289	28.7447
Ap3m2	1.05924	1.73905	0.990654	1.10743	1.2602	1.12834	1.2134	0.972402	1.04281	0.971809	1.2762	1.63084	1.701	2.34728	0.547563	0.359783	0.0322333	0.67121	1.51732	1.72085	0.948857	0.97457	1.41406	0.996609	1.63807	1.12992	1.72788	1.23348	2.30441	0.75684	1.87216	1.09191	1.83419	1.61537	0.52543	1.60217	1.09131	1.66171	0.860441
Ap3s1	143.253	111.113	44.4125	49.0594	52.5672	41.4035	34.2442	19.3875	19.0638	13.2391	11.5728	9.02353	7.194	6.41618	3.20642	11.0886	7.56658	64.3044	163.21	104.529	42.7584	37.2218	30.3586	35.9392	27.7057	18.3227	16.1105	15.0776	6.20767	10.5389	7.648	4.79299	5.70692	6.44691	2.68161	4.87805	5.52684	5.33906	3.57786
Ap3s2	12.121	23.7543	22.7434	16.838	12.866	12.8142	13.225	16.5726	18.548	20.1195	18.2618	14.3171	11.9555	9.90593	11.3883	10.7334	9.5452	6.52764	9.03031	19.7584	17.1553	13.3981	10.922	11.9819	11.6933	12.2182	17.2284	16.6098	14.3196	15.541	10.6149	8.88165	8.03441	6.08072	7.21159	5.9236	6.81692	9.13278	7.32696
Ap4b1	4.49374	7.75826	10.0791	14.74	16.4244	15.2268	20.3577	17.6322	19.1072	19.7572	19.1492	23.7556	19.5269	17.4394	19.2076	17.5674	18.4917	4.75157	4.42578	6.21555	7.56376	11.2781	14.4983	14.4478	15.9401	16.1697	15.7013	18.6586	18.0934	17.4406	17.9928	16.8775	16.4877	12.2161	12.1258	10.2878	9.8426	12.4558	10.0089
Ap4e1	5.36667	7.16836	4.53784	4.32562	3.87951	4.13403	3.84788	2.51692	3.15973	2.76166	2.99294	2.89585	2.81606	1.68707	3.41319	2.87303	2.88985	3.07243	4.04857	4.73101	4.11865	3.31153	2.74484	3.45071	3.27934	2.12281	2.20793	1.91136	1.26025	2.22078	2.12292	2.33554	1.9821	2.51459	2.0585	2.12748	3.62215	1.75049	1.98415
Ap4m1	5.39878	13.9877	26.4324	20.8987	9.82231	9.35206	10.7307	10.3062	10.6869	12.3402	13.559	17.2182	17.4271	13.4578	14.0603	15.9026	21.1605	3.21412	7.23866	10.259	18.2351	13.0095	12.4128	7.31896	6.18949	8.57836	7.56289	9.26531	8.12662	12.301	10.2536	10.2017	10.951	11.4416	13.6086	12.475	11.5617	10.4432	7.36533
Ap4s1	10.3333	12.5288	14.845	23.5167	35.6968	39.9801	31.6246	25.8317	18.929	15.6924	10.5842	8.78668	8.38968	5.12598	14.9535	3.88617	3.23089	15.8407	15.9884	16.8398	21.9558	37.8332	47.7315	44.817	42.1133	33.0428	26.5255	12.5339	11.7581	6.14837	7.89407	6.98496	8.48162	6.50363	6.72157	7.09368	7.2514	5.65775	5.77068
Ap5b1	1.13459	3.22805	3.80037	2.25054	4.19158	4.17056	3.34836	3.98734	3.97503	2.54317	4.03163	4.04185	4.67807	3.15457	6.07011	4.78067	4.82125	0.323241	0.171319	1.20727	1.43348	1.85038	1.08416	1.63439	0.971824	1.44897	1.48452	1.36628	2.04641	2.05773	2.13132	2.2116	1.39664	2.14762	1.81817	2.40504	2.12555	2.89123	1.78066
Ap5m1	10.703	17.5173	13.0149	13.0104	16.6038	18.5551	18.2147	17.7705	18.0297	15.6783	15.7437	13.002	15.4452	11.0949	13.5587	10.1275	11.0081	5.20287	9.31689	11.8679	10.5339	10.3528	11.2308	18.6999	15.58	15.034	13.6256	12.1408	9.8198	8.17292	10.0345	7.79625	7.58156	9.28304	6.55155	4.03868	6.40594	5.12854	4.84838
Ap5s1	24.726	29.1138	28.2006	42.5198	46.7243	45.8634	45.256	42.5026	38.2033	29.1752	41.84	37.6617	40.8993	38.3486	41.1992	36.5336	42.9197	13.9444	15.648	19.0725	22.3798	26.6135	28.2173	21.5181	26.0213	28.4602	25.6935	22.7912	28.5135	28.8847	29.167	22.2175	21.2081	16.185	19.1814	21.2698	17.6994	22.5843	23.0234
Ap5z1	2.34898	6.36609	7.85458	7.15894	7.51664	10.4748	9.93111	10.4097	10.5843	11.0771	12.7012	16.0707	15.3715	19.5642	16.0379	15.2813	23.7036	1.36093	1.89102	4.32791	5.4673	3.59794	5.61911	3.73116	3.74706	4.164	4.21216	5.28337	6.86745	4.5115	6.88358	7.03957	6.99216	7.30649	7.56595	9.05179	7.86296	7.48472	7.80441
Apaf1	3.63536	4.41435	3.81839	3.96499	3.99637	4.01981	3.77134	4.55967	4.71782	2.93034	3.96206	3.65131	3.2076	2.10858	3.17092	2.08289	1.49061	1.26222	1.7152	2.3475	2.32221	1.51573	2.61799	2.4298	2.67665	2.1441	2.63738	2.32608	2.43025	1.6802	1.71642	1.17035	1.53656	1.78578	1.18423	1.51554	1.75062	1.0134	0.986093
Apba3	30.0068	47.1574	79.978	90.3977	118.593	127.158	117.924	110.42	86.4192	59.1799	49.6472	42.5507	34.1525	38.5028	42.1472	32.7945	40.2088	12.5008	20.3624	29.2516	45.4625	70.7012	79.3873	68.4049	63.8941	62.3059	40.5647	29.9799	28.7459	26.3376	18.9484	19.4569	16.3619	16.5866	15.9468	16.2332	11.9261	14.5493	20.4793
Apbb1	0	0.580469	0.289613	0.609998	1.0502	0.636167	0.874371	1.15956	1.17683	0.911239	0.941418	1.21667	1.58611	1.07147	1.57069	1.74354	1.06101	0.432672	0.900614	1.38282	0.960885	0.645712	1.36108	0.889344	0.649642	0.58508	0.312438	0.935387	0.981341	1.13169	1.02334	0.935108	1.16279	0.824895	0.415159	0.810317	1.18991	1.01265	0.466683
Apbb1ip	2.00828	3.63221	2.60943	2.47938	2.76575	3.05385	4.18775	4.08793	4.07016	4.70375	4.06677	5.4616	5.60968	5.21133	5.34871	4.99568	6.44019	1.83528	2.32662	3.9221	2.65545	2.34693	2.08083	2.89242	1.59869	2.113	2.41213	2.49144	3.94668	2.16378	2.7226	2.36375	4.54401	4.36537	2.82564	4.23146	3.85722	2.39043	2.6538
Apbb2	15.4853	26.9572	16.859	14.0862	12.3759	11.5365	12.6694	11.8212	13.3446	10.3153	10.1264	10.9754	8.24441	9.46238	8.64818	8.97562	7.85312	6.16067	12.1675	19.1484	13.8714	10.6207	11.6581	9.81959	10.4114	11.2765	10.8969	9.40921	9.92864	9.73211	7.08892	8.01214	6.43382	5.32601	5.45736	5.1848	5.39046	6.51218	5.86128
Apbb3	3.01427	4.99051	7.41733	4.73447	5.30229	4.78079	5.13358	5.86848	5.3073	4.79719	7.03683	7.47606	7.92708	6.2273	5.07824	9.06315	5.43994	3.5752	3.29161	6.64024	8.81928	7.34016	9.05934	6.73256	5.96594	3.89267	6.72891	4.7443	7.39692	6.7919	6.98123	5.69637	5.45927	5.36844	6.24634	4.89971	4.86309	4.73441	7.29005
Apc	13.3281	18.0608	20.1703	19.2136	18.1137	18.7673	14.1968	10.2314	9.97416	8.96706	8.32574	5.67786	6.02377	4.5405	5.27695	5.74193	4.49307	10.5806	14.1092	18.1823	21.5824	19.8572	20.0871	19.5492	14.585	11.7193	10.7611	7.98372	6.25658	6.32039	5.65474	4.97642	4.125	4.10667	4.52667	3.89455	5.42765	5.10805	4.38972
Apcs	93.9351	93.9272	77.624	95.4487	101.243	110.442	84.982	61.4075	48.7863	43.4981	34.5659	40.0811	46.4786	33.3899	23.329	34.4813	29.5696	91.0447	78.7319	60.8174	59.7529	84.6803	95.0915	107.524	98.9946	69.982	66.8908	60.5712	52.6619	53.1854	75.5858	80.2409	119.302	136.958	154.511	128.153	150.365	107.644	118.614
Apeh	12.7328	18.3288	28.9951	36.9706	50.3916	64.9682	72.0821	86.3973	101.436	111.939	136.748	169.387	170.478	191.605	201.646	176.243	176.239	11.7973	8.46292	12.471	15.9505	25.0065	42.7363	40.9046	50.9507	68.253	69.5971	82.0198	106.41	103.697	118.874	128.422	134.672	141.927	158.541	180.075	158.22	176.432	178.458
Apex1	13.7886	15.5998	24.0528	33.2648	38.6549	46.009	47.0836	55.1487	67.1373	69.8065	75.5458	90.5947	91.7027	85.1349	92.7806	77.6822	90.9641	19.8373	18.3309	18.1214	28.1906	37.355	45.6347	59.9824	58.3867	71.9983	71.2494	93.4786	107.481	107.428	113.355	126.394	97.2137	81.5475	86.4983	89.7105	73.9108	81.4258	77.6847
Apex2	2.55609	1.85252	1.42923	3.25976	2.98149	3.24771	3.91307	4.17269	5.77314	3.61693	5.93306	6.95283	6.4613	7.48324	2.43961	3.68609	7.05828	1.36229	1.3006	1.6076	2.01699	2.94451	4.73324	3.211	5.67254	6.65606	4.15492	4.65984	3.88007	5.3976	4.13998	4.56181	6.91742	4.76016	5.3834	6.17129	2.87856	8.28588	6.11579
Aph1a	65.6555	122.622	98.8026	76.4673	52.0875	37.0574	21.035	15.9848	10.7193	11.4877	11.8635	12.8663	13.6188	13.953	11.6741	16.0395	12.5312	40.3427	72.3161	122.543	99.119	82.1163	63.0746	42.2187	27.1087	24.9387	18.2972	18.5531	18.4216	22.2768	22.8317	24.0528	25.2632	20.7935	19.9581	18.5904	16.2081	17.9776	18.2568
Aph1b	8.0706	15.3112	8.77643	5.40101	3.07493	1.67899	2.01178	0.963239	1.23204	0.714813	1.27008	0.808263	0.965443	0.419815	0.866927	0.738251	0.297903	3.72642	5.46998	11.3458	9.19744	4.6859	2.75485	4.01054	1.77003	1.00084	1.05278	1.22612	0.232271	0.76768	1.64319	1.9853	1.96635	1.62703	1.74139	1.77406	1.43023	2.03709	0.980392
Aph1c	5.10343	9.23021	5.6794	4.27206	2.7735	2.05465	1.20346	1.12339	0.743311	0.913059	1.06278	0.833229	1.04593	1.19335	0.452019	1.17111	0.48618	3.34566	5.10773	5.90794	4.90257	3.71065	3.62427	1.67373	1.1096	1.55774	0.872416	1.51935	1.49271	2.27949	1.44413	1.45732	1.99722	2.76468	2.22388	1.75336	2.2928	1.72137	2.02158
Api5	73.3244	94.6472	40.1897	41.3481	47.5471	56.9721	63.9944	59.7462	72.479	72.1552	77.758	74.7796	75.5762	67.2992	58.6025	89.5133	64.778	43.7707	77.9395	76.9211	48.578	37.823	41.9222	50.3058	56.7158	52.4167	63.6084	68.627	59.462	59.5621	64.1364	57.3599	56.7033	57.7278	42.3475	41.7399	48.4571	43.2222	34.8159
Apip	10.7029	6.99452	10.1236	11.5226	24.5614	26.7013	30.1848	36.0401	47.0706	57.877	72.0528	83.1983	87.3331	67.7047	59.4035	69.3076	89.7549	13.202	11.3111	14.0133	11.9101	16.1226	27.1683	34.4335	41.9186	50.0265	65.0252	69.8589	70.0311	101.949	84.4629	81.8504	79.5063	55.0868	57.9345	50.6229	63.0168	49.9131	47.8997
Apitd1	0	0	0	0	0.801183	0.280177	0.400816	0.132839	0	0	0.422816	0	0	0	0	0	0	0.125922	0.334917	0	0	0	0.623148	0.522736	0.125631	0.383707	0	0.121147	0.226332	0.446152	0.294007	0	0.164652	0	0.140523	0.152643	0	1.64637	0
Aplf	2.32752	3.54748	3.21307	3.2922	3.70436	4.52246	4.2421	4.38419	5.49345	4.82111	5.97761	4.50283	3.32722	3.11878	3.5289	4.54526	2.79001	1.4043	2.06793	2.46089	1.90921	2.45352	3.16086	3.01781	3.81442	4.23039	4.07448	3.36395	5.05526	2.67576	2.31622	1.66881	2.23312	2.04295	2.44256	1.6891	2.1332	1.44777	1.887
Aplp2	89.8966	80.7962	38.4303	30.0526	22.9908	16.4989	11.7748	8.576	6.31193	4.13775	4.37864	4.79978	5.50076	4.1238	5.28851	8.29654	9.02205	67.2181	96.406	92.0257	51.66	33.528	29.05	24.6041	16.9815	15.1643	11.32	12.332	10.9373	14.1616	13.4675	13.5372	13.0032	13.2017	17.145	18.5844	15.7008	20.0719	20.263
Apmap	14.6755	12.9528	8.95988	5.53624	6.74319	6.27945	5.12564	2.28873	1.79062	1.62748	1.18318	1.78151	1.72538	1.7936	0.998015	2.01856	3.26594	15.6039	17.0825	14.098	9.29159	5.80986	5.93311	6.47937	5.16151	3.76921	3.11768	4.54706	2.31395	4.64106	4.88498	3.11536	4.47738	6.75321	6.52772	8.27869	6.46163	8.98599	11.6717
Apoa1	1956.31	2171.64	2424.48	2194.3	2116.62	1789.02	1059.19	731.821	572.796	550.085	557.889	715.552	802.442	893.449	935.051	937.516	907.214	1943.33	1540.58	1785.18	1906.53	2079.84	2416.46	1932.53	1754.98	1472.33	1270.79	1341.7	1678.28	1650.85	2062.63	2480.45	3219.42	3380.15	4083.86	3885.81	3301.92	3677.16	4634.33
Apoa1bp	12.0361	16.6549	24.6052	38.5519	58.4401	80.2825	86.0228	115.546	108.675	122.256	109.921	113.833	89.0222	80.9128	101.773	104.81	70.783	25.7964	18.3668	17.4659	24.2597	49.6384	87.4974	76.6647	98.2466	131.653	123.676	134.253	125.982	116.181	114.23	107.851	98.4599	84.7391	86.4756	75.1533	66.5131	89.3194	80.572
Apoa2	5067.56	4364.74	5866.73	8020.45	11220.5	12312.3	12223	9625.02	7750.48	5381.97	6181.95	6817.88	9228.12	10139.2	9435	8654.82	7567.57	6747.84	4273.37	3609.47	5058.74	7902.24	11339.9	13337.2	14879.5	15684.5	13673	12690.5	13350.4	14210.8	16245.8	17739.1	18357.5	16319.4	16998.5	15029.6	12698.2	12927.6	14545.3
Apoa4	175.453	191.211	293.082	300.729	285.205	246.839	166.928	128.144	96.5388	90.7889	81.7174	94.6551	102.068	123.346	109.112	101.716	99.7223	123.491	93.466	126.395	132.401	155.104	179.761	146.536	132.623	117.527	99.5444	88.1304	94.9376	108.836	120.563	132.61	156.355	172.41	215.788	210.492	170.093	195.959	262.267
Apoa5	555.281	582.432	469.838	387.425	331.093	283.647	198.807	157.8	123.807	110.237	111.376	123.999	124.135	128.169	140.568	123.378	142.592	424.861	434.661	507.692	388.896	330.462	310.129	250.182	206.874	183.915	166.145	148.542	163.418	189.763	199.509	233.467	268.542	295.744	369.532	367.092	309.031	375.293	464.474
Apob	1056.35	1810.74	1603.81	821.581	454.718	317.954	176.305	105.128	102.306	92.6102	93.8427	75.0985	84.5741	64.7533	69.5499	84.1258	74.82	781.061	1081.09	1549.43	1878.22	805.591	492.252	377.842	242.625	172.388	147.297	130.718	104.448	106.2	114.891	111.946	119.387	133.911	133.754	125.38	146.95	127.856	131.5
Apobec1	17.1719	23.5244	19.7935	23.4375	24.8477	25.8156	26.0872	20.7182	19.0325	13.6913	13.6962	13.4884	13.5315	12.4371	17.9595	15.9581	14.6353	6.96282	12.3549	19.728	12.4778	15.7332	17.7924	17.1107	15.3603	13.9562	12.7753	9.71441	6.83259	8.63276	7.74547	7.48319	6.86577	5.46748	7.97912	7.18319	6.59453	8.94925	6.60966
Apobec3	0.375828	2.58746	1.41434	2.05123	1.304	3.29786	3.20221	2.88601	5.60795	5.86933	4.06875	4.46548	3.9672	4.79988	2.84336	3.90084	7.49273	1.44613	2.30005	3.47392	0.449378	2.42117	2.71911	3.11021	2.85571	3.14679	2.01169	2.3483	2.53489	2.15729	2.55362	2.14068	0.713268	1.52699	2.06283	2.44051	1.57312	2.02091	1.54614
Apobr	0.445368	0.594253	1.3317	1.11413	1.05145	0.676338	1.21351	0.918462	1.13121	0.248876	0.598795	0.935646	1.00511	1.5736	0.911907	0.450425	1.67166	0.518516	0.254066	0.700031	0.404849	0.653542	0.272333	0.823152	0.484631	0.543351	0.595976	0.473712	0.635626	0.968864	0.734957	0.728235	0.578119	0.79605	0.801697	0.69704	0.635943	1.13072	1.19451
Apoc1	6424.37	6071.97	8455.95	14181.1	18824.7	22837	21223.5	15093.9	10155.9	7485.11	7241.71	9342.5	10603.5	10515.5	10112.9	9401.33	7379.29	10204.8	6583.57	6117.16	10327.5	16981.6	25298.1	29307.4	29230	26624.2	18807.7	15398.9	15354.5	16877.8	16569.6	17054.4	17048.7	14427.8	13932.2	12726.4	10099	10506.2	11626.7
[truncated: 13,055 more rows]

## Sheet: Gradient 2-Refseq
#Gene	3_2	4_2	5_2	6_2	7_2	8_2	9_2	10_2	11_2	12_2	13_2	14_2	15_2	16_2	17_2	18_2	19_2	20_2	21_2	22_2	23_2	24_2
[truncated: 13,634 more rows]

## Sheet: Gradient 2_Ensembl_unfiltered
#Gene	3_2	4_2	5_2	6_2	7_2	8_2	9_2	10_2	11_2	12_2	13_2	14_2	15_2	16_2	17_2	18_2	19_2	20_2	21_2	22_2	23_2	24_2	Symb	Desc
[truncated: 38,637 more rows]

[truncated: 1 more sheets: Gradient1_Ensembl_unfiltered]
