# Supplementary material for: Transcriptome-wide organization of subcellular microenvironments revealed by ATLAS-Seq
Source: Nucleic Acids Res. 2020 May 18;48(11):5859–72. doi: 10.1093/nar/gkaa334 (PMC7293051; doi:10.1093/nar/gkaa334)
Supplement: gkaa334_Supplemental_Files [file gkaa334_supplemental_files.zip › Table S1.xlsx]

## Sheet: summary
Gene Symbol	Protein Accessions	Protein Descriptions	frac 1	frac 2	frac 3	frac 4	frac 5	frac 6	frac 7	frac 8	frac 9	frac 10	frac 11	frac 12	frac 13	frac 14	frac 15	frac 16	frac 17
Ywhab	Q9CQV8	14-3-3 protein beta/alpha OS=Mus musculus GN=Ywhab PE=1 SV=3	0.960905	1.02643	1.437	0.889176	0.649268	0.613954	0.767614	0.652011	0.797343	0.502323	0.417168	0.459021	0.417758	0.350497	0.339582	0.414362	0.411875
Ywhae	P68510; P68254; O70456; P61982; Q9CQV8; P63101; P62259	14-3-3 protein eta OS=Mus musculus GN=Ywhah PE=1 SV=2; 14-3-3 protein theta OS=Mus musculus GN=Ywhaq PE=1 SV=1; 14-3-3 protein sigma OS=Mus musculus GN=Sfn PE=1 SV=2; 14-3-3 protein gamma OS=Mus musculus GN=Ywhag PE=1 SV=2; 14-3-3 protein beta/alpha OS=Mus musculus GN=Ywhab PE=1 SV=3; 14-3-3 protein zeta/delta OS=Mus musculus GN=Ywhaz PE=1 SV=1; 14-3-3 protein epsilon OS=Mus musculus GN=Ywhae PE=…	1.1016	0.948483	0.918885	1.07801	1.20443	1.0317	0.935434	1.12832	1.13542	0.46957	0.452379	0.370426	0.371007	0.338982	0.35234	0.338848	0.314304
Ywhag	P61982	14-3-3 protein gamma OS=Mus musculus GN=Ywhag PE=1 SV=2	0.825606	0.809236	0.855092	1.26935	1.64688	1.31706	1.08086	1.00936	1.00993	0.561741	0.466884	0.317936	0.372411	0.340876	0.399903	0.380153	0.38437
Ywhaz	P63101	14-3-3 protein zeta/delta OS=Mus musculus GN=Ywhaz PE=1 SV=1	1.04729	0.886084	0.900292	1.2902	1.60571	1.21299	1.03482	0.96977	0.93043	0.616647	0.651703	0.585444	0.693901	0.588715	0.700911	0.673494	0.562562
Hsd17b6	Q9R092	17-beta-hydroxysteroid dehydrogenase type 6 OS=Mus musculus GN=Hsd17b6 PE=1 SV=1	0.868578	0.658274	0.818011	1.26026	1.78849	1.39215	1.0996	1.07042	1.03815	1.34714	1.28824	1.2356	1.15338	1.15834	1.1321	1.07632	1.03792
Rdh7	Q9R092; O88451	17-beta-hydroxysteroid dehydrogenase type 6 OS=Mus musculus GN=Hsd17b6 PE=1 SV=1; Retinol dehydrogenase 7 OS=Mus musculus GN=Rdh7 PE=1 SV=1	0.583285	0.49344	0.518251	0.744795	1.02768	1.06722	1.07913	1.367	1.57339	1.42051	1.3179	1.20885	1.1256	1.01573	0.970321	0.968227	0.883488
Agpat3	Q9D517	1-acyl-sn-glycerol-3-phosphate acyltransferase gamma OS=Mus musculus GN=Agpat3 PE=1 SV=2	0.755685	0.785548	0.835228	1.03605	1.23397	1.13415	0.974209	0.932241	0.995836	1.38065	1.38416	1.39809	1.3427	1.40857	1.31887	1.23242	1.31142
Psmc2	P46471	26S protease regulatory subunit 7 OS=Mus musculus GN=Psmc2 PE=1 SV=5	0.704743	0.668119	0.789536	1.44172	2.09724	1.51662	1.19034	1.03759	0.954669	0.532617	0.496145	0.451489	0.446296	0.424803	0.346752	0.38354	0.345143
Psmc5	P62196	26S protease regulatory subunit 8 OS=Mus musculus GN=Psmc5 PE=1 SV=1	0.728615	0.65957	0.758345	1.19624	1.655	1.31236	1.17942	1.08186	1.05633	0.654934	0.621536	0.497035	0.499785	0.562672	0.48749	0.544063	0.491357
Psmd13	Q9WVJ2	26S proteasome non-ATPase regulatory subunit 13 OS=Mus musculus GN=Psmd13 PE=1 SV=1	1.03312	1.29161	1.33083	1.23142	1.19383	0.916221	0.865857	0.973564	1.03762	0.85351	0.819676	0.796442	0.787108	0.742135	0.717294	0.712697	0.690205
Psmd2	Q8VDM4	26S proteasome non-ATPase regulatory subunit 2 OS=Mus musculus GN=Psmd2 PE=1 SV=1	1.47284	1.46534	1.36031	1.29661	1.18421	1.03779	0.949979	0.942231	0.942751	0.632902	0.501472	0.539796	0.532852	0.478731	0.456899	0.509208	0.44396
Hacl1	Q9QXE0	2-hydroxyacyl-CoA lyase 1 OS=Mus musculus GN=Hacl1 PE=1 SV=2	0.917404	0.879242	0.85091	0.838225	0.953874	0.987133	1.24863	1.28412	1.24981	0.638234	0.537815	0.556182	0.479034	0.455025	0.477004	0.460291	0.429822
Acaa1a	Q921H8	3-ketoacyl-CoA thiolase A, peroxisomal OS=Mus musculus GN=Acaa1a PE=1 SV=1	0.310211	0.224198	0.194575	0.323287	0.803591	0.926144	1.73842	1.59309	1.64125	0.897619	0.809909	0.76974	0.869304	0.872643	0.806546	0.897094	0.845398
Acaa1a	Q8VCH0; Q921H8	3-ketoacyl-CoA thiolase B, peroxisomal OS=Mus musculus GN=Acaa1b PE=1 SV=1; 3-ketoacyl-CoA thiolase A, peroxisomal OS=Mus musculus GN=Acaa1a PE=1 SV=1	0.964746	1.10921	1.12055	1.19676	1.08057	0.928702	0.995041	0.934187	0.88102	0.756584	0.694873	0.725494	0.693548	0.781736	0.757813	0.7688	0.816934
Rps10	P63325	40S ribosomal protein S10 OS=Mus musculus GN=Rps10 PE=1 SV=1	0.503032	0.37872	0.387682	0.506827	0.926507	1.19483	1.94018	1.66077	1.62061	1.09273	1.05338	1.02156	1.06014	1.05047	1.04561	1.11525	1.14135
Plec	P63325; Q9QXS1	40S ribosomal protein S10 OS=Mus musculus GN=Rps10 PE=1 SV=1; Plectin OS=Mus musculus GN=Plec PE=1 SV=3	0.462509	0.443891	0.417798	0.525311	0.918609	1.09711	1.72874	1.73655	1.71673	1.76633	1.58646	1.61522	1.78288	1.88177	1.77451	1.77825	2.08701
Rps11	P62281	40S ribosomal protein S11 OS=Mus musculus GN=Rps11 PE=1 SV=3	0.607469	0.514751	0.509783	0.600956	0.910491	1.1685	1.67526	1.61331	1.52566	1.17324	1.10018	1.16589	1.19049	1.3052	1.29344	1.39052	1.55416
Rps12	P63323	40S ribosomal protein S12 OS=Mus musculus GN=Rps12 PE=1 SV=2	0.699057	0.639502	0.644007	0.658974	1.14583	2.25695	3.86339	4.14352	3.8556	1.12679	1.09576	1.1373	1.12985	1.17984	1.1617	1.24759	1.35662
Rps13	P62301	40S ribosomal protein S13 OS=Mus musculus GN=Rps13 PE=1 SV=2	0.562985	0.53441	0.583252	0.64086	0.92658	1.07358	1.57951	1.57794	1.50963	1.05132	1.05793	1.02477	1.07443	1.02361	1.04866	1.11221	1.14875
Rps14	P62264	40S ribosomal protein S14 OS=Mus musculus GN=Rps14 PE=1 SV=3	0.643497	0.636158	0.615219	0.671214	0.934467	1.24009	1.89939	1.90083	1.83751	0.939601	0.918533	0.933384	0.979995	1.0167	1.01686	1.08085	1.15061
Rps15	P62843	40S ribosomal protein S15 OS=Mus musculus GN=Rps15 PE=1 SV=2	0.599574	0.516792	0.506773	0.645297	1.02655	1.05712	1.5898	1.16098	1.23256	1.1782	1.02686	1.0984	1.09851	1.16062	1.13416	1.2136	1.23544
Rps15a	P62245	40S ribosomal protein S15a OS=Mus musculus GN=Rps15a PE=1 SV=2	0.691494	0.611903	0.648678	0.68719	0.925437	1.0294	1.33479	1.31584	1.30501	1.04416	1.01795	1.02422	1.05095	1.03299	1.06809	1.10127	1.12219
Rps16	P14131	40S ribosomal protein S16 OS=Mus musculus GN=Rps16 PE=1 SV=4	0.620812	0.600139	0.594975	0.677473	0.979784	1.16845	1.78723	1.49152	1.53171	1.15108	1.10745	1.14724	1.19922	1.22422	1.22301	1.25804	1.27458
Rps17	P63276	40S ribosomal protein S17 OS=Mus musculus GN=Rps17 PE=1 SV=2	0.893034	0.747637	0.700497	0.759292	0.893385	0.975448	1.23111	1.0499	1.06921	0.902643	0.855301	0.945067	0.930103	1.0887	0.997497	1.06098	1.12787
Ribc2	P63276; Q9D4Q1	40S ribosomal protein S17 OS=Mus musculus GN=Rps17 PE=1 SV=2; RIB43A-like with coiled-coils protein 2 OS=Mus musculus GN=Ribc2 PE=2 SV=2	0.726105	0.681222	0.677632	0.795396	0.936009	1.14234	1.61525	1.34947	1.24238	1.35666	1.25434	1.18473	1.25611	1.19555	1.24021	1.18079	1.24635
Rps18	P62270	40S ribosomal protein S18 OS=Mus musculus GN=Rps18 PE=1 SV=3	0.585564	0.504986	0.50969	0.581571	0.921856	1.13465	1.77174	1.53745	1.46458	0.996898	0.993437	0.995427	1.03649	1.03822	1.04008	1.04846	1.09001
Rps19	Q9CZX8	40S ribosomal protein S19 OS=Mus musculus GN=Rps19 PE=1 SV=3	0.612766	0.556696	0.55028	0.616981	0.966322	1.17578	1.75434	1.55741	1.4362	1.2379	1.16521	1.19219	1.20826	1.23983	1.21903	1.2562	1.3498
Rps2	P25444	40S ribosomal protein S2 OS=Mus musculus GN=Rps2 PE=1 SV=3	0.636755	0.534201	0.532696	0.604124	0.913106	1.09844	1.61368	1.59045	1.49218	1.37159	1.28829	1.29574	1.37022	1.44491	1.43411	1.46822	1.67825
Rps20	P60867	40S ribosomal protein S20 OS=Mus musculus GN=Rps20 PE=1 SV=1	0.672238	0.621526	0.599261	0.662592	0.894471	1.06098	1.55816	1.65534	1.55178	0.985038	0.941426	0.990356	0.993028	1.03136	1.03567	1.05785	1.07506
Rps21	Q9CQR2	40S ribosomal protein S21 OS=Mus musculus GN=Rps21 PE=1 SV=1	0.58075	0.485914	0.485947	0.589778	0.92955	1.09257	1.60838	1.57143	1.50129	1.25186	1.20553	1.20733	1.23591	1.24028	1.23867	1.25996	1.30637
Rps23	P62267	40S ribosomal protein S23 OS=Mus musculus GN=Rps23 PE=1 SV=3	0.591443	0.493169	0.462707	0.560273	0.848715	1.02842	1.54365	1.44847	1.48688	1.03684	0.987969	0.983164	0.972079	0.953003	0.979087	0.984743	1.18683
Abca4	P62267; O35600	40S ribosomal protein S23 OS=Mus musculus GN=Rps23 PE=1 SV=3; Retinal-specific ATP-binding cassette transporter OS=Mus musculus GN=Abca4 PE=2 SV=1	0.634663	0.527866	0.507763	0.52989	0.937034	1.12346	1.86038	1.6496	1.60159	1.27059	1.12831	1.11013	1.1708	1.27337	1.22678	1.2034	1.47454
Rps24	P62849	40S ribosomal protein S24 OS=Mus musculus GN=Rps24 PE=1 SV=1	0.722595	0.694843	0.72469	0.733653	0.884222	1.03029	1.4239	1.46375	1.41458	1.15011	1.0205	1.04431	1.08464	1.12998	1.10748	1.15992	1.31168
Rps25	P62852	40S ribosomal protein S25 OS=Mus musculus GN=Rps25 PE=1 SV=1	0.582636	0.498756	0.508122	0.60197	0.938291	1.23512	2.00834	2.07414	1.87088	1.09212	1.07107	1.07562	1.12841	1.08439	1.10987	1.14229	1.20373
Rps26	P62855	40S ribosomal protein S26 OS=Mus musculus GN=Rps26 PE=1 SV=3	0.735107	0.735463	0.591648	0.645521	1.08001	1.25844	1.81441	1.68882	1.66218	0.988658	0.979424	0.981151	1.02111	1.09281	1.07757	1.18939	1.14171
Rps28	P62858	40S ribosomal protein S28 OS=Mus musculus GN=Rps28 PE=1 SV=1	0.585809	0.480098	0.464354	0.55361	0.830417	0.993966	1.49463	1.41855	1.4212	0.977573	1.03638	1.0286	1.03139	1.07969	1.06152	1.14499	1.09296
Rps3	P62908	40S ribosomal protein S3 OS=Mus musculus GN=Rps3 PE=1 SV=1	0.549926	0.453398	0.467136	0.539705	0.868513	1.07578	1.67378	1.63241	1.55236	1.1176	1.08171	1.08198	1.11996	1.13407	1.11812	1.14799	1.21658
Fau	P62862	40S ribosomal protein S30 OS=Mus musculus GN=Fau PE=1 SV=1	0.585926	0.543526	0.541632	0.59336	0.819873	1.03136	1.40716	1.48855	1.51546	1.05687	0.948154	0.942672	1.03977	0.998588	1.02511	1.06239	1.06789
Rps3a	P97351	40S ribosomal protein S3a OS=Mus musculus GN=Rps3a PE=1 SV=3	0.823108	0.840253	0.767006	0.727716	0.911743	1.03115	1.4305	1.4104	1.34666	1.27558	1.19767	1.19226	1.24839	1.30023	1.28991	1.35295	1.52007
Rps4x	P62702	40S ribosomal protein S4, X isoform OS=Mus musculus GN=Rps4x PE=1 SV=2	1.26171	1.29486	1.06824	0.971305	1.00239	1.00325	1.20486	1.23064	1.18519	1.03142	1.06717	1.05914	1.06386	1.07953	1.0873	1.13382	1.18937
Rps5	P97461	40S ribosomal protein S5 OS=Mus musculus GN=Rps5 PE=1 SV=3	1.82555	2.08821	1.75395	1.46113	1.17659	0.971248	0.840781	0.756336	0.741003	1.10828	1.07665	1.09686	1.11689	1.08607	1.07911	1.09616	1.14023
Rps6	P62754	40S ribosomal protein S6 OS=Mus musculus GN=Rps6 PE=1 SV=1	1.74288	1.88508	1.59899	1.22905	1.14624	0.930417	0.965506	0.879563	0.879115	1.15846	1.08793	1.07974	1.10286	1.14009	1.16169	1.13543	1.28272
Rps7	P62082	40S ribosomal protein S7 OS=Mus musculus GN=Rps7 PE=2 SV=1	1.25193	1.49759	1.43749	1.24255	1.12172	0.991219	1.0236	1.03481	0.980784	1.13985	1.0731	1.07662	1.08926	1.14885	1.1418	1.16334	1.29557
Rps8	P62242	40S ribosomal protein S8 OS=Mus musculus GN=Rps8 PE=1 SV=2	0.771625	0.92422	0.910477	0.887166	1.01846	1.01021	1.31017	1.25817	1.30031	1.01326	0.958555	0.972548	1.02785	1.09402	1.10298	1.13354	1.26942
Rps9	Q6ZWN5	40S ribosomal protein S9 OS=Mus musculus GN=Rps9 PE=1 SV=3	1.14236	1.42999	1.44106	1.25796	1.08494	0.945477	0.892941	0.875647	0.883701	0.981721	0.988898	0.978435	1.04202	1.04724	1.06702	1.08703	1.1332
Rpsa	P14206	40S ribosomal protein SA OS=Mus musculus GN=Rpsa PE=1 SV=4	0.876486	1.05796	1.07369	0.959995	0.995347	0.953144	1.14499	1.08381	1.04491	0.968827	0.946417	0.955818	0.985657	0.970634	0.965823	0.965023	0.993541
Hpd	P49429	4-hydroxyphenylpyruvate dioxygenase OS=Mus musculus GN=Hpd PE=1 SV=3	0.99604	1.06656	0.951768	0.841664	0.793151	0.981905	1.29114	1.33703	1.26684	0.302811	0.267054	0.243951	0.241573	0.238517	0.248342	0.239681	0.244608
Aldh9a1	Q9JLJ2	4-trimethylaminobutyraldehyde dehydrogenase OS=Mus musculus GN=Aldh9a1 PE=1 SV=1	0.658292	0.691277	0.704532	0.682168	0.692525	1.16992	1.9038	1.71578	1.58578	0.277548	0.251257	0.229379	0.220976	0.204038	0.206056	0.184121	0.207023
Urah	Q9CRB3	5-hydroxyisourate hydrolase OS=Mus musculus GN=Urah PE=1 SV=1	0.667629	0.508388	0.504888	0.567431	0.758858	1.17438	2.00096	1.74483	1.50187	0.574302	0.588393	0.677823	0.556415	0.424933	0.426189	0.500255	0.427311
Htr6	Q9R1C8	5-hydroxytryptamine receptor 6 OS=Mus musculus GN=Htr6 PE=1 SV=1	0.733365	0.752218	0.754148	0.774209	0.885722	1.03125	1.25964	1.30413	1.21155	0.808364	0.865567	0.828598	0.847491	0.7707	0.805764	0.867353	0.826325
Rplp0	P14869	60S acidic ribosomal protein P0 OS=Mus musculus GN=Rplp0 PE=1 SV=3	0.597031	0.560402	0.563891	0.558028	0.570364	1.1338	1.85764	1.64455	1.50069	1.12369	1.04354	1.05807	1.08174	1.06178	1.07285	1.09009	1.21855
Rplp1	P47955	60S acidic ribosomal protein P1 OS=Mus musculus GN=Rplp1 PE=1 SV=1	0.634196	0.651499	0.758718	0.952687	1.2522	1.26036	1.20247	1.3241	1.23263	0.95038	0.866889	0.908742	0.878333	0.903945	0.902963	0.937085	1.01066
Rplp2	P99027	60S acidic ribosomal protein P2 OS=Mus musculus GN=Rplp2 PE=1 SV=3	0.6532	0.524542	0.541925	0.560705	0.585662	1.05795	1.80501	1.66695	1.52449	1.1436	1.00993	0.978806	0.973266	1.02245	1.02879	1.06044	1.15577
Rpl10a	P53026	60S ribosomal protein L10a OS=Mus musculus GN=Rpl10a PE=1 SV=3	0.628655	0.518822	0.5332	0.541388	0.605651	1.04607	1.68194	1.54935	1.39368	1.29673	1.19537	1.17804	1.16729	1.05741	1.02266	1.01879	1.00124
Rpl10	P86048; Q6ZWV3	60S ribosomal protein L10-like OS=Mus musculus GN=Rpl10l PE=2 SV=1; 60S ribosomal protein L10 OS=Mus musculus GN=Rpl10 PE=1 SV=3	0.514127	0.429765	0.441308	0.479535	0.536827	1.11073	1.86301	1.67306	1.57531	0.910502	0.89949	0.946454	0.959754	1.04894	1.04252	1.14453	1.20947
Rpl11	Q9CXW4	60S ribosomal protein L11 OS=Mus musculus GN=Rpl11 PE=1 SV=4	0.360969	0.337706	0.340419	0.363502	0.511299	1.67989	3.27638	2.28221	1.94953	1.18811	1.08144	1.08464	1.12273	1.00853	1.02681	0.993644	1.0885
Rpl12	P35979	60S ribosomal protein L12 OS=Mus musculus GN=Rpl12 PE=1 SV=2	0.626552	0.543584	0.527092	0.561373	0.59776	1.17223	2.01385	1.86706	1.70842	1.12468	1.05868	1.06656	1.06961	1.1679	1.14301	1.16906	1.28746
Rpl13	P47963	60S ribosomal protein L13 OS=Mus musculus GN=Rpl13 PE=1 SV=3	0.624423	0.510793	0.505108	0.532325	0.596352	1.10633	1.85975	1.74637	1.62956	1.27175	1.17291	1.15845	1.19891	1.10048	1.1396	1.11764	1.22896
Rpl13a	P19253	60S ribosomal protein L13a OS=Mus musculus GN=Rpl13a PE=1 SV=4	0.491283	0.398152	0.407196	0.43962	0.507958	1.0632	1.81072	1.7335	1.678	1.18288	1.12325	1.14066	1.14998	1.01643	1.04289	1.02757	1.10976
Rpl14	Q9CR57	60S ribosomal protein L14 OS=Mus musculus GN=Rpl14 PE=1 SV=3	0.595647	0.52647	0.53023	0.551457	0.606279	0.992804	1.59752	1.54924	1.50383	1.14104	1.08238	1.07709	1.07305	0.999551	0.999747	1.04794	1.07541
Rpl15	Q9CZM2	60S ribosomal protein L15 OS=Mus musculus GN=Rpl15 PE=2 SV=4	0.486439	0.395742	0.400243	0.430503	0.492898	1.16148	2.06841	1.90072	1.72798	1.09649	1.07436	1.07054	1.08874	0.962929	0.990953	0.994964	0.98337
Rpl17	Q9CPR4	60S ribosomal protein L17 OS=Mus musculus GN=Rpl17 PE=1 SV=3	0.513019	0.464785	0.480686	0.506454	0.559281	1.05872	1.76107	1.64352	1.54272	1.41457	1.29118	1.29098	1.33309	1.21532	1.20981	1.21771	1.29602
Rpl18	P35980	60S ribosomal protein L18 OS=Mus musculus GN=Rpl18 PE=1 SV=3	0.562905	0.485643	0.5072	0.544121	0.578336	1.10162	1.79304	1.65721	1.53397	1.16312	1.14859	1.15618	1.12797	1.00954	1.00124	1.05598	0.987288
Rpl18a	P62717	60S ribosomal protein L18a OS=Mus musculus GN=Rpl18a PE=1 SV=1	0.508169	0.416422	0.409047	0.425472	0.499755	1.17996	2.11144	1.82688	1.69128	1.15592	1.08275	1.11425	1.1592	1.11312	1.08821	1.1092	1.18459
Rpl19	P84099	60S ribosomal protein L19 OS=Mus musculus GN=Rpl19 PE=1 SV=1	0.504567	0.452146	0.470223	0.485559	0.613649	1.34723	2.37274	1.87757	1.57234	1.20302	1.14902	1.14469	1.17624	1.14685	1.17294	1.18017	1.23748
Rpl21	O09167	60S ribosomal protein L21 OS=Mus musculus GN=Rpl21 PE=1 SV=3	0.389441	0.310233	0.322998	0.31877	0.397233	0.979219	1.78277	1.67348	1.52437	1.32088	1.20731	1.20212	1.24988	1.17626	1.18068	1.18653	1.28039
Rpl22	P67984	60S ribosomal protein L22 OS=Mus musculus GN=Rpl22 PE=1 SV=2	0.403837	0.346907	0.33765	0.372955	0.481905	1.12005	1.96133	1.90937	1.73314	1.49281	1.41438	1.39097	1.43693	1.28991	1.29038	1.28142	1.37204
Rpl23	P62830	60S ribosomal protein L23 OS=Mus musculus GN=Rpl23 PE=1 SV=1	0.422463	0.37701	0.365188	0.389694	0.487881	1.14299	1.96619	1.78477	1.6249	1.15158	1.07609	1.08207	1.10783	1.04409	1.03528	1.03679	1.07491
Rpl23a	P62751	60S ribosomal protein L23a OS=Mus musculus GN=Rpl23a PE=1 SV=1	0.482888	0.433026	0.421955	0.480882	0.525785	1.0241	1.7355	1.68212	1.54084	1.27665	1.16531	1.12918	1.17281	1.05618	1.06242	1.10059	1.1816
Rpl24	Q8BP67	60S ribosomal protein L24 OS=Mus musculus GN=Rpl24 PE=1 SV=2	0.594043	0.485127	0.484137	0.51688	0.575638	1.10864	1.82758	1.63227	1.55192	1.20524	1.10114	1.13718	1.12613	1.18258	1.19471	1.2369	1.31948
Rpl26	P61255	60S ribosomal protein L26 OS=Mus musculus GN=Rpl26 PE=1 SV=1	0.574499	0.509271	0.534029	0.564801	0.58135	1.0558	1.70639	1.73766	1.5657	1.21049	1.18592	1.1597	1.19786	1.03008	1.04987	1.06145	1.03771
Rpl27	P61358	60S ribosomal protein L27 OS=Mus musculus GN=Rpl27 PE=1 SV=2	0.592121	0.549155	0.560956	0.599865	0.656765	1.1524	1.88055	1.6792	1.54261	1.11951	1.06356	1.04567	1.06291	0.983093	0.986651	1.00443	1.01211
Rpl27a	P14115	60S ribosomal protein L27a OS=Mus musculus GN=Rpl27a PE=1 SV=5	0.52373	0.386256	0.344695	0.402668	0.477621	0.976345	1.62733	1.77249	1.66443	0.951194	0.886325	0.879034	0.893359	0.925263	0.882817	0.928762	0.872733
Rpl28	P41105	60S ribosomal protein L28 OS=Mus musculus GN=Rpl28 PE=1 SV=2	0.58749	0.518758	0.526139	0.543281	0.565831	1.09179	1.76265	1.70865	1.60184	1.1367	1.05028	1.06567	1.08432	1.17138	1.15313	1.19393	1.34777
Rpl29	P47915	60S ribosomal protein L29 OS=Mus musculus GN=Rpl29 PE=2 SV=2	0.546404	0.438804	0.466165	0.493196	0.550034	0.987249	1.6371	1.67281	1.53803	1.12766	1.0391	1.05196	1.04958	1.1067	1.08397	1.12188	1.33207
Rpl3	P27659	60S ribosomal protein L3 OS=Mus musculus GN=Rpl3 PE=1 SV=3	0.671787	0.609696	0.610369	0.6305	0.662478	1.02172	1.48698	1.49944	1.40992	1.15779	1.07884	1.11727	1.15822	1.10875	1.09934	1.12931	1.17176
Rpl30	P62889	60S ribosomal protein L30 OS=Mus musculus GN=Rpl30 PE=1 SV=2	0.929576	0.778444	0.738113	0.696321	0.701695	1.2923	2.06262	2.01886	1.87114	1.0439	0.991961	1.00832	1.01495	1.07231	1.07303	1.08743	1.15195
Rpl31	P62900	60S ribosomal protein L31 OS=Mus musculus GN=Rpl31 PE=1 SV=1	0.551139	0.468452	0.48784	0.481997	0.533489	1.0998	1.88352	1.72391	1.51444	1.16438	1.0919	1.08057	1.11487	0.981991	1.00601	1.01816	1.06471
Rpl32	P62911	60S ribosomal protein L32 OS=Mus musculus GN=Rpl32 PE=1 SV=2	0.692978	0.678857	0.737478	0.852432	0.801789	1.09657	1.50395	1.9517	1.65025	1.00217	0.984708	1.06052	1.10609	1.06729	1.08428	1.17536	1.14665
Rpl34	Q9D1R9	60S ribosomal protein L34 OS=Mus musculus GN=Rpl34 PE=1 SV=2	0.548051	0.523731	0.515787	0.537333	0.575776	1.24361	2.1179	1.9573	1.78263	1.25997	1.14952	1.15303	1.14773	1.0215	1.04643	1.03421	1.11712
Rpl35	Q6ZWV7	60S ribosomal protein L35 OS=Mus musculus GN=Rpl35 PE=1 SV=1	0.421574	0.392997	0.410016	0.447193	0.521786	1.2226	2.49379	2.1323	1.85699	1.07219	1.04011	1.0464	1.04514	1.00355	0.989067	1.04401	1.06333
Rpl35a	O55142	60S ribosomal protein L35a OS=Mus musculus GN=Rpl35a PE=1 SV=2	0.619469	0.534097	0.5547	0.546105	0.662137	1.45777	2.50543	1.73926	1.40121	1.07613	1.12519	1.1065	1.1582	1.0275	1.04574	1.09946	1.07714
Rpl36	P47964	60S ribosomal protein L36 OS=Mus musculus GN=Rpl36 PE=1 SV=2	0.594741	0.446548	0.476332	0.525536	0.58459	1.31802	2.30365	1.64153	1.39295	1.42274	1.37986	1.38764	1.56544	1.44846	1.52994	1.5122	1.68025
Rpl36a	P83882	60S ribosomal protein L36a OS=Mus musculus GN=Rpl36a PE=1 SV=2	0.714294	0.582801	0.6164	0.606315	0.639589	1.16472	1.65553	1.67333	1.52301	1.60257	1.42124	1.40964	1.45331	1.22585	1.22529	1.25831	1.36941
Rpl37	Q9D823	60S ribosomal protein L37 OS=Mus musculus GN=Rpl37 PE=3 SV=3	0.622632	0.570007	0.551113	0.577213	0.613337	1.08798	1.68671	1.57392	1.47557	1.28095	1.20676	1.15979	1.19891	0.914799	0.968747	0.959569	0.963354
Rpl37a	P61514	60S ribosomal protein L37a OS=Mus musculus GN=Rpl37a PE=1 SV=2	1.01965	1.13421	1.46735	1.10554	0.922714	0.817796	1.0995	0.977928	1.15404	0.957713	1.01968	1.04707	1.05614	1.01703	0.991616	1.03631	1.04891
Rpl38	Q9JJI8	60S ribosomal protein L38 OS=Mus musculus GN=Rpl38 PE=1 SV=3	0.903769	1.02656	1.06544	1.00425	0.805384	0.903296	1.31333	1.22029	1.15538	0.979522	0.925209	0.950918	0.915232	0.850525	0.842681	0.825324	0.894757
Rpl4	Q9D8E6	60S ribosomal protein L4 OS=Mus musculus GN=Rpl4 PE=1 SV=3	0.588293	0.512075	0.516938	0.541119	0.602496	1.13909	1.81282	1.68051	1.51045	1.11274	1.06436	1.09602	1.10676	1.07021	1.06985	1.08543	1.12087
Rpl5	P47962	60S ribosomal protein L5 OS=Mus musculus GN=Rpl5 PE=1 SV=3	0.547608	0.501265	0.503229	0.534107	0.58404	1.12228	1.87523	1.72961	1.62547	1.51352	1.41266	1.38248	1.4037	1.16931	1.17826	1.12586	1.21317
Rpl6	P47911	60S ribosomal protein L6 OS=Mus musculus GN=Rpl6 PE=1 SV=3	0.688911	0.646188	0.738128	0.755011	0.766729	0.975153	1.33898	1.28342	1.30092	1.09675	1.03317	1.04417	1.05104	0.994935	1.02094	1.04713	1.10084
Rpl7	P14148	60S ribosomal protein L7 OS=Mus musculus GN=Rpl7 PE=1 SV=2	0.888945	1.03177	1.02579	0.914795	0.834981	0.897519	1.03401	1.03573	1.06403	1.14997	1.0627	1.07015	1.10493	1.04634	1.05	1.05548	1.14164
Rpl7a	P12970	60S ribosomal protein L7a OS=Mus musculus GN=Rpl7a PE=1 SV=2	0.969018	1.02256	1.0896	1.03261	0.942477	0.966144	1.0044	1.02111	1.06228	1.09924	1.01215	1.02997	1.04058	1.00151	0.99369	1.00337	1.08851
Asb15	P12970; Q8VHS6	60S ribosomal protein L7a OS=Mus musculus GN=Rpl7a PE=1 SV=2; Ankyrin repeat and SOCS box protein 15 OS=Mus musculus GN=Asb15 PE=2 SV=2	0.914459	0.800885	0.822137	0.769112	0.734786	0.858764	1.16431	1.22091	1.2017	1.13723	1.14869	1.2391	1.1959	1.08662	1.10391	1.16718	1.14282
Rpl8	P62918	60S ribosomal protein L8 OS=Mus musculus GN=Rpl8 PE=1 SV=2	1.28112	1.30823	1.257	1.08107	0.986698	0.910225	0.849091	0.844838	0.862705	1.27034	1.25948	1.21979	1.27738	1.05762	1.10331	1.07971	1.15689
Rpl9	P51410	60S ribosomal protein L9 OS=Mus musculus GN=Rpl9 PE=1 SV=2	1.36877	1.35566	1.4115	1.1017	1.00778	0.970573	0.914991	0.8145	0.880723	1.10765	1.08905	1.10501	1.1474	1.06386	1.07857	1.08764	1.09918
Hspa5	P20029	78 kDa glucose-regulated protein OS=Mus musculus GN=Hspa5 PE=1 SV=3	1.28596	1.33131	1.27112	1.13198	1.02611	1.03699	0.917427	0.88763	0.948869	0.969158	1.11805	1.20414	1.23415	1.26577	1.241	1.24739	1.24384
Hspa2	P20029; Q61696; P63017; P16627; P17879; P17156	78 kDa glucose-regulated protein OS=Mus musculus GN=Hspa5 PE=1 SV=3; Heat shock 70 kDa protein 1A OS=Mus musculus GN=Hspa1a PE=1 SV=2; Heat shock cognate 71 kDa protein OS=Mus musculus GN=Hspa8 PE=1 SV=1; Heat shock 70 kDa protein 1-like OS=Mus musculus GN=Hspa1l PE=1 SV=4; Heat shock 70 kDa protein 1B OS=Mus musculus GN=Hspa1b PE=1 SV=3; Heat shock-related 70 kDa protein 2 OS=Mus musculus GN=Hsp…	1.66437	1.71369	1.59642	1.26353	1.13653	1.00443	0.884968	0.826611	0.799266	1.10786	1.23099	1.28975	1.34603	1.48457	1.42682	1.39237	1.46976
Acat2	Q8CAY6	Acetyl-CoA acetyltransferase, cytosolic OS=Mus musculus GN=Acat2 PE=1 SV=2	2.18482	2.75561	2.50247	2.01086	1.71442	1.51964	1.24481	0.993646	0.94945	0.298133	0.271725	0.256934	0.253895	0.283626	0.303482	0.277574	0.308319
Actg1	P60710; P63260	Actin, cytoplasmic 1 OS=Mus musculus GN=Actb PE=1 SV=1; Actin, cytoplasmic 2 OS=Mus musculus GN=Actg1 PE=1 SV=1	1.8358	2.14071	2.00934	1.66705	1.45412	1.215	1.02852	0.864853	0.831606	0.503127	0.431725	0.384932	0.363149	0.355903	0.345693	0.350144	0.338991
Actg1	P63268; P60710; P62737; P68134; P68033; P63260	Actin, gamma-enteric smooth muscle OS=Mus musculus GN=Actg2 PE=1 SV=1; Actin, cytoplasmic 1 OS=Mus musculus GN=Actb PE=1 SV=1; Actin, aortic smooth muscle OS=Mus musculus GN=Acta2 PE=1 SV=1; Actin, alpha skeletal muscle OS=Mus musculus GN=Acta1 PE=1 SV=1; Actin, alpha cardiac muscle 1 OS=Mus musculus GN=Actc1 PE=1 SV=1; Actin, cytoplasmic 2 OS=Mus musculus GN=Actg1 PE=1 SV=1	2.04845	2.86076	2.7951	2.27307	2.05801	1.61552	1.31371	0.959819	0.935199	0.669959	0.546691	0.478508	0.437479	0.421247	0.415658	0.404844	0.408043
Adh1	P00329	Alcohol dehydrogenase 1 OS=Mus musculus GN=Adh1 PE=1 SV=2	1.47477	1.7083	1.5899	1.34638	1.20051	0.966405	0.847983	0.801243	0.766079	0.350526	0.355324	0.349938	0.341895	0.365156	0.372517	0.398451	0.419136
Aldh1a1	O35945; P24549	Aldehyde dehydrogenase, cytosolic 1 OS=Mus musculus GN=Aldh1a7 PE=1 SV=1; Retinal dehydrogenase 1 OS=Mus musculus GN=Aldh1a1 PE=1 SV=5	1.85763	1.91927	1.54751	1.32875	1.0951	1.01614	0.907971	0.888517	0.85441	0.300845	0.226135	0.216246	0.195762	0.206266	0.203386	0.197428	0.203287
Akr1c6	Q8K023; P70694	Aldo-keto reductase family 1 member C18 OS=Mus musculus GN=Akr1c18 PE=1 SV=2; Estradiol 17 beta-dehydrogenase 5 OS=Mus musculus GN=Akr1c6 PE=1 SV=1	1.72389	1.87185	1.66048	1.42629	1.07825	0.93702	0.798649	0.788947	0.727692	0.654598	0.63033	0.617502	0.606867	0.602685	0.60943	0.620368	0.579139
Ahsg	P29699	Alpha-2-HS-glycoprotein OS=Mus musculus GN=Ahsg PE=1 SV=1	1.36173	1.44844	1.38457	1.23576	1.07154	0.916188	0.869145	0.782959	0.73222	0.818909	0.73109	0.76147	0.710881	0.69617	0.672221	0.804519	0.635619
Eno1	P17182	Alpha-enolase OS=Mus musculus GN=Eno1 PE=1 SV=3	2.09264	2.09951	1.47359	1.25737	1.08655	0.997568	1.00358	0.987832	1.00803	0.38481	0.368221	0.339209	0.323443	0.317317	0.299283	0.296312	0.30823
Eno2	P17182; P17183	Alpha-enolase OS=Mus musculus GN=Eno1 PE=1 SV=3; Gamma-enolase OS=Mus musculus GN=Eno2 PE=1 SV=2	2.21801	2.33644	1.51006	1.13438	0.946526	0.850166	1.08627	0.972654	1.04578	0.487438	0.48289	0.470791	0.440178	0.432388	0.421353	0.407273	0.401595
Napa	Q9DB05	Alpha-soluble NSF attachment protein OS=Mus musculus GN=Napa PE=1 SV=1	2.55929	2.61342	1.664	1.08914	1.00383	0.959308	1.04556	1.09694	1.13077	1.02936	0.943238	0.933324	1.05315	1.02895	1.06076	1.05307	0.904898
Sult3a1	O35403	Amine sulfotransferase OS=Mus musculus GN=Sult3a1 PE=2 SV=1	2.49155	2.40779	1.6474	1.13847	0.995235	0.964544	1.1448	1.10112	1.15182	0.491376	0.420157	0.376715	0.418107	0.400766	0.430573	0.42069	0.398411
Anxa4	P97429	Annexin A4 OS=Mus musculus GN=Anxa4 PE=1 SV=4	2.34429	2.50255	1.4446	1.17381	1.04235	0.972968	1.09577	1.03147	1.00528	0.846236	0.834408	0.835282	0.791616	0.960245	0.976665	1.00957	1.04065
Serpinc1	P32261	Antithrombin-III OS=Mus musculus GN=Serpinc1 PE=1 SV=1	1.37406	1.92843	1.64535	1.45483	1.30115	1.11776	1.12343	0.944393	0.87691	1.11407	1.13669	1.19931	1.18129	1.2097	1.23861	1.16853	1.09609
Ap2b1	O35643; Q9DBG3	AP-1 complex subunit beta-1 OS=Mus musculus GN=Ap1b1 PE=1 SV=2; AP-2 complex subunit beta OS=Mus musculus GN=Ap2b1 PE=1 SV=1	1.32292	1.80261	1.60026	1.44148	1.34137	1.20777	1.14853	1.06828	0.964261	1.33002	1.10716	1.06824	1.05774	0.966031	1.0328	1.0413	0.976168
Ap2a1	P17427; P17426	AP-2 complex subunit alpha-2 OS=Mus musculus GN=Ap2a2 PE=1 SV=2; AP-2 complex subunit alpha-1 OS=Mus musculus GN=Ap2a1 PE=1 SV=1	1.031	1.66812	1.67915	1.51392	1.39784	1.07395	0.84652	0.721202	0.628619	0.842306	0.829538	0.771263	0.815008	0.733943	0.736379	0.710863	0.718769
A1cf	Q5YD48	APOBEC1 complementation factor OS=Mus musculus GN=A1cf PE=1 SV=2	1.41988	3.0197	3.34968	2.72285	2.02766	1.27529	1.06569	0.789348	0.668592	1.06343	1.02822	1.03105	1.01666	0.974208	0.955727	0.95345	0.901584
Apoa1	Q00623	Apolipoprotein A-I OS=Mus musculus GN=Apoa1 PE=1 SV=2	1.32049	2.14847	2.17387	1.86954	1.51251	1.22366	1.02864	0.890626	0.796349	0.774316	0.789952	0.795227	0.706018	0.768452	0.737655	0.759087	0.735662
Apoa2	P09813	Apolipoprotein A-II OS=Mus musculus GN=Apoa2 PE=1 SV=2	0.991244	1.40521	1.46608	1.35777	1.15265	1.00863	0.931044	0.977803	0.8834	0.676223	0.731534	0.699719	0.724156	0.654365	0.634955	0.763017	0.647835
Apoa4	P06728	Apolipoprotein A-IV OS=Mus musculus GN=Apoa4 PE=1 SV=3	1.29024	2.64381	2.87233	2.39304	1.70159	1.11309	0.777432	0.734006	0.551526	1.35109	1.35316	1.31436	1.29529	1.31374	1.34852	1.34974	1.27866
Apoe	P08226	Apolipoprotein E OS=Mus musculus GN=Apoe PE=1 SV=2	1.6622	2.15062	1.81546	1.53815	1.2831	1.08095	1.01947	0.917064	0.872019	1.15733	1.12638	1.07961	1.08125	1.08261	1.04116	0.990248	0.941469
Arg1	Q61176	Arginase-1 OS=Mus musculus GN=Arg1 PE=1 SV=1	1.47058	1.95964	1.77108	1.4074	1.13217	0.96251	0.873809	0.885436	0.848072	0.911315	0.893182	0.941406	0.977191	1.01988	1.06689	1.13315	1.46225
Asl	Q91YI0	Argininosuccinate lyase OS=Mus musculus GN=Asl PE=1 SV=1	1.28004	1.84111	1.78847	1.31619	1.00115	0.826812	0.749225	0.759069	0.758997	0.276189	0.272878	0.271486	0.2485	0.220607	0.217899	0.198726	0.189477
Ass1	P16460	Argininosuccinate synthase OS=Mus musculus GN=Ass1 PE=1 SV=1	1.37299	2.02229	1.96626	1.46595	1.09836	0.942698	0.842601	0.83812	0.852212	0.578217	0.572667	0.595252	0.613301	0.67518	0.710537	0.786388	0.893286
Aadac	Q99PG0	Arylacetamide deacetylase OS=Mus musculus GN=Aadac PE=1 SV=3	1.18686	1.0149	1.14001	1.10169	0.968302	0.898129	0.890336	0.928895	0.872943	1.14644	1.19338	1.23769	1.17513	1.26604	1.22969	1.18579	1.18627
Asgr1	P34927	Asialoglycoprotein receptor 1 OS=Mus musculus GN=Asgr1 PE=1 SV=4	1.37751	1.54184	1.41306	1.18925	1.09707	1.06882	0.981501	0.931278	0.952285	1.25615	1.18354	1.10183	1.12093	1.2005	1.24897	1.24097	1.20941
Asgr2	P24721	Asialoglycoprotein receptor 2 OS=Mus musculus GN=Asgr2 PE=1 SV=1	1.0937	1.74088	1.51059	1.0689	0.960214	0.917869	0.957438	0.992227	0.995989	1.70742	1.42771	1.28402	1.30265	1.45003	1.5057	1.36989	1.45394
Atl2	Q6PA06	Atlastin-2 OS=Mus musculus GN=Atl2 PE=1 SV=1	8.08943	11.9697	8.15519	3.705	1.5356	1.168	1.01211	0.838082	1.02092	1.21513	1.40554	1.35869	1.2381	1.06398	1.05793	1.0054	1.04592
Abca6	Q8K441	ATP-binding cassette sub-family A member 6 OS=Mus musculus GN=Abca6 PE=1 SV=2	3.52348	4.56011	3.45364	1.99727	1.30488	1.02141	0.943338	1.02064	0.878796	1.24622	1.10309	1.08317	1.06173	1.18429	1.2148	1.21348	1.13902
Abce1	P61222	ATP-binding cassette sub-family E member 1 OS=Mus musculus GN=Abce1 PE=1 SV=1	1.01043	1.37926	1.33669	1.21062	1.10798	0.976918	0.930999	0.880727	0.927607	0.808294	0.850036	0.809283	0.772069	0.825835	0.810004	0.919961	0.847292
Ddx1	Q91VR5	ATP-dependent RNA helicase DDX1 OS=Mus musculus GN=Ddx1 PE=1 SV=1	0.88022	1.42347	1.16447	0.846444	0.904669	0.754982	0.815992	1.01707	1.7717	1.03564	0.843142	0.922289	0.844217	0.868967	0.767834	0.813629	0.808869
D1Pas1	Q62095; Q62167; P16381	ATP-dependent RNA helicase DDX3Y OS=Mus musculus GN=Ddx3y PE=1 SV=2; ATP-dependent RNA helicase DDX3X OS=Mus musculus GN=Ddx3x PE=1 SV=3; Putative ATP-dependent RNA helicase Pl10 OS=Mus musculus GN=D1Pas1 PE=1 SV=1	1.31464	1.62419	1.51177	1.1487	1.05572	1.03286	1.06428	1.00571	0.991711	1.04315	0.927081	0.831457	0.816639	0.856991	0.77524	0.787676	0.836792
Bcap31	Q61335	B-cell receptor-associated protein 31 OS=Mus musculus GN=Bcap31 PE=1 SV=4	2.10345	2.9482	1.87129	1.24464	1.06682	1.20608	1.36774	1.28483	1.22475	1.47895	1.4369	1.451	1.38124	1.41277	1.34015	1.24516	1.25744
Fasn	Q61335; Q99P21; P19096	B-cell receptor-associated protein 31 OS=Mus musculus GN=Bcap31 PE=1 SV=4; Adenine DNA glycosylase OS=Mus musculus GN=Mutyh PE=2 SV=2; Fatty acid synthase OS=Mus musculus GN=Fasn PE=1 SV=2	1.66378	3.02564	2.0358	1.02876	0.872103	0.950275	1.10739	0.948919	0.992653	0.91965	1.04405	1.00389	0.952344	0.874767	0.88944	0.930914	0.818559
Actg1	Q8BFZ3; P60710; P63260	Beta-actin-like protein 2 OS=Mus musculus GN=Actbl2 PE=1 SV=1; Actin, cytoplasmic 1 OS=Mus musculus GN=Actb PE=1 SV=1; Actin, cytoplasmic 2 OS=Mus musculus GN=Actg1 PE=1 SV=1	1.24024	1.49572	1.2205	1.10289	1.05277	1.28598	1.25942	1.22773	1.136	0.692698	0.705676	0.728173	0.667852	0.725042	0.727985	0.717574	0.69317
Actg1	Q8BFZ3; P63268; P60710; P62737; P68134; P68033; P63260	Beta-actin-like protein 2 OS=Mus musculus GN=Actbl2 PE=1 SV=1; Actin, gamma-enteric smooth muscle OS=Mus musculus GN=Actg2 PE=1 SV=1; Actin, cytoplasmic 1 OS=Mus musculus GN=Actb PE=1 SV=1; Actin, aortic smooth muscle OS=Mus musculus GN=Acta2 PE=1 SV=1; Actin, alpha skeletal muscle OS=Mus musculus GN=Acta1 PE=1 SV=1; Actin, alpha cardiac muscle 1 OS=Mus musculus GN=Actc1 PE=1 SV=1; Actin, cytopla…	1.82311	2.57391	1.51828	1.03507	0.960833	1.1925	1.42043	1.39357	1.34852	0.520541	0.404742	0.353464	0.332579	0.311671	0.287951	0.285393	0.302071
Bhmt	O35490	Betaine--homocysteine S-methyltransferase 1 OS=Mus musculus GN=Bhmt PE=1 SV=1	1.38899	2.20196	1.78145	1.11017	0.956623	0.978186	1.10461	1.00369	0.952764	0.891087	0.876588	0.88945	0.908114	0.869299	0.921092	0.992294	1.12174
Bhmt2	O35490; Q91WS4	Betaine--homocysteine S-methyltransferase 1 OS=Mus musculus GN=Bhmt PE=1 SV=1; S-methylmethionine--homocysteine S-methyltransferase BHMT2 OS=Mus musculus GN=Bhmt2 PE=1 SV=2	1.11579	1.49348	1.33248	1.10554	0.997705	1.04783	1.16535	1.08052	1.0143	0.726116	0.718519	0.711561	0.741777	0.685031	0.689504	0.743537	0.805437
Ephx2	P34914	Bifunctional epoxide hydrolase 2 OS=Mus musculus GN=Ephx2 PE=1 SV=2	1.1887	1.14322	1.02256	0.975608	0.934691	0.913799	0.943256	1.02186	1.00444	0.752319	0.672619	0.607273	0.501198	0.494233	0.500726	0.41759	0.476965
Slc27a5	Q4LDG0	Bile acyl-CoA synthetase OS=Mus musculus GN=Slc27a5 PE=1 SV=2	1.39819	1.91069	1.73867	1.46489	1.32481	1.50051	1.53978	1.2053	1.10037	1.11638	1.16101	1.18097	1.14815	1.1363	1.12976	1.12237	1.08089
Mthfd1	Q922D8	C-1-tetrahydrofolate synthase, cytoplasmic OS=Mus musculus GN=Mthfd1 PE=1 SV=4	1.89546	1.65253	1.31103	1.02557	0.849109	0.766178	0.743481	0.758724	0.863873	0.813863	0.716403	0.677025	0.660925	0.665929	0.66176	0.653566	0.673871
Canx	P35564	Calnexin OS=Mus musculus GN=Canx PE=1 SV=1	2.13371	1.77791	1.37238	1.0683	0.830988	0.729251	0.674463	0.698293	0.648219	1.23412	1.29813	1.33233	1.31657	1.30501	1.31046	1.24553	1.28766
Calr	P14211	Calreticulin OS=Mus musculus GN=Calr PE=1 SV=1	2.20718	1.91697	1.50536	1.17371	0.975446	0.87874	0.797816	0.804762	0.794946	1.25757	1.40799	1.45081	1.44384	1.49175	1.43381	1.37599	1.41008
Caprin1	Q60865	Caprin-1 OS=Mus musculus GN=Caprin1 PE=1 SV=2	1.91885	1.85788	1.32234	1.11691	0.874687	0.795828	0.768154	0.813311	0.781456	1.22385	1.18305	1.24522	1.47332	1.45447	1.23414	1.13476	1.12354
Cps1	Q8C196	Carbamoyl-phosphate synthase [ammonia], mitochondrial OS=Mus musculus GN=Cps1 PE=1 SV=2	1.66301	1.41749	1.1035	0.932219	0.781411	0.735898	0.729296	0.763125	0.835337	0.730815	0.604135	0.504267	0.559127	0.65171	0.687756	0.574416	0.751715
Ca3	P16015	Carbonic anhydrase 3 OS=Mus musculus GN=Ca3 PE=1 SV=3	1.59993	1.45448	1.20453	0.991571	0.872294	0.76872	0.748711	0.814063	0.897065	0.310341	0.265211	0.242108	0.227436	0.217769	0.211076	0.213363	0.19831
Ces1c	P23953	Carboxylesterase 1C OS=Mus musculus GN=Ces1c PE=1 SV=4	0.811857	0.77713	0.885529	0.97062	1.05523	0.990922	0.98278	1.04299	0.998453	1.05525	1.21319	0.983963	1.02628	0.829827	0.843799	0.929025	0.753789
Ces1d	P23953; Q8VCT4	Carboxylesterase 1C OS=Mus musculus GN=Ces1c PE=1 SV=4; Carboxylesterase 1D OS=Mus musculus GN=Ces1d PE=1 SV=1	0.725311	0.880058	1.15371	1.25525	1.24864	0.987378	0.998224	1.10978	1.02589	1.0625	1.19169	1.21733	1.13556	1.1244	1.12591	1.05226	1.03119
Ces1d	Q8VCT4	Carboxylesterase 1D OS=Mus musculus GN=Ces1d PE=1 SV=1	0.847996	1.00694	1.18205	1.2154	1.0874	0.918536	0.893312	0.932348	1.03277	1.13327	1.23121	1.27664	1.22453	1.19955	1.19586	1.18383	1.13325
Ces3a	Q63880	Carboxylesterase 3A OS=Mus musculus GN=Ces3a PE=1 SV=2	0.826005	0.954309	1.39103	1.48354	1.31887	1.0508	0.96682	0.891816	0.841248	1.04664	1.14529	1.21403	1.15791	1.19676	1.18764	1.14757	1.10867
Ces3b	Q63880; Q8VCU1	Carboxylesterase 3A OS=Mus musculus GN=Ces3a PE=1 SV=2; Carboxylesterase 3B OS=Mus musculus GN=Ces3b PE=1 SV=2	0.95525	1.24933	1.51273	1.46195	1.35582	0.937462	0.864865	0.911306	0.750453	0.876223	0.985298	0.993242	1.00322	0.961013	0.996649	1.0289	0.918319
Lifr	Q63880; P42703	Carboxylesterase 3A OS=Mus musculus GN=Ces3a PE=1 SV=2; Leukemia inhibitory factor receptor OS=Mus musculus GN=Lifr PE=1 SV=1	1.10331	1.16588	1.13543	1.15466	1.1509	1.04188	0.905216	0.902628	0.892836	1.14318	1.28825	1.38722	1.36369	1.42024	1.39773	1.31967	1.36866
Ces3b	Q8VCU1	Carboxylesterase 3B OS=Mus musculus GN=Ces3b PE=1 SV=2	0.88719	1.05235	1.3491	1.17497	1.11222	0.962646	0.965727	0.872178	0.91646	0.989234	1.06061	1.14979	1.11502	1.11368	1.13011	1.12175	1.0691
Cat	P24270	Catalase OS=Mus musculus GN=Cat PE=1 SV=4	0.813529	0.906752	1.26912	1.46459	1.34269	1.14857	1.03833	0.968809	0.962937	0.362608	0.358274	0.405069	0.368136	0.357968	0.423199	0.453057	0.40917
Comt	O88587	Catechol O-methyltransferase OS=Mus musculus GN=Comt PE=1 SV=2	0.785282	0.800206	0.836782	0.948456	0.927003	0.977785	1.05829	1.28335	1.61611	0.923695	0.847245	0.875764	0.820975	0.903777	0.882106	0.814127	0.848478
M6pr	P24668	Cation-dependent mannose-6-phosphate receptor OS=Mus musculus GN=M6pr PE=1 SV=1	0.738467	0.737058	1.07874	1.16981	1.09334	1.06381	1.07662	1.02808	1.025	1.10644	0.884815	0.831547	0.835451	0.867184	0.868424	0.862593	0.864402
Cdc42	P60766	Cell division control protein 42 homolog OS=Mus musculus GN=Cdc42 PE=1 SV=2	0.458639	0.433922	0.586872	0.655895	0.683021	0.760528	0.927577	1.15215	1.47466	1.12105	1.03877	1.0271	0.939859	0.915778	0.880387	0.887055	0.894486
Cltc	Q68FD5	Clathrin heavy chain 1 OS=Mus musculus GN=Cltc PE=1 SV=3	0.774121	0.828227	0.883399	0.896719	0.896738	0.896225	0.912965	1.09028	1.34513	0.624202	0.521832	0.479046	0.500691	0.485326	0.528645	0.481029	0.517975
C3	P01027	Complement C3 OS=Mus musculus GN=C3 PE=1 SV=3	0.757601	0.793477	0.796826	0.779506	0.739261	0.756902	0.827158	1.08229	1.38362	1.08188	1.16528	1.23227	1.23966	1.26112	1.24593	1.21366	1.2304
C4b	P01029	Complement C4-B OS=Mus musculus GN=C4b PE=1 SV=3	0.291795	0.321753	0.336204	0.316079	0.390423	0.587633	0.870194	1.1167	1.77825	1.06665	1.1567	1.17689	1.20361	1.19126	1.21932	1.16246	1.21129
FAM120A	Q6A0A9	Constitutive coactivator of PPAR-gamma-like protein 1 OS=Mus musculus GN=FAM120A PE=1 SV=2	0.369237	0.199141	0.251619	0.281928	0.376908	0.662121	0.882726	1.15577	1.88536	0.991147	0.891329	0.935151	0.836658	0.880356	0.853764	0.914146	0.887948
Hsd11b1	P50172	Corticosteroid 11-beta-dehydrogenase isozyme 1 OS=Mus musculus GN=Hsd11b1 PE=1 SV=3	0.563783	0.492144	0.477192	0.508973	0.547147	0.729287	0.888156	1.22633	1.65509	1.43017	1.47468	1.46859	1.45658	1.45195	1.42687	1.33126	1.34694
Cyb5a	P56395	Cytochrome b5 OS=Mus musculus GN=Cyb5a PE=1 SV=2	0.49409	0.411066	0.406887	0.461572	0.567802	0.779986	0.938635	1.20055	1.62242	1.31323	1.30585	1.30146	1.20544	1.23412	1.17598	1.11318	1.06747
Cyp1a2	P00186	Cytochrome P450 1A2 OS=Mus musculus GN=Cyp1a2 PE=1 SV=1	0.518346	0.394771	0.422907	0.493915	0.691255	0.87441	1.141	1.18107	1.48479	1.15989	1.18706	1.19257	1.16122	1.13699	1.12198	1.06801	1.0541
Cyp2a12	P56593	Cytochrome P450 2A12 OS=Mus musculus GN=Cyp2a12 PE=1 SV=2	0.608399	0.583118	0.569472	0.60618	0.704982	0.87913	1.06785	1.21299	1.44255	1.20294	1.19867	1.20822	1.18461	1.1613	1.13342	1.07907	1.09511
Cyp2a12	P20852; P15392; P56593	Cytochrome P450 2A5 OS=Mus musculus GN=Cyp2a5 PE=2 SV=1; Cytochrome P450 2A4 OS=Mus musculus GN=Cyp2a4 PE=2 SV=3; Cytochrome P450 2A12 OS=Mus musculus GN=Cyp2a12 PE=1 SV=2	0.512187	0.470334	0.473796	0.495153	0.597208	0.804924	0.978374	1.50721	1.93592	1.13482	1.12987	1.15132	1.11699	1.15852	1.10877	1.04821	0.973254
Cyp2c29	Q64458	Cytochrome P450 2C29 OS=Mus musculus GN=Cyp2c29 PE=1 SV=2	0.555671	0.517645	0.54288	0.536412	0.565335	0.72638	0.85832	1.3427	1.78229	1.39204	1.39053	1.375	1.36301	1.35217	1.30892	1.24831	1.23796
Cyp2c39	Q64458; P56655; P56656	Cytochrome P450 2C29 OS=Mus musculus GN=Cyp2c29 PE=1 SV=2; Cytochrome P450 2C38 OS=Mus musculus GN=Cyp2c38 PE=2 SV=2; Cytochrome P450 2C39 OS=Mus musculus GN=Cyp2c39 PE=1 SV=2	0.548908	0.478592	0.487782	0.475085	0.549125	0.674387	0.791616	1.12092	1.65177	1.33878	1.46139	1.43104	1.36526	1.31653	1.26099	1.20528	1.15317
Cyp2c39	Q64458; P56656	Cytochrome P450 2C29 OS=Mus musculus GN=Cyp2c29 PE=1 SV=2; Cytochrome P450 2C39 OS=Mus musculus GN=Cyp2c39 PE=1 SV=2	0.629243	0.573456	0.555169	0.621062	0.779566	1.11331	1.36013	1.02978	1.1908	2.38011	2.45886	2.32875	2.24283	2.25325	2.22417	1.95573	2.03932
Cyp2f2	Q64458; P33267	Cytochrome P450 2C29 OS=Mus musculus GN=Cyp2c29 PE=1 SV=2; Cytochrome P450 2F2 OS=Mus musculus GN=Cyp2f2 PE=1 SV=1	0.620383	0.546659	0.568394	0.570724	0.617319	0.916856	1.11915	1.55133	1.85557	1.34423	1.41334	1.3809	1.34205	1.30911	1.26294	1.20512	1.19743
Cyp2c37	P56654	Cytochrome P450 2C37 OS=Mus musculus GN=Cyp2c37 PE=1 SV=2	0.726156	0.555186	0.56469	0.636984	0.748842	0.830446	0.886975	1.21782	1.39706	1.14481	1.10625	1.10696	1.11083	1.16324	1.12967	1.1102	1.12464
Cyp2c50	P56654; Q91X77	Cytochrome P450 2C37 OS=Mus musculus GN=Cyp2c37 PE=1 SV=2; Cytochrome P450 2C50 OS=Mus musculus GN=Cyp2c50 PE=1 SV=2	0.222011	0.256402	0.233638	0.274872	0.412318	0.698149	1.05506	1.01596	1.71843	1.63713	1.66961	1.65382	1.63815	1.64006	1.58628	1.39997	1.42312
Cyp2c50	P56654; Q6XVG2; Q91X77	Cytochrome P450 2C37 OS=Mus musculus GN=Cyp2c37 PE=1 SV=2; Cytochrome P450 2C54 OS=Mus musculus GN=Cyp2c54 PE=1 SV=1; Cytochrome P450 2C50 OS=Mus musculus GN=Cyp2c50 PE=1 SV=2	0.591503	0.554737	0.5403	0.580311	0.593144	0.686545	0.814617	1.10014	1.43619	1.16722	1.24643	1.25059	1.21252	1.21743	1.16222	1.1338	1.0892
Cyp2c40	P56655; P56657	Cytochrome P450 2C38 OS=Mus musculus GN=Cyp2c38 PE=2 SV=2; Cytochrome P450 2C40 OS=Mus musculus GN=Cyp2c40 PE=1 SV=2	0.525211	0.361778	0.43455	0.480336	0.491867	0.686363	0.94144	1.03754	1.27952	1.21755	1.19068	1.36378	1.27935	1.32157	1.28475	1.25857	1.24391
Cyp2c39	P56656	Cytochrome P450 2C39 OS=Mus musculus GN=Cyp2c39 PE=1 SV=2	0.439823	0.369051	0.367666	0.39417	0.52693	0.795258	0.998195	1.21574	1.56112	1.0898	1.11374	1.10378	1.07823	1.08188	1.06596	1.03034	1.02263
Cyp2c40	P56656; P56657	Cytochrome P450 2C39 OS=Mus musculus GN=Cyp2c39 PE=1 SV=2; Cytochrome P450 2C40 OS=Mus musculus GN=Cyp2c40 PE=1 SV=2	0.517412	0.306624	0.324445	0.43015	0.616034	1.01715	1.23871	1.2968	1.68665	0.863822	0.811762	0.967419	0.74909	0.699339	0.654046	0.784247	0.566692
Cyp2c40	P56657	Cytochrome P450 2C40 OS=Mus musculus GN=Cyp2c40 PE=1 SV=2	0.370032	0.273481	0.323781	0.371464	0.545301	0.897378	1.0392	1.43273	1.83107	1.01025	1.04494	1.05015	1.01141	1.05633	1.03456	1.03617	0.966642
Cyp2c54	Q6XVG2	Cytochrome P450 2C54 OS=Mus musculus GN=Cyp2c54 PE=1 SV=1	0.559029	0.458913	0.456481	0.504888	0.569742	0.771806	0.926868	1.39116	1.88164	1.11259	1.11691	1.12507	1.13261	1.11675	1.10268	1.10902	1.02672
Cyp2c50	Q6XVG2; Q64458; Q91X77	Cytochrome P450 2C54 OS=Mus musculus GN=Cyp2c54 PE=1 SV=1; Cytochrome P450 2C29 OS=Mus musculus GN=Cyp2c29 PE=1 SV=2; Cytochrome P450 2C50 OS=Mus musculus GN=Cyp2c50 PE=1 SV=2	0.831782	0.954483	0.846472	0.847016	0.836046	0.908557	0.790605	1.1989	1.08478	1.2236	1.24482	1.17432	1.18275	1.22983	1.16196	1.16712	1.12761
Cyp2c70	Q91W64	Cytochrome P450 2C70 OS=Mus musculus GN=Cyp2c70 PE=1 SV=2	1.54015	1.01399	0.916508	1.24791	1.26941	1.1315	1.37091	1.25117	1.64627	1.02211	1.01321	1.0507	1.02014	1.03677	1.02727	1.00938	0.9472
Cyp2d10	P24456	Cytochrome P450 2D10 OS=Mus musculus GN=Cyp2d10 PE=1 SV=2	0.626617	0.558684	0.546242	0.565592	0.629316	0.756588	0.903959	1.15615	1.49895	1.35618	1.26418	1.18158	1.11364	1.10996	1.06476	1.03651	0.97762
Cyp2d26	P24456; Q8CIM7	Cytochrome P450 2D10 OS=Mus musculus GN=Cyp2d10 PE=1 SV=2; Cytochrome P450 2D26 OS=Mus musculus GN=Cyp2d26 PE=1 SV=1	1.18613	1.24949	1.07015	0.904994	0.853042	0.907703	0.955261	1.11867	1.28427	1.40129	1.3163	1.31433	1.21281	1.16777	1.18483	1.09661	1.04189
Cyp2d11	P24457	Cytochrome P450 2D11 OS=Mus musculus GN=Cyp2d11 PE=2 SV=2	1.3493	1.28838	1.13239	1.01061	1.04183	1.02166	0.990876	1.09122	1.10979	1.27436	1.32291	1.29143	1.29256	1.29399	1.25499	1.17041	1.16481
Cyp2d26	P24457; P24456; Q8CIM7	Cytochrome P450 2D11 OS=Mus musculus GN=Cyp2d11 PE=2 SV=2; Cytochrome P450 2D10 OS=Mus musculus GN=Cyp2d10 PE=1 SV=2; Cytochrome P450 2D26 OS=Mus musculus GN=Cyp2d26 PE=1 SV=1	1.25091	1.28829	1.08703	0.869431	0.754787	0.859275	0.81785	0.995831	1.20009	0.750207	0.800645	0.783935	0.847572	0.848904	0.85774	0.868671	0.840574
Cyp2d9	P24457; P24456; Q8CIM7; P11714	Cytochrome P450 2D11 OS=Mus musculus GN=Cyp2d11 PE=2 SV=2; Cytochrome P450 2D10 OS=Mus musculus GN=Cyp2d10 PE=1 SV=2; Cytochrome P450 2D26 OS=Mus musculus GN=Cyp2d26 PE=1 SV=1; Cytochrome P450 2D9 OS=Mus musculus GN=Cyp2d9 PE=1 SV=2	0.936202	1.34918	1.72849	1.64644	1.58466	1.27009	1.19287	1.14578	1.25674	0.879879	0.968562	0.885652	0.885113	0.822358	0.86365	0.981225	0.848089
Cyp2d9	P24457; P24456; P11714	Cytochrome P450 2D11 OS=Mus musculus GN=Cyp2d11 PE=2 SV=2; Cytochrome P450 2D10 OS=Mus musculus GN=Cyp2d10 PE=1 SV=2; Cytochrome P450 2D9 OS=Mus musculus GN=Cyp2d9 PE=1 SV=2	0.860224	1.02938	1.20382	1.05978	1.07339	0.949959	0.969062	1.02214	1.18371	1.33892	1.1452	1.08378	0.878811	0.769428	0.717407	0.904851	0.673239
Cyp2d26	Q8CIM7	Cytochrome P450 2D26 OS=Mus musculus GN=Cyp2d26 PE=1 SV=1	0.704958	0.863196	0.985099	0.982304	1.06232	0.919829	0.874992	0.977852	1.19545	1.38775	1.2671	1.16733	1.0524	0.923652	0.902327	0.963489	0.849153
Cyp2e1	Q05421	Cytochrome P450 2E1 OS=Mus musculus GN=Cyp2e1 PE=1 SV=1	0.838064	1.20265	1.41327	1.34456	1.28243	1.07709	1.05905	1.08671	1.07153	1.23953	1.3487	1.35736	1.28157	1.28439	1.26416	1.21111	1.16444
Cyp2f2	P33267	Cytochrome P450 2F2 OS=Mus musculus GN=Cyp2f2 PE=1 SV=1	1.62632	1.89934	1.78762	1.57504	1.4594	1.25848	1.101	0.931004	0.896731	1.03964	1.0765	1.06992	1.03171	1.00986	1.00202	1.00897	0.936447
Cyp2j5	O54749	Cytochrome P450 2J5 OS=Mus musculus GN=Cyp2j5 PE=1 SV=1	0.858524	1.61489	2.07476	1.98947	1.52408	1.15751	1.00375	0.897023	0.854119	2.13233	2.15093	2.05781	2.02625	2.05725	1.99204	1.82766	1.83385
Cyp3a11	Q64459	Cytochrome P450 3A11 OS=Mus musculus GN=Cyp3a11 PE=1 SV=1	0.859324	1.46527	1.67586	1.57488	1.34684	1.06356	0.872423	0.816228	0.796709	1.25142	1.27091	1.2431	1.25333	1.22819	1.17651	1.13918	1.11042
Cyp3a16	Q64459; Q64481	Cytochrome P450 3A11 OS=Mus musculus GN=Cyp3a11 PE=1 SV=1; Cytochrome P450 3A16 OS=Mus musculus GN=Cyp3a16 PE=2 SV=2	0.782859	1.50875	1.89554	1.79489	1.58201	1.28017	1.19837	1.19945	1.06097	1.23438	1.25917	1.33542	1.29129	1.30783	1.25782	1.25885	1.18536
Cyp3a41a	Q9JMA7	Cytochrome P450 3A41 OS=Mus musculus GN=Cyp3a41a PE=1 SV=2	1.69807	2.36502	1.57898	1.15506	1.18182	0.950274	0.945131	0.969082	0.928852	1.19468	1.20351	1.19221	1.14883	1.1171	1.07787	1.05427	1.04261
Cyp3a11	Q9JMA7; Q64459	Cytochrome P450 3A41 OS=Mus musculus GN=Cyp3a41a PE=1 SV=2; Cytochrome P450 3A11 OS=Mus musculus GN=Cyp3a11 PE=1 SV=1	1.45602	1.58897	1.34001	1.09961	0.932811	1.01006	1.08132	0.863017	0.817742	1.31361	1.36972	1.33226	1.29775	1.26468	1.23215	1.15446	1.1942
Cyp4a10	O88833	Cytochrome P450 4A10 OS=Mus musculus GN=Cyp4a10 PE=2 SV=2	0.599266	1.9398	2.82689	2.24906	2.03434	1.34385	0.965751	0.748325	0.565775	1.11908	1.14156	1.13526	1.11319	1.06899	1.07598	1.03344	1.02153
Aco1	P28271	Cytoplasmic aconitate hydratase OS=Mus musculus GN=Aco1 PE=1 SV=3	0.895849	1.36878	1.57007	1.47967	1.33748	1.08499	0.98192	0.909822	0.86984	0.739986	0.693253	0.704577	0.712925	0.751489	0.762808	0.763603	0.8103
Lap3	Q9CPY7	Cytosol aminopeptidase OS=Mus musculus GN=Lap3 PE=1 SV=3	0.856481	1.3244	1.60118	1.55099	1.36455	1.09161	0.92236	0.864621	0.831038	0.450378	0.428149	0.410314	0.353533	0.381596	0.368469	0.379601	0.333628
Aldh1l1	Q8R0Y6	Cytosolic 10-formyltetrahydrofolate dehydrogenase OS=Mus musculus GN=Aldh1l1 PE=1 SV=1	0.868207	1.4349	1.69462	1.62315	1.39352	1.10582	0.932157	0.872796	0.83506	0.360856	0.298197	0.264942	0.244334	0.231569	0.235952	0.234625	0.216616
Ddrgk1	Q80WW9	DDRGK domain-containing protein 1 OS=Mus musculus GN=Ddrgk1 PE=1 SV=2	0.746117	0.647655	0.706102	0.651867	0.671007	0.708188	0.803502	1.11775	1.36792	1.22681	1.23471	1.1918	1.19754	1.17408	1.24723	1.24324	1.14541
Dap	Q91XC8	Death-associated protein 1 OS=Mus musculus GN=Dap PE=1 SV=3	0.575647	0.492533	0.482519	0.502906	0.513695	0.632049	0.728093	1.01323	1.34304	0.908953	0.911023	0.836594	0.856487	0.789243	0.724246	0.874006	0.791954
Dhrs1	Q99L04	Dehydrogenase/reductase SDR family member 1 OS=Mus musculus GN=Dhrs1 PE=1 SV=1	0.243832	0.246393	0.260679	0.25142	0.415501	0.673271	0.777178	1.62044	2.10961	1.01825	1.01079	1.03456	0.991181	0.985625	0.948762	0.956466	0.903885
Fmo1	P50285	Dimethylaniline monooxygenase [N-oxide-forming] 1 OS=Mus musculus GN=Fmo1 PE=1 SV=1	0.997409	1.01014	0.928707	0.821215	0.868158	1.04856	1.17585	1.34505	1.31499	1.06434	1.09338	1.07533	1.04812	1.02946	1.01786	0.991878	0.938713
Fmo3	P97501	Dimethylaniline monooxygenase [N-oxide-forming] 3 OS=Mus musculus GN=Fmo3 PE=1 SV=1	0.883021	0.922959	0.809374	0.759793	0.802978	0.921299	1.00787	1.11165	1.09551	1.19532	1.19608	1.1879	1.1336	1.12148	1.09961	1.05302	1.01611
Fmo5	P97872	Dimethylaniline monooxygenase [N-oxide-forming] 5 OS=Mus musculus GN=Fmo5 PE=1 SV=4	1.03359	1.09299	0.933719	0.910629	0.999223	1.1667	1.34456	1.31646	1.23249	1.18398	1.27052	1.22557	1.20542	1.20256	1.15051	1.14522	1.07394
Rpn1	Q91YQ5	Dolichyl-diphosphooligosaccharide--protein glycosyltransferase subunit 1 OS=Mus musculus GN=Rpn1 PE=1 SV=1	0.932316	1.13558	1.06574	1.25589	1.22251	1.15514	1.1357	1.29514	1.24444	1.05633	1.08074	1.11031	1.11675	1.15548	1.1453	1.1332	1.20368
Eef1a1	P10126	Elongation factor 1-alpha 1 OS=Mus musculus GN=Eef1a1 PE=1 SV=3	1.0497	1.10778	1.02731	0.999254	0.980092	1.03468	1.34428	1.26094	1.09452	1.09303	1.00704	0.954103	0.978015	0.937534	0.939797	1.00292	1.08469
Eef1a2	P10126; P62631	Elongation factor 1-alpha 1 OS=Mus musculus GN=Eef1a1 PE=1 SV=3; Elongation factor 1-alpha 2 OS=Mus musculus GN=Eef1a2 PE=1 SV=1	1.04673	1.06688	1.1039	1.10077	1.02473	1.02738	1.33982	1.19294	1.02842	0.954223	0.911488	0.924242	0.911466	0.92621	0.926082	0.970331	1.04009
Eef1d	P57776	Elongation factor 1-delta OS=Mus musculus GN=Eef1d PE=1 SV=3	1.02578	1.03161	1.00203	0.999074	0.882341	0.88845	1.00357	1.02559	1.06124	1.95914	0.927479	0.77677	0.649812	1.61035	1.77037	0.420102	0.714582
Eef2	P58252	Elongation factor 2 OS=Mus musculus GN=Eef2 PE=1 SV=2	1.8635	1.67441	1.41292	1.20495	0.995568	0.895516	0.941857	0.891854	0.886832	0.578365	0.442056	0.386319	0.37537	0.357105	0.355227	0.364271	0.347506
Ebpl	Q9D0P0	Emopamil-binding protein-like OS=Mus musculus GN=Ebpl PE=2 SV=1	2.97733	2.66216	2.23449	1.72989	1.29512	0.954374	0.947414	0.787104	0.716378	2.12597	2.15739	2.11886	2.05313	2.06356	2.00158	1.76169	1.94878
Erp44	Q9D1Q6	Endoplasmic reticulum resident protein 44 OS=Mus musculus GN=Erp44 PE=1 SV=1	0.410028	0.459469	0.482882	0.540368	0.681626	0.949112	0.995632	1.3381	1.6365	0.929018	0.985556	1.0289	1.03248	1.01317	1.02731	1.02057	0.986327
Hsp90b1	P08113	Endoplasmin OS=Mus musculus GN=Hsp90b1 PE=1 SV=2	1.91711	1.69461	1.40885	1.24581	1.13673	1.00579	0.946458	0.879187	0.816822	1.11981	1.2968	1.43231	1.47218	1.55092	1.54038	1.47645	1.48975
Ephx1	Q9D379	Epoxide hydrolase 1 OS=Mus musculus GN=Ephx1 PE=1 SV=2	1.99163	1.74995	1.59059	1.48179	1.34912	1.10893	0.910126	0.8898	0.806269	1.19737	1.21189	1.09472	1.0566	0.955344	0.985768	0.91105	0.908566
Akr1c6	P70694	Estradiol 17 beta-dehydrogenase 5 OS=Mus musculus GN=Akr1c6 PE=1 SV=1	1.64985	1.45835	1.32962	1.29323	1.31817	1.07394	0.934251	0.900733	0.848461	0.348464	0.329909	0.307891	0.28683	0.300245	0.292688	0.270949	0.270324
Hsd17b11	Q9EQ06	Estradiol 17-beta-dehydrogenase 11 OS=Mus musculus GN=Hsd17b11 PE=1 SV=1	0.807322	0.730243	0.823109	1.16934	1.62276	1.35992	1.35893	1.21295	1.21489	1.01508	1.02384	1.02215	1.00188	0.958282	0.985523	0.989994	0.914778
Hsd17b2	P51658	Estradiol 17-beta-dehydrogenase 2 OS=Mus musculus GN=Hsd17b2 PE=1 SV=2	0.762123	0.689778	0.810185	1.19986	1.64017	1.32895	1.189	1.13068	1.04972	1.17023	1.1478	1.14064	1.13018	1.09133	1.07933	1.07684	1.00341
Eif2s1	Q6ZWX6	Eukaryotic translation initiation factor 2 subunit 1 OS=Mus musculus GN=Eif2s1 PE=1 SV=3	0.800891	0.64052	0.777576	1.12862	1.61298	1.33137	1.10429	1.09266	1.01672	0.764607	0.758274	0.733983	0.674957	0.672691	0.64791	0.658705	0.650666
Eif2s2	Q99L45	Eukaryotic translation initiation factor 2 subunit 2 OS=Mus musculus GN=Eif2s2 PE=1 SV=1	0.996888	0.834433	0.908972	1.467	2.70593	2.03343	1.50078	1.25955	1.18967	1.13542	1.02092	0.852844	0.833778	0.751395	0.640276	0.61271	0.705373
Eif2s3y	Q9Z0N1; Q9Z0N2	Eukaryotic translation initiation factor 2 subunit 3, X-linked OS=Mus musculus GN=Eif2s3x PE=1 SV=2; Eukaryotic translation initiation factor 2 subunit 3, Y-linked OS=Mus musculus GN=Eif2s3y PE=1 SV=2	0.731107	0.5174	0.653937	0.988278	1.4659	1.24036	1.04768	0.970123	0.997174	0.926226	0.857388	0.859767	0.728176	0.760336	0.83798	0.78913	0.749176
Eif3a	P23116	Eukaryotic translation initiation factor 3 subunit A OS=Mus musculus GN=Eif3a PE=1 SV=5	0.823005	0.755079	0.85498	1.13567	1.58426	1.39767	1.24161	1.16196	1.13464	1.07531	0.834404	0.762477	0.637648	0.725695	0.735293	0.7096	0.689511
Eif3b	Q8JZQ9	Eukaryotic translation initiation factor 3 subunit B OS=Mus musculus GN=Eif3b PE=1 SV=1	1.42301	1.34752	1.29527	1.25784	1.29923	1.15157	0.998469	0.928633	0.929242	0.900507	0.77332	0.636686	0.623989	0.560603	0.509882	0.494039	0.503229
Eif3c	Q8R1B4	Eukaryotic translation initiation factor 3 subunit C OS=Mus musculus GN=Eif3c PE=1 SV=1	0.70291	1.1642	1.5894	1.61314	1.51312	1.19443	1.05899	1.04959	0.96184	0.850512	0.645719	0.679556	0.584442	0.680456	0.659209	0.582433	0.607294
Eif3d	O70194	Eukaryotic translation initiation factor 3 subunit D OS=Mus musculus GN=Eif3d PE=1 SV=2	1.45722	1.43669	1.4678	1.39451	1.25052	1.05032	0.878337	0.832015	0.887539	1.55549	1.25601	1.19935	1.22691	1.13073	1.05708	1.13394	1.02365
Eif3f	Q9DCH4	Eukaryotic translation initiation factor 3 subunit F OS=Mus musculus GN=Eif3f PE=1 SV=2	0.979102	1.19974	1.43474	1.32426	1.18132	0.952991	0.859569	0.912245	1.0679	0.794158	0.745938	0.666515	0.654239	0.637424	0.627222	0.64414	0.590914
Eif3g	Q9Z1D1	Eukaryotic translation initiation factor 3 subunit G OS=Mus musculus GN=Eif3g PE=1 SV=2	0.861878	1.14645	1.42892	1.42777	1.28342	1.03788	0.90094	0.882267	0.884943	1.01129	0.897949	0.916375	0.909432	0.828145	0.846892	0.824272	0.808983
Eif3h	Q91WK2	Eukaryotic translation initiation factor 3 subunit H OS=Mus musculus GN=Eif3h PE=1 SV=1	0.635177	1.14721	1.72179	1.64098	1.56256	1.0895	0.980804	0.864225	0.837562	1.16104	0.736358	0.567456	0.55256	0.760419	0.805599	0.746493	0.852752
Eif3l	Q8QZY1	Eukaryotic translation initiation factor 3 subunit L OS=Mus musculus GN=Eif3l PE=1 SV=1	0.689259	1.17644	1.69065	1.53066	1.42608	1.06104	0.96102	0.848531	0.874711	0.773175	0.680538	0.681441	0.639852	0.625486	0.614262	0.621243	0.663912
Eif4g1	Q6NZJ6	Eukaryotic translation initiation factor 4 gamma 1 OS=Mus musculus GN=Eif4g1 PE=1 SV=1	0.84038	1.06301	1.3369	1.40251	1.28778	1.01352	0.904988	0.877788	0.858102	0.883147	0.792505	0.779981	0.757075	0.775099	0.711925	0.744482	0.662998
Eif4b	Q8BGD9	Eukaryotic translation initiation factor 4B OS=Mus musculus GN=Eif4b PE=1 SV=1	0.863833	1.09663	1.31553	1.36657	1.19052	1.02278	0.939096	0.944524	0.921693	0.962905	0.861287	0.618763	0.740301	0.738307	0.608396	0.535976	0.680714
Eif4e	P63073	Eukaryotic translation initiation factor 4E OS=Mus musculus GN=Eif4e PE=1 SV=1	0.69481	1.45248	2.19005	2.07228	1.70914	1.0051	0.917523	0.892087	0.842392	0.630264	0.580354	0.56652	0.605409	0.608238	0.602643	0.523562	0.52301
Khsrp	Q3U0V1	Far upstream element-binding protein 2 OS=Mus musculus GN=Khsrp PE=1 SV=2	0.834798	0.739827	0.827211	0.828881	0.904272	0.88761	0.970222	1.03627	1.0802	1.11486	1.06147	0.974349	0.957016	0.827247	0.880513	0.827452	0.892863
Fasn	P19096	Fatty acid synthase OS=Mus musculus GN=Fasn PE=1 SV=2	1.27323	1.23639	1.24531	1.15729	1.07266	0.967631	0.84425	1.05383	0.954725	0.540523	0.440167	0.435544	0.401125	0.377194	0.374921	0.378983	0.379815
Fabp1	P12710	Fatty acid-binding protein, liver OS=Mus musculus GN=Fabp1 PE=1 SV=2	1.32986	1.74579	1.70963	1.27036	1.05851	1.02458	0.780277	1.30662	1.04753	0.483512	0.496966	0.495121	0.444031	0.492684	0.485907	0.513809	0.560942
Aldh3a2	P47740	Fatty aldehyde dehydrogenase OS=Mus musculus GN=Aldh3a2 PE=1 SV=2	1.12885	1.64999	1.7336	1.32908	1.08336	1.00533	0.913795	0.907641	0.943064	1.17856	1.24072	1.23417	1.20491	1.20984	1.20872	1.15764	1.13657
Ftl1	P29391	Ferritin light chain 1 OS=Mus musculus GN=Ftl1 PE=1 SV=2	1.27558	1.95773	1.84642	1.14689	0.854225	0.793654	0.858042	0.875679	0.86463	0.814587	0.6877	0.768115	0.801073	0.740587	0.790365	0.754316	0.734471
Fga	E9PV24	Fibrinogen alpha chain OS=Mus musculus GN=Fga PE=1 SV=1	1.203	1.45627	1.48852	1.30329	1.17486	0.974798	0.907288	0.983321	0.896643	0.965911	0.975361	1.03035	1.01161	1.01649	1.056	1.08283	1.039
Fgb	Q8K0E8	Fibrinogen beta chain OS=Mus musculus GN=Fgb PE=1 SV=1	0.831381	0.848786	0.861766	0.899365	0.937161	0.76344	0.719672	1.02431	0.918523	0.848049	0.827296	0.761141	0.883118	0.846425	0.944074	0.853835	0.833391
Ftcd	Q91XD4	Formimidoyltransferase-cyclodeaminase OS=Mus musculus GN=Ftcd PE=1 SV=1	1.94132	2.56196	1.9169	1.26252	0.967688	0.976396	1.00768	1.12882	1.15714	0.4284	0.388595	0.344651	0.313643	0.29723	0.300582	0.270917	0.254291
Aldob	Q91Y97	Fructose-bisphosphate aldolase B OS=Mus musculus GN=Aldob PE=1 SV=3	1.559	2.12813	1.99685	1.33032	1.01653	0.86254	0.846134	0.903789	0.916722	0.880982	0.860153	0.906016	0.919225	0.975259	1.00944	1.0808	1.26169
Aldoa	Q91Y97; P05063; P05064	Fructose-bisphosphate aldolase B OS=Mus musculus GN=Aldob PE=1 SV=3; Fructose-bisphosphate aldolase C OS=Mus musculus GN=Aldoc PE=1 SV=4; Fructose-bisphosphate aldolase A OS=Mus musculus GN=Aldoa PE=1 SV=2	1.01809	1.23021	1.40562	1.35803	1.16225	0.959997	0.780595	0.817053	0.826819	0.855893	0.865937	0.872625	0.914813	0.862935	0.951902	1.04699	1.09805
Fh	P97807	Fumarate hydratase, mitochondrial OS=Mus musculus GN=Fh PE=1 SV=3	1.16629	1.36668	1.52814	1.31776	1.17673	0.920857	0.831111	0.759597	0.751463	0.738453	0.673583	0.641707	0.671498	0.695846	0.733867	0.692306	0.720721
Fah	P35505	Fumarylacetoacetase OS=Mus musculus GN=Fah PE=1 SV=2	0.986517	1.61394	2.68623	2.77327	2.32953	1.36182	1.05107	0.932943	0.839315	0.828756	0.821605	0.822981	0.874478	0.932988	0.931145	0.979581	1.0691
Gpi	P06745	Glucose-6-phosphate isomerase OS=Mus musculus GN=Gpi PE=1 SV=4	2.69754	2.49265	1.81678	1.36228	1.08859	0.908156	0.824003	0.834289	0.799946	0.489136	0.429761	0.416811	0.459937	0.370305	0.487002	0.443314	0.578353
Prkcsh	O08795	Glucosidase 2 subunit beta OS=Mus musculus GN=Prkcsh PE=1 SV=1	4.81788	3.65567	1.76376	1.18156	0.951436	0.959791	0.996846	0.928887	0.928664	1.14613	1.19423	1.22132	1.23487	1.2322	1.23234	1.15941	1.11547
Glul	P15105	Glutamine synthetase OS=Mus musculus GN=Glul PE=1 SV=6	3.06022	2.539	1.56897	1.08073	0.818876	0.794656	0.825166	0.791678	0.780185	0.554539	0.564795	0.573142	0.586751	0.619335	0.653629	0.681855	0.747058
Gsta3	P13745; P10648; P30115	Glutathione S-transferase A1 OS=Mus musculus GN=Gsta1 PE=1 SV=2; Glutathione S-transferase A2 OS=Mus musculus GN=Gsta2 PE=1 SV=3; Glutathione S-transferase A3 OS=Mus musculus GN=Gsta3 PE=1 SV=2	2.30666	2.08874	1.55437	1.17842	0.989774	0.866859	0.784609	0.774753	0.748469	0.698951	0.724936	0.737763	0.712606	0.753158	0.774734	0.856441	0.82288
Gsta3	P13745; P24472; P30115	Glutathione S-transferase A1 OS=Mus musculus GN=Gsta1 PE=1 SV=2; Glutathione S-transferase A4 OS=Mus musculus GN=Gsta4 PE=1 SV=3; Glutathione S-transferase A3 OS=Mus musculus GN=Gsta3 PE=1 SV=2	2.33729	2.03203	1.455	1.11224	0.89924	0.731832	0.681344	0.668243	0.637447	0.688633	0.754016	0.781815	0.77115	0.817694	0.855895	0.992301	0.924075
Gsta2	P10648	Glutathione S-transferase A2 OS=Mus musculus GN=Gsta2 PE=1 SV=3	1.65792	1.37659	1.31458	1.24535	1.13634	0.837948	0.866013	0.878274	0.759274	0.84358	0.707385	0.732842	0.865739	1.48404	1.09644	0.815869	0.766141
Gsta3	P30115	Glutathione S-transferase A3 OS=Mus musculus GN=Gsta3 PE=1 SV=2	1.97519	1.77404	1.44606	1.24844	1.03041	0.870571	0.792352	0.740543	0.690299	0.751707	0.767644	0.788663	0.820502	0.929397	1.0006	1.10689	1.24734
Gstm1	P10649	Glutathione S-transferase Mu 1 OS=Mus musculus GN=Gstm1 PE=1 SV=2	2.09798	2.41973	2.06747	1.45318	0.99057	0.86833	0.812445	0.794313	0.757979	0.347811	0.318897	0.304785	0.310242	0.344024	0.344002	0.37844	0.397906
Gstm7	P10649; P15626; P19639; O35660; Q80W21	Glutathione S-transferase Mu 1 OS=Mus musculus GN=Gstm1 PE=1 SV=2; Glutathione S-transferase Mu 2 OS=Mus musculus GN=Gstm2 PE=1 SV=2; Glutathione S-transferase Mu 3 OS=Mus musculus GN=Gstm3 PE=1 SV=2; Glutathione S-transferase Mu 6 OS=Mus musculus GN=Gstm6 PE=1 SV=4; Glutathione S-transferase Mu 7 OS=Mus musculus GN=Gstm7 PE=1 SV=1	1.54716	1.76193	1.59223	1.2545	0.979009	0.846384	0.786914	0.776697	0.783076	0.330564	0.317544	0.289249	0.286487	0.32122	0.343788	0.355109	0.360155
Gstm7	P10649; P15626; Q80W21	Glutathione S-transferase Mu 1 OS=Mus musculus GN=Gstm1 PE=1 SV=2; Glutathione S-transferase Mu 2 OS=Mus musculus GN=Gstm2 PE=1 SV=2; Glutathione S-transferase Mu 7 OS=Mus musculus GN=Gstm7 PE=1 SV=1	1.82547	2.32272	2.08198	1.59027	1.09528	0.93366	0.799164	0.785501	0.862249	0.288639	0.250163	0.275002	0.246364	0.274996	0.309168	0.321915	0.33863
Gstm3	P10649; P19639	Glutathione S-transferase Mu 1 OS=Mus musculus GN=Gstm1 PE=1 SV=2; Glutathione S-transferase Mu 3 OS=Mus musculus GN=Gstm3 PE=1 SV=2	1.94947	2.18239	1.95078	1.43691	0.988396	0.83963	0.761804	0.785361	0.777761	0.623026	0.588956	0.593599	0.595818	0.588906	0.566222	0.629928	0.570408
Gstm7	P48774; P10649; P15626; Q80W21	Glutathione S-transferase Mu 5 OS=Mus musculus GN=Gstm5 PE=1 SV=1; Glutathione S-transferase Mu 1 OS=Mus musculus GN=Gstm1 PE=1 SV=2; Glutathione S-transferase Mu 2 OS=Mus musculus GN=Gstm2 PE=1 SV=2; Glutathione S-transferase Mu 7 OS=Mus musculus GN=Gstm7 PE=1 SV=1	1.36857	1.71205	1.59535	1.18524	0.869436	0.799759	0.76256	0.772452	0.772848	0.532083	0.564665	0.560259	0.544124	0.55797	0.601031	0.670409	0.572111
Gapdh	P16858	Glyceraldehyde-3-phosphate dehydrogenase OS=Mus musculus GN=Gapdh PE=1 SV=2	1.44921	1.69883	1.57158	1.32128	1.06207	0.925858	0.859684	0.841085	0.801911	0.579918	0.543567	0.549392	0.558252	0.595869	0.608151	0.634136	0.684899
Gapdh	Q64467; P16858	Glyceraldehyde-3-phosphate dehydrogenase, testis-specific OS=Mus musculus GN=Gapdhs PE=1 SV=1; Glyceraldehyde-3-phosphate dehydrogenase OS=Mus musculus GN=Gapdh PE=1 SV=2	0.882844	0.967181	1.35234	1.39441	1.23803	1.00794	0.908384	0.877677	0.881802	0.61366	0.674347	0.644324	0.664962	0.629	0.704576	0.715813	0.699159
Gpd1	P13707	Glycerol-3-phosphate dehydrogenase [NAD(+)], cytoplasmic OS=Mus musculus GN=Gpd1 PE=1 SV=3	1.05951	1.38672	1.75536	1.69774	1.34246	1.05196	0.889961	0.853774	0.782323	0.448328	0.414066	0.420377	0.455088	0.560825	0.522406	0.459328	0.473138
Gnmt	Q9QXF8	Glycine N-methyltransferase OS=Mus musculus GN=Gnmt PE=1 SV=3	0.937023	1.07249	1.41859	1.47349	1.22658	1.00392	0.899064	0.876631	0.812936	0.480346	0.425366	0.39536	0.403506	0.41947	0.413425	0.384852	0.388083
Golim4	Q8BXA1	Golgi integral membrane protein 4 OS=Mus musculus GN=Golim4 PE=1 SV=1	1.24916	1.13188	1.20032	1.00813	1.09146	0.928802	0.906311	0.908556	1.0103	0.593653	0.528876	0.654171	0.598986	0.579457	0.58718	0.601744	0.53775
Gnb2l1	P68040	Guanine nucleotide-binding protein subunit beta-2-like 1 OS=Mus musculus GN=Gnb2l1 PE=1 SV=3	1.16409	1.39818	1.60125	1.49903	1.27016	1.09682	0.95083	0.900756	0.907726	0.993387	1.01965	1.00067	1.00835	0.930385	0.973865	0.998209	0.974446
Hspa2	Q61696; P63017; P16627; P17879; P17156	Heat shock 70 kDa protein 1A OS=Mus musculus GN=Hspa1a PE=1 SV=2; Heat shock cognate 71 kDa protein OS=Mus musculus GN=Hspa8 PE=1 SV=1; Heat shock 70 kDa protein 1-like OS=Mus musculus GN=Hspa1l PE=1 SV=4; Heat shock 70 kDa protein 1B OS=Mus musculus GN=Hspa1b PE=1 SV=3; Heat shock-related 70 kDa protein 2 OS=Mus musculus GN=Hspa2 PE=1 SV=2	1.19927	1.42603	1.48623	1.39019	1.15059	1.14562	0.956688	1.01208	0.925815	0.739102	0.760925	0.734918	0.704534	0.72601	0.733567	0.735064	0.670836
Hspa8	P63017	Heat shock cognate 71 kDa protein OS=Mus musculus GN=Hspa8 PE=1 SV=1	1.14416	1.45255	1.59737	1.39915	1.19131	1.03421	0.94513	0.911391	0.867817	0.772671	0.708166	0.688942	0.662383	0.679752	0.659373	0.644464	0.662413
Hspa2	P63017; P17156	Heat shock cognate 71 kDa protein OS=Mus musculus GN=Hspa8 PE=1 SV=1; Heat shock-related 70 kDa protein 2 OS=Mus musculus GN=Hspa2 PE=1 SV=2	1.11904	1.43188	1.602	1.37325	1.11183	0.972469	0.877633	0.8282	0.857237	0.774016	0.72708	0.715826	0.676739	0.694491	0.677183	0.687688	0.693288
Trap1	Q9CQN1	Heat shock protein 75 kDa, mitochondrial OS=Mus musculus GN=Trap1 PE=1 SV=1	0.87907	1.13579	1.17227	1.05848	0.920211	0.972118	1.14842	1.28344	1.24394	0.433415	0.37856	0.309734	0.310908	0.323101	0.301262	0.319581	0.287431
Hsp90ab1	P07901; P11499	Heat shock protein HSP 90-alpha OS=Mus musculus GN=Hsp90aa1 PE=1 SV=4; Heat shock protein HSP 90-beta OS=Mus musculus GN=Hsp90ab1 PE=1 SV=3	1.65167	1.82566	1.73652	1.43661	1.11309	0.952398	0.836689	0.788797	0.786364	0.383295	0.297784	0.263522	0.246556	0.24479	0.236355	0.234128	0.242589
Hsp90ab1	P11499	Heat shock protein HSP 90-beta OS=Mus musculus GN=Hsp90ab1 PE=1 SV=3	1.7144	1.77837	1.61784	1.35421	1.11301	0.950763	0.866975	0.844576	0.855982	0.569293	0.502814	0.484545	0.453281	0.445295	0.422176	0.432968	0.397526
Hsp90b1	P11499; P08113	Heat shock protein HSP 90-beta OS=Mus musculus GN=Hsp90ab1 PE=1 SV=3; Endoplasmin OS=Mus musculus GN=Hsp90b1 PE=1 SV=2	2.19685	2.06182	1.62052	1.19001	0.929806	0.780563	0.758341	0.745918	0.825159	1.09761	1.21913	1.33162	1.37011	1.47628	1.41547	1.34537	1.46624
Hba	P01942	Hemoglobin subunit alpha OS=Mus musculus GN=Hba PE=1 SV=2	1.27104	1.19329	1.02942	0.897757	0.803065	0.950296	1.06908	1.01725	1.0834	0.518859	0.539534	0.498963	0.500681	0.476042	0.562155	0.496557	0.501595
Hbb-b1	P02088	Hemoglobin subunit beta-1 OS=Mus musculus GN=Hbb-b1 PE=1 SV=2	0.796839	0.767982	0.715154	0.758799	0.904225	1.1842	1.36737	1.35089	1.41444	0.319962	0.318062	0.253634	0.304092	0.305517	0.284465	0.340446	0.296285
Hpx	Q91X72	Hemopexin OS=Mus musculus GN=Hpx PE=1 SV=2	2.01763	1.63975	1.20517	1.10112	1.13859	1.11609	1.1497	1.01061	0.975627	1.01506	0.87648	0.810717	0.793324	1.02386	1.00594	0.931779	0.899686
Hnrnpf	Q9Z2X1	Heterogeneous nuclear ribonucleoprotein F OS=Mus musculus GN=Hnrnpf PE=1 SV=3	0.87453	1.80994	2.10608	1.49027	1.08767	1.0605	0.990786	0.930505	0.942641	0.944005	1.26512	1.21721	0.74899	0.934245	0.920962	0.74116	0.798164
Hnrnpk	P61979	Heterogeneous nuclear ribonucleoprotein K OS=Mus musculus GN=Hnrnpk PE=1 SV=1	0.876914	1.34096	1.54204	1.14791	0.932652	0.918823	0.911532	0.925465	0.986927	1.01287	0.86143	0.760592	0.782931	0.730362	0.645929	0.708602	0.669785
Syncrip	Q7TMK9	Heterogeneous nuclear ribonucleoprotein Q OS=Mus musculus GN=Syncrip PE=1 SV=2	0.901359	0.810171	0.794223	0.874298	0.953099	0.973633	1.04491	1.01508	1.02672	1.583	1.56403	1.36322	1.44484	1.21446	1.25339	1.30768	1.251
Hnrnpa2b1	O88569	Heterogeneous nuclear ribonucleoproteins A2/B1 OS=Mus musculus GN=Hnrnpa2b1 PE=1 SV=2	0.793974	0.73215	0.73376	0.79229	0.96207	1.18222	1.27702	1.28175	1.38736	0.846588	0.826473	0.811358	0.786843	0.770801	0.803849	0.795698	0.778583
Hmgn5	Q9JL35	High mobility group nucleosome-binding domain-containing protein 5 OS=Mus musculus GN=Hmgn5 PE=1 SV=2	2.26123	1.89058	1.45026	1.16997	0.948624	0.824135	0.676433	0.743182	0.751029	0.974127	1.06129	1.22068	1.13263	0.639001	0.572545	0.447337	0.384862
Hist1h1d	P43274; P43275; P43276; P43277	Histone H1.4 OS=Mus musculus GN=Hist1h1e PE=1 SV=2; Histone H1.1 OS=Mus musculus GN=Hist1h1a PE=1 SV=2; Histone H1.5 OS=Mus musculus GN=Hist1h1b PE=1 SV=2; Histone H1.3 OS=Mus musculus GN=Hist1h1d PE=1 SV=2	1.84944	1.679	1.39481	1.11603	0.876003	0.722375	0.660361	0.752612	0.812155	1.30762	1.26212	1.23264	1.23801	1.2705	1.28266	1.30193	1.59956
Hist1h1d	P43274; P15864; Q07133; P43277	Histone H1.4 OS=Mus musculus GN=Hist1h1e PE=1 SV=2; Histone H1.2 OS=Mus musculus GN=Hist1h1c PE=1 SV=2; Histone H1t OS=Mus musculus GN=Hist1h1t PE=1 SV=4; Histone H1.3 OS=Mus musculus GN=Hist1h1d PE=1 SV=2	0.68723	2.10964	2.73462	1.78502	1.19803	0.919249	0.853275	0.82098	0.764296	1.0163	0.977311	1.00422	1.03138	1.11621	1.09302	1.17064	1.24833
Hist1h1d	P43274; P43276; P15864; Q07133; P43277	Histone H1.4 OS=Mus musculus GN=Hist1h1e PE=1 SV=2; Histone H1.5 OS=Mus musculus GN=Hist1h1b PE=1 SV=2; Histone H1.2 OS=Mus musculus GN=Hist1h1c PE=1 SV=2; Histone H1t OS=Mus musculus GN=Hist1h1t PE=1 SV=4; Histone H1.3 OS=Mus musculus GN=Hist1h1d PE=1 SV=2	1.99158	1.82714	1.49048	1.22301	1.00212	0.868682	0.816238	0.826282	0.902305	1.60688	1.52794	1.49435	1.52894	1.50523	1.55045	1.59128	1.8911
Hist2h2aa1	Q64523; Q8BFU2; Q64522; P22752; Q8CGP5; Q8R1M2; P27661; Q8CGP7; Q8CGP6; Q6GSS7	Histone H2A type 2-C OS=Mus musculus GN=Hist2h2ac PE=1 SV=3; Histone H2A type 3 OS=Mus musculus GN=Hist3h2a PE=1 SV=3; Histone H2A type 2-B OS=Mus musculus GN=Hist2h2ab PE=1 SV=3; Histone H2A type 1 OS=Mus musculus GN=Hist1h2ab PE=1 SV=3; Histone H2A type 1-F OS=Mus musculus GN=Hist1h2af PE=1 SV=3; Histone H2A.J OS=Mus musculus GN=H2afj PE=1 SV=1; Histone H2AX OS=Mus musculus GN=H2afx PE=1 SV=2; …	1.31232	1.38514	1.35147	1.28367	1.10956	1.0136	0.909717	0.872935	0.898758	1.34605	1.19973	1.04265	0.991931	0.784129	0.813735	0.86683	0.798796
Hist2h2aa1	Q64523; Q8BFU2; Q3THW5; P22752; P0C0S6; Q8CGP5; Q8R1M2; P27661; Q8CGP7; Q8CGP6; Q6GSS7	Histone H2A type 2-C OS=Mus musculus GN=Hist2h2ac PE=1 SV=3; Histone H2A type 3 OS=Mus musculus GN=Hist3h2a PE=1 SV=3; Histone H2A.V OS=Mus musculus GN=H2afv PE=1 SV=3; Histone H2A type 1 OS=Mus musculus GN=Hist1h2ab PE=1 SV=3; Histone H2A.Z OS=Mus musculus GN=H2afz PE=1 SV=2; Histone H2A type 1-F OS=Mus musculus GN=Hist1h2af PE=1 SV=3; Histone H2A.J OS=Mus musculus GN=H2afj PE=1 SV=1; Histone H2…	1.77805	1.91026	1.77978	1.49138	1.21911	0.934424	0.802038	0.84425	0.763778	1.0066	0.980631	1.0414	0.957089	0.928031	0.949839	1.0816	0.994764
Hist2h2aa1	Q64523; Q8BFU2; Q3THW5; Q64522; P22752; P0C0S6; Q8CGP5; Q8R1M2; P27661; Q8CGP7; Q8CGP6; Q6GSS7	Histone H2A type 2-C OS=Mus musculus GN=Hist2h2ac PE=1 SV=3; Histone H2A type 3 OS=Mus musculus GN=Hist3h2a PE=1 SV=3; Histone H2A.V OS=Mus musculus GN=H2afv PE=1 SV=3; Histone H2A type 2-B OS=Mus musculus GN=Hist2h2ab PE=1 SV=3; Histone H2A type 1 OS=Mus musculus GN=Hist1h2ab PE=1 SV=3; Histone H2A.Z OS=Mus musculus GN=H2afz PE=1 SV=2; Histone H2A type 1-F OS=Mus musculus GN=Hist1h2af PE=1 SV=3;…	1.83361	1.766	1.59904	1.27716	0.962406	0.819268	0.651532	0.62242	0.618485	0.919346	0.994453	0.928207	0.891703	0.772329	0.866102	0.850355	0.876925
Hist1h2bf	Q64475; Q8CGP2; Q64525; Q8CGP1; P10854; Q64478; P70696; Q6ZWY9; P10853	Histone H2B type 1-B OS=Mus musculus GN=Hist1h2bb PE=1 SV=3; Histone H2B type 1-P OS=Mus musculus GN=Hist1h2bp PE=1 SV=3; Histone H2B type 2-B OS=Mus musculus GN=Hist2h2bb PE=1 SV=3; Histone H2B type 1-K OS=Mus musculus GN=Hist1h2bk PE=1 SV=3; Histone H2B type 1-M OS=Mus musculus GN=Hist1h2bm PE=1 SV=2; Histone H2B type 1-H OS=Mus musculus GN=Hist1h2bh PE=1 SV=3; Histone H2B type 1-A OS=Mus muscu…	1.5759	1.84693	1.72565	1.5195	1.17898	0.981757	0.83	0.780006	0.724914	1.52805	1.40744	1.23081	1.24139	1.12089	1.17577	1.13578	1.18372
Hist1h2bf	Q64475; Q8CGP2; Q64525; Q8CGP1; P10854; Q64478; Q6ZWY9; P10853	Histone H2B type 1-B OS=Mus musculus GN=Hist1h2bb PE=1 SV=3; Histone H2B type 1-P OS=Mus musculus GN=Hist1h2bp PE=1 SV=3; Histone H2B type 2-B OS=Mus musculus GN=Hist2h2bb PE=1 SV=3; Histone H2B type 1-K OS=Mus musculus GN=Hist1h2bk PE=1 SV=3; Histone H2B type 1-M OS=Mus musculus GN=Hist1h2bm PE=1 SV=2; Histone H2B type 1-H OS=Mus musculus GN=Hist1h2bh PE=1 SV=3; Histone H2B type 1-C/E/G OS=Mus m…	2.33674	2.2472	2.1273	1.53324	1.1627	0.810011	0.705989	0.736896	0.603602	1.80853	1.34664	1.39652	1.18669	1.17857	1.12561	1.15689	1.32381
Hist1h2bf	Q64475; Q8CGP2; Q64525; Q64524; Q8CGP1; P10854; Q64478; P70696; Q9D2U9; Q6ZWY9; Q8CGP0; P10853	Histone H2B type 1-B OS=Mus musculus GN=Hist1h2bb PE=1 SV=3; Histone H2B type 1-P OS=Mus musculus GN=Hist1h2bp PE=1 SV=3; Histone H2B type 2-B OS=Mus musculus GN=Hist2h2bb PE=1 SV=3; Histone H2B type 2-E OS=Mus musculus GN=Hist2h2be PE=1 SV=3; Histone H2B type 1-K OS=Mus musculus GN=Hist1h2bk PE=1 SV=3; Histone H2B type 1-M OS=Mus musculus GN=Hist1h2bm PE=1 SV=2; Histone H2B type 1-H OS=Mus muscu…	1.41206	1.51438	1.40561	1.26898	1.06542	0.921694	0.830956	0.796471	0.800793	1.3025	1.11441	1.05139	1.0033	0.998174	0.979399	0.97746	1.02189
Hist1h2bf	Q64475; Q8CGP2; Q64525; Q64524; Q8CGP1; P10854; Q64478; Q9D2U9; Q6ZWY9; Q8CGP0; P10853	Histone H2B type 1-B OS=Mus musculus GN=Hist1h2bb PE=1 SV=3; Histone H2B type 1-P OS=Mus musculus GN=Hist1h2bp PE=1 SV=3; Histone H2B type 2-B OS=Mus musculus GN=Hist2h2bb PE=1 SV=3; Histone H2B type 2-E OS=Mus musculus GN=Hist2h2be PE=1 SV=3; Histone H2B type 1-K OS=Mus musculus GN=Hist1h2bk PE=1 SV=3; Histone H2B type 1-M OS=Mus musculus GN=Hist1h2bm PE=1 SV=2; Histone H2B type 1-H OS=Mus muscu…	1.65218	1.38465	1.02409	0.942542	0.853558	0.876361	0.860405	0.845408	0.84822	0.82863	0.79086	0.824819	0.751174	0.799617	0.787165	0.824598	0.762022
Hist1h3b	P84244; P02301; P68433; P84228	Histone H3.3 OS=Mus musculus GN=H3f3a PE=1 SV=2; Histone H3.3C OS=Mus musculus GN=H3f3c PE=3 SV=3; Histone H3.1 OS=Mus musculus GN=Hist1h3a PE=1 SV=2; Histone H3.2 OS=Mus musculus GN=Hist1h3b PE=1 SV=2	2.30123	2.33529	1.45532	1.23281	1.16102	1.32944	1.28271	1.30626	1.42495	1.19511	1.13538	1.04432	1.0358	0.922691	0.927879	0.971352	0.95282
Hist1h4a	P62806	Histone H4 OS=Mus musculus GN=Hist1h4a PE=1 SV=2	1.08339	1.16441	1.03918	1.02945	0.893663	1.01658	0.973072	0.988889	1.04735	1.78912	1.47967	1.39436	1.37919	1.24524	1.2303	1.25449	1.33042
Hgd	O09173	Homogentisate 1,2-dioxygenase OS=Mus musculus GN=Hgd PE=1 SV=2	2.60067	2.5709	1.87328	1.4926	1.16039	1.01212	0.886734	0.828545	0.850341	0.708807	0.751196	0.766953	0.743186	0.74552	0.79365	0.825157	0.826306
Hyou1	Q9JKR6	Hypoxia up-regulated protein 1 OS=Mus musculus GN=Hyou1 PE=1 SV=1	2.78403	2.49527	1.6235	1.44137	1.2668	1.27491	1.1383	0.909801	0.910282	0.91097	1.0278	1.09318	1.09657	1.13619	1.13821	1.11138	1.14087
Fcgrt	Q61559	IgG receptor FcRn large subunit p51 OS=Mus musculus GN=Fcgrt PE=1 SV=1	2.51616	2.76557	2.25086	1.76218	1.3587	1.04703	0.917309	0.856341	0.884559	1.04077	1.03786	1.06608	1.03415	1.05828	1.14374	1.11349	1.06291
Iigp1	Q9QZ85	Interferon-inducible GTPase 1 OS=Mus musculus GN=Iigp1 PE=1 SV=2	1.79845	1.79721	1.51709	1.30878	1.07889	0.920419	0.801877	0.794018	0.751251	0.444844	0.368628	0.298634	0.277985	0.301932	0.302537	0.307373	0.279897
Idh1	O88844	Isocitrate dehydrogenase [NADP] cytoplasmic OS=Mus musculus GN=Idh1 PE=1 SV=2	1.81054	2.04915	1.82545	1.50215	1.21	1.04625	0.939274	0.909167	0.950081	0.560456	0.513249	0.482244	0.451246	0.434742	0.432689	0.414466	0.387219
Krt76	Q3UV17	Keratin, type II cytoskeletal 2 oral OS=Mus musculus GN=Krt76 PE=1 SV=1	1.26766	1.31186	1.15715	1.13802	1.0082	0.991901	0.933607	0.981482	1.04759	0.62628	0.479735	1.03155	1.20787	1.09594	1.29117	0.758218	0.536666
Khk	P97328	Ketohexokinase OS=Mus musculus GN=Khk PE=1 SV=1	1.13416	1.22729	1.06704	0.979363	0.85497	0.837628	0.896642	0.964851	1.04219	0.447622	0.372083	0.316585	0.302142	0.285209	0.314378	0.259989	0.29929
Kng1	O08677	Kininogen-1 OS=Mus musculus GN=Kng1 PE=1 SV=1	0.975006	0.889345	0.847238	0.767486	0.686434	0.710998	0.740482	0.91487	1.14574	0.95596	0.965856	0.990848	0.948501	1.00464	0.979884	0.955093	0.938583
Gulo	P58710	L-gulonolactone oxidase OS=Mus musculus GN=Gulo PE=1 SV=3	2.29689	3.1105	2.85887	2.17082	1.74422	1.45606	1.22804	0.986142	0.94634	1.08275	1.13595	1.19027	1.10099	1.1213	1.12668	1.03099	0.998585
Ces1	Q8VCC2	Liver carboxylesterase 1 OS=Mus musculus GN=Ces1 PE=1 SV=1	1.34474	1.54083	1.37122	1.2084	1.08055	0.973284	0.951035	1.25369	2.00755	1.22954	1.27605	1.34984	1.32695	1.35728	1.34109	1.25471	1.28513
Ces1d	Q8VCC2; P23953; Q8VCT4	Liver carboxylesterase 1 OS=Mus musculus GN=Ces1 PE=1 SV=1; Carboxylesterase 1C OS=Mus musculus GN=Ces1c PE=1 SV=4; Carboxylesterase 1D OS=Mus musculus GN=Ces1d PE=1 SV=1	1.5398	1.61181	1.54649	1.39722	1.18174	0.975593	0.89269	0.95282	0.88293	1.3605	1.38629	1.32963	1.36023	1.44161	1.37009	1.24961	1.26706
Ldha	P06151	L-lactate dehydrogenase A chain OS=Mus musculus GN=Ldha PE=1 SV=3	2.50059	2.40402	1.92941	1.58811	1.30161	1.08316	0.986553	0.964976	1.16841	1.01209	0.966916	0.836545	0.848362	0.800883	0.953827	0.933901	0.987619
Ldha	P00342; P16125; P06151	L-lactate dehydrogenase C chain OS=Mus musculus GN=Ldhc PE=1 SV=2; L-lactate dehydrogenase B chain OS=Mus musculus GN=Ldhb PE=1 SV=2; L-lactate dehydrogenase A chain OS=Mus musculus GN=Ldha PE=1 SV=3	3.22144	3.0658	2.4895	1.91223	1.53512	1.26158	1.0484	0.82937	0.749058	0.585656	0.570175	0.598955	0.594302	0.575682	0.636383	0.666061	0.608943
Acsl1	P41216	Long-chain-fatty-acid--CoA ligase 1 OS=Mus musculus GN=Acsl1 PE=1 SV=2	2.60756	2.4159	1.9697	1.55916	1.21876	0.9949	0.855048	0.812671	0.813717	1.2512	1.2628	1.25562	1.21975	1.27197	1.23883	1.1745	1.18037
Acsl5	Q8JZR0	Long-chain-fatty-acid--CoA ligase 5 OS=Mus musculus GN=Acsl5 PE=1 SV=1	3.12303	2.96122	2.44782	1.91787	1.63331	1.22856	1.02048	0.877654	0.894203	1.14479	1.15483	1.15662	1.1176	1.12691	1.10837	1.09223	1.04277
Acsl1	Q8JZR0; P41216	Long-chain-fatty-acid--CoA ligase 5 OS=Mus musculus GN=Acsl5 PE=1 SV=1; Long-chain-fatty-acid--CoA ligase 1 OS=Mus musculus GN=Acsl1 PE=1 SV=2	0.398923	0.425604	0.374747	0.404484	0.50087	0.506769	0.597667	1.98128	5.24359	0.935146	0.917153	0.855847	0.847551	0.861454	0.831226	0.829047	0.808888
Mup1	B5X0G2; P02762; P04938;A2BIM8; P11589; P11591; P11588	Major urinary protein 17 OS=Mus musculus GN=Mup17 PE=2 SV=2; Major urinary protein 6 OS=Mus musculus GN=Mup6 PE=1 SV=2; Major urinary protein 11 OS=Mus musculus GN=Mup11 PE=1 SV=2;Major urinary protein 18 OS=Mus musculus GN=Mup18 PE=3 SV=1; Major urinary protein 2 OS=Mus musculus GN=Mup2 PE=1 SV=1; Major urinary protein 5 OS=Mus musculus GN=Mup5 PE=2 SV=2; Major urinary protein 1 OS=Mus musculus …	1.35744	1.16181	1.1686	1.12309	0.952694	0.919209	0.869043	1.00037	0.908985	1.17783	1.26606	1.21821	1.3078	1.34359	1.33462	1.30668	1.40204
Mup3	P04939	Major urinary protein 3 OS=Mus musculus GN=Mup3 PE=1 SV=1	0.855512	0.554403	0.542753	0.602746	0.659614	0.622219	0.69696	1.17372	1.9729	1.38469	1.42516	1.26703	1.31622	1.25526	1.27266	1.19924	1.11117
Mvp	Q9EQK5	Major vault protein OS=Mus musculus GN=Mvp PE=1 SV=4	2.38659	2.28793	1.8224	1.45388	1.18215	0.995216	0.906741	0.844459	0.864679	2.02007	1.12737	0.822505	0.781055	0.759355	0.737232	0.706448	0.669004
Mdh1	P14152	Malate dehydrogenase, cytoplasmic OS=Mus musculus GN=Mdh1 PE=1 SV=3	1.49498	1.45939	1.3692	1.16018	0.961704	0.789545	0.731637	0.807606	0.891003	0.691832	0.851207	0.739179	0.563669	0.473116	0.439302	0.39022	0.283692
Gstz1	Q9WVL0	Maleylacetoacetate isomerase OS=Mus musculus GN=Gstz1 PE=1 SV=1	0.63799	0.685711	0.763131	0.703908	0.676952	0.709032	0.754177	0.991367	1.29894	0.404263	0.340148	0.360609	0.327239	0.334999	0.342736	0.359255	0.320589
Mia3	Q8BI84	Melanoma inhibitory activity protein 3 OS=Mus musculus GN=Mia3 PE=1 SV=2	1.18212	1.31464	1.35924	1.27042	1.16608	1.09023	1.24954	1.10292	0.946266	1.17031	1.15549	1.1408	1.1582	1.12277	1.13086	1.08586	1.07436
Pgrmc1	O55022	Membrane-associated progesterone receptor component 1 OS=Mus musculus GN=Pgrmc1 PE=1 SV=4	1.29431	1.25598	1.13243	1.04009	0.933423	0.882723	0.81958	0.79243	0.863521	1.30552	1.35943	1.32255	1.35513	1.30434	1.26943	1.23976	1.18171
Pgrmc2	O55022; Q80UU9	Membrane-associated progesterone receptor component 1 OS=Mus musculus GN=Pgrmc1 PE=1 SV=4; Membrane-associated progesterone receptor component 2 OS=Mus musculus GN=Pgrmc2 PE=1 SV=2	0.925715	0.83142	0.837098	0.814234	0.710619	0.930826	0.847292	0.857988	0.971023	1.60898	1.68479	1.56407	1.51856	1.59586	1.48171	1.4497	1.43912
Mettl7b	Q9DD20	Methyltransferase-like protein 7B OS=Mus musculus GN=Mettl7b PE=1 SV=2	1.19099	1.62609	1.60914	1.48469	1.32508	1.1423	1.06084	0.952471	0.944416	1.18024	1.19828	1.18388	1.14058	1.17737	1.12327	1.10897	1.03864
Mgst1	Q91VS7	Microsomal glutathione S-transferase 1 OS=Mus musculus GN=Mgst1 PE=1 SV=3	0.795123	1.02083	1.03932	1.04523	1.03722	1.14309	1.14887	1.35332	1.6306	1.22715	1.29906	1.31009	1.13547	0.998995	0.959211	1.13943	0.887319
Mttp	O08601	Microsomal triglyceride transfer protein large subunit OS=Mus musculus GN=Mttp PE=1 SV=2	0.997343	1.08058	1.12234	1.02801	1.02699	0.909833	0.892256	0.96625	1.12412	1.03154	1.12196	1.15987	1.15599	1.1498	1.12431	1.11331	1.07468
Mthfd1	Q3V3R1; Q922D8	Monofunctional C1-tetrahydrofolate synthase, mitochondrial OS=Mus musculus GN=Mthfd1l PE=1 SV=2; C-1-tetrahydrofolate synthase, cytoplasmic OS=Mus musculus GN=Mthfd1 PE=1 SV=4	0.922629	1.03445	1.04866	1.04538	0.910536	0.97112	1.08469	1.40705	1.68388	0.904503	0.819995	0.753331	0.754109	0.734551	0.767157	0.749542	0.703236
Mug1	P28665	Murinoglobulin-1 OS=Mus musculus GN=Mug1 PE=1 SV=3	0.651694	0.6898	0.697135	0.894851	0.929635	0.78453	0.906469	1.02323	1.26241	0.820351	0.962152	0.911934	0.920258	0.900166	0.897524	0.929754	0.830284
Mug2	P28665; P28666	Murinoglobulin-1 OS=Mus musculus GN=Mug1 PE=1 SV=3; Murinoglobulin-2 OS=Mus musculus GN=Mug2 PE=1 SV=2	2.49295	2.34237	1.90712	1.31949	1.15638	1.40601	1.18191	1.28862	1.14396	0.929776	0.895835	0.991036	0.975617	1.00295	0.935023	0.948784	0.940009
Myl6	Q8CI43; Q60605	Myosin light chain 6B OS=Mus musculus GN=Myl6b PE=1 SV=1; Myosin light polypeptide 6 OS=Mus musculus GN=Myl6 PE=1 SV=3	1.37694	1.29494	1.3017	1.09707	1.03031	0.975567	1.01703	0.978865	0.926203	0.871227	0.644154	0.499487	0.567234	0.546968	0.478149	0.43343	0.537404
Myh9	O08638; Q8VDD5	Myosin-11 OS=Mus musculus GN=Myh11 PE=1 SV=1; Myosin-9 OS=Mus musculus GN=Myh9 PE=1 SV=4	0.928591	0.895657	0.916977	0.979593	0.87471	0.813718	0.831903	0.897269	1.04734	0.933884	0.736874	0.905658	0.724987	0.782967	0.855397	0.757472	0.81158
Myh9	Q8VDD5	Myosin-9 OS=Mus musculus GN=Myh9 PE=1 SV=4	0.95863	1.00052	1.03261	1.0298	0.999259	0.93905	0.949244	1.04231	1.06933	1.01427	0.848927	0.744037	0.753491	0.713382	0.693817	0.65126	0.661299
Myh10	Q8VDD5; Q61879	Myosin-9 OS=Mus musculus GN=Myh9 PE=1 SV=4; Myosin-10 OS=Mus musculus GN=Myh10 PE=1 SV=2	1.08675	1.31172	1.4028	1.28797	1.05885	1.05879	1.04818	1.17518	1.37292	1.16627	0.851565	1.0243	0.868458	0.803208	0.91974	0.994728	0.923789
Cyb5r3	Q9DCN2	NADH-cytochrome b5 reductase 3 OS=Mus musculus GN=Cyb5r3 PE=1 SV=3	0.704274	0.782066	0.760278	0.867745	1.08246	1.07956	1.25186	1.17356	1.2408	0.967701	1.01827	1.03277	0.985983	1.03909	1.01816	1.02334	0.952102
Me1	P06801	NADP-dependent malic enzyme OS=Mus musculus GN=Me1 PE=1 SV=2	1.67752	1.35465	1.15489	0.983771	0.878132	0.866177	0.8686	0.888571	0.995009	0.501946	0.415187	0.428444	0.379675	0.422357	0.412816	0.391624	0.38515
Por	P37040	NADPH--cytochrome P450 reductase OS=Mus musculus GN=Por PE=1 SV=2	2.29393	1.82369	1.36348	1.11279	1.05002	1.13289	1.16302	1.01351	0.992622	1.24961	1.3133	1.29452	1.24871	1.23649	1.19549	1.18837	1.12957
Naca	P70670; Q60817	Nascent polypeptide-associated complex subunit alpha, muscle-specific form OS=Mus musculus GN=Naca PE=1 SV=2; Nascent polypeptide-associated complex subunit alpha OS=Mus musculus GN=Naca PE=1 SV=1	1.14569	1.17285	1.09938	1.00685	0.956011	0.925584	0.963097	0.960585	1.011	0.913198	0.908741	0.922635	0.953943	0.819452	0.822593	0.862076	0.785562
Ganab	Q8BHN3	Neutral alpha-glucosidase AB OS=Mus musculus GN=Ganab PE=1 SV=1	1.32027	1.6115	1.72951	1.4705	1.28533	1.1338	1.0596	0.97141	0.910913	0.937141	1.02396	1.01828	1.01201	0.9876	0.995238	0.963207	0.93665
Scp2	P32020	Non-specific lipid-transfer protein OS=Mus musculus GN=Scp2 PE=1 SV=3	3.44996	3.19075	2.55751	2.16384	1.30961	1.37026	1.11043	1.20342	1.06228	0.928268	0.801224	0.778518	0.86112	0.967246	0.936806	0.952465	0.97579
Ybx1	P62960	Nuclease-sensitive element-binding protein 1 OS=Mus musculus GN=Ybx1 PE=1 SV=3	1.25911	1.745	1.43645	0.94449	0.850705	0.79124	0.85905	0.945679	1.05314	1.22949	1.08029	1.07214	1.06363	0.940134	0.893749	0.926355	0.903906
Nucb1	Q02819	Nucleobindin-1 OS=Mus musculus GN=Nucb1 PE=1 SV=2	1.1092	1.53576	1.29303	1.07012	0.918696	0.904153	0.917007	1.01217	1.03593	1.32169	1.14932	1.10591	1.08033	1.08553	1.0366	0.997354	0.930101
Npm1	Q61937	Nucleophosmin OS=Mus musculus GN=Npm1 PE=1 SV=1	1.24214	1.5948	1.2904	0.883274	0.80144	0.830516	0.94097	1.02097	1.08629	0.822416	0.8122	0.712339	0.689242	0.790299	0.680307	0.688214	0.632698
Nme1	Q01768; P15532	Nucleoside diphosphate kinase B OS=Mus musculus GN=Nme2 PE=1 SV=1; Nucleoside diphosphate kinase A OS=Mus musculus GN=Nme1 PE=1 SV=1	2.4441	2.0708	1.54829	1.20221	1.09441	1.16645	1.21386	1.05407	0.974569	0.274107	0.214246	0.202362	0.222897	0.196301	0.212969	0.209076	0.189535
Ptms	Q9D0J8	Parathymosin OS=Mus musculus GN=Ptms PE=1 SV=3	1.5702	1.44194	1.26203	1.09476	1.00291	0.910197	0.910139	0.876374	0.96248	0.317722	0.248189	0.24546	0.201271	0.21858	0.201587	0.204722	0.196233
Ppia	P17742	Peptidyl-prolyl cis-trans isomerase A OS=Mus musculus GN=Ppia PE=1 SV=2	1.86029	2.13031	1.5776	1.20578	1.0285	1.01016	0.979929	1.06411	1.07554	0.852406	0.69348	0.615985	0.829918	0.685904	0.535479	0.464223	0.406675
Ppih	Q9CR16; P17742; Q99KR7; Q9D868	Peptidyl-prolyl cis-trans isomerase D OS=Mus musculus GN=Ppid PE=1 SV=3; Peptidyl-prolyl cis-trans isomerase A OS=Mus musculus GN=Ppia PE=1 SV=2; Peptidyl-prolyl cis-trans isomerase F, mitochondrial OS=Mus musculus GN=Ppif PE=1 SV=1; Peptidyl-prolyl cis-trans isomerase H OS=Mus musculus GN=Ppih PE=1 SV=1	1.36071	1.74806	1.47057	1.0858	0.914125	0.926942	0.8727	1.06097	0.888148	0.847558	0.773234	0.693482	0.944946	0.784595	0.658377	0.599111	0.50505
Fkbp3	Q62446	Peptidyl-prolyl cis-trans isomerase FKBP3 OS=Mus musculus GN=Fkbp3 PE=1 SV=2	1.63523	1.59959	1.37036	1.38603	1.07835	1.09758	0.887987	0.836059	0.877557	0.967926	1.00957	0.892686	0.994816	0.830743	0.824076	0.874111	0.949401
Prdx1	P35700	Peroxiredoxin-1 OS=Mus musculus GN=Prdx1 PE=1 SV=1	1.43786	1.62861	1.42486	1.14534	0.965577	0.864719	0.863381	0.924973	0.894288	0.86571	0.815443	0.874875	0.886851	0.940888	0.982942	1.05134	1.25337
Prdx4	P35700; O08807	Peroxiredoxin-1 OS=Mus musculus GN=Prdx1 PE=1 SV=1; Peroxiredoxin-4 OS=Mus musculus GN=Prdx4 PE=1 SV=1	2.11929	1.89707	1.60758	1.28382	1.1384	0.951367	0.865555	0.820291	0.764387	1.02134	0.983471	0.969245	1.0403	1.02963	1.13205	1.17253	1.37138
Prdx2	Q61171	Peroxiredoxin-2 OS=Mus musculus GN=Prdx2 PE=1 SV=3	1.76145	1.4802	1.30269	1.14175	0.972169	0.885841	0.86745	0.850783	0.799158	0.697182	0.644867	0.618929	0.602224	0.632415	0.640146	0.649387	0.706073
Prdx5	P99029	Peroxiredoxin-5, mitochondrial OS=Mus musculus GN=Prdx5 PE=1 SV=2	1.31369	1.0646	1.21953	1.13216	1.10646	0.954688	1.06788	1.034	1.22734	0.649882	0.644995	0.60916	0.598382	0.545994	0.538692	0.524121	0.50032
Prdx6	O08709	Peroxiredoxin-6 OS=Mus musculus GN=Prdx6 PE=1 SV=3	1.71777	1.61855	1.44421	1.21731	1.0616	0.920576	0.846299	0.806042	0.78755	0.474363	0.40471	0.379796	0.362292	0.373131	0.360166	0.341186	0.335146
Acox1	Q9R0H0	Peroxisomal acyl-coenzyme A oxidase 1 OS=Mus musculus GN=Acox1 PE=1 SV=5	1.55445	1.37592	1.18915	1.0757	0.934871	0.843622	0.807943	0.797011	0.782223	0.633024	0.576858	0.615895	0.558408	0.601691	0.600263	0.732047	0.883959
Ehhadh	Q9DBM2	Peroxisomal bifunctional enzyme OS=Mus musculus GN=Ehhadh PE=1 SV=4	1.65529	1.57945	1.32346	1.07562	0.896982	0.806561	0.711887	0.754844	0.754849	1.05198	1.06091	1.00335	0.994509	0.991049	0.987816	0.990709	1.09465
Nudt7	Q99P30	Peroxisomal coenzyme A diphosphatase NUDT7 OS=Mus musculus GN=Nudt7 PE=1 SV=2	1.56252	1.68574	1.45059	1.05207	0.869007	0.824525	0.626121	0.664313	0.553288	1.15327	1.17154	1.01278	0.972542	0.867107	0.844502	0.850001	0.745573
Hsd17b4	P51660	Peroxisomal multifunctional enzyme type 2 OS=Mus musculus GN=Hsd17b4 PE=1 SV=3	1.64934	1.36137	1.1642	1.00912	0.99617	0.872729	0.829682	0.798363	0.816046	1.0907	1.07749	1.03384	1.00833	1.12041	1.19021	1.08123	1.1341
Pbld2	Q9DCG6; Q9CXN7	Phenazine biosynthesis-like domain-containing protein 1 OS=Mus musculus GN=Pbld1 PE=1 SV=2; Phenazine biosynthesis-like domain-containing protein 2 OS=Mus musculus GN=Pbld2 PE=1 SV=1	1.87923	1.81351	1.46932	1.22321	1.01147	0.876392	0.793014	0.805479	0.779935	0.322619	0.268495	0.26991	0.268523	0.240508	0.324441	0.268864	0.237731
Farsa	Q8C0C7	Phenylalanine--tRNA ligase alpha subunit OS=Mus musculus GN=Farsa PE=1 SV=1	1.36982	0.961853	0.826148	0.827223	0.77164	0.815383	0.734718	0.878289	0.778372	0.91379	0.915684	0.88171	0.895579	0.899064	0.890763	0.904888	0.948377
Farsb	Q9WUA2	Phenylalanine--tRNA ligase beta subunit OS=Mus musculus GN=Farsb PE=1 SV=2	1.76924	1.52201	1.25419	1.09935	0.914208	0.764844	0.753751	0.791901	0.692239	1.0422	0.957768	0.969508	0.951936	1.01632	0.995973	0.995584	1.09501
Picalm	Q7M6Y3	Phosphatidylinositol-binding clathrin assembly protein OS=Mus musculus GN=Picalm PE=1 SV=1	1.48964	1.49819	1.24331	1.10567	0.982289	0.997134	1.30091	1.18932	1.02592	0.922019	0.925511	0.848652	0.862606	0.960327	0.896382	0.95562	0.971614
Pgk1	P09411	Phosphoglycerate kinase 1 OS=Mus musculus GN=Pgk1 PE=1 SV=4	1.18796	1.09291	1.05268	1.03193	1.07148	1.10045	1.13674	1.15896	1.1901	0.3847	0.34872	0.319272	0.337033	0.360651	0.352808	0.338873	0.323453
Pgk1	P09041; P09411	Phosphoglycerate kinase 2 OS=Mus musculus GN=Pgk2 PE=1 SV=4; Phosphoglycerate kinase 1 OS=Mus musculus GN=Pgk1 PE=1 SV=4	0.84864	0.800742	0.893518	0.96643	1.09138	1.12998	1.28724	1.2213	1.25195	0.309511	0.463339	0.378328	0.281281	0.198376	0.136107	0.465678	0.274251
Serbp1	Q9CY58	Plasminogen activator inhibitor 1 RNA-binding protein OS=Mus musculus GN=Serbp1 PE=1 SV=2	1.05484	1.12703	1.04487	0.989257	0.909364	0.917188	0.95044	1.02102	1.11384	1.30861	1.16182	1.12283	1.14529	1.15008	1.17693	1.16935	1.36702
Pcbp1	P60335	Poly(rC)-binding protein 1 OS=Mus musculus GN=Pcbp1 PE=1 SV=1	0.89005	0.793212	0.775243	0.779876	0.84029	1.17521	1.47178	1.32615	1.21943	0.944909	0.917224	0.942007	0.927757	0.954683	0.948983	1.00299	0.963309
Pcbp2	Q61990	Poly(rC)-binding protein 2 OS=Mus musculus GN=Pcbp2 PE=1 SV=1	0.621039	0.539928	0.545452	0.631597	0.787928	1.17507	1.61466	1.50784	1.25819	1.00286	1.00347	0.942969	0.892046	0.900107	0.869394	0.909652	0.906728
Pcbp3	Q61990; P60335; P57722	Poly(rC)-binding protein 2 OS=Mus musculus GN=Pcbp2 PE=1 SV=1; Poly(rC)-binding protein 1 OS=Mus musculus GN=Pcbp1 PE=1 SV=1; Poly(rC)-binding protein 3 OS=Mus musculus GN=Pcbp3 PE=1 SV=3	0.972446	0.862708	0.872698	1.08234	1.20672	1.06552	1.14416	1.09742	1.05067	0.899346	0.886107	0.884721	0.844557	0.847882	0.847039	0.893504	0.899003
Pcbp3	Q61990; P57724; P60335; P57722	Poly(rC)-binding protein 2 OS=Mus musculus GN=Pcbp2 PE=1 SV=1; Poly(rC)-binding protein 4 OS=Mus musculus GN=Pcbp4 PE=1 SV=1; Poly(rC)-binding protein 1 OS=Mus musculus GN=Pcbp1 PE=1 SV=1; Poly(rC)-binding protein 3 OS=Mus musculus GN=Pcbp3 PE=1 SV=3	1.02551	0.784846	1.04118	2.12723	3.30048	2.40413	1.77823	1.26462	1.06207	1.2594	1.18776	1.05059	1.08339	1.14318	1.14126	1.12018	1.18128
Pabpc1	P29341	Polyadenylate-binding protein 1 OS=Mus musculus GN=Pabpc1 PE=1 SV=2	1.05388	1.06147	1.25699	2.08106	2.10645	1.44058	1.08182	0.90705	0.853934	1.03646	0.945715	0.921354	0.917924	0.865412	0.84352	0.863915	0.829733
Pigr	O70570	Polymeric immunoglobulin receptor OS=Mus musculus GN=Pigr PE=1 SV=1	0.810231	0.739122	0.810853	1.01916	1.21444	1.20982	1.28718	1.18856	1.06964	1.10417	1.06336	1.02935	1.05824	1.03257	1.10117	1.04675	0.98133
Ptbp3	P17225; Q8BHD7	Polypyrimidine tract-binding protein 1 OS=Mus musculus GN=Ptbp1 PE=1 SV=2; Polypyrimidine tract-binding protein 3 OS=Mus musculus GN=Ptbp3 PE=1 SV=1	0.886192	0.893815	1.0064	1.49184	1.37878	1.14174	1.21146	1.09055	1.09667	1.91212	1.65656	1.47562	1.48059	1.41578	1.39019	1.32952	1.51821
Pzp	Q61838	Pregnancy zone protein OS=Mus musculus GN=Pzp PE=1 SV=3	0.666118	0.553527	0.63696	0.884292	1.20678	1.51424	1.85325	1.64784	1.3787	0.957954	0.992491	1.0182	0.992021	1.06256	1.02417	0.955332	0.988674
Amdhd1	Q9DBA8	Probable imidazolonepropionase OS=Mus musculus GN=Amdhd1 PE=1 SV=1	1.16613	1.06242	1.17225	1.68458	2.04371	1.63069	1.33089	1.14868	1.04484	0.370707	0.327377	0.338427	0.28321	0.341209	0.318587	0.350604	0.26267
Cml1	Q9JIZ0	Probable N-acetyltransferase CML1 OS=Mus musculus GN=Cml1 PE=1 SV=1	0.857142	0.7793	0.967128	1.83214	2.47021	1.89203	1.89711	1.24399	1.0078	1.25419	1.26547	1.21165	1.23629	1.25764	1.18407	1.15383	1.19459
Pa2g4	P50580	Proliferation-associated protein 2G4 OS=Mus musculus GN=Pa2g4 PE=1 SV=3	0.876054	0.815565	1.22931	2.19842	3.07366	2.08294	1.61405	1.14766	1.01024	1.03051	0.987487	0.990396	1.00567	0.967613	0.978704	1.03722	1.05701
Lrp1	Q91ZX7	Prolow-density lipoprotein receptor-related protein 1 OS=Mus musculus GN=Lrp1 PE=1 SV=1	1.00578	1.00367	1.27999	1.71589	2.16392	1.63164	1.2524	1.0821	0.974671	1.0473	0.99148	0.985356	0.980056	1.03436	1.04499	1.06494	1.01103
Adrm1	Q9JKV1	Proteasomal ubiquitin receptor ADRM1 OS=Mus musculus GN=Adrm1 PE=1 SV=2	0.91943	0.908273	1.19339	1.93879	2.54955	1.9046	1.44417	1.15053	1.0615	0.39943	0.962385	1.11468	1.03783	0.675955	1.04738	0.964186	0.898419
Psma1	Q9R1P4	Proteasome subunit alpha type-1 OS=Mus musculus GN=Psma1 PE=1 SV=1	0.911911	0.821393	1.08275	1.74598	2.29173	1.6432	1.32323	1.08473	1.00349	0.513464	0.391986	0.323515	0.298848	0.212898	0.315787	0.23983	0.239715
Psma3	O70435	Proteasome subunit alpha type-3 OS=Mus musculus GN=Psma3 PE=1 SV=3	1.13445	0.93066	1.03451	1.42462	1.76322	1.3286	1.09432	0.989328	0.927392	0.648218	0.604373	0.689193	0.781249	0.930851	0.816509	0.76294	0.561044
Psma5	Q9Z2U1	Proteasome subunit alpha type-5 OS=Mus musculus GN=Psma5 PE=1 SV=1	1.03153	0.91475	0.878709	0.954769	1.03993	0.873562	0.834478	0.915583	1.07125	0.820943	0.703468	0.631351	0.66815	0.444356	0.49268	0.486303	0.504605
Abhd14b	Q8VCR7	Protein ABHD14B OS=Mus musculus GN=Abhd14b PE=1 SV=1	0.704888	0.563439	0.541751	0.551945	0.581954	0.667996	0.844345	1.21079	1.50398	0.567263	0.528593	0.486615	0.447622	0.439475	0.447543	0.422083	0.402676
Park7	Q99LX0	Protein deglycase DJ-1 OS=Mus musculus GN=Park7 PE=1 SV=1	1.17513	1.02425	0.899064	0.781342	0.701199	0.689609	0.724112	0.879589	1.08801	0.355428	0.327658	0.296252	0.249947	0.237408	0.255855	0.232849	0.22264
Pdia3	P27773	Protein disulfide-isomerase A3 OS=Mus musculus GN=Pdia3 PE=1 SV=2	0.808894	0.719298	0.734912	0.805765	0.847424	0.826939	0.909246	1.09517	1.24796	1.10717	1.23469	1.30174	1.28905	1.34934	1.32744	1.27206	1.29831
Pdia4	P08003	Protein disulfide-isomerase A4 OS=Mus musculus GN=Pdia4 PE=1 SV=3	0.776419	0.724365	0.775978	0.997666	1.05777	0.953602	0.979746	0.913595	1.1187	1.2322	1.31399	1.41045	1.40868	1.50991	1.46376	1.37816	1.47499
Pdia6	Q922R8	Protein disulfide-isomerase A6 OS=Mus musculus GN=Pdia6 PE=1 SV=3	0.681498	0.663853	0.672891	0.910928	0.933987	0.804547	0.833879	0.941741	1.01261	0.901338	1.08616	1.17881	1.23581	1.28818	1.32681	1.29667	1.23805
P4hb	P09103	Protein disulfide-isomerase OS=Mus musculus GN=P4hb PE=1 SV=2	1.35689	1.30301	1.19621	1.03035	0.948961	0.931955	1.09064	1.10886	1.10241	1.19444	1.32308	1.38855	1.3749	1.38692	1.34806	1.3229	1.33201
Lman1	Q9D0F3	Protein ERGIC-53 OS=Mus musculus GN=Lman1 PE=1 SV=1	0.993089	1.09445	1.09981	1.09375	1.09575	1.049	1.13354	1.04091	1.04155	1.26326	1.14779	1.06165	1.01372	1.01163	0.977024	0.911373	0.860843
Jagn1	Q5XKN4	Protein jagunal homolog 1 OS=Mus musculus GN=Jagn1 PE=1 SV=2	0.799799	0.850462	0.926663	0.949595	0.969977	0.929006	0.923606	1.00361	1.04597	1.00195	0.999469	0.981332	0.957096	1.0315	1.03856	0.988796	0.953959
Prrc1	Q3UPH1	Protein PRRC1 OS=Mus musculus GN=Prrc1 PE=1 SV=1	0.843082	0.823683	0.850716	0.826897	0.881393	0.968851	1.08025	1.13966	1.35675	1.08322	0.710371	0.596858	0.580177	0.639233	0.602649	0.524919	0.540932
Sec23a	Q01405	Protein transport protein Sec23A OS=Mus musculus GN=Sec23a PE=1 SV=2	1.06264	1.18649	1.03121	1.07928	1.10507	1.18246	1.24259	1.14223	1.19557	0.903381	0.727679	0.650089	0.644527	0.690502	0.650275	0.608452	0.599734
Sec24a	Q3U2P1	Protein transport protein Sec24A OS=Mus musculus GN=Sec24a PE=1 SV=1	1.16152	1.1464	1.11073	0.992528	0.933599	0.826796	0.775517	0.900575	0.763903	0.892801	0.733229	0.666063	0.655684	0.655229	0.655045	0.60682	0.581729
Aspdh	Q9DCQ2	Putative L-aspartate dehydrogenase OS=Mus musculus GN=Aspdh PE=1 SV=1	0.960966	0.886499	0.908972	0.967549	1.0832	1.07886	1.17768	1.27725	1.41347	0.615168	0.618344	0.632716	0.576132	0.621889	0.646396	0.566243	0.542563
Ces2a	Q8QZR3	Pyrethroid hydrolase Ces2a OS=Mus musculus GN=Ces2a PE=1 SV=1	1.91593	1.53579	1.3353	1.1608	0.975776	0.921286	0.947046	0.971026	0.89471	1.05832	1.13641	1.22177	1.1821	1.26193	1.24097	1.19472	1.21262
Ces2e	Q8BK48	Pyrethroid hydrolase Ces2e OS=Mus musculus GN=Ces2e PE=1 SV=1	0.783981	0.856019	0.876028	0.892746	1.00884	1.05296	1.18399	1.1612	1.28047	0.962272	1.02992	1.12251	1.08157	1.18165	1.16459	1.12747	1.14617
Cryz	P47199	Quinone oxidoreductase OS=Mus musculus GN=Cryz PE=1 SV=1	2.88044	2.23027	1.56465	1.36573	1.17995	1.02967	0.979581	0.937947	0.922571	0.615933	0.577336	0.614422	0.58329	0.62959	0.63005	0.633381	0.68618
Rdx	P26043	Radixin OS=Mus musculus GN=Rdx PE=1 SV=3	2.12514	2.22077	2.11979	1.74232	1.39404	1.09526	0.931132	0.897457	0.782343	1.12364	0.914519	0.916774	0.911554	0.83338	0.765363	0.730368	0.836755
G3bp1	P97855	Ras GTPase-activating protein-binding protein 1 OS=Mus musculus GN=G3bp1 PE=1 SV=1	1.52859	1.67329	1.63651	1.46183	1.34003	1.0973	0.949386	0.952147	0.895062	1.35025	1.47896	1.68903	2.62429	2.1297	1.42314	1.13857	1.07096
G3bp2	P97379	Ras GTPase-activating protein-binding protein 2 OS=Mus musculus GN=G3bp2 PE=1 SV=2	1.26801	2.00445	2.12746	2.03375	1.45984	1.31574	1.06421	0.975813	0.962353	1.09898	1.041	0.861707	0.877437	0.855874	0.66345	0.624379	0.400859
Rab11a	P46638; P62492	Ras-related protein Rab-11B OS=Mus musculus GN=Rab11b PE=1 SV=3; Ras-related protein Rab-11A OS=Mus musculus GN=Rab11a PE=1 SV=3	1.14035	1.65498	1.71856	1.49167	1.31145	1.19117	1.07212	1.06027	1.0428	1.18654	1.08041	1.05091	1.0137	1.05176	1.0498	0.954762	0.961267
Rab14	Q91V41	Ras-related protein Rab-14 OS=Mus musculus GN=Rab14 PE=1 SV=3	0.948069	0.952746	0.94967	0.907157	0.881847	0.981582	1.1196	1.28343	1.44446	1.68949	1.58912	1.48646	1.51708	1.4952	1.54185	1.45386	1.42496
Rab15	Q8K386	Ras-related protein Rab-15 OS=Mus musculus GN=Rab15 PE=1 SV=1	1.23708	1.14536	1.02583	0.998213	0.930191	0.919874	0.835909	1.13152	1.27544	0.917821	0.88958	0.898503	0.901686	0.916812	0.797538	0.887819	0.82623
Rab1A	P62821	Ras-related protein Rab-1A OS=Mus musculus GN=Rab1A PE=1 SV=3	0.933894	0.824977	0.766618	0.720436	0.760181	0.937311	1.0466	1.23676	1.38233	1.10147	1.01985	1.03791	0.9227	0.9138	0.911691	0.882235	0.838221
Rab5c	P35278	Ras-related protein Rab-5C OS=Mus musculus GN=Rab5c PE=1 SV=2	1.30916	1.40982	1.34513	1.15444	1.00945	0.902652	0.87697	0.91356	0.874007	1.19462	1.13353	1.09544	1.0833	1.10462	1.15107	1.06182	1.04615
Rap1a	Q99JI6; P62835	Ras-related protein Rap-1b OS=Mus musculus GN=Rap1b PE=1 SV=2; Ras-related protein Rap-1A OS=Mus musculus GN=Rap1a PE=1 SV=1	1.75362	2.1399	1.98504	1.50412	1.14323	0.938374	0.880622	0.815078	0.764406	1.25346	1.15436	1.11048	1.04294	1.0459	1.01706	1.05083	0.99404
Reep6	Q9JM62	Receptor expression-enhancing protein 6 OS=Mus musculus GN=Reep6 PE=1 SV=1	1.59507	1.52258	1.28823	1.11096	0.886613	0.820972	0.697926	0.817092	0.793294	1.27128	1.12329	1.00343	0.954687	0.875972	0.911668	0.828	0.795925
Upf1	Q9EPU0	Regulator of nonsense transcripts 1 OS=Mus musculus GN=Upf1 PE=1 SV=2	1.81546	2.25949	2.02111	1.50427	1.252	0.956305	0.827753	0.736413	0.696609	1.20327	1.08718	1.04836	0.955506	0.829781	0.721788	0.962258	0.793341
Rdh7	O88451	Retinol dehydrogenase 7 OS=Mus musculus GN=Rdh7 PE=1 SV=1	1.59489	1.79122	1.63938	1.37239	1.17274	0.991749	0.925277	0.898963	0.831747	1.43557	1.37275	1.28614	1.20231	1.14381	1.1009	1.06519	1.00704
Hrsp12	P52760	Ribonuclease UK114 OS=Mus musculus GN=Hrsp12 PE=1 SV=3	1.70164	1.74457	1.61184	1.33935	1.06416	0.84483	0.739781	0.704483	0.684209	0.705986	0.689325	0.714118	0.722666	0.828574	0.865428	0.960751	1.28285
Rrbp1	Q99PL5	Ribosome-binding protein 1 OS=Mus musculus GN=Rrbp1 PE=1 SV=2	1.15672	1.1034	1.08689	1.10658	0.999966	0.898165	0.913729	0.968132	0.906676	1.06038	1.05839	1.09356	1.04899	1.10686	1.15393	1.20063	1.32709
Mat1a	Q91X83	S-adenosylmethionine synthase isoform type-1 OS=Mus musculus GN=Mat1a PE=1 SV=1	1.89947	1.87613	1.70104	1.40614	1.13754	0.918387	0.818054	0.834854	0.774673	0.443426	0.480339	0.480599	0.441807	0.407308	0.408897	0.404992	0.364686
Mat2a	Q91X83; Q3THS6	S-adenosylmethionine synthase isoform type-1 OS=Mus musculus GN=Mat1a PE=1 SV=1; S-adenosylmethionine synthase isoform type-2 OS=Mus musculus GN=Mat2a PE=1 SV=2	2.40031	2.23431	1.8413	1.47027	1.19242	0.978904	0.868728	0.856315	0.839792	0.456825	0.425737	0.34004	0.380714	0.332552	0.355448	0.382422	0.299993
Atp2a2	O55143	Sarcoplasmic/endoplasmic reticulum calcium ATPase 2 OS=Mus musculus GN=Atp2a2 PE=1 SV=2	1.55754	1.60221	1.4436	1.32839	1.10664	1.07884	1.1467	0.997661	0.953475	1.29658	1.33998	1.31383	1.29198	1.28759	1.28376	1.19671	1.17096
Atp2a1	O55143; Q8R429	Sarcoplasmic/endoplasmic reticulum calcium ATPase 2 OS=Mus musculus GN=Atp2a2 PE=1 SV=2; Sarcoplasmic/endoplasmic reticulum calcium ATPase 1 OS=Mus musculus GN=Atp2a1 PE=1 SV=1	2.60068	2.36812	1.98089	1.46567	1.10198	0.973604	0.930008	0.910149	0.995261	1.123	1.15496	1.16851	1.1143	1.13272	1.13696	1.07702	1.02493
Scfd1	Q8BRF7	Sec1 family domain-containing protein 1 OS=Mus musculus GN=Scfd1 PE=1 SV=1	3.07298	2.79836	2.32611	1.54858	1.22333	1.02818	0.951255	0.923112	0.982607	1.01846	1.13774	1.06084	1.08282	1.11561	0.978218	0.932067	0.884075
Sec14l2	Q99J08	SEC14-like protein 2 OS=Mus musculus GN=Sec14l2 PE=1 SV=1	2.53713	2.35724	1.95665	1.43248	1.13313	0.953374	0.895661	0.828399	0.778106	0.348673	0.321591	0.357051	0.323133	0.356523	0.393269	0.33904	0.307578
Scamp1	Q8K021	Secretory carrier-associated membrane protein 1 OS=Mus musculus GN=Scamp1 PE=1 SV=1	3.63629	3.05914	2.27816	1.60367	1.21441	1.03208	0.916606	0.939813	0.946964	1.0877	0.996541	0.925756	0.903071	1.01798	0.991894	0.875521	0.927841
Tf	Q921I1	Serotransferrin OS=Mus musculus GN=Tf PE=1 SV=1	2.1526	1.96469	1.63107	1.25215	0.982867	0.844993	0.764812	0.765513	0.804887	1.01626	1.11843	1.10878	1.0882	1.04674	1.06549	1.05001	1.06638
Alb	P07724	Serum albumin OS=Mus musculus GN=Alb PE=1 SV=3	2.18365	2.1753	1.82976	1.44875	1.16115	0.958924	0.836084	0.796192	0.772486	0.548396	0.52261	0.512573	0.493688	0.460127	0.463287	0.446273	0.432813
Pon1	P52430	Serum paraoxonase/arylesterase 1 OS=Mus musculus GN=Pon1 PE=1 SV=2	1.38158	1.55633	1.46978	1.25864	1.08613	0.975832	0.876295	0.853029	0.767314	1.1236	1.15879	1.18419	1.11698	1.09526	1.06947	1.09394	1.00483
Sec11a	Q9R0P6	Signal peptidase complex catalytic subunit SEC11A OS=Mus musculus GN=Sec11a PE=1 SV=1	2.31365	1.87278	1.31147	1.2113	0.990652	1.02814	0.894179	0.941601	0.823097	1.14441	1.17996	1.18725	1.18789	1.18132	1.20371	1.08246	1.14593
Bhmt2	Q91WS4	S-methylmethionine--homocysteine S-methyltransferase BHMT2 OS=Mus musculus GN=Bhmt2 PE=1 SV=2	3.57274	2.89911	2.20421	1.7108	1.23426	1.01856	0.869475	0.726137	0.673838	0.651489	0.659219	0.610932	0.580482	0.581405	0.597102	0.585574	0.577573
Sord	Q64442	Sorbitol dehydrogenase OS=Mus musculus GN=Sord PE=1 SV=3	2.83277	2.25127	1.76217	1.45567	1.18125	1.09368	1.04245	0.907933	0.855288	0.301707	0.256996	0.235789	0.232353	0.222216	0.226748	0.216579	0.218686
Snx2	Q9CWK8	Sorting nexin-2 OS=Mus musculus GN=Snx2 PE=1 SV=2	3.61933	2.99414	2.04468	1.5521	1.18722	0.899493	0.855928	0.699464	0.911594	0.822579	0.796385	0.791895	0.788334	0.834003	0.829068	0.799504	0.830254
Snd1	Q78PY7	Staphylococcal nuclease domain-containing protein 1 OS=Mus musculus GN=Snd1 PE=1 SV=1	1.05109	0.783093	0.879114	1.32767	1.52404	1.26176	1.06601	1.08094	1.14711	0.994594	1.03322	1.07967	1.09697	1.13871	1.14358	1.18365	1.28557
Sod1	P08228	Superoxide dismutase [Cu-Zn] OS=Mus musculus GN=Sod1 PE=1 SV=2	1.11409	0.933622	1.11541	1.47387	1.67148	1.23848	1.04367	0.897258	0.853121	0.417173	0.346995	0.299977	0.263555	0.23671	0.23335	0.226686	0.207719
Cct2	P80314	T-complex protein 1 subunit beta OS=Mus musculus GN=Cct2 PE=1 SV=4	0.745928	0.615202	0.943266	1.52535	1.82784	1.32291	1.07729	0.95303	0.887349	0.507572	0.430523	0.353249	0.378599	0.378102	0.398896	0.356492	0.320481
Cct4	P80315	T-complex protein 1 subunit delta OS=Mus musculus GN=Cct4 PE=1 SV=3	0.951959	0.83825	1.08213	1.53128	1.77598	1.34613	1.11256	0.968486	0.86479	0.3937	0.356427	0.342214	0.292991	0.28419	0.299807	0.330414	0.285661
Cct8	P42932	T-complex protein 1 subunit theta OS=Mus musculus GN=Cct8 PE=1 SV=3	1.01821	1.12392	1.46337	1.47957	1.33957	1.0655	0.947665	0.860641	0.842552	0.418859	0.31257	0.299573	0.23437	0.240312	0.277383	0.241092	0.22887
Txn	P10639	Thioredoxin OS=Mus musculus GN=Txn PE=1 SV=3	0.956668	1.1612	1.36698	1.42927	1.31373	1.11328	1.05493	1.00313	0.948295	0.305733	0.259473	0.256308	0.216265	0.219618	0.203629	0.209549	0.200887
Tor1aip2	Q8BYU6	Torsin-1A-interacting protein 2 OS=Mus musculus GN=Tor1aip2 PE=1 SV=1	0.766484	0.799238	1.33241	1.9793	1.72785	1.16513	0.875304	0.718439	0.656598	1.34403	1.28391	1.28857	1.22256	1.25044	1.17899	1.1092	1.09317
Tfr2	Q9JKX3	Transferrin receptor protein 2 OS=Mus musculus GN=Tfr2 PE=1 SV=2	2.15664	2.22893	1.91864	1.58336	1.16847	0.949875	0.810269	0.644519	0.596735	1.05688	0.940082	0.914317	0.909176	1.00668	0.974937	0.975936	0.956915
Vcp	Q01853	Transitional endoplasmic reticulum ATPase OS=Mus musculus GN=Vcp PE=1 SV=4	2.02264	1.89289	1.52969	1.23921	1.06141	0.999275	0.951598	0.927565	0.912489	0.611802	0.556058	0.52368	0.512028	0.512516	0.494269	0.496245	0.464926
Tkt	P40142	Transketolase OS=Mus musculus GN=Tkt PE=1 SV=1	2.09182	1.97579	1.61788	1.28827	1.08204	0.947957	0.813678	0.760646	0.729797	0.703587	0.637956	0.66761	0.672508	0.719359	0.773429	0.826505	0.894391
Tm9sf2	P58021	Transmembrane 9 superfamily member 2 OS=Mus musculus GN=Tm9sf2 PE=1 SV=1	1.93065	1.68845	1.45897	1.25036	1.13848	1.09008	0.983497	0.896317	0.846916	1.04216	0.907889	0.856312	0.849708	0.840003	0.86693	0.818092	0.882543
Tmed2	Q9R0Q3	Transmembrane emp24 domain-containing protein 2 OS=Mus musculus GN=Tmed2 PE=1 SV=1	2.1457	2.10501	1.58831	1.26323	1.01011	0.917146	0.721248	0.69561	0.675318	1.32881	1.3177	1.20495	1.18736	1.15081	1.1668	1.02852	1.0003
Tmem205	Q91XE8	Transmembrane protein 205 OS=Mus musculus GN=Tmem205 PE=1 SV=1	2.40486	1.81792	1.55003	1.32021	1.17207	1.0829	0.930629	0.908628	0.885	1.29844	1.37376	1.32932	1.30271	1.18948	1.18143	1.17989	1.14975
Tkfc	Q8VC30	Triokinase/FMN cyclase OS=Mus musculus GN=Tkfc PE=1 SV=1	1.72718	1.6999	1.47123	1.23984	1.01571	0.933827	0.816472	0.821545	0.821047	0.322835	0.254647	0.24193	0.222182	0.199017	0.211449	0.198144	0.188257
Tpi1	P17751	Triosephosphate isomerase OS=Mus musculus GN=Tpi1 PE=1 SV=4	0.964436	1.0082	0.945954	0.859214	0.803965	0.789912	0.815128	0.953989	1.09913	0.582941	0.582414	0.51275	0.422379	0.374814	0.373038	0.391037	0.315428
Tuba4a	P05214; Q9JJZ2; P68369; P05213; P68373; P68368	Tubulin alpha-3 chain OS=Mus musculus GN=Tuba3a PE=1 SV=1; Tubulin alpha-8 chain OS=Mus musculus GN=Tuba8 PE=1 SV=1; Tubulin alpha-1A chain OS=Mus musculus GN=Tuba1a PE=1 SV=1; Tubulin alpha-1B chain OS=Mus musculus GN=Tuba1b PE=1 SV=2; Tubulin alpha-1C chain OS=Mus musculus GN=Tuba1c PE=1 SV=1; Tubulin alpha-4A chain OS=Mus musculus GN=Tuba4a PE=1 SV=1	0.715487	0.846084	0.851894	0.775711	0.745477	0.73651	0.79395	0.891027	1.23723	0.462249	0.413536	0.396516	0.402297	0.409591	0.385204	0.37925	0.396014
Rps27a	P62983	Ubiquitin-40S ribosomal protein S27a OS=Mus musculus GN=Rps27a PE=1 SV=2	0.685118	0.880449	0.986756	1.00982	0.986462	0.881637	0.894994	0.951069	1.05796	0.913167	0.90443	0.922256	0.871657	1.00079	1.00031	1.00571	1.0092
Ubc	P62984; P62983; P0CG49; P0CG50	Ubiquitin-60S ribosomal protein L40 OS=Mus musculus GN=Uba52 PE=1 SV=2; Ubiquitin-40S ribosomal protein S27a OS=Mus musculus GN=Rps27a PE=1 SV=2; Polyubiquitin-B OS=Mus musculus GN=Ubb PE=2 SV=1; Polyubiquitin-C OS=Mus musculus GN=Ubc PE=1 SV=2	0.471081	0.515239	0.573245	0.571656	0.580134	0.620352	0.743484	0.920221	1.30598	0.871535	0.837552	0.87672	0.768628	0.772344	0.793931	0.752353	0.76643
Ugt1a1	Q63886	UDP-glucuronosyltransferase 1-1 OS=Mus musculus GN=Ugt1a1 PE=1 SV=2	0.832655	0.770211	0.800436	0.771739	0.728147	0.783883	0.888521	1.1405	1.28359	1.04989	1.13074	1.15981	1.10581	1.09186	1.09846	1.09843	1.06168
Ugt1a9	P70691; Q63886; Q80ZX8; Q6ZQM8; Q64435; Q62452	UDP-glucuronosyltransferase 1-2 OS=Mus musculus GN=Ugt1a2 PE=1 SV=1; UDP-glucuronosyltransferase 1-1 OS=Mus musculus GN=Ugt1a1 PE=1 SV=2; Sperm-associated antigen 1 OS=Mus musculus GN=Spag1 PE=1 SV=1; UDP-glucuronosyltransferase 1-7C OS=Mus musculus GN=Ugt1a7c PE=1 SV=1; UDP-glucuronosyltransferase 1-6 OS=Mus musculus GN=Ugt1a6 PE=1 SV=1; UDP-glucuronosyltransferase 1-9 OS=Mus musculus GN=Ugt1a9 …	0.595982	0.533608	0.545027	0.590206	0.605914	0.787473	1.03715	1.37984	1.84711	1.50975	1.66082	1.59699	1.5447	1.56746	1.53577	1.48945	1.37863
Ugt1a9	P70691; Q63886; Q6ZQM8; Q64435; Q62452	UDP-glucuronosyltransferase 1-2 OS=Mus musculus GN=Ugt1a2 PE=1 SV=1; UDP-glucuronosyltransferase 1-1 OS=Mus musculus GN=Ugt1a1 PE=1 SV=2; UDP-glucuronosyltransferase 1-7C OS=Mus musculus GN=Ugt1a7c PE=1 SV=1; UDP-glucuronosyltransferase 1-6 OS=Mus musculus GN=Ugt1a6 PE=1 SV=1; UDP-glucuronosyltransferase 1-9 OS=Mus musculus GN=Ugt1a9 PE=1 SV=3	0.691499	0.679088	0.702457	0.688811	0.769182	0.827567	1.05823	1.25176	1.55862	1.10853	1.19101	1.26455	1.19283	1.27161	1.24645	1.21162	1.16302
Ugt1a9	P70691; Q63886; P17717; Q6ZQM8; Q64435; Q62452	UDP-glucuronosyltransferase 1-2 OS=Mus musculus GN=Ugt1a2 PE=1 SV=1; UDP-glucuronosyltransferase 1-1 OS=Mus musculus GN=Ugt1a1 PE=1 SV=2; UDP-glucuronosyltransferase 2B17 OS=Mus musculus GN=Ugt2b17 PE=1 SV=1; UDP-glucuronosyltransferase 1-7C OS=Mus musculus GN=Ugt1a7c PE=1 SV=1; UDP-glucuronosyltransferase 1-6 OS=Mus musculus GN=Ugt1a6 PE=1 SV=1; UDP-glucuronosyltransferase 1-9 OS=Mus musculus GN…	0.629555	0.610963	0.61443	0.650028	0.683124	0.697469	0.8194	1.2508	1.61747	1.08965	1.0878	1.09777	1.03922	1.08506	1.01282	0.913955	1.03027
Ugt1a9	Q62452	UDP-glucuronosyltransferase 1-9 OS=Mus musculus GN=Ugt1a9 PE=1 SV=3	0.824303	0.793234	0.673314	0.669337	0.635194	0.782273	1.00078	1.44171	1.69463	0.869316	0.941882	0.962322	0.912403	0.941193	0.949865	0.963483	0.885544
Ugt2a3	Q8BWQ1	UDP-glucuronosyltransferase 2A3 OS=Mus musculus GN=Ugt2a3 PE=1 SV=1	1.22977	1.39449	1.35943	1.18695	1.07704	1.10301	1.12013	1.43039	1.67377	1.15791	1.22062	1.23293	1.19401	1.16016	1.1596	1.10828	1.1056
Ugt2b17	P17717	UDP-glucuronosyltransferase 2B17 OS=Mus musculus GN=Ugt2b17 PE=1 SV=1	0.958152	0.995859	1.02607	0.968168	0.922302	0.853287	0.877184	0.873023	0.955363	1.1526	1.27201	1.27455	1.26842	1.20816	1.22893	1.22488	1.14784
UPF0568 protein C14orf166 homolog OS=Mus musculus	Q9CQE8	UPF0568 protein C14orf166 homolog OS=Mus musculus PE=1 SV=1	0.895879	0.902085	0.829811	0.738502	0.7962	0.922138	1.18375	1.26715	1.20868	0.938969	0.895734	0.909019	0.866524	0.877096	0.85631	0.896485	0.914448
Vps35	Q9EQH3	Vacuolar protein sorting-associated protein 35 OS=Mus musculus GN=Vps35 PE=1 SV=1	1.37056	1.31803	1.09165	1.02987	0.879399	0.83993	0.81945	0.872145	0.835325	0.793898	0.806967	0.833324	0.804772	0.965816	0.865175	1.12035	1.00889
Slc27a2	O35488	Very long-chain acyl-CoA synthetase OS=Mus musculus GN=Slc27a2 PE=1 SV=2	0.978557	0.817281	0.749514	0.760072	0.752254	0.853535	0.874851	1.30602	1.42066	1.25753	1.34033	1.32204	1.26657	1.1999	1.18902	1.15991	1.11288
Tecr	Q9CY27	Very-long-chain enoyl-CoA reductase OS=Mus musculus GN=Tecr PE=1 SV=1	1.74286	1.63758	1.4557	1.26724	0.938203	0.988473	0.856232	0.8616	0.789119	1.28492	1.35183	1.29414	1.29578	1.24376	1.27567	1.16352	1.19952
Vapa	Q9WV55	Vesicle-associated membrane protein-associated protein A OS=Mus musculus GN=Vapa PE=1 SV=2	1.64378	1.3877	1.27958	1.17187	1.02931	0.878377	0.813933	0.869835	0.915841	1.48378	1.35988	1.31791	1.30784	1.32343	1.29767	1.26274	1.34704
Sec22b	O08547	Vesicle-trafficking protein SEC22b OS=Mus musculus GN=Sec22b PE=1 SV=3	1.00157	0.876419	0.875193	0.858965	0.856145	1.10589	1.09839	1.31514	1.69157	1.22523	1.09351	1.05061	1.03101	1.0401	0.949562	0.901709	0.885002
Lman2	Q9DBH5	Vesicular integral-membrane protein VIP36 OS=Mus musculus GN=Lman2 PE=1 SV=2	1.47914	1.49911	1.39369	1.3449	1.20167	1.08616	1.00628	1.02766	1.04555	1.66111	1.4162	1.31224	1.26666	1.2007	1.17834	1.11072	1.01392
Hdlbp	Q8VDJ3	Vigilin OS=Mus musculus GN=Hdlbp PE=1 SV=1	0.954705	0.732947	0.730507	0.703161	0.81828	0.700651	0.693838	0.952796	1.08055	1.14315	1.06131	1.04975	1.03811	1.05721	1.08097	1.03838	1.13969
Gc	P21614	Vitamin D-binding protein OS=Mus musculus GN=Gc PE=1 SV=2	0.832996	0.860539	0.905918	1.27609	1.635	1.28241	0.926979	0.956249	0.880314	1.00368	1.10783	1.1581	1.13568	1.16915	1.15249	1.11996	1.13018
