# Supplementary material for: Transcriptome-wide organization of subcellular microenvironments revealed by ATLAS-Seq
Source: Nucleic Acids Res. 2020 May 18;48(11):5859–72. doi: 10.1093/nar/gkaa334 (PMC7293051; doi:10.1093/nar/gkaa334)
Supplement: gkaa334_Supplemental_Files [file gkaa334_supplemental_files.zip › Table S3.xlsx]

## Sheet: Clustering + GO enrichment g2
Cluster	Go Results (Cellular Compartment)	Observed No. genes in GO cat	Expected No. genes in GO cat	Ffold change	P-value	ER or nonER
1	No statistically significant results	n/a	n/a	n/a	n/a	n/a
621	No statistically significant results	n/a	n/a	n/a	n/a	n/a
620	No statistically significant results	n/a	n/a	n/a	n/a	n/a
298	No statistically significant results	n/a	n/a	n/a	n/a	n/a
297	No statistically significant results	n/a	n/a	n/a	n/a	n/a
9	No statistically significant results	n/a	n/a	n/a	n/a	n/a
8	No statistically significant results	n/a	n/a	n/a	n/a	n/a
2	No statistically significant results	n/a	n/a	n/a	n/a	n/a
3	No statistically significant results	n/a	n/a	n/a	n/a	n/a
7	No statistically significant results	n/a	n/a	n/a	n/a	n/a
4	No statistically significant results	n/a	n/a	n/a	n/a	n/a
6	No statistically significant results	n/a	n/a	n/a	n/a	n/a
5	No statistically significant results	n/a	n/a	n/a	n/a	n/a
10	No statistically significant results	n/a	n/a	n/a	n/a	n/a
11	No statistically significant results	n/a	n/a	n/a	n/a	n/a
22	No statistically significant results	n/a	n/a	n/a	n/a	n/a
21	No statistically significant results	n/a	n/a	n/a	n/a	n/a
12	No statistically significant results	n/a	n/a	n/a	n/a	n/a
13	No statistically significant results	n/a	n/a	n/a	n/a	n/a
14	No statistically significant results	n/a	n/a	n/a	n/a	n/a
20	No statistically significant results	n/a	n/a	n/a	n/a	n/a
19	No statistically significant results	n/a	n/a	n/a	n/a	n/a
15	No statistically significant results	n/a	n/a	n/a	n/a	n/a
16	No statistically significant results	n/a	n/a	n/a	n/a	n/a
17	No statistically significant results	n/a	n/a	n/a	n/a	n/a
18	No statistically significant results	n/a	n/a	n/a	n/a	n/a
90	No statistically significant results	n/a	n/a	n/a	n/a	n/a
83	No statistically significant results	n/a	n/a	n/a	n/a	n/a
82	No statistically significant results	n/a	n/a	n/a	n/a	n/a
81	No statistically significant results	n/a	n/a	n/a	n/a	n/a
23	No statistically significant results	n/a	n/a	n/a	n/a	n/a
24	No statistically significant results	n/a	n/a	n/a	n/a	n/a
26	No statistically significant results	n/a	n/a	n/a	n/a	n/a
25	No statistically significant results	n/a	n/a	n/a	n/a	n/a
27	No statistically significant results	n/a	n/a	n/a	n/a	n/a
28	No statistically significant results	n/a	n/a	n/a	n/a	n/a
29	No statistically significant results	n/a	n/a	n/a	n/a	n/a
30	transferase complex (GO:1990234)	38	17.04	2.23	0.0143	nonER
30	organelle lumen (GO:0043233)	205	88.87	2.31	1.1e-29	nonER
30	intracellular non-membrane-bounded organelle (GO:0043232)	162	90.26	1.79	4.61e-11	nonER
30	intracellular membrane-bounded organelle (GO:0043231)	387	227.36	1.7	3.72e-44	nonER
30	intracellular organelle (GO:0043229)	415	264.26	1.57	1.09e-41	nonER
30	non-membrane-bounded organelle (GO:0043228)	162	90.68	1.79	5.35e-11	nonER
30	membrane-bounded organelle (GO:0043227)	397	242.95	1.63	1e-41	nonER
30	organelle (GO:0043226)	418	270.87	1.54	2.59e-40	nonER
30	myelin sheath (GO:0043209)	28	4.78	5.86	1.02e-09	nonER
30	organelle inner membrane (GO:0019866)	35	10.48	3.34	2.92e-06	nonER
30	vesicle coat (GO:0030120)	9	1.27	7.07	0.0184	nonER
30	membrane coat (GO:0030117)	12	2.26	5.32	0.00987	nonER
30	protein-containing complex (GO:0032991)	237	120.32	1.97	7.49e-26	nonER
30	chromosome (GO:0005694)	56	23.79	2.35	1.55e-05	nonER
30	U2-type spliceosomal complex (GO:0005684)	17	1.83	9.28	6.77e-08	nonER
30	spliceosomal complex (GO:0005681)	29	4.11	7.06	5.51e-12	nonER
30	nucleoplasm (GO:0005654)	133	61.29	2.17	1.87e-14	nonER
30	nucleus (GO:0005634)	272	150.28	1.81	8.7e-26	nonER
30	cell (GO:0005623)	477	357.02	1.34	2.17e-40	nonER
30	intracellular (GO:0005622)	474	302.7	1.57	1.03e-67	nonER
30	catalytic complex (GO:1902494)	81	30	2.7	2.54e-12	nonER
30	mitochondrial nucleoid (GO:0042645)	9	1.05	8.57	0.00456	nonER
30	cellular_component (GO:0005575)	488	467.51	1.04	0.0329	nonER
30	preribosome (GO:0030684)	11	1.74	6.31	0.00542	nonER
30	chromosomal region (GO:0098687)	20	6.61	3.03	0.0337	nonER
30	intracellular organelle lumen (GO:0070013)	205	88.85	2.31	1.09e-29	nonER
30	cytoskeleton (GO:0005856)	76	46.1	1.65	0.0336	nonER
30	cytosol (GO:0005829)	210	77.13	2.72	1.64e-41	nonER
30	nucleoid (GO:0009295)	9	1.05	8.57	0.00456	nonER
30	cell part (GO:0044464)	476	356.97	1.33	2.13e-39	nonER
30	nuclear periphery (GO:0034399)	13	2.66	4.89	0.00952	nonER
30	spliceosomal snRNP complex (GO:0097525)	9	1.3	6.95	0.0208	nonER
30	nucleoplasm part (GO:0044451)	54	22.43	2.41	1.11e-05	nonER
30	intracellular organelle part (GO:0044446)	294	161.51	1.82	4.1e-30	nonER
30	cytoplasmic part (GO:0044444)	341	186.91	1.82	3.9e-40	nonER
30	mitochondrial part (GO:0044429)	53	18.54	2.86	4.38e-08	nonER
30	nuclear part (GO:0044428)	203	89.99	2.26	5.38e-28	nonER
30	chromosomal part (GO:0044427)	49	21.22	2.31	0.000238	nonER
30	intracellular part (GO:0044424)	474	302.7	1.57	1.03e-67	nonER
30	organelle part (GO:0044422)	301	169.44	1.78	2.51e-29	nonER
30	organelle membrane (GO:0031090)	84	45.7	1.84	0.000125	nonER
30	aminoacyl-tRNA synthetase multienzyme complex (GO:0017101)	6	0.29	20.66	0.00319	nonER
30	microbody (GO:0042579)	16	3.19	5.01	0.000626	nonER
30	nuclear matrix (GO:0016363)	11	1.97	5.6	0.0154	nonER
30	Prp19 complex (GO:0000974)	6	0.34	17.91	0.00616	nonER
30	coated membrane (GO:0048475)	12	2.26	5.32	0.00987	nonER
30	ribonucleoprotein complex (GO:1990904)	67	18.96	3.53	4.51e-15	nonER
30	nuclear speck (GO:0016607)	21	6.97	3.01	0.0224	nonER
30	nuclear body (GO:0016604)	34	14.59	2.33	0.0179	nonER
30	catalytic step 2 spliceosome (GO:0071013)	20	1.83	10.92	9.49e-11	nonER
30	precatalytic spliceosome (GO:0071011)	9	0.94	9.59	0.00202	nonER
30	nuclear lumen (GO:0031981)	178	79.65	2.23	6.9e-23	nonER
30	peroxisome (GO:0005777)	16	3.19	5.01	0.000626	nonER
30	U2-type catalytic step 2 spliceosome (GO:0071007)	9	0.6	14.92	8.36e-05	nonER
30	small nuclear ribonucleoprotein complex (GO:0030532)	9	1.41	6.4	0.0376	nonER
30	U2-type precatalytic spliceosome (GO:0071005)	9	0.92	9.83	0.00169	nonER
30	envelope (GO:0031975)	59	23.18	2.54	2.67e-07	nonER
30	membrane-enclosed lumen (GO:0031974)	205	88.87	2.31	1.1e-29	nonER
30	organelle envelope (GO:0031967)	59	23.14	2.55	2.51e-07	nonER
30	mitochondrial membrane (GO:0031966)	40	13.49	2.96	5.06e-06	nonER
30	mitochondrial matrix (GO:0005759)	27	5.81	4.65	3.24e-07	nonER
30	mitochondrial inner membrane (GO:0005743)	35	9.54	3.67	2.9e-07	nonER
30	mitochondrial envelope (GO:0005740)	42	14.47	2.9	3.67e-06	nonER
30	mitochondrion (GO:0005739)	134	39.71	3.37	4.59e-32	nonER
30	cytoplasm (GO:0005737)	410	241.96	1.69	1.28e-50	nonER
30	nucleolus (GO:0005730)	48	17.98	2.67	3.33e-06	nonER
46	No statistically significant results	n/a	n/a	n/a	n/a	n/a
31	No statistically significant results	n/a	n/a	n/a	n/a	n/a
32	No statistically significant results	n/a	n/a	n/a	n/a	n/a
35	No statistically significant results	n/a	n/a	n/a	n/a	n/a
33	No statistically significant results	n/a	n/a	n/a	n/a	n/a
34	No statistically significant results	n/a	n/a	n/a	n/a	n/a
36	No statistically significant results	n/a	n/a	n/a	n/a	n/a
37	No statistically significant results	n/a	n/a	n/a	n/a	n/a
38	No statistically significant results	n/a	n/a	n/a	n/a	n/a
39	intracellular organelle (GO:0043229)	28	16.45	1.7	0.0201	nonER
39	organelle (GO:0043226)	28	16.86	1.66	0.0451	nonER
40	No statistically significant results	n/a	n/a	n/a	n/a	n/a
41	No statistically significant results	n/a	n/a	n/a	n/a	n/a
42	No statistically significant results	n/a	n/a	n/a	n/a	n/a
43	No statistically significant results	n/a	n/a	n/a	n/a	n/a
44	No statistically significant results	n/a	n/a	n/a	n/a	n/a
45	organelle lumen (GO:0043233)	97	44.26	2.19	8.21e-12	nonER
45	intracellular non-membrane-bounded organelle (GO:0043232)	95	44.95	2.11	2.01e-10	nonER
45	intracellular membrane-bounded organelle (GO:0043231)	187	113.22	1.65	5.08e-18	nonER
45	intracellular organelle (GO:0043229)	210	131.6	1.6	2.4e-22	nonER
45	non-membrane-bounded organelle (GO:0043228)	96	45.16	2.13	1.14e-10	nonER
45	membrane-bounded organelle (GO:0043227)	192	120.99	1.59	9.31e-17	nonER
45	organelle (GO:0043226)	212	134.89	1.57	7.93e-22	nonER
45	protein-containing complex (GO:0032991)	99	59.92	1.65	8.24e-05	nonER
45	spliceosomal complex (GO:0005681)	19	2.05	9.28	1.73e-09	nonER
45	nucleoplasm (GO:0005654)	65	30.52	2.13	4.5e-06	nonER
45	nucleus (GO:0005634)	140	74.84	1.87	2.88e-14	nonER
45	cell (GO:0005623)	234	177.79	1.32	4.37e-16	nonER
45	intracellular (GO:0005622)	229	150.74	1.52	3.16e-26	nonER
45	polymeric cytoskeletal fiber (GO:0099513)	22	7.25	3.03	0.00855	nonER
45	actin cytoskeleton (GO:0015629)	18	5.29	3.4	0.0144	nonER
45	intracellular organelle lumen (GO:0070013)	97	44.25	2.19	8.12e-12	nonER
45	cytoskeleton (GO:0005856)	47	22.96	2.05	0.0039	nonER
45	cytosol (GO:0005829)	77	38.41	2	1.49e-06	nonER
45	cell part (GO:0044464)	234	177.77	1.32	2.69e-16	nonER
45	nucleoplasm part (GO:0044451)	30	11.17	2.69	0.00185	nonER
45	intracellular organelle part (GO:0044446)	161	80.43	2	5.29e-22	nonER
45	cytoplasmic part (GO:0044444)	148	93.08	1.59	4.63e-09	nonER
45	peroxisomal part (GO:0044439)	7	0.7	9.99	0.0169	nonER
45	microbody part (GO:0044438)	7	0.7	9.99	0.0169	nonER
45	nuclear part (GO:0044428)	105	44.81	2.34	2.01e-15	nonER
45	intracellular part (GO:0044424)	229	150.74	1.52	3.16e-26	nonER
45	organelle part (GO:0044422)	167	84.38	1.98	4.37e-23	nonER
45	microbody (GO:0042579)	11	1.59	6.92	0.00164	nonER
45	ribonucleoprotein complex (GO:1990904)	34	9.44	3.6	3.04e-07	nonER
45	nuclear speck (GO:0016607)	16	3.47	4.61	0.00113	nonER
45	nuclear body (GO:0016604)	24	7.26	3.3	0.000745	nonER
45	nuclear lumen (GO:0031981)	91	39.66	2.29	6.99e-12	nonER
45	peroxisome (GO:0005777)	11	1.59	6.92	0.00164	nonER
45	membrane-enclosed lumen (GO:0031974)	97	44.26	2.19	8.21e-12	nonER
45	cytoplasm (GO:0005737)	188	120.5	1.56	7.43e-15	nonER
45	nucleolus (GO:0005730)	26	8.95	2.9	0.00256	nonER
49	No statistically significant results	n/a	n/a	n/a	n/a	n/a
47	No statistically significant results	n/a	n/a	n/a	n/a	n/a
48	No statistically significant results	n/a	n/a	n/a	n/a	n/a
50	No statistically significant results	n/a	n/a	n/a	n/a	n/a
54	No statistically significant results	n/a	n/a	n/a	n/a	n/a
51	No statistically significant results	n/a	n/a	n/a	n/a	n/a
52	90S preribosome (GO:0030686)	9	0.72	12.46	0.000331	nonER
52	small-subunit processome (GO:0032040)	11	0.89	12.34	1.61e-05	nonER
52	preribosome (GO:0030684)	17	1.88	9.05	1.07e-07	nonER
52	tethering complex (GO:0099023)	13	1.49	8.71	2.77e-05	nonER
52	U2-type spliceosomal complex (GO:0005684)	11	1.97	5.57	0.0167	nonER
52	protein acetyltransferase complex (GO:0031248)	11	2.19	5.02	0.0404	nonER
52	acetyltransferase complex (GO:1902493)	11	2.19	5.02	0.0404	nonER
52	nucleolar part (GO:0044452)	19	4.31	4.41	0.000351	nonER
52	fibrillar center (GO:0001650)	13	3.08	4.22	0.0422	nonER
52	spliceosomal complex (GO:0005681)	16	4.43	3.61	0.0316	nonER
52	ubiquitin ligase complex (GO:0000151)	22	6.74	3.26	0.00453	nonER
52	nucleolus (GO:0005730)	62	19.39	3.2	8.95e-12	nonER
52	transferase complex (GO:1990234)	57	18.38	3.1	3.96e-10	nonER
52	nucleoplasm part (GO:0044451)	70	24.18	2.89	1.45e-11	nonER
52	ribonucleoprotein complex (GO:1990904)	59	20.45	2.89	2.51e-09	nonER
52	nuclear body (GO:0016604)	43	15.73	2.73	1.37e-05	nonER
52	mitochondrial inner membrane (GO:0005743)	28	10.28	2.72	0.00592	nonER
52	catalytic complex (GO:1902494)	88	32.35	2.72	1.12e-13	nonER
52	organelle inner membrane (GO:0019866)	29	11.3	2.57	0.0116	nonER
52	mitochondrion (GO:0005739)	100	42.82	2.34	1.07e-11	nonER
52	nuclear lumen (GO:0031981)	200	85.89	2.33	1.28e-28	nonER
52	intracellular organelle lumen (GO:0070013)	223	95.81	2.33	4.76e-33	nonER
52	organelle lumen (GO:0043233)	223	95.83	2.33	4.83e-33	nonER
52	membrane-enclosed lumen (GO:0031974)	223	95.83	2.33	4.83e-33	nonER
52	mitochondrial part (GO:0044429)	45	19.99	2.25	0.00144	nonER
52	nucleoplasm (GO:0005654)	148	66.09	2.24	1.55e-17	nonER
52	nuclear part (GO:0044428)	216	97.04	2.23	5.8e-29	nonER
52	chromosome (GO:0005694)	54	25.65	2.11	0.00104	nonER
52	organelle envelope (GO:0031967)	51	24.95	2.04	0.00398	nonER
52	envelope (GO:0031975)	51	25	2.04	0.00413	nonER
52	intracellular non-membrane-bounded organelle (GO:0043232)	196	97.33	2.01	6.4e-20	nonER
52	non-membrane-bounded organelle (GO:0043228)	196	97.79	2	8.4e-20	nonER
52	cytosol (GO:0005829)	165	83.17	1.98	3.86e-15	nonER
52	intracellular organelle part (GO:0044446)	337	174.16	1.94	1.89e-42	nonER
52	protein-containing complex (GO:0032991)	248	129.75	1.91	1.05e-24	nonER
52	organelle part (GO:0044422)	339	182.71	1.86	1.39e-38	nonER
52	nucleus (GO:0005634)	285	162.04	1.76	2.26e-24	nonER
52	intracellular membrane-bounded organelle (GO:0043231)	416	245.16	1.7	7.66e-47	nonER
52	membrane-bounded organelle (GO:0043227)	426	261.97	1.63	8.51e-44	nonER
52	organelle membrane (GO:0031090)	80	49.28	1.62	0.0331	nonER
52	cytoplasmic part (GO:0044444)	322	201.54	1.6	4.52e-22	nonER
52	intracellular organelle (GO:0043229)	450	284.95	1.58	1.36e-46	nonER
52	organelle (GO:0043226)	452	292.08	1.55	2.68e-44	nonER
52	intracellular (GO:0005622)	500	326.4	1.53	7.31e-62	nonER
52	intracellular part (GO:0044424)	500	326.4	1.53	7.31e-62	nonER
52	cytoplasm (GO:0005737)	396	260.91	1.52	1.41e-28	nonER
52	cell part (GO:0044464)	506	384.93	1.31	2.47e-36	nonER
52	cell (GO:0005623)	506	384.98	1.31	2.46e-36	nonER
53	proteasome core complex, alpha-subunit complex (GO:0019773)	4	0.1	38.31	0.0175	nonER
53	proteasome accessory complex (GO:0022624)	7	0.34	20.63	0.00025	nonER
53	proteasome regulatory particle (GO:0005838)	6	0.31	19.15	0.00283	nonER
53	proteasome core complex (GO:0005839)	5	0.26	19.15	0.021	nonER
53	proteasome complex (GO:0000502)	13	0.87	14.87	4.27e-08	nonER
53	endopeptidase complex (GO:1905369)	13	0.89	14.65	5.03e-08	nonER
53	peptidase complex (GO:1905368)	13	1.2	10.83	1.42e-06	nonER
53	mitochondrial matrix (GO:0005759)	22	3.39	6.48	2.6e-08	nonER
53	microbody (GO:0042579)	12	1.87	6.43	0.0012	nonER
53	peroxisome (GO:0005777)	12	1.87	6.43	0.0012	nonER
53	mitochondrial protein complex (GO:0098798)	16	3.35	4.77	0.000812	nonER
53	mitochondrial part (GO:0044429)	47	10.83	4.34	1.25e-13	nonER
53	mitochondrion (GO:0005739)	95	23.21	4.09	1.06e-29	nonER
53	mitochondrial inner membrane (GO:0005743)	22	5.57	3.95	0.000145	nonER
53	mitochondrial membrane (GO:0031966)	31	7.88	3.93	3.37e-07	nonER
53	mitochondrial envelope (GO:0005740)	32	8.46	3.78	4.26e-07	nonER
53	organelle inner membrane (GO:0019866)	23	6.12	3.76	0.000172	nonER
53	nucleolus (GO:0005730)	35	10.51	3.33	1.52e-06	nonER
53	ribonucleoprotein complex (GO:1990904)	36	11.08	3.25	1.63e-06	nonER
53	organelle envelope (GO:0031967)	41	13.52	3.03	7.36e-07	nonER
53	envelope (GO:0031975)	41	13.55	3.03	7.78e-07	nonER
53	catalytic complex (GO:1902494)	45	17.53	2.57	1.45e-05	nonER
53	intracellular organelle lumen (GO:0070013)	124	51.92	2.39	3.85e-19	nonER
53	organelle lumen (GO:0043233)	124	51.93	2.39	3.9e-19	nonER
53	membrane-enclosed lumen (GO:0031974)	124	51.93	2.39	3.9e-19	nonER
53	nuclear lumen (GO:0031981)	107	46.54	2.3	2.08e-14	nonER
53	nucleoplasm (GO:0005654)	80	35.81	2.23	7.6e-09	nonER
53	cytosol (GO:0005829)	100	45.07	2.22	5.12e-12	nonER
53	nuclear part (GO:0044428)	115	52.59	2.19	2.7e-14	nonER
53	intracellular organelle part (GO:0044446)	178	94.38	1.89	4.36e-20	nonER
53	cytoplasmic part (GO:0044444)	200	109.22	1.83	1.58e-23	nonER
53	organelle part (GO:0044422)	180	99.01	1.82	1.27e-18	nonER
53	protein-containing complex (GO:0032991)	122	70.31	1.74	5.14e-08	nonER
53	intracellular membrane-bounded organelle (GO:0043231)	224	132.85	1.69	5.88e-24	nonER
53	non-membrane-bounded organelle (GO:0043228)	88	52.99	1.66	0.00118	nonER
53	nucleus (GO:0005634)	145	87.81	1.65	7.25e-09	nonER
53	intracellular non-membrane-bounded organelle (GO:0043232)	87	52.74	1.65	0.00172	nonER
53	cytoplasm (GO:0005737)	232	141.39	1.64	2.51e-24	nonER
53	membrane-bounded organelle (GO:0043227)	228	141.96	1.61	1.28e-21	nonER
53	intracellular organelle (GO:0043229)	233	154.41	1.51	2.43e-18	nonER
53	intracellular (GO:0005622)	264	176.88	1.49	5.16e-27	nonER
53	intracellular part (GO:0044424)	264	176.88	1.49	5.16e-27	nonER
53	organelle (GO:0043226)	235	158.28	1.48	1.23e-17	nonER
53	cell part (GO:0044464)	266	208.59	1.28	3.46e-13	nonER
53	cell (GO:0005623)	266	208.62	1.28	3.45e-13	nonER
55	No statistically significant results	n/a	n/a	n/a	n/a	n/a
58	No statistically significant results	n/a	n/a	n/a	n/a	n/a
56	No statistically significant results	n/a	n/a	n/a	n/a	n/a
57	proteasome core complex (GO:0005839)	6	0.12	48.82	1.37e-05	nonER
57	endopeptidase complex (GO:1905369)	10	0.42	23.93	6.5e-08	nonER
57	proteasome complex (GO:0000502)	9	0.41	21.86	1.3e-06	nonER
57	peptidase complex (GO:1905368)	10	0.57	17.69	9.73e-07	nonER
57	inner mitochondrial membrane protein complex (GO:0098800)	7	0.77	9.11	0.0241	nonER
57	mitochondrial protein complex (GO:0098798)	12	1.58	7.6	0.000145	nonER
57	mitochondrial matrix (GO:0005759)	11	1.6	6.89	0.00128	nonER
57	mitochondrial inner membrane (GO:0005743)	18	2.62	6.86	3.68e-07	nonER
57	mitochondrial membrane part (GO:0044455)	9	1.31	6.84	0.0137	nonER
57	organelle inner membrane (GO:0019866)	18	2.88	6.25	1.55e-06	nonER
57	mitochondrial part (GO:0044429)	28	5.1	5.49	4.09e-10	nonER
57	mitochondrial envelope (GO:0005740)	21	3.98	5.27	1.09e-06	nonER
57	mitochondrial membrane (GO:0031966)	19	3.71	5.12	1.21e-05	nonER
57	mitochondrion (GO:0005739)	44	10.93	4.03	8.26e-13	nonER
57	organelle envelope (GO:0031967)	24	6.37	3.77	3.69e-05	nonER
57	envelope (GO:0031975)	24	6.38	3.76	3.82e-05	nonER
57	catalytic complex (GO:1902494)	25	8.25	3.03	0.00107	nonER
57	cytosol (GO:0005829)	54	21.22	2.55	2.03e-08	nonER
57	intracellular organelle lumen (GO:0070013)	50	24.44	2.05	0.000355	nonER
57	organelle lumen (GO:0043233)	50	24.45	2.05	0.000356	nonER
57	membrane-enclosed lumen (GO:0031974)	50	24.45	2.05	0.000356	nonER
57	cytoplasmic part (GO:0044444)	98	51.42	1.91	1.52e-12	nonER
57	intracellular organelle part (GO:0044446)	84	44.43	1.89	8.24e-09	nonER
57	organelle part (GO:0044422)	86	46.61	1.84	1.47e-08	nonER
57	protein-containing complex (GO:0032991)	61	33.1	1.84	0.000293	nonER
57	nuclear part (GO:0044428)	45	24.76	1.82	0.0444	nonER
57	cytoplasm (GO:0005737)	119	66.56	1.79	1.27e-17	nonER
57	nucleus (GO:0005634)	68	41.34	1.64	0.00322	nonER
57	intracellular (GO:0005622)	133	83.27	1.6	2e-20	nonER
57	intracellular part (GO:0044424)	133	83.27	1.6	2e-20	nonER
57	intracellular membrane-bounded organelle (GO:0043231)	98	62.55	1.57	1.89e-06	nonER
57	membrane-bounded organelle (GO:0043227)	101	66.83	1.51	6.5e-06	nonER
57	organelle (GO:0043226)	110	74.52	1.48	5.59e-07	nonER
57	intracellular organelle (GO:0043229)	107	72.7	1.47	3.42e-06	nonER
57	cell part (GO:0044464)	134	98.2	1.36	1.45e-12	nonER
57	cell (GO:0005623)	134	98.22	1.36	1.45e-12	nonER
60	No statistically significant results	n/a	n/a	n/a	n/a	n/a
59	No statistically significant results	n/a	n/a	n/a	n/a	n/a
61	No statistically significant results	n/a	n/a	n/a	n/a	n/a
62	No statistically significant results	n/a	n/a	n/a	n/a	n/a
63	No statistically significant results	n/a	n/a	n/a	n/a	n/a
64	No statistically significant results	n/a	n/a	n/a	n/a	n/a
65	No statistically significant results	n/a	n/a	n/a	n/a	n/a
66	No statistically significant results	n/a	n/a	n/a	n/a	n/a
67	nucleus (GO:0005634)	18	7.54	2.39	0.0285	nonER
80	No statistically significant results	n/a	n/a	n/a	n/a	n/a
79	No statistically significant results	n/a	n/a	n/a	n/a	n/a
68	No statistically significant results	n/a	n/a	n/a	n/a	n/a
69	No statistically significant results	n/a	n/a	n/a	n/a	n/a
78	No statistically significant results	n/a	n/a	n/a	n/a	n/a
77	No statistically significant results	n/a	n/a	n/a	n/a	n/a
71	No statistically significant results	n/a	n/a	n/a	n/a	n/a
70	No statistically significant results	n/a	n/a	n/a	n/a	n/a
72	No statistically significant results	n/a	n/a	n/a	n/a	n/a
73	No statistically significant results	n/a	n/a	n/a	n/a	n/a
74	No statistically significant results	n/a	n/a	n/a	n/a	n/a
75	No statistically significant results	n/a	n/a	n/a	n/a	n/a
76	No statistically significant results	n/a	n/a	n/a	n/a	n/a
89	No statistically significant results	n/a	n/a	n/a	n/a	n/a
88	No statistically significant results	n/a	n/a	n/a	n/a	n/a
87	No statistically significant results	n/a	n/a	n/a	n/a	n/a
86	No statistically significant results	n/a	n/a	n/a	n/a	n/a
85	No statistically significant results	n/a	n/a	n/a	n/a	n/a
84	cytosol (GO:0005829)	23	8.05	2.86	0.00119	nonER
84	nucleus (GO:0005634)	32	15.69	2.04	0.00698	nonER
84	cytoplasm (GO:0005737)	46	25.27	1.82	2.68e-06	nonER
84	intracellular membrane-bounded organelle (GO:0043231)	43	23.74	1.81	8.82e-05	nonER
84	cytoplasmic part (GO:0044444)	35	19.52	1.79	0.0265	nonER
84	membrane-bounded organelle (GO:0043227)	44	25.37	1.73	0.000234	nonER
84	intracellular organelle (GO:0043229)	45	27.59	1.63	0.000631	nonER
84	organelle (GO:0043226)	46	28.28	1.63	0.000267	nonER
84	intracellular (GO:0005622)	50	31.61	1.58	6.27e-06	nonER
84	intracellular part (GO:0044424)	50	31.61	1.58	6.27e-06	nonER
84	cell part (GO:0044464)	50	37.27	1.34	0.0219	nonER
84	cell (GO:0005623)	50	37.28	1.34	0.0219	nonER
296	No statistically significant results	n/a	n/a	n/a	n/a	n/a
91	No statistically significant results	n/a	n/a	n/a	n/a	n/a
92	No statistically significant results	n/a	n/a	n/a	n/a	n/a
109	No statistically significant results	n/a	n/a	n/a	n/a	n/a
95	No statistically significant results	n/a	n/a	n/a	n/a	n/a
94	No statistically significant results	n/a	n/a	n/a	n/a	n/a
93	No statistically significant results	n/a	n/a	n/a	n/a	n/a
96	No statistically significant results	n/a	n/a	n/a	n/a	n/a
97	No statistically significant results	n/a	n/a	n/a	n/a	n/a
99	No statistically significant results	n/a	n/a	n/a	n/a	n/a
98	No statistically significant results	n/a	n/a	n/a	n/a	n/a
100	RNA polymerase II, core complex (GO:0005665)	4	0.12	33.96	0.0195	nonER
100	organellar small ribosomal subunit (GO:0000314)	6	0.25	23.65	0.000754	nonER
100	mitochondrial small ribosomal subunit (GO:0005763)	6	0.25	23.65	0.000754	nonER
100	mediator complex (GO:0016592)	6	0.33	18.4	0.00277	nonER
100	organellar ribosome (GO:0000313)	12	0.81	14.88	1.67e-07	nonER
100	mitochondrial ribosome (GO:0005761)	12	0.81	14.88	1.67e-07	nonER
100	organellar large ribosomal subunit (GO:0000315)	6	0.53	11.22	0.0367	nonER
100	mitochondrial large ribosomal subunit (GO:0005762)	6	0.53	11.22	0.0367	nonER
100	mitochondrial protein complex (GO:0098798)	20	2.33	8.59	1.23e-09	nonER
100	mitochondrial matrix (GO:0005759)	20	2.36	8.49	1.5e-09	nonER
100	ribosome (GO:0005840)	13	2.2	5.9	0.000844	nonER
100	ribosomal subunit (GO:0044391)	11	1.91	5.75	0.008	nonER
100	mitochondrial part (GO:0044429)	37	7.52	4.92	3.22e-12	nonER
100	catalytic complex (GO:1902494)	42	12.17	3.45	3.53e-09	nonER
100	mitochondrion (GO:0005739)	55	16.11	3.41	8.32e-13	nonER
100	ribonucleoprotein complex (GO:1990904)	26	7.69	3.38	0.000128	nonER
100	nucleoplasm part (GO:0044451)	29	9.1	3.19	7.31e-05	nonER
100	transferase complex (GO:1990234)	22	6.91	3.18	0.00352	nonER
100	mitochondrial envelope (GO:0005740)	18	5.87	3.07	0.0487	nonER
100	intracellular organelle lumen (GO:0070013)	95	36.04	2.64	4.59e-18	nonER
100	organelle lumen (GO:0043233)	95	36.05	2.64	4.67e-18	nonER
100	membrane-enclosed lumen (GO:0031974)	95	36.05	2.64	4.67e-18	nonER
100	nuclear part (GO:0044428)	88	36.5	2.41	1.14e-13	nonER
100	nucleoplasm (GO:0005654)	59	24.86	2.37	3.17e-07	nonER
100	nuclear lumen (GO:0031981)	74	32.31	2.29	2.11e-09	nonER
100	protein-containing complex (GO:0032991)	110	48.81	2.25	7.53e-17	nonER
100	intracellular organelle part (GO:0044446)	138	65.51	2.11	7.37e-22	nonER
100	organelle part (GO:0044422)	141	68.73	2.05	1.44e-21	nonER
100	intracellular non-membrane-bounded organelle (GO:0043232)	74	36.61	2.02	8.92e-07	nonER
100	non-membrane-bounded organelle (GO:0043228)	74	36.78	2.01	1.03e-06	nonER
100	nucleus (GO:0005634)	122	60.96	2	2.32e-15	nonER
100	cytosol (GO:0005829)	58	31.28	1.85	0.00294	nonER
100	intracellular membrane-bounded organelle (GO:0043231)	163	92.22	1.77	4.36e-21	nonER
100	membrane-bounded organelle (GO:0043227)	165	98.54	1.67	9.4e-19	nonER
100	cytoplasmic part (GO:0044444)	123	75.81	1.62	3.53e-08	nonER
100	intracellular organelle (GO:0043229)	171	107.19	1.6	6.79e-18	nonER
100	organelle (GO:0043226)	172	109.87	1.57	4.92e-17	nonER
100	cytoplasm (GO:0005737)	149	98.15	1.52	7.54e-10	nonER
100	intracellular (GO:0005622)	185	122.78	1.51	1.05e-19	nonER
100	intracellular part (GO:0044424)	185	122.78	1.51	1.05e-19	nonER
100	cell part (GO:0044464)	185	144.8	1.28	6.8e-09	nonER
100	cell (GO:0005623)	185	144.81	1.28	6.82e-09	nonER
102	No statistically significant results	n/a	n/a	n/a	n/a	n/a
101	No statistically significant results	n/a	n/a	n/a	n/a	n/a
104	No statistically significant results	n/a	n/a	n/a	n/a	n/a
103	No statistically significant results	n/a	n/a	n/a	n/a	n/a
105	No statistically significant results	n/a	n/a	n/a	n/a	n/a
108	No statistically significant results	n/a	n/a	n/a	n/a	n/a
107	No statistically significant results	n/a	n/a	n/a	n/a	n/a
106	RNA cap binding complex (GO:0034518)	3	0.03	85.75	0.0162	nonER
106	mRNA cap binding complex (GO:0005845)	3	0.03	85.75	0.0162	nonER
106	mitochondrion (GO:0005739)	20	6.22	3.22	0.00342	nonER
106	organelle membrane (GO:0031090)	20	7.16	2.79	0.0274	nonER
106	membrane-bounded organelle (GO:0043227)	60	38.05	1.58	0.000793	nonER
106	intracellular membrane-bounded organelle (GO:0043231)	56	35.61	1.57	0.00512	nonER
106	intracellular organelle (GO:0043229)	62	41.39	1.5	0.00267	nonER
106	intracellular (GO:0005622)	70	47.41	1.48	2.4e-05	nonER
106	intracellular part (GO:0044424)	70	47.41	1.48	2.4e-05	nonER
106	organelle (GO:0043226)	62	42.42	1.46	0.00826	nonER
106	Unclassified (UNCLASSIFIED)	5	4.78	1.05	0	nonER
118	No statistically significant results	n/a	n/a	n/a	n/a	n/a
117	No statistically significant results	n/a	n/a	n/a	n/a	n/a
110	No statistically significant results	n/a	n/a	n/a	n/a	n/a
111	No statistically significant results	n/a	n/a	n/a	n/a	n/a
112	respiratory chain complex I (GO:0045271)	3	0.02	> 100	0.00261	nonER
112	NADH dehydrogenase complex (GO:0030964)	3	0.02	> 100	0.00261	nonER
112	mitochondrial respiratory chain complex I (GO:0005747)	3	0.02	> 100	0.00261	nonER
112	mitochondrial respirasome (GO:0005746)	4	0.04	> 100	6.37e-05	nonER
112	respiratory chain complex (GO:0098803)	4	0.04	> 100	8.19e-05	nonER
112	respirasome (GO:0070469)	4	0.04	93.19	0.000119	nonER
112	oxidoreductase complex (GO:1990204)	4	0.05	76.49	0.000256	nonER
112	inner mitochondrial membrane protein complex (GO:0098800)	4	0.06	64.86	0.000485	nonER
112	mitochondrial protein complex (GO:0098798)	6	0.13	47.32	1.59e-06	nonER
112	mitochondrial membrane part (GO:0044455)	4	0.11	37.89	0.00394	nonER
112	mitochondrial part (GO:0044429)	6	0.41	14.65	0.00152	nonER
112	mitochondrion (GO:0005739)	8	0.88	9.12	0.000313	nonER
116	No statistically significant results	n/a	n/a	n/a	n/a	n/a
115	No statistically significant results	n/a	n/a	n/a	n/a	n/a
113	No statistically significant results	n/a	n/a	n/a	n/a	n/a
114	organellar large ribosomal subunit (GO:0000315)	6	0.19	31.49	9.09e-05	nonER
114	mitochondrial large ribosomal subunit (GO:0005762)	6	0.19	31.49	9.09e-05	nonER
114	organellar ribosome (GO:0000313)	9	0.29	31.31	3.94e-08	nonER
114	mitochondrial ribosome (GO:0005761)	9	0.29	31.31	3.94e-08	nonER
114	respiratory chain complex (GO:0098803)	7	0.26	27.44	1.66e-05	nonER
114	respiratory chain complex I (GO:0045271)	4	0.16	25.81	0.0338	nonER
114	NADH dehydrogenase complex (GO:0030964)	4	0.16	25.81	0.0338	nonER
114	mitochondrial respiratory chain complex I (GO:0005747)	4	0.16	25.81	0.0338	nonER
114	mitochondrial respirasome (GO:0005746)	6	0.24	25.11	0.000318	nonER
114	respirasome (GO:0070469)	7	0.28	24.92	3.09e-05	nonER
114	inner mitochondrial membrane protein complex (GO:0098800)	9	0.4	22.3	6.66e-07	nonER
114	mitochondrial protein complex (GO:0098798)	18	0.83	21.69	7.65e-16	nonER
114	ribosome (GO:0005840)	12	0.78	15.29	4.43e-08	nonER
114	ribosomal subunit (GO:0044391)	10	0.68	14.68	3.23e-06	nonER
114	mitochondrial membrane part (GO:0044455)	10	0.69	14.47	3.68e-06	nonER
114	large ribosomal subunit (GO:0015934)	6	0.46	13.18	0.0113	nonER
114	mitochondrial matrix (GO:0005759)	11	0.84	13.1	1.51e-06	nonER
114	mitochondrial inner membrane (GO:0005743)	13	1.38	9.43	1.95e-06	nonER
114	mitochondrial part (GO:0044429)	25	2.68	9.33	1.01e-14	nonER
114	organelle inner membrane (GO:0019866)	13	1.51	8.58	5.82e-06	nonER
114	mitochondrial membrane (GO:0031966)	14	1.95	7.18	1.27e-05	nonER
114	mitochondrial envelope (GO:0005740)	15	2.09	7.17	3.51e-06	nonER
114	mitochondrion (GO:0005739)	36	5.74	6.27	1.33e-17	nonER
114	ribonucleoprotein complex (GO:1990904)	16	2.74	5.84	1.68e-05	nonER
114	organelle envelope (GO:0031967)	15	3.35	4.48	0.00144	nonER
114	envelope (GO:0031975)	15	3.35	4.47	0.00148	nonER
114	intracellular organelle lumen (GO:0070013)	32	12.85	2.49	0.000249	nonER
114	organelle lumen (GO:0043233)	32	12.85	2.49	0.00025	nonER
114	membrane-enclosed lumen (GO:0031974)	32	12.85	2.49	0.00025	nonER
114	protein-containing complex (GO:0032991)	42	17.4	2.41	9.92e-07	nonER
114	intracellular organelle part (GO:0044446)	48	23.35	2.06	4.74e-06	nonER
114	organelle part (GO:0044422)	49	24.5	2	7.22e-06	nonER
114	cytoplasmic part (GO:0044444)	53	27.02	1.96	1.17e-06	nonER
114	intracellular membrane-bounded organelle (GO:0043231)	64	32.87	1.95	2.89e-11	nonER
114	membrane-bounded organelle (GO:0043227)	64	35.12	1.82	1.28e-09	nonER
114	intracellular organelle (GO:0043229)	68	38.21	1.78	2.53e-11	nonER
114	organelle (GO:0043226)	68	39.16	1.74	9.3e-11	nonER
114	cytoplasm (GO:0005737)	59	34.98	1.69	1.13e-05	nonER
114	intracellular (GO:0005622)	71	43.76	1.62	3.95e-11	nonER
114	intracellular part (GO:0044424)	71	43.76	1.62	3.95e-11	nonER
114	cell part (GO:0044464)	71	51.61	1.38	3.7e-06	nonER
114	cell (GO:0005623)	71	51.62	1.38	3.69e-06	nonER
119	No statistically significant results	n/a	n/a	n/a	n/a	n/a
120	No statistically significant results	n/a	n/a	n/a	n/a	n/a
122	No statistically significant results	n/a	n/a	n/a	n/a	n/a
121	No statistically significant results	n/a	n/a	n/a	n/a	n/a
125	No statistically significant results	n/a	n/a	n/a	n/a	n/a
123	No statistically significant results	n/a	n/a	n/a	n/a	n/a
124	No statistically significant results	n/a	n/a	n/a	n/a	n/a
126	No statistically significant results	n/a	n/a	n/a	n/a	n/a
127	No statistically significant results	n/a	n/a	n/a	n/a	n/a
128	No statistically significant results	n/a	n/a	n/a	n/a	n/a
129	No statistically significant results	n/a	n/a	n/a	n/a	n/a
135	No statistically significant results	n/a	n/a	n/a	n/a	n/a
130	No statistically significant results	n/a	n/a	n/a	n/a	n/a
131	No statistically significant results	n/a	n/a	n/a	n/a	n/a
132	No statistically significant results	n/a	n/a	n/a	n/a	n/a
133	No statistically significant results	n/a	n/a	n/a	n/a	n/a
134	No statistically significant results	n/a	n/a	n/a	n/a	n/a
165	No statistically significant results	n/a	n/a	n/a	n/a	n/a
164	No statistically significant results	n/a	n/a	n/a	n/a	n/a
136	No statistically significant results	n/a	n/a	n/a	n/a	n/a
137	No statistically significant results	n/a	n/a	n/a	n/a	n/a
138	No statistically significant results	n/a	n/a	n/a	n/a	n/a
139	No statistically significant results	n/a	n/a	n/a	n/a	n/a
140	No statistically significant results	n/a	n/a	n/a	n/a	n/a
141	No statistically significant results	n/a	n/a	n/a	n/a	n/a
143	No statistically significant results	n/a	n/a	n/a	n/a	n/a
142	No statistically significant results	n/a	n/a	n/a	n/a	n/a
147	No statistically significant results	n/a	n/a	n/a	n/a	n/a
144	No statistically significant results	n/a	n/a	n/a	n/a	n/a
145	No statistically significant results	n/a	n/a	n/a	n/a	n/a
146	No statistically significant results	n/a	n/a	n/a	n/a	n/a
148	No statistically significant results	n/a	n/a	n/a	n/a	n/a
149	No statistically significant results	n/a	n/a	n/a	n/a	n/a
150	No statistically significant results	n/a	n/a	n/a	n/a	n/a
151	No statistically significant results	n/a	n/a	n/a	n/a	n/a
152	histone methyltransferase complex (GO:0035097)	13	1.76	7.37	0.000127	nonER
152	methyltransferase complex (GO:0034708)	15	2.22	6.76	3.68e-05	nonER
152	transferase complex (GO:1990234)	45	14.48	3.11	9.1e-08	nonER
152	nucleoplasm part (GO:0044451)	53	19.05	2.78	8.02e-08	nonER
152	centrosome (GO:0005813)	26	9.56	2.72	0.0115	nonER
152	catalytic complex (GO:1902494)	61	25.48	2.39	8.62e-07	nonER
152	nucleoplasm (GO:0005654)	113	52.06	2.17	3.88e-12	nonER
152	cytoskeleton (GO:0005856)	81	39.16	2.07	9.95e-07	nonER
152	cytoskeletal part (GO:0044430)	59	28.7	2.06	0.000422	nonER
152	nuclear part (GO:0044428)	155	76.44	2.03	8.76e-16	nonER
152	microtubule cytoskeleton (GO:0015630)	43	21.27	2.02	0.026	nonER
152	nuclear lumen (GO:0031981)	136	67.65	2.01	8.93e-13	nonER
152	intracellular organelle lumen (GO:0070013)	140	75.47	1.86	1.32e-10	nonER
152	organelle lumen (GO:0043233)	140	75.49	1.85	1.34e-10	nonER
152	membrane-enclosed lumen (GO:0031974)	140	75.49	1.85	1.34e-10	nonER
152	cytosol (GO:0005829)	116	65.51	1.77	7.69e-07	nonER
152	nucleus (GO:0005634)	226	127.64	1.77	1.7e-19	nonER
152	intracellular non-membrane-bounded organelle (GO:0043232)	133	76.67	1.73	8.64e-08	nonER
152	non-membrane-bounded organelle (GO:0043228)	133	77.03	1.73	1.39e-07	nonER
152	intracellular organelle part (GO:0044446)	234	137.19	1.71	2.05e-18	nonER
152	organelle part (GO:0044422)	235	143.92	1.63	6.07e-16	nonER
152	protein-containing complex (GO:0032991)	166	102.2	1.62	2e-08	nonER
152	intracellular membrane-bounded organelle (GO:0043231)	288	193.12	1.49	5.06e-17	nonER
152	intracellular organelle (GO:0043229)	329	224.46	1.47	3.43e-22	nonER
152	membrane-bounded organelle (GO:0043227)	298	206.36	1.44	6.66e-16	nonER
152	intracellular (GO:0005622)	370	257.11	1.44	3.1e-30	nonER
152	intracellular part (GO:0044424)	370	257.11	1.44	3.1e-30	nonER
152	organelle (GO:0043226)	329	230.07	1.43	6.24e-20	nonER
152	cytoplasm (GO:0005737)	292	205.52	1.42	6.12e-14	nonER
152	cytoplasmic part (GO:0044444)	206	158.76	1.3	0.00538	nonER
152	cell part (GO:0044464)	377	303.21	1.24	1.04e-14	nonER
152	cell (GO:0005623)	377	303.25	1.24	1.05e-14	nonER
155	No statistically significant results	n/a	n/a	n/a	n/a	n/a
153	No statistically significant results	n/a	n/a	n/a	n/a	n/a
154	early endosome (GO:0005769)	17	3.96	4.3	0.00155	nonER
154	nuclear chromatin (GO:0000790)	18	5.7	3.16	0.0426	nonER
154	nuclear body (GO:0016604)	30	9.9	3.03	0.00022	nonER
154	nucleoplasm part (GO:0044451)	46	15.22	3.02	8.59e-08	nonER
154	chromatin (GO:0000785)	25	8.31	3.01	0.00278	nonER
154	transferase complex (GO:1990234)	32	11.57	2.77	0.000587	nonER
154	nuclear chromosome (GO:0000228)	25	9.58	2.61	0.0293	nonER
154	catalytic complex (GO:1902494)	50	20.36	2.46	1.12e-05	nonER
154	nucleoplasm (GO:0005654)	101	41.6	2.43	2.77e-14	nonER
154	endosome (GO:0005768)	30	12.39	2.42	0.0206	nonER
154	chromosome (GO:0005694)	39	16.15	2.42	0.000903	nonER
154	chromosomal part (GO:0044427)	33	14.4	2.29	0.0253	nonER
154	nuclear part (GO:0044428)	133	61.08	2.18	1.78e-16	nonER
154	nuclear lumen (GO:0031981)	117	54.06	2.16	2.05e-13	nonER
154	cytosol (GO:0005829)	110	52.35	2.1	1.65e-11	nonER
154	intracellular organelle lumen (GO:0070013)	120	60.31	1.99	2.96e-11	nonER
154	organelle lumen (GO:0043233)	120	60.32	1.99	2.98e-11	nonER
154	membrane-enclosed lumen (GO:0031974)	120	60.32	1.99	2.98e-11	nonER
154	non-membrane-bounded organelle (GO:0043228)	118	61.55	1.92	8.18e-10	nonER
154	nucleus (GO:0005634)	195	101.99	1.91	5.13e-22	nonER
154	intracellular non-membrane-bounded organelle (GO:0043232)	115	61.26	1.88	6.64e-09	nonER
154	cytoskeleton (GO:0005856)	56	31.29	1.79	0.0399	nonER
154	intracellular organelle part (GO:0044446)	188	109.62	1.72	5.24e-15	nonER
154	protein-containing complex (GO:0032991)	139	81.67	1.7	1.55e-08	nonER
154	organelle part (GO:0044422)	191	115	1.66	9.99e-14	nonER
154	intracellular membrane-bounded organelle (GO:0043231)	243	154.31	1.57	5.65e-19	nonER
154	membrane-bounded organelle (GO:0043227)	257	164.89	1.56	6.36e-21	nonER
154	intracellular organelle (GO:0043229)	279	179.35	1.56	2.3e-26	nonER
154	organelle (GO:0043226)	281	183.84	1.53	2.57e-25	nonER
154	intracellular (GO:0005622)	309	205.44	1.5	1.12e-33	nonER
154	intracellular part (GO:0044424)	309	205.44	1.5	1.12e-33	nonER
154	cytoplasmic part (GO:0044444)	179	126.86	1.41	1.76e-05	nonER
154	cytoplasm (GO:0005737)	225	164.22	1.37	6.34e-08	nonER
154	cell part (GO:0044464)	310	242.28	1.28	2.03e-16	nonER
154	cell (GO:0005623)	310	242.31	1.28	3.15e-16	nonER
160	No statistically significant results	n/a	n/a	n/a	n/a	n/a
157	No statistically significant results	n/a	n/a	n/a	n/a	n/a
156	No statistically significant results	n/a	n/a	n/a	n/a	n/a
159	No statistically significant results	n/a	n/a	n/a	n/a	n/a
158	No statistically significant results	n/a	n/a	n/a	n/a	n/a
163	No statistically significant results	n/a	n/a	n/a	n/a	n/a
161	No statistically significant results	n/a	n/a	n/a	n/a	n/a
162	No statistically significant results	n/a	n/a	n/a	n/a	n/a
166	No statistically significant results	n/a	n/a	n/a	n/a	n/a
167	No statistically significant results	n/a	n/a	n/a	n/a	n/a
187	No statistically significant results	n/a	n/a	n/a	n/a	n/a
186	No statistically significant results	n/a	n/a	n/a	n/a	n/a
170	No statistically significant results	n/a	n/a	n/a	n/a	n/a
169	No statistically significant results	n/a	n/a	n/a	n/a	n/a
168	No statistically significant results	n/a	n/a	n/a	n/a	n/a
173	No statistically significant results	n/a	n/a	n/a	n/a	n/a
172	No statistically significant results	n/a	n/a	n/a	n/a	n/a
171	No statistically significant results	n/a	n/a	n/a	n/a	n/a
185	No statistically significant results	n/a	n/a	n/a	n/a	n/a
174	No statistically significant results	n/a	n/a	n/a	n/a	n/a
176	No statistically significant results	n/a	n/a	n/a	n/a	n/a
175	No statistically significant results	n/a	n/a	n/a	n/a	n/a
178	No statistically significant results	n/a	n/a	n/a	n/a	n/a
177	pICln-Sm protein complex (GO:0034715)	3	0.03	> 100	0.0148	nonER
177	U12-type spliceosomal complex (GO:0005689)	5	0.15	32.98	0.0013	nonER
177	U2 snRNP (GO:0005686)	4	0.12	32.67	0.0176	nonER
177	U2-type catalytic step 2 spliceosome (GO:0071007)	4	0.16	25.41	0.0427	nonER
177	respiratory chain complex I (GO:0045271)	6	0.28	21.44	0.000987	nonER
177	NADH dehydrogenase complex (GO:0030964)	6	0.28	21.44	0.000987	nonER
177	mitochondrial respiratory chain complex I (GO:0005747)	6	0.28	21.44	0.000987	nonER
177	mitochondrial respirasome (GO:0005746)	7	0.43	16.22	0.000647	nonER
177	respiratory chain complex (GO:0098803)	7	0.46	15.2	0.000976	nonER
177	inner mitochondrial membrane protein complex (GO:0098800)	11	0.73	15.09	6.06e-07	nonER
177	respirasome (GO:0070469)	7	0.51	13.8	0.00179	nonER
177	organellar ribosome (GO:0000313)	6	0.52	11.56	0.0274	nonER
177	organelle envelope lumen (GO:0031970)	6	0.52	11.56	0.0274	nonER
177	mitochondrial ribosome (GO:0005761)	6	0.52	11.56	0.0274	nonER
177	mitochondrial protein complex (GO:0098798)	16	1.5	10.68	7.48e-09	nonER
177	mitochondrial membrane part (GO:0044455)	12	1.25	9.62	1.18e-05	nonER
177	mitochondrial inner membrane (GO:0005743)	17	2.49	6.83	1.21e-06	nonER
177	mitochondrial matrix (GO:0005759)	10	1.52	6.6	0.00577	nonER
177	mitochondrial envelope (GO:0005740)	24	3.78	6.35	1.2e-09	nonER
177	organelle inner membrane (GO:0019866)	17	2.73	6.22	4.73e-06	nonER
177	mitochondrial part (GO:0044429)	29	4.84	5.99	1.43e-11	nonER
177	mitochondrial membrane (GO:0031966)	20	3.52	5.68	7.83e-07	nonER
177	organelle envelope (GO:0031967)	28	6.04	4.64	1.82e-08	nonER
177	envelope (GO:0031975)	28	6.05	4.63	1.9e-08	nonER
177	mitochondrion (GO:0005739)	44	10.37	4.24	9.06e-14	nonER
177	ribonucleoprotein complex (GO:1990904)	17	4.95	3.43	0.0156	nonER
177	intracellular organelle lumen (GO:0070013)	56	23.19	2.41	4.57e-08	nonER
177	organelle lumen (GO:0043233)	56	23.2	2.41	4.6e-08	nonER
177	membrane-enclosed lumen (GO:0031974)	56	23.2	2.41	4.6e-08	nonER
177	nuclear part (GO:0044428)	50	23.49	2.13	8.7e-05	nonER
177	cytosol (GO:0005829)	42	20.13	2.09	0.00309	nonER
177	nuclear lumen (GO:0031981)	43	20.79	2.07	0.00239	nonER
177	nucleus (GO:0005634)	79	39.23	2.01	1.15e-09	nonER
177	intracellular organelle part (GO:0044446)	82	42.16	1.94	1.72e-09	nonER
177	organelle part (GO:0044422)	84	44.23	1.9	3.22e-09	nonER
177	protein-containing complex (GO:0032991)	59	31.41	1.88	0.000222	nonER
177	cytoplasmic part (GO:0044444)	89	48.79	1.82	2.58e-09	nonER
177	intracellular membrane-bounded organelle (GO:0043231)	107	59.35	1.8	1.95e-14	nonER
177	membrane-bounded organelle (GO:0043227)	108	63.42	1.7	9.99e-13	nonER
177	cytoplasm (GO:0005737)	104	63.16	1.65	4.37e-10	nonER
177	intracellular organelle (GO:0043229)	113	68.98	1.64	6.96e-13	nonER
177	organelle (GO:0043226)	114	70.71	1.61	7.61e-13	nonER
177	intracellular (GO:0005622)	121	79.02	1.53	1.08e-13	nonER
177	intracellular part (GO:0044424)	121	79.02	1.53	1.08e-13	nonER
177	cell part (GO:0044464)	122	93.19	1.31	5.83e-07	nonER
177	cell (GO:0005623)	122	93.2	1.31	5.82e-07	nonER
179	No statistically significant results	n/a	n/a	n/a	n/a	n/a
180	organellar large ribosomal subunit (GO:0000315)	7	0.43	16.33	0.000691	nonER
180	mitochondrial large ribosomal subunit (GO:0005762)	7	0.43	16.33	0.000691	nonER
180	organellar ribosome (GO:0000313)	9	0.65	13.92	5.47e-05	nonER
180	mitochondrial ribosome (GO:0005761)	9	0.65	13.92	5.47e-05	nonER
180	mitochondrial protein complex (GO:0098798)	14	1.87	7.5	1.59e-05	nonER
180	mitochondrial matrix (GO:0005759)	13	1.89	6.88	0.00014	nonER
180	mitochondrial part (GO:0044429)	24	6.03	3.98	1.71e-05	nonER
180	mitochondrion (GO:0005739)	45	12.92	3.48	1.47e-10	nonER
180	ribonucleoprotein complex (GO:1990904)	21	6.17	3.4	0.00182	nonER
180	organelle membrane (GO:0031090)	32	14.87	2.15	0.0466	nonER
180	intracellular organelle lumen (GO:0070013)	60	28.9	2.08	1.06e-05	nonER
180	organelle lumen (GO:0043233)	60	28.91	2.08	1.07e-05	nonER
180	membrane-enclosed lumen (GO:0031974)	60	28.91	2.08	1.07e-05	nonER
180	intracellular organelle part (GO:0044446)	95	52.54	1.81	1.41e-08	nonER
180	nuclear part (GO:0044428)	52	29.27	1.78	0.0296	nonER
180	protein-containing complex (GO:0032991)	69	39.14	1.76	0.000404	nonER
180	organelle part (GO:0044422)	96	55.12	1.74	1.41e-07	nonER
180	intracellular membrane-bounded organelle (GO:0043231)	119	73.96	1.61	1.41e-09	nonER
180	nucleus (GO:0005634)	78	48.88	1.6	0.00262	nonER
180	cytoplasmic part (GO:0044444)	97	60.8	1.6	1.64e-05	nonER
180	cytoplasm (GO:0005737)	122	78.71	1.55	9.31e-09	nonER
180	membrane-bounded organelle (GO:0043227)	122	79.03	1.54	1.07e-08	nonER
180	intracellular (GO:0005622)	145	98.47	1.47	6.86e-13	nonER
180	intracellular part (GO:0044424)	145	98.47	1.47	6.86e-13	nonER
180	intracellular organelle (GO:0043229)	125	85.96	1.45	4.81e-07	nonER
180	organelle (GO:0043226)	125	88.11	1.42	3.67e-06	nonER
180	cell part (GO:0044464)	145	116.12	1.25	7.98e-05	nonER
180	cell (GO:0005623)	145	116.14	1.25	8e-05	nonER
181	cytoplasmic exosome (RNase complex) (GO:0000177)	5	0.24	20.68	0.0186	nonER
181	microbody lumen (GO:0031907)	6	0.4	15.11	0.0112	nonER
181	peroxisomal matrix (GO:0005782)	6	0.4	15.11	0.0112	nonER
181	peroxisomal part (GO:0044439)	9	1.09	8.27	0.00502	nonER
181	microbody part (GO:0044438)	9	1.09	8.27	0.00502	nonER
181	peptidase complex (GO:1905368)	12	1.59	7.55	0.000291	nonER
181	mitochondrial matrix (GO:0005759)	24	4.49	5.35	1.84e-07	nonER
181	microbody (GO:0042579)	13	2.47	5.26	0.00394	nonER
181	peroxisome (GO:0005777)	13	2.47	5.26	0.00394	nonER
181	mitochondrial protein complex (GO:0098798)	22	4.44	4.96	4.03e-06	nonER
181	mitochondrial membrane part (GO:0044455)	16	3.7	4.33	0.00314	nonER
181	mitochondrial inner membrane (GO:0005743)	25	7.37	3.39	0.000387	nonER
181	mitochondrial part (GO:0044429)	47	14.33	3.28	4.74e-09	nonER
181	organelle inner membrane (GO:0019866)	25	8.1	3.09	0.00197	nonER
181	mitochondrion (GO:0005739)	94	30.7	3.06	4.8e-19	nonER
181	mitochondrial envelope (GO:0005740)	32	11.19	2.86	0.000329	nonER
181	mitochondrial membrane (GO:0031966)	29	10.43	2.78	0.00211	nonER
181	catalytic complex (GO:1902494)	63	23.19	2.72	1.96e-09	nonER
181	cytosol (GO:0005829)	140	59.63	2.35	6.59e-20	nonER
181	organelle envelope (GO:0031967)	40	17.89	2.24	0.00627	nonER
181	envelope (GO:0031975)	40	17.92	2.23	0.00641	nonER
181	intracellular organelle lumen (GO:0070013)	152	68.69	2.21	9.46e-20	nonER
181	organelle lumen (GO:0043233)	152	68.71	2.21	9.63e-20	nonER
181	membrane-enclosed lumen (GO:0031974)	152	68.71	2.21	9.63e-20	nonER
181	nucleoplasm (GO:0005654)	100	47.38	2.11	7.52e-10	nonER
181	nuclear lumen (GO:0031981)	126	61.58	2.05	1.97e-12	nonER
181	nuclear part (GO:0044428)	134	69.57	1.93	1.62e-11	nonER
181	protein-containing complex (GO:0032991)	170	93.02	1.83	3.39e-14	nonER
181	intracellular organelle part (GO:0044446)	221	124.86	1.77	3.22e-20	nonER
181	cytoplasmic part (GO:0044444)	249	144.5	1.72	2.49e-23	nonER
181	organelle part (GO:0044422)	222	130.99	1.69	9.63e-18	nonER
181	nucleus (GO:0005634)	194	116.18	1.67	4.41e-13	nonER
181	intracellular membrane-bounded organelle (GO:0043231)	285	175.77	1.62	7.33e-26	nonER
181	non-membrane-bounded organelle (GO:0043228)	111	70.11	1.58	0.000745	nonER
181	cytoplasm (GO:0005737)	295	187.06	1.58	1.12e-25	nonER
181	intracellular non-membrane-bounded organelle (GO:0043232)	110	69.78	1.58	0.00101	nonER
181	membrane-bounded organelle (GO:0043227)	295	187.82	1.57	2.3e-25	nonER
181	intracellular organelle (GO:0043229)	314	204.29	1.54	8.26e-28	nonER
181	intracellular (GO:0005622)	355	234.01	1.52	5.97e-41	nonER
181	intracellular part (GO:0044424)	355	234.01	1.52	5.97e-41	nonER
181	organelle (GO:0043226)	315	209.41	1.5	5.75e-26	nonER
181	cell part (GO:0044464)	358	275.97	1.3	4.86e-22	nonER
181	cell (GO:0005623)	358	276.01	1.3	4.84e-22	nonER
184	No statistically significant results	n/a	n/a	n/a	n/a	n/a
182	No statistically significant results	n/a	n/a	n/a	n/a	n/a
183	No statistically significant results	n/a	n/a	n/a	n/a	n/a
295	No statistically significant results	n/a	n/a	n/a	n/a	n/a
190	No statistically significant results	n/a	n/a	n/a	n/a	n/a
188	No statistically significant results	n/a	n/a	n/a	n/a	n/a
189	No statistically significant results	n/a	n/a	n/a	n/a	n/a
191	No statistically significant results	n/a	n/a	n/a	n/a	n/a
192	No statistically significant results	n/a	n/a	n/a	n/a	n/a
294	No statistically significant results	n/a	n/a	n/a	n/a	n/a
198	No statistically significant results	n/a	n/a	n/a	n/a	n/a
193	No statistically significant results	n/a	n/a	n/a	n/a	n/a
194	No statistically significant results	n/a	n/a	n/a	n/a	n/a
197	No statistically significant results	n/a	n/a	n/a	n/a	n/a
195	No statistically significant results	n/a	n/a	n/a	n/a	n/a
196	No statistically significant results	n/a	n/a	n/a	n/a	n/a
199	No statistically significant results	n/a	n/a	n/a	n/a	n/a
200	No statistically significant results	n/a	n/a	n/a	n/a	n/a
204	No statistically significant results	n/a	n/a	n/a	n/a	n/a
201	No statistically significant results	n/a	n/a	n/a	n/a	n/a
203	No statistically significant results	n/a	n/a	n/a	n/a	n/a
202	No statistically significant results	n/a	n/a	n/a	n/a	n/a
209	No statistically significant results	n/a	n/a	n/a	n/a	n/a
205	nuclear part (GO:0044428)	34	15.18	2.24	0.00339	nonER
205	nucleus (GO:0005634)	49	25.35	1.93	0.000178	nonER
205	protein-containing complex (GO:0032991)	38	20.3	1.87	0.0422	nonER
205	intracellular organelle part (GO:0044446)	47	27.24	1.73	0.0154	nonER
205	organelle part (GO:0044422)	49	28.58	1.71	0.0108	nonER
205	intracellular organelle (GO:0043229)	67	44.57	1.5	0.000686	nonER
205	organelle (GO:0043226)	67	45.69	1.47	0.00222	nonER
205	intracellular (GO:0005622)	72	51.06	1.41	0.00121	nonER
205	intracellular part (GO:0044424)	72	51.06	1.41	0.00121	nonER
206	No statistically significant results	n/a	n/a	n/a	n/a	n/a
207	cytosol (GO:0005829)	43	18.74	2.29	0.00012	nonER
207	nucleus (GO:0005634)	62	36.51	1.7	0.00295	nonER
207	intracellular membrane-bounded organelle (GO:0043231)	92	55.24	1.67	2.84e-08	nonER
207	membrane-bounded organelle (GO:0043227)	97	59.03	1.64	2.27e-09	nonER
207	cytoplasmic part (GO:0044444)	72	45.41	1.59	0.00164	nonER
207	intracellular organelle (GO:0043229)	101	64.21	1.57	4.2e-09	nonER
207	cytoplasm (GO:0005737)	92	58.79	1.56	1.7e-06	nonER
207	organelle (GO:0043226)	102	65.81	1.55	7.25e-09	nonER
207	intracellular (GO:0005622)	107	73.55	1.45	3.95e-08	nonER
207	intracellular part (GO:0044424)	107	73.55	1.45	3.95e-08	nonER
207	cell part (GO:0044464)	107	86.73	1.23	0.0227	nonER
207	cell (GO:0005623)	107	86.74	1.23	0.0227	nonER
208	No statistically significant results	n/a	n/a	n/a	n/a	n/a
210	No statistically significant results	n/a	n/a	n/a	n/a	n/a
212	No statistically significant results	n/a	n/a	n/a	n/a	n/a
211	No statistically significant results	n/a	n/a	n/a	n/a	n/a
213	No statistically significant results	n/a	n/a	n/a	n/a	n/a
215	No statistically significant results	n/a	n/a	n/a	n/a	n/a
214	No statistically significant results	n/a	n/a	n/a	n/a	n/a
216	No statistically significant results	n/a	n/a	n/a	n/a	n/a
217	No statistically significant results	n/a	n/a	n/a	n/a	n/a
218	No statistically significant results	n/a	n/a	n/a	n/a	n/a
219	No statistically significant results	n/a	n/a	n/a	n/a	n/a
220	No statistically significant results	n/a	n/a	n/a	n/a	n/a
225	No statistically significant results	n/a	n/a	n/a	n/a	n/a
221	No statistically significant results	n/a	n/a	n/a	n/a	n/a
222	No statistically significant results	n/a	n/a	n/a	n/a	n/a
223	No statistically significant results	n/a	n/a	n/a	n/a	n/a
224	postsynaptic cytoskeleton (GO:0099571)	5	0.28	17.67	0.0317	nonER
224	nuclear matrix (GO:0016363)	9	1.31	6.87	0.0185	nonER
224	chromosome, telomeric region (GO:0000781)	11	1.61	6.84	0.0021	nonER
224	nuclear periphery (GO:0034399)	10	1.77	5.64	0.0302	nonER
224	nuclear speck (GO:0016607)	26	4.65	5.6	9.65e-09	nonER
224	nuclear body (GO:0016604)	43	9.72	4.42	2.28e-12	nonER
224	nucleoplasm part (GO:0044451)	58	14.95	3.88	4.52e-15	nonER
224	spindle (GO:0005819)	15	3.96	3.79	0.0274	nonER
224	chromatin (GO:0000785)	27	8.16	3.31	0.000178	nonER
224	chromosome (GO:0005694)	45	15.86	2.84	9.46e-07	nonER
224	chromosomal part (GO:0044427)	40	14.15	2.83	1.02e-05	nonER
224	transferase complex (GO:1990234)	32	11.36	2.82	0.000395	nonER
224	nuclear chromosome part (GO:0044454)	25	8.93	2.8	0.00932	nonER
224	nuclear chromosome (GO:0000228)	25	9.41	2.66	0.0217	nonER
224	nucleoplasm (GO:0005654)	104	40.86	2.55	2.65e-16	nonER
224	nuclear lumen (GO:0031981)	126	53.1	2.37	2.39e-18	nonER
224	nuclear part (GO:0044428)	133	59.99	2.22	3.46e-17	nonER
224	intracellular organelle lumen (GO:0070013)	130	59.23	2.19	2.21e-16	nonER
224	organelle lumen (GO:0043233)	130	59.25	2.19	2.25e-16	nonER
224	membrane-enclosed lumen (GO:0031974)	130	59.25	2.19	2.25e-16	nonER
224	catalytic complex (GO:1902494)	43	20	2.15	0.00595	nonER
224	cytosol (GO:0005829)	105	51.42	2.04	4.41e-10	nonER
224	non-membrane-bounded organelle (GO:0043228)	120	60.46	1.98	2.81e-11	nonER
224	intracellular non-membrane-bounded organelle (GO:0043232)	119	60.17	1.98	4.7e-11	nonER
224	nucleus (GO:0005634)	189	100.18	1.89	2.13e-20	nonER
224	cytoskeleton (GO:0005856)	57	30.73	1.85	0.00943	nonER
224	intracellular organelle part (GO:0044446)	194	107.67	1.8	1.05e-18	nonER
224	organelle part (GO:0044422)	199	112.96	1.76	2.02e-18	nonER
224	intracellular membrane-bounded organelle (GO:0043231)	239	151.57	1.58	1.2e-18	nonER
224	protein-containing complex (GO:0032991)	125	80.22	1.56	9.74e-05	nonER
224	membrane-bounded organelle (GO:0043227)	249	161.96	1.54	5.96e-19	nonER
224	intracellular organelle (GO:0043229)	265	176.17	1.5	1.2e-20	nonER
224	organelle (GO:0043226)	267	180.58	1.48	1.06e-19	nonER
224	cytoplasmic part (GO:0044444)	184	124.6	1.48	1.05e-07	nonER
224	intracellular (GO:0005622)	291	201.8	1.44	7.77e-24	nonER
224	intracellular part (GO:0044424)	291	201.8	1.44	7.77e-24	nonER
224	cytoplasm (GO:0005737)	225	161.31	1.39	3.95e-09	nonER
224	cell part (GO:0044464)	296	237.98	1.24	3.28e-11	nonER
224	cell (GO:0005623)	296	238.01	1.24	3.29e-11	nonER
226	No statistically significant results	n/a	n/a	n/a	n/a	n/a
227	No statistically significant results	n/a	n/a	n/a	n/a	n/a
228	No statistically significant results	n/a	n/a	n/a	n/a	n/a
229	intracellular (GO:0005622)	47	31.61	1.49	0.00386	nonER
229	intracellular part (GO:0044424)	47	31.61	1.49	0.00386	nonER
230	nucleolus (GO:0005730)	23	8.45	2.72	0.0272	nonER
230	nucleoplasm (GO:0005654)	68	28.8	2.36	1.5e-08	nonER
230	nuclear lumen (GO:0031981)	86	37.43	2.3	2.62e-11	nonER
230	nuclear part (GO:0044428)	92	42.28	2.18	5.9e-11	nonER
230	intracellular organelle lumen (GO:0070013)	90	41.75	2.16	2.07e-10	nonER
230	organelle lumen (GO:0043233)	90	41.76	2.16	2.1e-10	nonER
230	membrane-enclosed lumen (GO:0031974)	90	41.76	2.16	2.1e-10	nonER
230	cytosol (GO:0005829)	75	36.24	2.07	4.53e-07	nonER
230	nucleus (GO:0005634)	133	70.61	1.88	7.63e-14	nonER
230	intracellular organelle part (GO:0044446)	133	75.89	1.75	4.33e-11	nonER
230	organelle part (GO:0044422)	133	79.62	1.67	2.41e-09	nonER
230	non-membrane-bounded organelle (GO:0043228)	70	42.61	1.64	0.0253	nonER
230	intracellular non-membrane-bounded organelle (GO:0043232)	69	42.41	1.63	0.0367	nonER
230	intracellular membrane-bounded organelle (GO:0043231)	169	106.83	1.58	4.63e-13	nonER
230	membrane-bounded organelle (GO:0043227)	175	114.16	1.53	1.12e-12	nonER
230	intracellular organelle (GO:0043229)	184	124.17	1.48	1.5e-12	nonER
230	cytoplasm (GO:0005737)	166	113.69	1.46	8.89e-09	nonER
230	organelle (GO:0043226)	185	127.27	1.45	8.08e-12	nonER
230	intracellular (GO:0005622)	206	142.23	1.45	6.3e-17	nonER
230	intracellular part (GO:0044424)	206	142.23	1.45	6.3e-17	nonER
230	cytoplasmic part (GO:0044444)	125	87.82	1.42	0.00171	nonER
230	cell part (GO:0044464)	209	167.73	1.25	1.45e-07	nonER
230	cell (GO:0005623)	209	167.75	1.25	1.46e-07	nonER
242	No statistically significant results	n/a	n/a	n/a	n/a	n/a
233	No statistically significant results	n/a	n/a	n/a	n/a	n/a
231	No statistically significant results	n/a	n/a	n/a	n/a	n/a
232	No statistically significant results	n/a	n/a	n/a	n/a	n/a
234	No statistically significant results	n/a	n/a	n/a	n/a	n/a
238	No statistically significant results	n/a	n/a	n/a	n/a	n/a
235	No statistically significant results	n/a	n/a	n/a	n/a	n/a
236	intracellular organelle part (GO:0044446)	32	16.22	1.97	0.00809	nonER
236	organelle part (GO:0044422)	33	17.01	1.94	0.00955	nonER
236	intracellular (GO:0005622)	45	30.39	1.48	0.00988	nonER
236	intracellular part (GO:0044424)	45	30.39	1.48	0.00988	nonER
237	cytoplasmic part (GO:0044444)	37	19.89	1.86	0.00362	nonER
237	intracellular membrane-bounded organelle (GO:0043231)	41	24.2	1.69	0.00702	nonER
237	membrane-bounded organelle (GO:0043227)	43	25.86	1.66	0.00214	nonER
237	cytoplasm (GO:0005737)	42	25.75	1.63	0.00871	nonER
237	intracellular (GO:0005622)	50	32.21	1.55	5.78e-05	nonER
237	intracellular part (GO:0044424)	50	32.21	1.55	5.78e-05	nonER
237	intracellular organelle (GO:0043229)	43	28.12	1.53	0.0366	nonER
237	organelle (GO:0043226)	44	28.83	1.53	0.0291	nonER
237	cell part (GO:0044464)	51	37.99	1.34	0.0131	nonER
237	cell (GO:0005623)	51	38	1.34	0.0131	nonER
239	No statistically significant results	n/a	n/a	n/a	n/a	n/a
240	No statistically significant results	n/a	n/a	n/a	n/a	n/a
241	No statistically significant results	n/a	n/a	n/a	n/a	n/a
243	No statistically significant results	n/a	n/a	n/a	n/a	n/a
244	No statistically significant results	n/a	n/a	n/a	n/a	n/a
245	No statistically significant results	n/a	n/a	n/a	n/a	n/a
246	No statistically significant results	n/a	n/a	n/a	n/a	n/a
283	No statistically significant results	n/a	n/a	n/a	n/a	n/a
282	No statistically significant results	n/a	n/a	n/a	n/a	n/a
247	No statistically significant results	n/a	n/a	n/a	n/a	n/a
248	No statistically significant results	n/a	n/a	n/a	n/a	n/a
249	No statistically significant results	n/a	n/a	n/a	n/a	n/a
250	No statistically significant results	n/a	n/a	n/a	n/a	n/a
251	No statistically significant results	n/a	n/a	n/a	n/a	n/a
253	No statistically significant results	n/a	n/a	n/a	n/a	n/a
252	No statistically significant results	n/a	n/a	n/a	n/a	n/a
254	No statistically significant results	n/a	n/a	n/a	n/a	n/a
255	No statistically significant results	n/a	n/a	n/a	n/a	n/a
256	No statistically significant results	n/a	n/a	n/a	n/a	n/a
257	No statistically significant results	n/a	n/a	n/a	n/a	n/a
258	No statistically significant results	n/a	n/a	n/a	n/a	n/a
259	No statistically significant results	n/a	n/a	n/a	n/a	n/a
260	No statistically significant results	n/a	n/a	n/a	n/a	n/a
261	No statistically significant results	n/a	n/a	n/a	n/a	n/a
262	No statistically significant results	n/a	n/a	n/a	n/a	n/a
264	No statistically significant results	n/a	n/a	n/a	n/a	n/a
263	endoplasmic reticulum (GO:0005783)	9	1.29	6.96	0.0017	ER
263	endomembrane system (GO:0012505)	12	2.87	4.18	0.00207	ER
263	integral component of membrane (GO:0016021)	15	4.44	3.38	0.000202	ER
263	intrinsic component of membrane (GO:0031224)	15	4.57	3.28	0.000307	ER
263	membrane part (GO:0044425)	15	5.62	2.67	0.00579	ER
265	No statistically significant results	n/a	n/a	n/a	n/a	n/a
266	No statistically significant results	n/a	n/a	n/a	n/a	n/a
267	lysosome (GO:0005764)	11	1.78	6.18	0.0029	ER
267	lytic vacuole (GO:0000323)	11	1.78	6.17	0.00296	ER
267	vacuole (GO:0005773)	12	2.16	5.55	0.00289	ER
267	endoplasmic reticulum part (GO:0044432)	15	2.72	5.51	0.000147	ER
267	nuclear outer membrane-endoplasmic reticulum membrane network (GO:0042175)	12	2.24	5.36	0.00409	ER
267	endoplasmic reticulum membrane (GO:0005789)	11	2.14	5.15	0.0159	ER
267	endoplasmic reticulum (GO:0005783)	28	7.15	3.92	3.32e-07	ER
267	endomembrane system (GO:0012505)	45	15.88	2.83	6.3e-09	ER
267	organelle membrane (GO:0031090)	23	8.63	2.67	0.0157	ER
267	intrinsic component of membrane (GO:0031224)	47	25.29	1.86	0.0029	ER
267	integral component of membrane (GO:0016021)	45	24.56	1.83	0.0124	ER
267	intracellular membrane-bounded organelle (GO:0043231)	76	42.91	1.77	5.6e-09	ER
267	cytoplasmic part (GO:0044444)	61	35.28	1.73	0.000131	ER
267	membrane-bounded organelle (GO:0043227)	79	45.86	1.72	2.81e-09	ER
267	intracellular organelle part (GO:0044446)	51	30.49	1.67	0.028	ER
267	organelle part (GO:0044422)	52	31.98	1.63	0.038	ER
267	intracellular organelle (GO:0043229)	78	49.88	1.56	2.97e-06	ER
267	cytoplasm (GO:0005737)	71	45.67	1.55	0.000182	ER
267	organelle (GO:0043226)	79	51.13	1.55	2.81e-06	ER
267	intracellular (GO:0005622)	80	57.14	1.4	0.000536	ER
267	intracellular part (GO:0044424)	80	57.14	1.4	0.000536	ER
268	No statistically significant results	n/a	n/a	n/a	n/a	n/a
269	No statistically significant results	n/a	n/a	n/a	n/a	n/a
281	No statistically significant results	n/a	n/a	n/a	n/a	n/a
270	No statistically significant results	n/a	n/a	n/a	n/a	n/a
271	No statistically significant results	n/a	n/a	n/a	n/a	n/a
272	No statistically significant results	n/a	n/a	n/a	n/a	n/a
273	No statistically significant results	n/a	n/a	n/a	n/a	n/a
274	No statistically significant results	n/a	n/a	n/a	n/a	n/a
275	endoplasmic reticulum (GO:0005783)	8	1.29	6.19	0.0209	ER n/a
275	endomembrane system (GO:0012505)	11	2.87	3.83	0.0208	ER n/a
275	intrinsic component of membrane (GO:0031224)	15	4.57	3.28	0.000307	ER n/a
275	integral component of membrane (GO:0016021)	14	4.44	3.15	0.00292	ER n/a
275	membrane part (GO:0044425)	15	5.62	2.67	0.00579	ER n/a
276	No statistically significant results	n/a	n/a	n/a	n/a	n/a
277	No statistically significant results	n/a	n/a	n/a	n/a	n/a
278	integral component of endoplasmic reticulum membrane (GO:0030176)	6	0.55	10.88	0.0339	ER
278	intrinsic component of endoplasmic reticulum membrane (GO:0031227)	6	0.58	10.3	0.0455	ER
278	endoplasmic reticulum part (GO:0044432)	20	2.49	8.03	9.25e-10	ER
278	endoplasmic reticulum membrane (GO:0005789)	15	1.96	7.67	1.82e-06	ER
278	nuclear outer membrane-endoplasmic reticulum membrane network (GO:0042175)	15	2.05	7.32	3.35e-06	ER
278	endoplasmic reticulum (GO:0005783)	32	6.54	4.89	1.76e-11	ER
278	extracellular space (GO:0005615)	22	7.6	2.9	0.00616	ER
278	endomembrane system (GO:0012505)	39	14.53	2.68	1.19e-06	ER
278	organelle membrane (GO:0031090)	21	7.89	2.66	0.0383	ER
278	extracellular region part (GO:0044421)	22	8.5	2.59	0.0359	ER
278	extracellular region (GO:0005576)	27	10.67	2.53	0.00462	ER
279	No statistically significant results	n/a	n/a	n/a	n/a	n/a
280	chylomicron (GO:0042627)	4	0.03	> 100	0.000135	ER
280	MHC class I protein complex (GO:0042612)	4	0.03	> 100	0.000135	ER
280	MHC protein complex (GO:0042611)	6	0.06	93.81	2.28e-07	ER
280	integral component of lumenal side of endoplasmic reticulum membrane (GO:0071556)	4	0.05	84.61	0.00044	ER
280	lumenal side of endoplasmic reticulum membrane (GO:0098553)	4	0.05	84.61	0.00044	ER
280	low-density lipoprotein particle (GO:0034362)	3	0.04	82.99	0.0157	ER
280	triglyceride-rich plasma lipoprotein particle (GO:0034385)	4	0.05	79.91	0.000537	ER
280	very-low-density lipoprotein particle (GO:0034361)	4	0.05	79.91	0.000537	ER
280	lumenal side of membrane (GO:0098576)	4	0.05	79.91	0.000537	ER
280	phagocytic vesicle membrane (GO:0030670)	4	0.07	59.94	0.00148	ER
280	high-density lipoprotein particle (GO:0034364)	4	0.07	59.94	0.00148	ER
280	lipoprotein particle (GO:1990777)	5	0.1	51.37	0.000121	ER
280	plasma lipoprotein particle (GO:0034358)	5	0.1	51.37	0.000121	ER
280	protein-lipid complex (GO:0032994)	5	0.1	48.6	0.000155	ER
280	endocytic vesicle membrane (GO:0030666)	4	0.13	31.97	0.0147	ER
280	Golgi cisterna (GO:0031985)	4	0.17	23.2	0.0483	ER
280	integral component of endoplasmic reticulum membrane (GO:0030176)	7	0.4	17.6	0.000273	ER
280	intrinsic component of endoplasmic reticulum membrane (GO:0031227)	7	0.42	16.67	0.000389	ER
280	integral component of organelle membrane (GO:0031301)	8	0.96	8.34	0.00816	ER
280	intrinsic component of organelle membrane (GO:0031300)	8	1.06	7.57	0.0162	ER
280	endoplasmic reticulum membrane (GO:0005789)	10	1.41	7.09	0.00208	ER
280	nuclear outer membrane-endoplasmic reticulum membrane network (GO:0042175)	10	1.48	6.77	0.00313	ER
280	endoplasmic reticulum part (GO:0044432)	10	1.8	5.57	0.017	ER
280	endoplasmic reticulum (GO:0005783)	23	4.71	4.88	9.15e-08	ER
280	cell surface (GO:0009986)	14	3.12	4.49	0.00295	ER
280	extracellular space (GO:0005615)	21	5.48	3.83	5.73e-05	ER
280	cytoplasmic vesicle (GO:0031410)	18	5.04	3.57	0.002	ER
280	intracellular vesicle (GO:0097708)	18	5.05	3.56	0.00208	ER
280	extracellular region part (GO:0044421)	21	6.13	3.43	0.000382	ER
280	vesicle (GO:0031982)	18	5.37	3.35	0.00491	ER
280	endomembrane system (GO:0012505)	30	10.47	2.86	1.56e-05	ER
280	extracellular region (GO:0005576)	22	7.69	2.86	0.00384	ER
280	integral component of membrane (GO:0016021)	34	16.2	2.1	0.00246	ER
280	intrinsic component of membrane (GO:0031224)	34	16.68	2.04	0.00593	ER
280	membrane part (GO:0044425)	37	20.51	1.8	0.0277	ER
280	membrane (GO:0016020)	45	25.9	1.74	0.00235	ER
284	No statistically significant results	n/a	n/a	n/a	n/a	n/a
285	No statistically significant results	n/a	n/a	n/a	n/a	n/a
293	No statistically significant results	n/a	n/a	n/a	n/a	n/a
286	No statistically significant results	n/a	n/a	n/a	n/a	n/a
287	No statistically significant results	n/a	n/a	n/a	n/a	n/a
288	No statistically significant results	n/a	n/a	n/a	n/a	n/a
292	No statistically significant results	n/a	n/a	n/a	n/a	n/a
291	No statistically significant results	n/a	n/a	n/a	n/a	n/a
290	No statistically significant results	n/a	n/a	n/a	n/a	n/a
289	No statistically significant results	n/a	n/a	n/a	n/a	n/a
619	No statistically significant results	n/a	n/a	n/a	n/a	n/a
354	No statistically significant results	n/a	n/a	n/a	n/a	n/a
299	No statistically significant results	n/a	n/a	n/a	n/a	n/a
300	No statistically significant results	n/a	n/a	n/a	n/a	n/a
301	No statistically significant results	n/a	n/a	n/a	n/a	n/a
302	No statistically significant results	n/a	n/a	n/a	n/a	n/a
304	No statistically significant results	n/a	n/a	n/a	n/a	n/a
303	No statistically significant results	n/a	n/a	n/a	n/a	n/a
305	No statistically significant results	n/a	n/a	n/a	n/a	n/a
306	No statistically significant results	n/a	n/a	n/a	n/a	n/a
307	No statistically significant results	n/a	n/a	n/a	n/a	n/a
309	No statistically significant results	n/a	n/a	n/a	n/a	n/a
308	No statistically significant results	n/a	n/a	n/a	n/a	n/a
311	No statistically significant results	n/a	n/a	n/a	n/a	n/a
310	No statistically significant results	n/a	n/a	n/a	n/a	n/a
312	No statistically significant results	n/a	n/a	n/a	n/a	n/a
313	No statistically significant results	n/a	n/a	n/a	n/a	n/a
314	No statistically significant results	n/a	n/a	n/a	n/a	n/a
315	No statistically significant results	n/a	n/a	n/a	n/a	n/a
318	No statistically significant results	n/a	n/a	n/a	n/a	n/a
316	No statistically significant results	n/a	n/a	n/a	n/a	n/a
317	No statistically significant results	n/a	n/a	n/a	n/a	n/a
319	No statistically significant results	n/a	n/a	n/a	n/a	n/a
320	No statistically significant results	n/a	n/a	n/a	n/a	n/a
321	No statistically significant results	n/a	n/a	n/a	n/a	n/a
322	No statistically significant results	n/a	n/a	n/a	n/a	n/a
323	No statistically significant results	n/a	n/a	n/a	n/a	n/a
326	No statistically significant results	n/a	n/a	n/a	n/a	n/a
325	No statistically significant results	n/a	n/a	n/a	n/a	n/a
324	No statistically significant results	n/a	n/a	n/a	n/a	n/a
327	cytosolic small ribosomal subunit (GO:0022627)	13	0.06	> 100	6.91e-24	nonER
327	polysomal ribosome (GO:0042788)	6	0.04	> 100	5.15e-09	nonER
327	cytosolic ribosome (GO:0022626)	27	0.17	> 100	5.84e-54	nonER
327	cytosolic large ribosomal subunit (GO:0022625)	15	0.11	> 100	1.06e-25	nonER
327	small ribosomal subunit (GO:0015935)	13	0.1	> 100	2.01e-21	nonER
327	ribosomal subunit (GO:0044391)	27	0.27	98.38	6.99e-49	nonER
327	polysome (GO:0005844)	9	0.09	96.1	9.24e-13	nonER
327	ribosome (GO:0005840)	27	0.32	85.43	2.54e-47	nonER
327	large ribosomal subunit (GO:0015934)	15	0.18	81.79	2.35e-22	nonER
327	cytosolic part (GO:0044445)	27	0.37	73.35	1.26e-45	nonER
327	ribonucleoprotein complex (GO:1990904)	27	1.1	24.45	3.89e-33	nonER
327	postsynaptic density (GO:0014069)	9	0.5	17.97	1.58e-06	nonER
327	asymmetric synapse (GO:0032279)	9	0.5	17.83	1.69e-06	nonER
327	neuron to neuron synapse (GO:0098984)	9	0.54	16.79	2.82e-06	nonER
327	postsynaptic specialization (GO:0099572)	9	0.55	16.32	3.61e-06	nonER
327	nucleolus (GO:0005730)	11	1.05	10.51	3.92e-06	nonER
327	synapse (GO:0045202)	18	1.79	10.04	4.94e-12	nonER
327	postsynapse (GO:0098794)	9	0.94	9.61	0.000318	nonER
327	synapse part (GO:0044456)	9	1.4	6.45	0.00843	nonER
327	cytosol (GO:0005829)	27	4.49	6.01	6.15e-17	nonER
327	intracellular non-membrane-bounded organelle (GO:0043232)	28	5.26	5.33	6.28e-17	nonER
327	non-membrane-bounded organelle (GO:0043228)	28	5.28	5.3	7.15e-17	nonER
327	protein-containing complex (GO:0032991)	28	7.01	4	1.78e-13	nonER
327	intracellular organelle part (GO:0044446)	28	9.41	2.98	5.96e-10	nonER
327	organelle part (GO:0044422)	28	9.87	2.84	2.22e-09	nonER
327	cytoplasmic part (GO:0044444)	29	10.88	2.66	6.67e-10	nonER
327	cytoplasm (GO:0005737)	29	14.09	2.06	1.18e-06	nonER
327	intracellular organelle (GO:0043229)	28	15.39	1.82	0.000625	nonER
327	organelle (GO:0043226)	28	15.77	1.78	0.000888	nonER
327	intracellular (GO:0005622)	29	17.63	1.65	0.00111	nonER
327	intracellular part (GO:0044424)	29	17.63	1.65	0.00111	nonER
328	polysomal ribosome (GO:0042788)	4	0.01	> 100	1.03e-06	nonER
328	cytosolic large ribosomal subunit (GO:0022625)	7	0.04	> 100	1.97e-12	nonER
328	polysome (GO:0005844)	5	0.03	> 100	1.52e-07	nonER
328	cytosolic ribosome (GO:0022626)	8	0.06	> 100	1.24e-13	nonER
328	large ribosomal subunit (GO:0015934)	7	0.06	> 100	8.23e-11	nonER
328	ribosomal subunit (GO:0044391)	8	0.09	84.53	4.78e-12	nonER
328	ribosome (GO:0005840)	8	0.11	73.4	1.44e-11	nonER
328	cytosolic part (GO:0044445)	8	0.13	63.03	4.77e-11	nonER
328	ribonucleoprotein complex (GO:1990904)	8	0.38	21.01	2.75e-07	nonER
328	synapse (GO:0045202)	6	0.62	9.7	0.0136	nonER
328	cytosol (GO:0005829)	8	1.55	5.17	0.0159	nonER
328	protein-containing complex (GO:0032991)	9	2.42	3.72	0.0314	nonER
329	No statistically significant results	n/a	n/a	n/a	n/a	n/a
330	No statistically significant results	n/a	n/a	n/a	n/a	n/a
332	No statistically significant results	n/a	n/a	n/a	n/a	n/a
331	polysomal ribosome (GO:0042788)	3	0.01	> 100	3.45e-05	nonER	*
331	cytosolic small ribosomal subunit (GO:0022627)	4	0.01	> 100	1.59e-07	nonER	*
331	small ribosomal subunit (GO:0015935)	4	0.02	> 100	1.03e-06	nonER	*
331	polysome (GO:0005844)	3	0.02	> 100	0.000517	nonER	*
331	cytosolic ribosome (GO:0022626)	5	0.03	> 100	1.16e-08	nonER	*
331	ribosomal subunit (GO:0044391)	5	0.05	> 100	1.16e-07	nonER	*
331	ribosome (GO:0005840)	5	0.05	91.75	2.32e-07	nonER	*
331	cytosolic part (GO:0044445)	5	0.06	78.78	4.93e-07	nonER	*
331	ribonucleoprotein complex (GO:1990904)	5	0.19	26.26	0.000116	nonER	*
334	No statistically significant results	n/a	n/a	n/a	n/a	n/a
333	Golgi apparatus (GO:0005794)	5	0.44	11.42	0.026	nonER	*
333	extracellular space (GO:0005615)	6	0.62	9.7	0.00442	nonER	*
333	extracellular region part (GO:0044421)	6	0.69	8.67	0.00857	nonER	*
333	extracellular region (GO:0005576)	6	0.87	6.91	0.0325	nonER	*
335	cytosolic small ribosomal subunit (GO:0022627)	2	0.01	> 100	0.0193	nonER	*
336	No statistically significant results	n/a	n/a	n/a	n/a	nonER
337	cytosolic small ribosomal subunit (GO:0022627)	11	0.05	> 100	1.06e-20	nonER
337	cytosolic ribosome (GO:0022626)	22	0.13	> 100	8.47e-46	nonER
337	small ribosomal subunit (GO:0015935)	11	0.07	> 100	1.39e-18	nonER
337	cytosolic large ribosomal subunit (GO:0022625)	11	0.08	> 100	3.04e-18	nonER
337	ribosomal subunit (GO:0044391)	22	0.21	> 100	1.33e-41	nonER
337	ribosome (GO:0005840)	22	0.24	91.75	2.56e-40	nonER
337	large ribosomal subunit (GO:0015934)	11	0.14	79.06	9.52e-16	nonER
337	cytosolic part (GO:0044445)	22	0.28	78.78	6.37e-39	nonER
337	polysome (GO:0005844)	4	0.07	56.3	0.00123	nonER
337	ribonucleoprotein complex (GO:1990904)	22	0.84	26.26	1.12e-28	nonER
337	synapse (GO:0045202)	12	1.36	8.82	1.68e-06	nonER
337	cytosol (GO:0005829)	22	3.41	6.46	2.28e-15	nonER
337	intracellular non-membrane-bounded organelle (GO:0043232)	22	3.99	5.52	7.19e-14	nonER
337	non-membrane-bounded organelle (GO:0043228)	22	4.01	5.49	7.97e-14	nonER
337	protein-containing complex (GO:0032991)	22	5.32	4.14	3.95e-11	nonER
337	intracellular organelle part (GO:0044446)	22	7.14	3.08	2.54e-08	nonER
337	organelle part (GO:0044422)	22	7.49	2.94	7.27e-08	nonER
337	cytoplasmic part (GO:0044444)	22	8.26	2.66	6.27e-07	nonER
337	cytoplasm (GO:0005737)	22	10.69	2.06	0.000183	nonER
337	intracellular organelle (GO:0043229)	22	11.67	1.88	0.00135	nonER
337	organelle (GO:0043226)	22	11.97	1.84	0.00336	nonER
337	intracellular (GO:0005622)	22	13.37	1.65	0.035	nonER
337	intracellular part (GO:0044424)	22	13.37	1.65	0.035	nonER
338	cytosolic large ribosomal subunit (GO:0022625)	3	0.02	> 100	0.000729	nonER
338	cytosolic ribosome (GO:0022626)	4	0.03	> 100	9.36e-06	nonER
338	large ribosomal subunit (GO:0015934)	3	0.03	94.88	0.00371	nonER
338	ribosomal subunit (GO:0044391)	4	0.05	84.53	5.92e-05	nonER
338	ribosome (GO:0005840)	4	0.05	73.4	0.000103	nonER
338	cytosolic part (GO:0044445)	4	0.06	63.03	0.000189	nonER
338	ribonucleoprotein complex (GO:1990904)	4	0.19	21.01	0.0146	nonER
339	No statistically significant results	n/a	n/a	n/a	n/a	n/a
341	No statistically significant results	n/a	n/a	n/a	n/a	n/a
340	No statistically significant results	n/a	n/a	n/a	n/a	n/a
342	No statistically significant results	n/a	n/a	n/a	n/a	n/a
343	No statistically significant results	n/a	n/a	n/a	n/a	n/a
344	No statistically significant results	n/a	n/a	n/a	n/a	n/a
345	No statistically significant results	n/a	n/a	n/a	n/a	n/a
346	No statistically significant results	n/a	n/a	n/a	n/a	n/a
348	No statistically significant results	n/a	n/a	n/a	n/a	n/a
347	No statistically significant results	n/a	n/a	n/a	n/a	n/a
353	No statistically significant results	n/a	n/a	n/a	n/a	n/a
349	No statistically significant results	n/a	n/a	n/a	n/a	n/a
350	No statistically significant results	n/a	n/a	n/a	n/a	n/a
351	No statistically significant results	n/a	n/a	n/a	n/a	n/a
352	No statistically significant results	n/a	n/a	n/a	n/a	n/a
355	No statistically significant results	n/a	n/a	n/a	n/a	n/a
358	No statistically significant results	n/a	n/a	n/a	n/a	n/a
356	No statistically significant results	n/a	n/a	n/a	n/a	n/a
357	No statistically significant results	n/a	n/a	n/a	n/a	n/a
365	No statistically significant results	n/a	n/a	n/a	n/a	n/a
359	No statistically significant results	n/a	n/a	n/a	n/a	n/a
360	No statistically significant results	n/a	n/a	n/a	n/a	n/a
364	No statistically significant results	n/a	n/a	n/a	n/a	n/a
363	No statistically significant results	n/a	n/a	n/a	n/a	n/a
362	No statistically significant results	n/a	n/a	n/a	n/a	n/a
361	No statistically significant results	n/a	n/a	n/a	n/a	n/a
366	No statistically significant results	n/a	n/a	n/a	n/a	n/a
367	No statistically significant results	n/a	n/a	n/a	n/a	n/a
381	No statistically significant results	n/a	n/a	n/a	n/a	n/a
374	No statistically significant results	n/a	n/a	n/a	n/a	n/a
369	No statistically significant results	n/a	n/a	n/a	n/a	n/a
368	No statistically significant results	n/a	n/a	n/a	n/a	n/a
373	No statistically significant results	n/a	n/a	n/a	n/a	n/a
372	No statistically significant results	n/a	n/a	n/a	n/a	n/a
371	No statistically significant results	n/a	n/a	n/a	n/a	n/a
370	No statistically significant results	n/a	n/a	n/a	n/a	n/a
375	No statistically significant results	n/a	n/a	n/a	n/a	n/a
376	No statistically significant results	n/a	n/a	n/a	n/a	n/a
377	No statistically significant results	n/a	n/a	n/a	n/a	n/a
378	No statistically significant results	n/a	n/a	n/a	n/a	n/a
380	No statistically significant results	n/a	n/a	n/a	n/a	n/a
379	No statistically significant results	n/a	n/a	n/a	n/a	n/a
384	No statistically significant results	n/a	n/a	n/a	n/a	n/a
382	No statistically significant results	n/a	n/a	n/a	n/a	n/a
383	No statistically significant results	n/a	n/a	n/a	n/a	n/a
386	No statistically significant results	n/a	n/a	n/a	n/a	n/a
385	No statistically significant results	n/a	n/a	n/a	n/a	n/a
387	No statistically significant results	n/a	n/a	n/a	n/a	n/a
388	No statistically significant results	n/a	n/a	n/a	n/a	n/a
390	No statistically significant results	n/a	n/a	n/a	n/a	n/a
389	No statistically significant results	n/a	n/a	n/a	n/a	n/a
391	No statistically significant results	n/a	n/a	n/a	n/a	n/a
392	No statistically significant results	n/a	n/a	n/a	n/a	n/a
393	No statistically significant results	n/a	n/a	n/a	n/a	n/a
395	No statistically significant results	n/a	n/a	n/a	n/a	n/a
394	ubiquitin ligase complex (GO:0000151)	9	1.38	6.52	0.0185	nonER
394	transferase complex (GO:1990234)	16	3.76	4.25	0.00184	nonER
394	catalytic complex (GO:1902494)	20	6.63	3.02	0.0136	nonER
394	nucleoplasm (GO:0005654)	37	13.54	2.73	8.37e-06	nonER
394	cytosol (GO:0005829)	44	17.04	2.58	8.29e-07	nonER
394	nuclear lumen (GO:0031981)	41	17.59	2.33	9.2e-05	nonER
394	intracellular organelle lumen (GO:0070013)	42	19.63	2.14	0.000756	nonER
394	organelle lumen (GO:0043233)	42	19.63	2.14	0.000759	nonER
394	membrane-enclosed lumen (GO:0031974)	42	19.63	2.14	0.000759	nonER
394	nuclear part (GO:0044428)	41	19.88	2.06	0.00337	nonER
394	intracellular (GO:0005622)	94	66.86	1.41	3.01e-05	nonER
394	intracellular part (GO:0044424)	94	66.86	1.41	3.01e-05	nonER
394	Unclassified (UNCLASSIFIED)	7	6.73	1.04	0	nonER
396	No statistically significant results	n/a	n/a	n/a	n/a	n/a
397	No statistically significant results	n/a	n/a	n/a	n/a	n/a
398	No statistically significant results	n/a	n/a	n/a	n/a	n/a
399	nucleus (GO:0005634)	63	37.42	1.68	0.00258	nonER
399	intracellular organelle part (GO:0044446)	63	40.22	1.57	0.0409	nonER
399	organelle part (GO:0044422)	66	42.19	1.56	0.0213	nonER
399	intracellular membrane-bounded organelle (GO:0043231)	85	56.61	1.5	0.000611	nonER
399	membrane-bounded organelle (GO:0043227)	89	60.49	1.47	0.000417	nonER
399	intracellular organelle (GO:0043229)	96	65.8	1.46	4.72e-05	nonER
399	organelle (GO:0043226)	98	67.44	1.45	2.52e-05	nonER
399	intracellular (GO:0005622)	109	75.37	1.45	7.21e-08	nonER
399	intracellular part (GO:0044424)	109	75.37	1.45	7.21e-08	nonER
399	cytoplasm (GO:0005737)	87	60.25	1.44	0.00195	nonER
399	cell part (GO:0044464)	109	88.88	1.23	0.0305	nonER
399	cell (GO:0005623)	109	88.9	1.23	0.0306	nonER
400	nucleoplasm part (GO:0044451)	18	4.77	3.77	0.00194	nonER
400	nucleoplasm (GO:0005654)	32	13.05	2.45	0.00135	nonER
400	nuclear lumen (GO:0031981)	39	16.95	2.3	0.000277	nonER
400	intracellular organelle lumen (GO:0070013)	42	18.91	2.22	0.000209	nonER
400	organelle lumen (GO:0043233)	42	18.92	2.22	0.00021	nonER
400	membrane-enclosed lumen (GO:0031974)	42	18.92	2.22	0.00021	nonER
400	nuclear part (GO:0044428)	40	19.15	2.09	0.00246	nonER
400	nucleus (GO:0005634)	60	31.99	1.88	3.8e-05	nonER
400	intracellular organelle part (GO:0044446)	62	34.38	1.8	7.59e-05	nonER
400	organelle part (GO:0044422)	63	36.07	1.75	0.000207	nonER
400	intracellular membrane-bounded organelle (GO:0043231)	79	48.39	1.63	4.3e-06	nonER
400	membrane-bounded organelle (GO:0043227)	80	51.71	1.55	3.7e-05	nonER
400	intracellular organelle (GO:0043229)	87	56.25	1.55	7.58e-07	nonER
400	organelle (GO:0043226)	88	57.65	1.53	1.17e-06	nonER
400	intracellular (GO:0005622)	97	64.43	1.51	2.14e-09	nonER
400	intracellular part (GO:0044424)	97	64.43	1.51	2.14e-09	nonER
400	cytoplasm (GO:0005737)	75	51.5	1.46	0.00769	nonER
400	cell part (GO:0044464)	99	75.98	1.3	6.94e-05	nonER
400	cell (GO:0005623)	99	75.99	1.3	6.93e-05	nonER
401	No statistically significant results	n/a	n/a	n/a	n/a	n/a
402	nucleus (GO:0005634)	42	22.93	1.83	0.0102	nonER
402	cytoplasm (GO:0005737)	56	36.93	1.52	0.0203	nonER
402	intracellular (GO:0005622)	64	46.19	1.39	0.0217	nonER
402	intracellular part (GO:0044424)	64	46.19	1.39	0.0217	nonER
403	No statistically significant results	n/a	n/a	n/a	n/a	n/a
404	No statistically significant results	n/a	n/a	n/a	n/a	n/a
405	No statistically significant results	n/a	n/a	n/a	n/a	n/a
409	No statistically significant results	n/a	n/a	n/a	n/a	n/a
406	No statistically significant results	n/a	n/a	n/a	n/a	n/a
407	No statistically significant results	n/a	n/a	n/a	n/a	n/a
408	nuclear part (GO:0044428)	35	17.35	2.02	0.0341	nonER
408	nucleus (GO:0005634)	53	28.97	1.83	0.000715	nonER
408	intracellular membrane-bounded organelle (GO:0043231)	68	43.83	1.55	0.00123	nonER
408	membrane-bounded organelle (GO:0043227)	69	46.83	1.47	0.00736	nonER
408	intracellular organelle (GO:0043229)	72	50.94	1.41	0.0183	nonER
408	intracellular (GO:0005622)	78	58.35	1.34	0.0312	nonER
408	intracellular part (GO:0044424)	78	58.35	1.34	0.0312	nonER
413	No statistically significant results	n/a	n/a	n/a	n/a	n/a
410	No statistically significant results	n/a	n/a	n/a	n/a	n/a
411	No statistically significant results	n/a	n/a	n/a	n/a	n/a
412	No statistically significant results	n/a	n/a	n/a	n/a	n/a
436	No statistically significant results	n/a	n/a	n/a	n/a	n/a
416	No statistically significant results	n/a	n/a	n/a	n/a	n/a
414	No statistically significant results	n/a	n/a	n/a	n/a	n/a
415	No statistically significant results	n/a	n/a	n/a	n/a	n/a
421	No statistically significant results	n/a	n/a	n/a	n/a	n/a
417	nucleus (GO:0005634)	53	28.67	1.85	0.000358	nonER
417	membrane-bounded organelle (GO:0043227)	69	46.35	1.49	0.00577	nonER
417	intracellular organelle (GO:0043229)	74	50.41	1.47	0.00112	nonER
417	organelle (GO:0043226)	74	51.67	1.43	0.00347	nonER
417	intracellular (GO:0005622)	81	57.74	1.4	0.000359	nonER
417	intracellular part (GO:0044424)	81	57.74	1.4	0.000359	nonER
420	No statistically significant results	n/a	n/a	n/a	n/a	n/a
418	nuclear lumen (GO:0031981)	54	23.83	2.27	2.78e-06	nonER
418	nucleoplasm (GO:0005654)	40	18.34	2.18	0.00285	nonER
418	nuclear part (GO:0044428)	56	26.93	2.08	3.27e-05	nonER
418	intracellular organelle lumen (GO:0070013)	55	26.58	2.07	5.49e-05	nonER
418	nucleus (GO:0005634)	93	44.96	2.07	1.3e-12	nonER
418	organelle lumen (GO:0043233)	55	26.59	2.07	5.52e-05	nonER
418	membrane-enclosed lumen (GO:0031974)	55	26.59	2.07	5.52e-05	nonER
418	cytosol (GO:0005829)	43	23.08	1.86	0.0494	nonER
418	intracellular membrane-bounded organelle (GO:0043231)	106	68.02	1.56	6.55e-07	nonER
418	membrane-bounded organelle (GO:0043227)	110	72.69	1.51	1.26e-06	nonER
418	intracellular organelle (GO:0043229)	115	79.06	1.45	2.24e-06	nonER
418	intracellular (GO:0005622)	131	90.57	1.45	4.59e-10	nonER
418	intracellular part (GO:0044424)	131	90.57	1.45	4.59e-10	nonER
418	organelle (GO:0043226)	115	81.04	1.42	1.63e-05	nonER
418	cell part (GO:0044464)	133	106.8	1.25	0.000471	nonER
418	cell (GO:0005623)	133	106.82	1.25	0.000472	nonER
419	actin cortical patch (GO:0030479)	3	0.05	61.25	0.038	nonER
419	endocytic patch (GO:0061645)	3	0.05	61.25	0.038	nonER
419	intracellular non-membrane-bounded organelle (GO:0043232)	35	14.14	2.48	7.53e-05	nonER
419	non-membrane-bounded organelle (GO:0043228)	35	14.2	2.46	8.5e-05	nonER
419	protein-containing complex (GO:0032991)	39	18.85	2.07	0.00124	nonER
419	nucleus (GO:0005634)	48	23.54	2.04	2.12e-05	nonER
419	intracellular membrane-bounded organelle (GO:0043231)	55	35.61	1.54	0.0158	nonER
419	intracellular (GO:0005622)	73	47.41	1.54	6.97e-08	nonER
419	intracellular part (GO:0044424)	73	47.41	1.54	6.97e-08	nonER
419	intracellular organelle (GO:0043229)	63	41.39	1.52	0.000756	nonER
419	membrane-bounded organelle (GO:0043227)	57	38.05	1.5	0.0272	nonER
419	organelle (GO:0043226)	63	42.42	1.48	0.00249	nonER
419	cell part (GO:0044464)	75	55.91	1.34	5.94e-05	nonER
419	cell (GO:0005623)	75	55.92	1.34	5.95e-05	nonER
422	No statistically significant results	n/a	n/a	n/a	n/a	n/a
423	No statistically significant results	n/a	n/a	n/a	n/a	n/a
425	No statistically significant results	n/a	n/a	n/a	n/a	n/a
424	No statistically significant results	n/a	n/a	n/a	n/a	n/a
426	No statistically significant results	n/a	n/a	n/a	n/a	n/a
427	No statistically significant results	n/a	n/a	n/a	n/a	n/a
428	No statistically significant results	n/a	n/a	n/a	n/a	n/a
429	No statistically significant results	n/a	n/a	n/a	n/a	n/a
430	cilium (GO:0005929)	12	2.8	4.29	0.0378	nonER
430	intracellular non-membrane-bounded organelle (GO:0043232)	37	18.49	2	0.0202	nonER
430	non-membrane-bounded organelle (GO:0043228)	37	18.57	1.99	0.0217	nonER
430	cytoplasmic part (GO:0044444)	65	38.28	1.7	0.000142	nonER
430	cytoplasm (GO:0005737)	78	49.56	1.57	1.72e-05	nonER
430	intracellular organelle (GO:0043229)	82	54.12	1.52	1.71e-05	nonER
430	membrane-bounded organelle (GO:0043227)	75	49.76	1.51	0.000645	nonER
430	intracellular membrane-bounded organelle (GO:0043231)	70	46.57	1.5	0.00488	nonER
430	organelle (GO:0043226)	83	55.48	1.5	2.66e-05	nonER
430	intracellular (GO:0005622)	90	62	1.45	1.75e-06	nonER
430	intracellular part (GO:0044424)	90	62	1.45	1.75e-06	nonER
430	cell part (GO:0044464)	92	73.11	1.26	0.0108	nonER
430	cell (GO:0005623)	92	73.12	1.26	0.0109	nonER
431	No statistically significant results	n/a	n/a	n/a	n/a	n/a
435	No statistically significant results	n/a	n/a	n/a	n/a	n/a
432	No statistically significant results	n/a	n/a	n/a	n/a	n/a
434	No statistically significant results	n/a	n/a	n/a	n/a	n/a
433	No statistically significant results	n/a	n/a	n/a	n/a	n/a
469	No statistically significant results	n/a	n/a	n/a	n/a	n/a
468	No statistically significant results	n/a	n/a	n/a	n/a	n/a
440	No statistically significant results	n/a	n/a	n/a	n/a	n/a
439	No statistically significant results	n/a	n/a	n/a	n/a	n/a
437	No statistically significant results	n/a	n/a	n/a	n/a	n/a
438	No statistically significant results	n/a	n/a	n/a	n/a	n/a
467	No statistically significant results	n/a	n/a	n/a	n/a	n/a
441	No statistically significant results	n/a	n/a	n/a	n/a	n/a
442	No statistically significant results	n/a	n/a	n/a	n/a	n/a
444	No statistically significant results	n/a	n/a	n/a	n/a	n/a
443	No statistically significant results	n/a	n/a	n/a	n/a	n/a
453	No statistically significant results	n/a	n/a	n/a	n/a	n/a
446	No statistically significant results	n/a	n/a	n/a	n/a	n/a
445	No statistically significant results	n/a	n/a	n/a	n/a	n/a
447	No statistically significant results	n/a	n/a	n/a	n/a	n/a
448	No statistically significant results	n/a	n/a	n/a	n/a	n/a
452	No statistically significant results	n/a	n/a	n/a	n/a	n/a
451	No statistically significant results	n/a	n/a	n/a	n/a	n/a
449	No statistically significant results	n/a	n/a	n/a	n/a	n/a
450	No statistically significant results	n/a	n/a	n/a	n/a	n/a
454	No statistically significant results	n/a	n/a	n/a	n/a	n/a
466	No statistically significant results	n/a	n/a	n/a	n/a	n/a
465	No statistically significant results	n/a	n/a	n/a	n/a	n/a
455	No statistically significant results	n/a	n/a	n/a	n/a	n/a
456	nucleoplasm (GO:0005654)	53	26.71	1.98	0.00173	nonER
456	nuclear part (GO:0044428)	76	39.21	1.94	6.39e-06	nonER
456	cytosol (GO:0005829)	65	33.61	1.93	0.000124	nonER
456	nuclear lumen (GO:0031981)	65	34.71	1.87	0.000494	nonER
456	intracellular organelle part (GO:0044446)	131	70.38	1.86	7.51e-14	nonER
456	intracellular organelle lumen (GO:0070013)	71	38.72	1.83	0.000232	nonER
456	organelle lumen (GO:0043233)	71	38.73	1.83	0.000233	nonER
456	membrane-enclosed lumen (GO:0031974)	71	38.73	1.83	0.000233	nonER
456	organelle part (GO:0044422)	132	73.83	1.79	2.2e-12	nonER
456	nucleus (GO:0005634)	114	65.48	1.74	1.44e-08	nonER
456	protein-containing complex (GO:0032991)	86	52.43	1.64	0.000859	nonER
456	intracellular membrane-bounded organelle (GO:0043231)	157	99.07	1.58	3.67e-12	nonER
456	membrane-bounded organelle (GO:0043227)	163	105.86	1.54	7.26e-12	nonER
456	cytoplasm (GO:0005737)	160	105.43	1.52	1.26e-10	nonER
456	intracellular organelle (GO:0043229)	172	115.15	1.49	3.48e-12	nonER
456	intracellular (GO:0005622)	194	131.9	1.47	1.24e-17	nonER
456	intracellular part (GO:0044424)	194	131.9	1.47	1.24e-17	nonER
456	organelle (GO:0043226)	173	118.03	1.47	1.78e-11	nonER
456	cytoplasmic part (GO:0044444)	117	81.44	1.44	0.00195	nonER
456	cell part (GO:0044464)	197	155.55	1.27	1.34e-08	nonER
456	cell (GO:0005623)	197	155.57	1.27	1.34e-08	nonER
457	intracellular membrane-bounded organelle (GO:0043231)	29	16.44	1.76	0.0413	nonER
461	No statistically significant results	n/a	n/a	n/a	n/a	n/a
458	No statistically significant results	n/a	n/a	n/a	n/a	n/a
460	No statistically significant results	n/a	n/a	n/a	n/a	n/a
459	nucleoplasm (GO:0005654)	47	21.66	2.17	0.000335	nonER
459	cytosol (GO:0005829)	54	27.26	1.98	0.000776	nonER
459	nucleus (GO:0005634)	102	53.11	1.92	5.71e-11	nonER
459	nuclear lumen (GO:0031981)	50	28.15	1.78	0.045	nonER
459	nuclear part (GO:0044428)	55	31.8	1.73	0.042	nonER
459	intracellular organelle part (GO:0044446)	86	57.08	1.51	0.0105	nonER
459	intracellular membrane-bounded organelle (GO:0043231)	121	80.35	1.51	1.47e-06	nonER
459	membrane-bounded organelle (GO:0043227)	129	85.86	1.5	7.8e-08	nonER
459	intracellular organelle (GO:0043229)	139	93.39	1.49	2.3e-09	nonER
459	intracellular (GO:0005622)	158	106.98	1.48	2.02e-14	nonER
459	intracellular part (GO:0044424)	158	106.98	1.48	2.02e-14	nonER
459	organelle (GO:0043226)	140	95.73	1.46	6.97e-09	nonER
459	organelle part (GO:0044422)	87	59.88	1.45	0.0417	nonER
459	cytoplasm (GO:0005737)	118	85.51	1.38	0.00143	nonER
459	cell part (GO:0044464)	161	126.16	1.28	2.68e-07	nonER
459	cell (GO:0005623)	161	126.17	1.28	2.68e-07	nonER
464	No statistically significant results	n/a	n/a	n/a	n/a	n/a
463	No statistically significant results	n/a	n/a	n/a	n/a	n/a
462	No statistically significant results	n/a	n/a	n/a	n/a	n/a
478	No statistically significant results	n/a	n/a	n/a	n/a	n/a
470	No statistically significant results	n/a	n/a	n/a	n/a	n/a
471	No statistically significant results	n/a	n/a	n/a	n/a	n/a
472	No statistically significant results	n/a	n/a	n/a	n/a	n/a
473	No statistically significant results	n/a	n/a	n/a	n/a	n/a
474	No statistically significant results	n/a	n/a	n/a	n/a	n/a
477	No statistically significant results	n/a	n/a	n/a	n/a	n/a
475	No statistically significant results	n/a	n/a	n/a	n/a	n/a
476	No statistically significant results	n/a	n/a	n/a	n/a	n/a
479	No statistically significant results	n/a	n/a	n/a	n/a	n/a
480	No statistically significant results	n/a	n/a	n/a	n/a	n/a
495	No statistically significant results	n/a	n/a	n/a	n/a	n/a
481	No statistically significant results	n/a	n/a	n/a	n/a	n/a
482	No statistically significant results	n/a	n/a	n/a	n/a	n/a
483	No statistically significant results	n/a	n/a	n/a	n/a	n/a
484	respiratory chain complex (GO:0098803)	4	0.07	53.76	0.00144	nonER
484	respirasome (GO:0070469)	4	0.08	48.81	0.00209	nonER
484	inner mitochondrial membrane protein complex (GO:0098800)	4	0.12	33.97	0.0084	nonER
484	mitochondrial protein complex (GO:0098798)	5	0.24	20.66	0.00532	nonER
484	mitochondrial inner membrane (GO:0005743)	6	0.4	14.92	0.0031	nonER
484	organelle inner membrane (GO:0019866)	6	0.44	13.58	0.00529	nonER
484	mitochondrial envelope (GO:0005740)	7	0.61	11.47	0.0021	nonER
484	mitochondrial membrane (GO:0031966)	6	0.57	10.55	0.0221	nonER
484	mitochondrial part (GO:0044429)	8	0.78	10.23	0.000715	nonER
484	organelle envelope (GO:0031967)	7	0.98	7.17	0.0443	nonER
484	envelope (GO:0031975)	7	0.98	7.16	0.0448	nonER
484	mitochondrion (GO:0005739)	9	1.67	5.37	0.0228	nonER
485	No statistically significant results	n/a	n/a	n/a	n/a	n/a
486	No statistically significant results	n/a	n/a	n/a	n/a	n/a
488	No statistically significant results	n/a	n/a	n/a	n/a	n/a
487	No statistically significant results	n/a	n/a	n/a	n/a	n/a
494	No statistically significant results	n/a	n/a	n/a	n/a	n/a
490	No statistically significant results	n/a	n/a	n/a	n/a	n/a
489	No statistically significant results	n/a	n/a	n/a	n/a	n/a
491	No statistically significant results	n/a	n/a	n/a	n/a	n/a
493	No statistically significant results	n/a	n/a	n/a	n/a	n/a
492	inner mitochondrial membrane protein complex (GO:0098800)	5	0.28	17.84	0.0151	nonER
492	mitochondrial protein complex (GO:0098798)	9	0.58	15.62	9.75e-06	nonER
492	mitochondrial membrane part (GO:0044455)	7	0.48	14.59	0.000832	nonER
492	mitochondrial inner membrane (GO:0005743)	8	0.96	8.35	0.00721	nonER
492	mitochondrial part (GO:0044429)	15	1.86	8.06	3.8e-07	nonER
492	organelle inner membrane (GO:0019866)	8	1.05	7.61	0.0141	nonER
492	mitochondrial envelope (GO:0005740)	11	1.45	7.57	0.000252	nonER
492	mitochondrial membrane (GO:0031966)	10	1.35	7.38	0.00124	nonER
492	mitochondrion (GO:0005739)	20	3.99	5.02	7.41e-07	nonER
492	organelle envelope (GO:0031967)	11	2.32	4.73	0.0224	nonER
492	envelope (GO:0031975)	11	2.33	4.73	0.0228	nonER
492	protein-containing complex (GO:0032991)	28	12.08	2.32	0.00339	nonER
492	intracellular organelle part (GO:0044446)	33	16.22	2.04	0.003	nonER
492	organelle part (GO:0044422)	33	17.01	1.94	0.00955	nonER
506	No statistically significant results	n/a	n/a	n/a	n/a	n/a
496	No statistically significant results	n/a	n/a	n/a	n/a	n/a
497	No statistically significant results	n/a	n/a	n/a	n/a	n/a
498	No statistically significant results	n/a	n/a	n/a	n/a	n/a
499	No statistically significant results	n/a	n/a	n/a	n/a	n/a
501	No statistically significant results	n/a	n/a	n/a	n/a	n/a
500	respiratory chain complex I (GO:0045271)	5	0.14	36.87	0.000555	nonER
500	NADH dehydrogenase complex (GO:0030964)	5	0.14	36.87	0.000555	nonER
500	mitochondrial respiratory chain complex I (GO:0005747)	5	0.14	36.87	0.000555	nonER
500	organellar large ribosomal subunit (GO:0000315)	6	0.17	35.99	4.04e-05	nonER
500	mitochondrial large ribosomal subunit (GO:0005762)	6	0.17	35.99	4.04e-05	nonER
500	mitochondrial respirasome (GO:0005746)	6	0.21	28.69	0.000142	nonER
500	organellar ribosome (GO:0000313)	7	0.25	27.84	1.39e-05	nonER
500	mitochondrial ribosome (GO:0005761)	7	0.25	27.84	1.39e-05	nonER
500	respiratory chain complex (GO:0098803)	6	0.22	26.88	0.000205	nonER
500	inner mitochondrial membrane protein complex (GO:0098800)	9	0.35	25.48	1.94e-07	nonER
500	respirasome (GO:0070469)	6	0.25	24.41	0.000351	nonER
500	mitochondrial protein complex (GO:0098798)	17	0.73	23.41	1.67e-15	nonER
500	oxidoreductase complex (GO:1990204)	5	0.3	16.69	0.0219	nonER
500	mitochondrial membrane part (GO:0044455)	10	0.6	16.54	9.51e-07	nonER
500	large ribosomal subunit (GO:0015934)	6	0.4	15.06	0.00517	nonER
500	mitochondrial inner membrane (GO:0005743)	16	1.21	13.26	9.57e-11	nonER
500	mitochondrial matrix (GO:0005759)	9	0.73	12.25	8.81e-05	nonER
500	organelle inner membrane (GO:0019866)	16	1.33	12.07	3.84e-10	nonER
500	ribosomal subunit (GO:0044391)	7	0.6	11.74	0.00376	nonER
500	ribosome (GO:0005840)	7	0.69	10.19	0.00927	nonER
500	mitochondrial part (GO:0044429)	23	2.35	9.81	5.56e-14	nonER
500	mitochondrial membrane (GO:0031966)	16	1.71	9.37	1.57e-08	nonER
500	mitochondrial envelope (GO:0005740)	16	1.83	8.74	4.36e-08	nonER
500	ribonucleoprotein complex (GO:1990904)	14	2.4	5.84	0.000134	nonER
500	organelle envelope (GO:0031967)	17	2.93	5.81	4.49e-06	nonER
500	envelope (GO:0031975)	17	2.93	5.8	4.62e-06	nonER
500	mitochondrion (GO:0005739)	28	5.02	5.57	1.14e-11	nonER
500	membrane protein complex (GO:0098796)	13	3.18	4.09	0.0198	nonER
500	organelle membrane (GO:0031090)	22	5.78	3.81	2.87e-05	nonER
500	protein-containing complex (GO:0032991)	37	15.22	2.43	7.75e-06	nonER
500	intracellular organelle part (GO:0044446)	48	20.43	2.35	2.06e-09	nonER
500	intracellular organelle lumen (GO:0070013)	26	11.24	2.31	0.0233	nonER
500	organelle lumen (GO:0043233)	26	11.24	2.31	0.0234	nonER
500	membrane-enclosed lumen (GO:0031974)	26	11.24	2.31	0.0234	nonER
500	organelle part (GO:0044422)	48	21.44	2.24	1.95e-08	nonER
500	intracellular membrane-bounded organelle (GO:0043231)	58	28.76	2.02	1.11e-11	nonER
500	cytoplasmic part (GO:0044444)	46	23.64	1.95	3.17e-05	nonER
500	membrane-bounded organelle (GO:0043227)	59	30.73	1.92	4.77e-11	nonER
500	intracellular organelle (GO:0043229)	59	33.43	1.76	3.1e-09	nonER
500	organelle (GO:0043226)	59	34.27	1.72	1.75e-08	nonER
500	cytoplasm (GO:0005737)	52	30.61	1.7	5.09e-05	nonER
500	intracellular (GO:0005622)	60	38.29	1.57	5.19e-07	nonER
500	intracellular part (GO:0044424)	60	38.29	1.57	5.19e-07	nonER
500	cell part (GO:0044464)	60	45.16	1.33	0.00521	nonER
500	cell (GO:0005623)	60	45.16	1.33	0.00521	nonER
502	No statistically significant results	n/a	n/a	n/a	n/a	n/a
503	No statistically significant results	n/a	n/a	n/a	n/a	n/a
505	No statistically significant results	n/a	n/a	n/a	n/a	n/a
504	mitochondrial proton-transporting ATP synthase complex, coupling factor F(o) (GO:0000276)	2	0.01	> 100	0.0233	nonER
504	proton-transporting ATP synthase complex, coupling factor F(o) (GO:0045263)	2	0.01	> 100	0.0307	nonER
504	respirasome (GO:0070469)	3	0.04	76.88	0.0106	nonER
504	inner mitochondrial membrane protein complex (GO:0098800)	4	0.06	71.35	0.00031	nonER
504	mitochondrial membrane part (GO:0044455)	5	0.1	52.09	3e-05	nonER
504	mitochondrial protein complex (GO:0098798)	4	0.12	34.7	0.00517	nonER
504	mitochondrial inner membrane (GO:0005743)	6	0.19	31.33	1.44e-05	nonER
504	organelle inner membrane (GO:0019866)	6	0.21	28.52	2.51e-05	nonER
504	mitochondrial membrane (GO:0031966)	6	0.27	22.15	0.000111	nonER
504	mitochondrial envelope (GO:0005740)	6	0.29	20.64	0.000168	nonER
504	mitochondrial part (GO:0044429)	6	0.37	16.12	0.000714	nonER
504	organelle envelope (GO:0031967)	6	0.46	12.91	0.0026	nonER
504	envelope (GO:0031975)	6	0.47	12.89	0.00263	nonER
504	intracellular organelle part (GO:0044446)	10	3.24	3.08	0.0184	nonER
504	organelle part (GO:0044422)	10	3.4	2.94	0.0297	nonER
507	No statistically significant results	n/a	n/a	n/a	n/a	n/a
508	No statistically significant results	n/a	n/a	n/a	n/a	n/a
510	No statistically significant results	n/a	n/a	n/a	n/a	n/a
509	No statistically significant results	n/a	n/a	n/a	n/a	n/a
511	No statistically significant results	n/a	n/a	n/a	n/a	n/a
512	No statistically significant results	n/a	n/a	n/a	n/a	n/a
513	No statistically significant results	n/a	n/a	n/a	n/a	n/a
514	No statistically significant results	n/a	n/a	n/a	n/a	n/a
515	No statistically significant results	n/a	n/a	n/a	n/a	n/a
519	No statistically significant results	n/a	n/a	n/a	n/a	n/a
516	No statistically significant results	n/a	n/a	n/a	n/a	n/a
517	No statistically significant results	n/a	n/a	n/a	n/a	n/a
518	endoplasmic reticulum (GO:0005783)	7	0.84	8.37	0.0053	ER
520	No statistically significant results	n/a	n/a	n/a	n/a	n/a
521	No statistically significant results	n/a	n/a	n/a	n/a	n/a
522	integral component of Golgi membrane (GO:0030173)	3	0.05	64.32	0.0223	nonER
522	intrinsic component of Golgi membrane (GO:0031228)	3	0.05	61.93	0.0248	nonER
523	No statistically significant results	n/a	n/a	n/a	n/a	n/a
524	No statistically significant results	n/a	n/a	n/a	n/a	n/a
525	No statistically significant results	n/a	n/a	n/a	n/a	n/a
526	No statistically significant results	n/a	n/a	n/a	n/a	n/a
527	No statistically significant results	n/a	n/a	n/a	n/a	n/a
528	No statistically significant results	n/a	n/a	n/a	n/a	n/a
529	No statistically significant results	n/a	n/a	n/a	n/a	n/a
531	No statistically significant results	n/a	n/a	n/a	n/a	n/a
530	No statistically significant results	n/a	n/a	n/a	n/a	n/a
532	No statistically significant results	n/a	n/a	n/a	n/a	n/a
533	integral component of Golgi membrane (GO:0030173)	3	0.05	58.47	0.03	ER
533	intrinsic component of Golgi membrane (GO:0031228)	3	0.05	56.3	0.0334	ER
533	integral component of endoplasmic reticulum membrane (GO:0030176)	4	0.14	28.35	0.0171	ER
533	intrinsic component of endoplasmic reticulum membrane (GO:0031227)	4	0.15	26.85	0.0211	ER
533	integral component of organelle membrane (GO:0031301)	5	0.34	14.69	0.0277	ER
533	intrinsic component of organelle membrane (GO:0031300)	5	0.37	13.33	0.0437	ER
533	endoplasmic reticulum (GO:0005783)	9	1.67	5.38	0.0244	ER
533	endomembrane system (GO:0012505)	13	3.72	3.5	0.0142	ER
533	integral component of membrane (GO:0016021)	17	5.75	2.96	0.00114	ER
533	intrinsic component of membrane (GO:0031224)	17	5.92	2.87	0.00179	ER
533	membrane part (GO:0044425)	17	7.28	2.34	0.0399	ER
533	membrane (GO:0016020)	19	9.19	2.07	0.04	ER
534	No statistically significant results	n/a	n/a	n/a	n/a	n/a
535	No statistically significant results	n/a	n/a	n/a	n/a	n/a
536	No statistically significant results	n/a	n/a	n/a	n/a	n/a
537	No statistically significant results	n/a	n/a	n/a	n/a	n/a
538	No statistically significant results	n/a	n/a	n/a	n/a	n/a
539	No statistically significant results	n/a	n/a	n/a	n/a	n/a
540	No statistically significant results	n/a	n/a	n/a	n/a	n/a
541	No statistically significant results	n/a	n/a	n/a	n/a	n/a
542	No statistically significant results	n/a	n/a	n/a	n/a	n/a
543	No statistically significant results	n/a	n/a	n/a	n/a	n/a
544	No statistically significant results	n/a	n/a	n/a	n/a	n/a
547	No statistically significant results	n/a	n/a	n/a	n/a	n/a
545	cell surface (GO:0009986)	12	2.31	5.18	0.00306	ER
545	Golgi apparatus (GO:0005794)	12	2.88	4.17	0.0277	ER
545	integral component of membrane (GO:0016021)	37	12.02	3.08	3.26e-11	ER
545	intrinsic component of membrane (GO:0031224)	38	12.38	3.07	7.61e-12	ER
545	plasma membrane part (GO:0044459)	18	6.23	2.89	0.0213	ER
545	endomembrane system (GO:0012505)	21	7.77	2.7	0.00777	ER
545	membrane part (GO:0044425)	39	15.22	2.56	9.78e-10	ER
545	plasma membrane (GO:0005886)	25	10.81	2.31	0.0151	ER
545	cell periphery (GO:0071944)	25	11.1	2.25	0.0191	ER
545	membrane (GO:0016020)	41	19.22	2.13	6.27e-08	ER
546	endoplasmic reticulum-Golgi intermediate compartment (GO:0005793)	4	0.15	26.1	0.0297	ER
546	early endosome (GO:0005769)	7	0.6	11.73	0.00346	ER
546	endoplasmic reticulum part (GO:0044432)	9	1.48	6.09	0.0217	ER
546	endosome (GO:0005768)	11	1.87	5.89	0.00295	ER
546	cell surface (GO:0009986)	14	2.57	5.45	0.000223	ER
546	Golgi apparatus (GO:0005794)	14	3.19	4.39	0.00297	ER
546	endoplasmic reticulum (GO:0005783)	16	3.88	4.13	0.00101	ER
546	endomembrane system (GO:0012505)	32	8.61	3.71	4.89e-10	ER
546	vesicle (GO:0031982)	15	4.42	3.4	0.0263	ER
546	integral component of membrane (GO:0016021)	38	13.32	2.85	1.13e-09	ER
546	intrinsic component of membrane (GO:0031224)	38	13.72	2.77	3.03e-09	ER
546	membrane part (GO:0044425)	39	16.87	2.31	4.14e-07	ER
546	membrane (GO:0016020)	41	21.31	1.92	4.04e-05	ER
546	cytoplasmic part (GO:0044444)	36	19.14	1.88	0.00439	ER
549	No statistically significant results	n/a	n/a	n/a	n/a	n/a
548	No statistically significant results	n/a	n/a	n/a	n/a	n/a
550	No statistically significant results	n/a	n/a	n/a	n/a	n/a
551	No statistically significant results	n/a	n/a	n/a	n/a	n/a
553	No statistically significant results	n/a	n/a	n/a	n/a	n/a
552	No statistically significant results	n/a	n/a	n/a	n/a	n/a
554	No statistically significant results	n/a	n/a	n/a	n/a	n/a
555	No statistically significant results	n/a	n/a	n/a	n/a	n/a
556	integral component of endoplasmic reticulum membrane (GO:0030176)	5	0.27	18.56	0.0118	ER
556	intrinsic component of endoplasmic reticulum membrane (GO:0031227)	5	0.28	17.58	0.0153	ER
556	endoplasmic reticulum membrane (GO:0005789)	10	0.96	10.47	4.35e-05	ER
556	nuclear outer membrane-endoplasmic reticulum membrane network (GO:0042175)	10	1	10	6.66e-05	ER
556	endoplasmic reticulum part (GO:0044432)	12	1.22	9.86	2.7e-06	ER
556	endoplasmic reticulum (GO:0005783)	17	3.19	5.32	5.71e-06	ER
556	endomembrane system (GO:0012505)	26	7.09	3.66	1.23e-07	ER
556	integral component of membrane (GO:0016021)	35	10.97	3.19	2.09e-11	ER
556	intrinsic component of membrane (GO:0031224)	35	11.3	3.1	5.45e-11	ER
556	membrane part (GO:0044425)	37	13.9	2.66	3.09e-10	ER
556	membrane (GO:0016020)	38	17.55	2.17	8.09e-08	ER
556	cytoplasmic part (GO:0044444)	32	15.76	2.03	0.000659	ER
556	cytoplasm (GO:0005737)	34	20.41	1.67	0.0456	ER
557	No statistically significant results	n/a	n/a	n/a	n/a	n/a
561	No statistically significant results	n/a	n/a	n/a	n/a	n/a
558	No statistically significant results	n/a	n/a	n/a	n/a	n/a
559	No statistically significant results	n/a	n/a	n/a	n/a	n/a
560	basolateral plasma membrane (GO:0016323)	7	0.6	11.76	0.00363	ER
560	endoplasmic reticulum membrane (GO:0005789)	10	1.34	7.45	0.0013	ER
560	nuclear outer membrane-endoplasmic reticulum membrane network (GO:0042175)	10	1.41	7.12	0.00195	ER
560	endoplasmic reticulum part (GO:0044432)	10	1.71	5.85	0.0108	ER
560	endoplasmic reticulum (GO:0005783)	23	4.49	5.13	2.78e-08	ER
560	Golgi apparatus (GO:0005794)	15	3.69	4.06	0.00375	ER
560	organelle membrane (GO:0031090)	19	5.41	3.51	0.00109	ER
560	endomembrane system (GO:0012505)	34	9.97	3.41	2.98e-09	ER
560	integral component of membrane (GO:0016021)	41	15.41	2.66	6.32e-09	ER
560	intrinsic component of membrane (GO:0031224)	42	15.87	2.65	2.74e-09	ER
560	membrane part (GO:0044425)	43	19.52	2.2	7.8e-07	ER
560	membrane (GO:0016020)	46	24.65	1.87	4.31e-05	ER
560	cytoplasmic part (GO:0044444)	41	22.14	1.85	0.00147	ER
562	No statistically significant results	n/a	n/a	n/a	n/a	n/a
564	No statistically significant results	n/a	n/a	n/a	n/a	n/a
563	No statistically significant results	n/a	n/a	n/a	n/a	n/a
618	No statistically significant results	n/a	n/a	n/a	n/a	n/a
565	No statistically significant results	n/a	n/a	n/a	n/a	n/a
566	integral component of membrane (GO:0016021)	15	4.7	3.19	0.000913	nonER
566	intrinsic component of membrane (GO:0031224)	15	4.84	3.1	0.00138	nonER
566	membrane part (GO:0044425)	15	5.96	2.52	0.024	nonER
567	No statistically significant results	n/a	n/a	n/a	n/a	n/a
568	No statistically significant results	n/a	n/a	n/a	n/a	n/a
569	No statistically significant results	n/a	n/a	n/a	n/a	n/a
570	No statistically significant results	n/a	n/a	n/a	n/a	n/a
571	No statistically significant results	n/a	n/a	n/a	n/a	n/a
572	No statistically significant results	n/a	n/a	n/a	n/a	n/a
574	No statistically significant results	n/a	n/a	n/a	n/a	n/a
573	polysomal ribosome (GO:0042788)	2	0.01	> 100	0.0248	nonER
607	No statistically significant results	n/a	n/a	n/a	n/a	n/a
576	No statistically significant results	n/a	n/a	n/a	n/a	n/a
575	endoplasmic reticulum (GO:0005783)	29	8.13	3.57	1.89e-06	ER
575	integral component of plasma membrane (GO:0005887)	24	7.24	3.31	0.000264	ER
575	intrinsic component of plasma membrane (GO:0031226)	25	7.62	3.28	0.000165	ER
575	integral component of membrane (GO:0016021)	81	27.95	2.9	2.69e-23	ER
575	intrinsic component of membrane (GO:0031224)	81	28.79	2.81	2.19e-22	ER
575	organelle membrane (GO:0031090)	25	9.82	2.55	0.016	ER
575	membrane part (GO:0044425)	83	35.4	2.34	9.17e-18	ER
575	endomembrane system (GO:0012505)	42	18.07	2.32	5.47e-05	ER
575	membrane (GO:0016020)	89	44.7	1.99	3.92e-15	ER
575	plasma membrane (GO:0005886)	45	25.15	1.79	0.0405	ER
577	endoplasmic reticulum (GO:0005783)	13	2.58	5.03	0.00084	ER
577	integral component of membrane (GO:0016021)	28	8.88	3.15	1.67e-08	ER
577	intrinsic component of membrane (GO:0031224)	28	9.15	3.06	3.57e-08	ER
577	membrane part (GO:0044425)	28	11.25	2.49	6.97e-06	ER
577	membrane (GO:0016020)	31	14.2	2.18	3.28e-06	ER
578	No statistically significant results	n/a	n/a	n/a	n/a	n/a
579	endomembrane system (GO:0012505)	11	3.04	3.62	0.0452	ER
579	integral component of membrane (GO:0016021)	15	4.7	3.19	0.000913	ER
579	intrinsic component of membrane (GO:0031224)	15	4.84	3.1	0.00138	ER
579	membrane part (GO:0044425)	15	5.96	2.52	0.024	ER
580	No statistically significant results	n/a	n/a	n/a	n/a	n/a
581	nuclear outer membrane-endoplasmic reticulum membrane network (GO:0042175)	8	0.93	8.61	0.00494	ER
581	endoplasmic reticulum part (GO:0044432)	9	1.13	7.96	0.00208	ER
581	endoplasmic reticulum membrane (GO:0005789)	7	0.89	7.89	0.0379	ER
581	endoplasmic reticulum (GO:0005783)	15	2.96	5.06	0.000105	ER
581	endomembrane system (GO:0012505)	23	6.59	3.49	5.77e-06	ER
581	intrinsic component of membrane (GO:0031224)	25	10.49	2.38	0.00189	ER
581	integral component of membrane (GO:0016021)	24	10.19	2.36	0.00502	ER
581	membrane part (GO:0044425)	27	12.9	2.09	0.0105	ER
581	membrane (GO:0016020)	30	16.29	1.84	0.0161	ER
582	No statistically significant results	n/a	n/a	n/a	n/a	n/a
583	No statistically significant results	n/a	n/a	n/a	n/a	n/a
584	No statistically significant results	n/a	n/a	n/a	n/a	n/a
585	No statistically significant results	n/a	n/a	n/a	n/a	n/a
586	No statistically significant results	n/a	n/a	n/a	n/a	n/a
587	No statistically significant results	n/a	n/a	n/a	n/a	n/a
588	endoplasmic reticulum (GO:0005783)	10	1.6	6.26	0.00151	ER
588	endomembrane system (GO:0012505)	14	3.55	3.95	0.000782	ER
593	No statistically significant results	n/a	n/a	n/a	n/a	n/a
592	No statistically significant results	n/a	n/a	n/a	n/a	n/a
589	fibrinogen complex (GO:0005577)	4	0.05	82.12	0.00117	ER
589	blood microparticle (GO:0072562)	4	0.05	82.12	0.00117	ER
589	endoplasmic reticulum chaperone complex (GO:0034663)	4	0.11	37.9	0.0127	ER
589	endoplasmic reticulum lumen (GO:0005788)	7	0.67	10.39	0.0118	ER
589	integral component of endoplasmic reticulum membrane (GO:0030176)	9	1.16	7.75	0.00579	ER
589	intrinsic component of endoplasmic reticulum membrane (GO:0031227)	9	1.23	7.34	0.0088	ER
589	lysosome (GO:0005764)	18	3.43	5.25	2.73e-05	ER
589	lytic vacuole (GO:0000323)	18	3.43	5.24	2.82e-05	ER
589	endoplasmic reticulum part (GO:0044432)	27	5.24	5.15	8.72e-09	ER
589	endoplasmic reticulum (GO:0005783)	68	13.76	4.94	2.92e-26	ER
589	vacuole (GO:0005773)	20	4.16	4.8	1.81e-05	ER
589	integral component of organelle membrane (GO:0031301)	13	2.8	4.64	0.0101	ER
589	endoplasmic reticulum membrane (GO:0005789)	19	4.12	4.62	7.79e-05	ER
589	intrinsic component of organelle membrane (GO:0031300)	14	3.08	4.54	0.00573	ER
589	collagen-containing extracellular matrix (GO:0062023)	13	2.9	4.49	0.0144	ER
589	nuclear outer membrane-endoplasmic reticulum membrane network (GO:0042175)	19	4.31	4.41	0.000156	ER
589	extracellular space (GO:0005615)	60	15.99	3.75	1.34e-16	ER
589	extracellular region part (GO:0044421)	63	17.89	3.52	2.62e-16	ER
589	cell surface (GO:0009986)	30	9.11	3.29	1.74e-05	ER
589	extracellular region (GO:0005576)	72	22.45	3.21	3.58e-17	ER
589	endomembrane system (GO:0012505)	93	30.57	3.04	7e-23	ER
589	Golgi apparatus (GO:0005794)	28	11.32	2.47	0.0146	ER
589	organelle membrane (GO:0031090)	35	16.61	2.11	0.0364	ER
589	integral component of membrane (GO:0016021)	92	47.29	1.95	2.6e-09	ER
589	intrinsic component of membrane (GO:0031224)	92	48.7	1.89	1.56e-08	ER
589	membrane part (GO:0044425)	101	59.89	1.69	7.29e-07	ER
589	cytoplasmic part (GO:0044444)	110	67.93	1.62	5.08e-07	ER
589	membrane (GO:0016020)	119	75.62	1.57	2.24e-07	ER
589	membrane-bounded organelle (GO:0043227)	122	88.3	1.38	0.000903	ER
589	intracellular membrane-bounded organelle (GO:0043231)	114	82.63	1.38	0.0057	ER
589	cytoplasm (GO:0005737)	119	87.94	1.35	0.00622	ER
589	cellular_component (GO:0005575)	181	169.92	1.07	0.0357	ER
590	No statistically significant results	n/a	n/a	n/a	n/a	n/a
591	No statistically significant results	n/a	n/a	n/a	n/a	n/a
594	intrinsic component of plasma membrane (GO:0031226)	14	3.7	3.78	0.0167	nonER
594	integral component of plasma membrane (GO:0005887)	13	3.52	3.69	0.0474	nonER
594	integral component of membrane (GO:0016021)	37	13.59	2.72	2.27e-08	nonER
594	intrinsic component of membrane (GO:0031224)	38	13.99	2.72	8.3e-09	nonER
594	plasma membrane (GO:0005886)	29	12.22	2.37	0.000824	nonER
594	membrane part (GO:0044425)	40	17.21	2.32	1.78e-07	nonER
594	cell periphery (GO:0071944)	29	12.55	2.31	0.00225	nonER
594	membrane (GO:0016020)	41	21.72	1.89	0.000145	nonER
595	No statistically significant results	n/a	n/a	n/a	n/a	n/a
596	No statistically significant results	n/a	n/a	n/a	n/a	n/a
597	endoplasmic reticulum (GO:0005783)	12	1.6	7.52	8.41e-06	ER
597	endomembrane system (GO:0012505)	14	3.55	3.95	0.000782	ER
598	endoplasmic reticulum chaperone complex (GO:0034663)	3	0.04	82.99	0.0157	ER
598	endoplasmic reticulum membrane (GO:0005789)	12	1.41	8.51	2.31e-05	ER
598	nuclear outer membrane-endoplasmic reticulum membrane network (GO:0042175)	12	1.48	8.13	3.79e-05	ER
598	endoplasmic reticulum part (GO:0044432)	14	1.8	7.79	3.72e-06	ER
598	endoplasmic reticulum (GO:0005783)	23	4.71	4.88	9.15e-08	ER
598	endomembrane system (GO:0012505)	32	10.47	3.06	6.34e-07	ER
598	integral component of membrane (GO:0016021)	40	16.2	2.47	3.96e-07	ER
598	intrinsic component of membrane (GO:0031224)	40	16.68	2.4	1.02e-06	ER
598	membrane part (GO:0044425)	43	20.51	2.1	9.3e-06	ER
598	membrane (GO:0016020)	48	25.9	1.85	2.26e-05	ER
599	No statistically significant results	n/a	n/a	n/a	n/a	n/a
601	No statistically significant results	n/a	n/a	n/a	n/a	n/a
600	No statistically significant results	n/a	n/a	n/a	n/a	n/a
606	No statistically significant results	n/a	n/a	n/a	n/a	n/a
602	No statistically significant results	n/a	n/a	n/a	n/a	n/a
603	No statistically significant results	n/a	n/a	n/a	n/a	n/a
605	No statistically significant results	n/a	n/a	n/a	n/a	n/a
604	No statistically significant results	n/a	n/a	n/a	n/a	n/a
608	No statistically significant results	n/a	n/a	n/a	n/a	n/a
609	No statistically significant results	n/a	n/a	n/a	n/a	n/a
610	No statistically significant results	n/a	n/a	n/a	n/a	n/a
617	No statistically significant results	n/a	n/a	n/a	n/a	n/a
611	No statistically significant results	n/a	n/a	n/a	n/a	n/a
612	No statistically significant results	n/a	n/a	n/a	n/a	n/a
616	No statistically significant results	n/a	n/a	n/a	n/a	n/a
613	No statistically significant results	n/a	n/a	n/a	n/a	n/a
614	No statistically significant results	n/a	n/a	n/a	n/a	n/a
615	No statistically significant results	n/a	n/a	n/a	n/a	n/a
622	No statistically significant results	n/a	n/a	n/a	n/a	n/a
623	No statistically significant results	n/a	n/a	n/a	n/a	n/a
630	No statistically significant results	n/a	n/a	n/a	n/a	n/a
629	No statistically significant results	n/a	n/a	n/a	n/a	n/a
628	No statistically significant results	n/a	n/a	n/a	n/a	n/a
624	No statistically significant results	n/a	n/a	n/a	n/a	n/a
625	No statistically significant results	n/a	n/a	n/a	n/a	n/a
626	No statistically significant results	n/a	n/a	n/a	n/a	n/a
627	No statistically significant results	n/a	n/a	n/a	n/a	n/a
631	No statistically significant results	n/a	n/a	n/a	n/a	n/a
633	No statistically significant results	n/a	n/a	n/a	n/a	n/a
632	No statistically significant results	n/a	n/a	n/a	n/a	n/a
634	No statistically significant results	n/a	n/a	n/a	n/a	n/a
635	No statistically significant results	n/a	n/a	n/a	n/a	n/a

## Sheet: g2 genes+associated clusters
Rpph1	1
Rprl3	1
Mir3113	621
Mup18	620
Mup17	298
Gm11127	297
Hist1h2ao	9
Hist1h1a	8
Hist1h2ab	2
Hist1h3a	3
Hist1h2bl	7
Hist2h2bb	4
Hist1h2be	4
Hist1h2bq	4
Hist1h2br	4
Ndufs5	6
Hist1h2ac	5
Hist2h2ac	5
Hist1h2ad	10
Hist1h2bn	11
Mup8	22
Rnf215	21
Alg1	12
Xylt2	12
Ogfod3	13
Papolg	14
B4gat1	20
Mpzl3	19
Pibf1	15
Raet1a	16
Mup13	17
Selk	18
Rn45s	90
Ampd2	83
Dpf3	82
H2-Bl	81
Nudt22	23
Ufsp1	24
Sult2a6	26
Akr1b3	25
Taco1	25
Gsta2	25
Hspb1	25
Pcna	25
Sult2a1	25
Sult2a2	25
Tle2	27
Wdr70	27
Trim47	28
Tsen2	28
Xrcc4	29
Tmlhe	29
Dld	29
Ssb	29
Lmnb2	30
Obfc1	30
Fen1	30
G6pdx	30
Appl2	30
Cdc5l	30
Myh14	30
Myh9	30
Bag3	30
Pwp2	30
Snrnp35	30
Ube2o	30
Ewsr1	30
Fam98a	30
Csad	30
Pacsin2	30
Pde4c	30
Snd1	30
Tjp2	30
Rangap1	30
Uroc1	30
Smc1a	30
Pkm	30
Eps8l2	30
Coro7	30
Numa1	30
Prep	30
Aacs	30
Ap1b1	30
Jup	30
Bag6	30
Fuk	30
Efl1	30
Sf3b4	30
BC024139	30
Gtf2f1	30
Fermt3	30
Pygb	30
Eif2b3	30
Nos1ap	30
Tuba1a	30
Nqo1	30
Ciao1	30
Slc25a5	30
Aldob	30
Skap2	30
Gm1821	30
Aldoc	30
Ldha	30
Gnl2	30
Hmgn5	30
Mfap1b	30
Ruvbl1	30
Hnrnpa2b1	30
Hadhb	30
Tdo2	30
Lta4h	30
Pfkfb1	30
Fmo4	30
Fmo3	30
Hnrnpk	30
Kynu	30
Ugdh	30
Rrm1	30
Ifi47	30
Hnrnpu	30
Gbp11	30
Maob	30
Dus2	30
Acad12	30
Atic	30
Plrg1	30
Dmap1	30
Trp53	30
Sqstm1	30
Ppil2	30
Hgd	30
Sqrdl	30
Fah	30
Pcbp1	30
Gpt	30
Rnh1	30
Fggy	30
Hadha	30
Vcp	30
Pgm2	30
Shmt1	30
Anapc2	30
Rbm42	30
Calcoco1	30
Hsd17b4	30
Mccc1	30
Gckr	30
Trap1	30
Uba7	30
Elp2	30
Gart	30
Mov10	30
Vps16	30
Apeh	30
Unc45a	30
Aco2	30
Aars	30
Pcx	30
Ccdc22	30
Vars	30
Aifm1	30
Asl	30
Tubb2a	30
Cstf1	30
Got2	30
Aco1	30
Acly	30
Ehhadh	30
Cdk5rap3	30
Suox	30
Ftcd	30
Shmt2	30
Cndp2	30
Pja1	30
Cat	30
Hmgcs2	30
Pdzk1	30
Hnrnpm	30
Kpna2	30
Dpys	30
Tubb4b	30
Lars	30
Ephx2	30
Gys2	30
Stip1	30
Tbc1d17	30
Aldh16a1	30
Hdgfrp2	30
Gsdmd	30
Aldh1b1	30
Aldh1l1	30
Lonp2	30
Pygl	30
Xab2	30
Adck5	30
Ftsj3	30
Rabep2	30
Gck	30
Nadsyn1	30
Psmb10	30
Ifi35	30
Rsu1	30
Blvra	30
Smarcb1	30
Hdhd3	30
Anxa5	30
Mrps31	30
Mdh1	30
Cbr1	30
Snrpb	30
Ndufv1	30
Gapdh	30
Acaa1a	30
Aldh7a1	30
Acaa2	30
Mdh2	30
Gmpr2	30
Sirt4	30
Exd1	30
Tha1	30
Gmds	30
Snupn	30
Srfbp1	30
Gtf2b	30
Sirt5	30
Nosip	30
Adk	30
Hao1	30
Psmd14	30
Keg1	30
Rgn	30
Actl6a	30
Mpp1	30
Dcaf13	30
Wdr61	30
Atp6v1h	30
Ndufaf1	30
Dnaja1	30
Aadat	30
Bbox1	30
Rbbp7	30
Nasp	30
Sult1c2	30
Pir	30
Smu1	30
Pqbp1	30
Aimp2	30
Bub3	30
Ccdc51	30
Acy1	30
Sds	30
Nmral1	30
Rraga	30
Arg1	30
Ppa1	30
Sult1a1	30
Uqcrc2	30
Acadl	30
Adh5	30
Sec13	30
Psmd13	30
Adh1	30
Hpd	30
Insc	30
Akr1c12	30
Ctnnbl1	30
Tsen34	30
Fdxr	30
Bckdha	30
Tufm	30
Acsf3	30
Pepd	30
Acadvl	30
Irf3	30
Ptpn6	30
Sf3a3	30
Xrcc6	30
Pik3c3	30
Aass	30
Hspa9	30
Atp5a1	30
Pccb	30
Hacl1	30
Lap3	30
Sdha	30
Ndufs1	30
Fh1	30
Cct3	30
Mccc2	30
Acss3	30
Copb2	30
Pes1	30
Wars	30
Nif3l1	30
Farsa	30
Eefsec	30
Anapc7	30
Gss	30
Cnn3	30
Psmd4	30
Sbds	30
Phb	30
Actb	30
Prpf19	30
Acat3	30
Drg2	30
Zfpl1	30
Snrpa	30
Gdi1	30
Got1	30
Pdlim1	30
Ada	30
Nup107	30
Btrc	30
Tgtp1	30
Ckap5	30
Copb1	30
Esf1	30
Ugp2	30
Clk1	30
Rbm39	30
Fam98b	30
Nat10	30
Nrde2	30
Cbx4	30
Zbtb11	30
Iars	30
Parp9	30
Snx15	30
Oma1	30
Rsrc2	30
Hcls1	30
Hdac8	30
Isyna1	30
Dvl2	30
Mocs3	30
Anxa2	30
Akr1b8	30
Inpp1	30
Ercc2	30
Tcof1	30
Blvrb	30
Hmox1	30
Sult5a1	30
Nr0b2	30
Gm6644	30
Agk	30
Rpap3	30
Umps	30
Rrs1	30
Ctnnb1	30
Pipox	30
Slc25a21	30
Acad11	30
Acsm5	30
Cct7	30
Hnrnpf	30
Anxa7	30
Atxn10	30
Mtif3	30
Phyhd1	30
Bdh1	30
Ptbp1	30
Shpk	30
St13	30
Aldoa	30
Hsd3b7	30
Sars	30
Cct5	30
Rtcb	30
Hexim1	30
Dclk3	30
Stat3	30
Acsf2	30
Aldh4a1	30
Nsf	30
Papss1	30
Plin5	30
Creb3l3	30
Lrrfip1	30
Bcas3	30
Brat1	30
Gtf2i	30
Rbm14	30
Polr3a	30
Mpst	30
Ubtf	30
Dmd	30
Luc7l3	30
Mterf4	30
Thumpd3	30
Gps2	30
Zfp326	30
Mcm7	30
Gpi1	30
Tkt	30
Odf2	30
Eif3d	30
Ilf3	30
Hsph1	30
Nub1	30
Srsf11	30
Ubap2l	30
Klhl25	30
Sec23a	30
Inf2	30
Wdr81	30
Dync1h1	30
Tep1	30
Taf15	30
Polr1a	30
Myo1e	30
Thrap3	30
Smg9	30
Kdm4b	30
Gba2	30
Hip1r	30
Abcf2	30
Parp3	30
Dnmt1	30
Ptcd1	30
Prpf8	30
Fkbp15	30
Pdcd11	30
Ccar2	30
Kif13b	30
Pik3r4	30
Actn4	30
Ogdh	30
Actn1	30
Nol6	30
Cdk5rap1	30
Tbce	30
Hsp90aa1	30
Dync1i2	30
Psmd1	30
Skiv2l2	30
Wdr3	30
Crnkl1	30
Dhx9	30
Lrpprc	30
Mut	30
Hsd3b1	30
Ubqln2	30
Ctnna1	30
Nars	30
Tuba1c	30
Vwa5a	30
Plin3	30
Aldh8a1	30
Idh1	30
Agxt2	30
Etnppl	30
Ctr9	30
Rars	30
Ddc	30
Tcp11l2	30
Snap47	30
Nup133	30
Sec23b	30
Mcm2	30
Sugp1	30
Supt3	30
Abtb1	30
Pnkp	30
Zc3hav1	30
Eftud2	30
Kyat1	30
Cpsf3	30
Mars	30
Acox2	30
Cpt2	30
Ddx56	30
Dnpep	30
Ascc2	30
Irf2bp1	30
Cyfip1	30
Sec24d	30
Xpo5	30
Focad	30
Sf3b3	30
Aox3	30
Sf3b2	30
Dgka	30
Ikbkap	30
Pwp1	30
Snw1	30
Ikbke	30
Rpa1	30
Copa	30
Eprs	30
Aldh9a1	30
Dhtkd1	30
Dpyd	30
Gmppa	30
Cars	30
Safb	30
Pias4	30
Rrp1	30
Las1l	30
Oplah	30
Cpsf1	30
Maged1	30
Man2c1	30
Skiv2l	30
Thoc5	30
Zw10	30
Prpf6	30
Dnm2	30
Upf1	30
Acss2	30
Snrnp200	30
Xdh	30
Eif3c	30
Tars	30
Usp5	30
Uba1	30
Ddb1	30
Hal	30
Prodh2	30
Dctn1	30
Osgin1	30
Dis3l2	30
Abcf3	30
Wdr6	30
Dpp3	30
Copg1	30
Cps1	30
Aox1	30
Fasn	30
Gne	30
Ift172	30
Pelp1	30
Vps18	30
Hdac6	30
Pfkm	30
Klc4	30
Tln1	30
Gcn1l1	30
Mybbp1a	30
Gm6793	30
Mcm3	30
Zc3h8	46
C1qc	31
Mad1l1	31
Rbm43	32
Saa1	32
Zscan2	35
Fcna	33
Ier5	33
Zkscan6	34
Mlst8	34
Mapk8ip3	34
Syk	34
Smc2	36
Trim34a	36
Tnik	37
Tdp1	37
Zkscan14	37
Cyp26a1	38
Apoe	38
Plxnb2	38
Trim21	39
Khdrbs1	39
Atp6v1a	39
Ncoa4	39
Tuba1b	39
Tuba4a	39
Nudt12	39
Nt5c2	39
Stat1	39
Fmo1	39
Nbr1	39
Nono	39
Txnip	39
Zfp110	39
Tra2a	39
Cited2	39
Msn	39
Cstf2t	39
Vcl	39
Akap8l	39
Irf7	39
Amotl2	39
Ttc38	39
Hsp90ab1	39
Trim11	39
Acot2	39
Ezr	39
Ppfibp2	39
Cir1	39
Gphn	39
Hnrnph1	39
G3bp2	40
Kbtbd7	40
Marcks	40
Sp100	41
Trim32	41
Nsun6	41
Cd9	41
Klhl7	41
Ctu1	41
Mpp7	41
Zbtb1	41
Ptbp2	41
Rad50	41
Ephb6	42
Phldb3	42
Gbp5	43
Shq1	43
Mlkl	44
Evl	44
2310033P09Rik	44
Apom	44
Pcnx3	44
Spp2	44
Mbl2	44
2017-03-02	44
Rarres2	44
Bhlhb9	45
Coil	45
Stk10	45
Klf2	45
Plekhf1	45
Ncl	45
Pml	45
Slc25a25	45
Ap2b1	45
Lpin1	45
Irgm1	45
Ogt	45
Pja2	45
Rbm28	45
Gata6	45
Mlxipl	45
Fam13a	45
Hp1bp3	45
Srek1	45
Akap8	45
Trip11	45
Zfp263	45
Spty2d1	45
Ddx21	45
Fyco1	45
Erc1	45
Epas1	45
Srrm1	45
Kank2	45
Gbp7	45
Rbm47	45
Ankfy1	45
Cpt1a	45
Srgap2	45
Palld	45
Stat2	45
Acox3	45
BC017158	45
Ap5z1	45
Pald1	45
Gtpbp4	45
Hbp1	45
Mospd2	45
Tpp2	45
Rdx	45
Rsl1d1	45
Top1	45
Ythdf2	45
Rbm12	45
Nemf	45
Zfc3h1	45
Hltf	45
Kdm4c	45
Exoc2	45
Cep57l1	45
Klhl13	45
Hnrnpa3	45
Ncoa5	45
Ap3b1	45
Ddx42	45
Slu7	45
Map7	45
Pde4dip	45
Ddx31	45
Rbm5	45
Swap70	45
Aar2	45
Nphp3	45
Galm	45
Rhpn2	45
Baiap2l1	45
Glyr1	45
Osbp	45
D2hgdh	45
Lss	45
Fubp1	45
Irf2	45
Me1	45
Anks4b	45
Nup155	45
Stau1	45
Utp6	45
Mtss1	45
Shtn1	45
Irak2	45
Sdr42e1	45
Acsl1	45
Ctnnd1	45
Lcp1	45
Arfgap3	45
Numb	45
Rbbp5	45
Gbp9	45
Champ1	45
Sdpr	45
Bahd1	45
Ciart	45
Cyp27a1	45
Fam83h	45
Nup214	45
Myc	45
Lmo7	45
Agl	45
Keap1	45
Smarca2	45
Fer	45
Cdk5rap2	45
Helb	45
Lemd2	45
Usp36	45
Etl4	45
Fryl	45
Per2	45
Sik1	45
Ubr2	45
Spata2l	45
Svil	45
Nuak2	45
Pdcd7	45
Acot1	45
Slc25a17	45
Kif3a	45
Trmt2a	45
Toe1	45
Chka	45
Upf3b	45
Cdt1	45
Gigyf1	45
Arrdc2	45
Asap3	45
Prpf3	45
Cs	45
Hspa8	45
Zkscan3	45
Eif3a	45
Herc1	45
Nfe2l2	45
Tpr	45
Ddx55	45
Zc3h13	45
Gbp2	45
Iqce	45
Smtn	45
Tmem176a	45
Cap1	45
Prpf38b	45
Zscan21	45
Hes1	45
Jun	45
Tysnd1	45
Acot11	45
Trim56	45
Pnisr	45
Son	45
Golgb1	45
Mylk	45
Srrm2	45
Cherp	45
Tgm2	45
Ppl	45
Helz2	45
Per1	45
Sh2d4a	45
Leng8	45
Nsrp1	45
Rbm25	45
Aspa	45
Mgst1	45
Prpsap2	45
2017-09-10	45
Actr6	45
Hnmt	45
Chordc1	45
2017-09-07	45
Eif2s1	45
Syncrip	45
Serpinb9	45
Tardbp	45
Txndc9	45
Stambp	45
Sugt1	45
B2m	45
Dnajb4	45
Nt5dc1	45
Kifap3	45
Sar1b	45
Atp6v0d2	45
Gbp10	45
Matr3	45
Acsl4	45
Fcho2	45
4931406C07Rik	45
Gpd2	45
Trim12c	45
Ndrg1	45
Tmod3	45
Cwc25	45
Sord	45
Taf7	45
Vps45	45
Blzf1	45
Taf1a	45
Fntb	45
Tra2b	45
Aldh6a1	45
Prkar1a	45
Luc7l	45
Mid1ip1	45
Vdac1	45
Pgk1	45
Zfp622	45
Kin	45
Terf2ip	45
Gulo	45
Abcg8	45
Glul	45
Ido2	45
Rbm22	45
Acox1	45
Fmo5	45
Caprin1	45
Mat1a	45
Gbp2b	45
Nr1h4	45
Blmh	45
Rbmx	45
Hmgcs1	45
Ddx3x	45
Hspd1	45
Crot	45
Gk	45
Ankmy2	45
Gbp8	45
Pspc1	45
Slbp	45
Ufd1l	45
Uox	45
Hnrnpc	45
Nsdhl	45
Upp2	45
Pls1	45
Pls3	45
Ppid	45
Tfg	45
Ddx5	45
Hsdl2	45
Adat1	45
Epsti1	45
Usp18	49
Gimd1	47
Srp54b	48
Lars2	50
Scnm1	50
Ccdc84	50
Neil1	50
Serpinb8	54
Dcaf15	51
Hck	51
Cwc27	52
Prkcd	52
Magix	52
Sap30bp	52
Pef1	52
Bin3	52
Htatip2	52
Tnip2	52
Mrto4	52
Aatf	52
Fxr2	52
Hyi	52
Rae1	52
Stx18	52
Rexo4	52
Cdk9	52
Ilk	52
Pmpca	52
Nipsnap1	52
Eif4a1	52
Idh3b	52
Mrpl47	52
Psmd10	52
Pak1ip1	52
Cops4	52
Nudt7	52
Atp6v1d	52
Bckdhb	52
Fahd1	52
Hprt	52
Idh3a	52
Alas2	52
Morf4l1	52
Vdac2	52
Dad1	52
Apoa2	52
Hamp	52
Pdss2	52
Tmem14c	52
Dync1li1	52
Akr1a1	52
Parp12	52
Gimap9	52
Emc2	52
Pde12	52
Clpx	52
Hibch	52
Mmadhc	52
Psmc6	52
Med17	52
Mrpl44	52
Cth	52
Rbbp4	52
Ddx10	52
Akr1c20	52
Pex3	52
Pyroxd1	52
Anapc4	52
Scfd1	52
Akr1c19	52
Nmi	52
Mettl13	52
Sh2d3c	52
Leo1	52
Pick1	52
Snta1	52
Aifm2	52
Cttn	52
Nmt1	52
Dbr1	52
U2af2	52
Apex1	52
Acot8	52
Naa10	52
Fbxo6	52
Aars2	52
Tubgcp2	52
Coasy	52
Ubl7	52
Gatb	52
Gars	52
Selo	52
Bop1	52
Txnrd2	52
Dph1	52
Ssrp1	52
Adh4	52
Trpc4ap	52
Mocos	52
Gldc	52
Psmd2	52
Acad10	52
Arhgef1	52
Creb3	52
Letm1	52
Mroh1	52
Atg2a	52
Ap2a1	52
Plcb3	52
Eepd1	52
Naxd	52
Fig4	52
Haus4	52
Pitrm1	52
Cog1	52
Mta3	52
2410016O06Rik	52
Gemin4	52
Cnot10	52
Plcg1	52
Sik2	52
9030624J02Rik	52
Fbxo38	52
Vps53	52
Rrp9	52
Zc3h18	52
Parp10	52
Tbcd	52
Cabin1	52
Sardh	52
Rpap1	52
Ints3	52
Snx9	52
Sympk	52
Cluh	52
Stat6	52
Med24	52
Pola2	52
Abcb8	52
Acp6	52
Dapk3	52
Hdac10	52
Lsg1	52
Smpd4	52
Jmjd6	52
Nxf1	52
Smarcal1	52
Exoc3	52
Nit1	52
Dlat	52
Acad8	52
Amdhd1	52
Elmo3	52
Grb7	52
Zer1	52
9030617O03Rik	52
Dmgdh	52
Nup62	52
Trit1	52
Itfg2	52
Rassf1	52
Diexf	52
Morc4	52
Herc6	52
Heatr1	52
Nckap1l	52
Bysl	52
Ppm1d	52
Trim3	52
Gatad2b	52
Clk3	52
Surf1	52
Als2cl	52
Adar	52
Brd8	52
Mms19	52
Trim28	52
Lrsam1	52
Fbxw8	52
Mocs1	52
Ranbp3	52
Fam46c	52
Ring1	52
Dedd2	52
Slc25a22	52
L3hypdh	52
Clk4	52
As3mt	52
Mrpl48	52
Osbpl11	52
Zfp750	52
Lims2	52
Sgta	52
9130011E15Rik	52
Lias	52
Anp32a	52
Zfp207	52
Gemin5	52
Utp20	52
Smc5	52
Nostrin	52
Smg8	52
Rab3gap1	52
Vprbp	52
Edrf1	52
Herc4	52
Nol11	52
Copg2	52
Hspa4	52
Papss2	52
Naa25	52
Vps8	52
Dgcr8	52
Irf2bpl	52
Lrrc41	52
Phlpp1	52
Nab2	52
Tango6	52
Srsf5	52
Gpam	52
Ambra1	52
Ip6k2	52
U2af1	52
Wdr11	52
Nnt	52
Nr1d1	52
Cast	52
Atxn2	52
Jak1	52
Phka2	52
Pla2g6	52
Setdb1	52
Sptan1	52
Otud1	52
Dhdds	52
Cox15	52
Hs1bp3	52
Fubp3	52
Rgs16	52
Strn	52
Med15	52
Ccdc97	52
Coro1c	52
Ppat	52
Wdr59	52
Casc3	52
Ppfibp1	52
Hnrnpd	52
Hnrnpul2	52
Pdcd6ip	52
2810403A07Rik	52
Utp14b	52
Nol9	52
Eef2k	52
Add1	52
Arhgef18	52
Ddx19a	52
Spg20	52
Xylb	52
Cnksr3	52
Klhl21	52
Atxn2l	52
Sh3bp2	52
Dpf2	52
2017-09-09	52
Pxn	52
Poldip3	52
Sec14l4	52
Gorasp1	52
Mapre3	52
Pex10	52
Enoph1	52
Trim26	52
Hccs	52
Add3	52
Kdm1b	52
Clint1	52
Ripk4	52
Trappc5	52
Nars2	52
Dkc1	52
Pter	52
Suclg2	52
Nap1l4	52
Ubqln1	52
Trib3	52
Acot4	52
Rasa3	52
Cmbl	52
Slc25a3	52
C1qbp	52
Sh3bp5	52
Arf1	52
Cpox	52
Ndrg2	52
Pde9a	52
Kat5	52
Tmem143	52
Cdc40	52
Mcmbp	52
Elp3	52
Tada2a	52
Patj	52
Mvd	52
Ier2	52
Khk	52
Gucy1b3	52
Supt7l	52
Abcd3	52
Riok2	52
Mkln1	52
Srbd1	52
Nifk	52
Abhd18	52
Maoa	52
Dlst	52
Rnf135	52
Psip1	52
Atp6v1b2	52
Dnaja2	52
Ftsj1	52
Parn	52
Tbk1	52
Nln	52
Slc25a13	52
Clp1	52
Tmpo	52
Acadsb	52
Aldh3a2	52
Dnajb6	52
Ghitm	52
Sdcbp	52
Prpf38a	52
Ttc30b	52
Yif1b	52
Rpa2	52
Arhgap24	52
Cdc23	52
Cse1l	52
Dhx15	52
Gmps	52
Abcg2	52
Glyat	52
Ccdc68	52
Stxbp3	52
Cops3	52
Tax1bp1	52
Nop14	52
Mina	52
Cirh1a	52
Prmt9	52
Mlh1	52
Xrn2	52
Cltc	52
Sf3b1	52
Cct6a	52
Mpdz	52
Cog5	52
Plscr2	52
Xrcc5	52
Tbc1d15	52
Farsb	52
Kif1bp	52
D6Wsu163e	52
Ints10	52
Nup205	52
Grb14	52
Ddx1	52
Kyat3	52
Hnrnpr	52
Aqr	52
Polr2b	52
Casp8	52
Exoc1	52
Mphosph8	52
Wdr36	52
Atat1	52
Nfkb2	52
Ssh3	52
Zfp369	52
Dock6	52
Myo7a	52
Lipt1	52
Nat8f1	52
Tecr	52
Trmo	52
Sprtn	52
Ncdn	52
Plekha7	52
Zmym3	52
Gm12250	52
Trmt1l	52
Ints9	52
Prmt5	52
Rfx1	52
Stat5a	52
Tnfaip2	52
Atf6b	52
Cep85	52
Zscan25	52
Golga2	52
Khsrp	52
Mcm3ap	52
Sec16b	52
Ehd1	52
Sf3a1	52
Junb	52
Arfgap1	52
Hnf1a	52
Ctc1	52
Safb2	52
Bms1	52
Acin1	52
Gtf3c1	52
Dhx37	52
Mtor	52
Ddx24	52
Exoc4	52
Optn	52
Trappc11	52
Rnf20	52
Wdr1	52
Dhx29	52
Ifih1	52
Nbas	52
Gcdh	52
Acaca	52
Igtp	52
Adck1	52
Slc25a12	52
Apol9a	52
Heatr5b	52
Klhl22	52
Polr1b	52
Herpud1	52
Nr1i3	52
Hsd3b3	52
Gbf1	52
Ap3d1	52
Sec31a	52
Szt2	52
Trrap	52
Acacb	52
Ubr4	52
Shroom3	52
Gm15800	52
Polr2a	52
Eif4g3	52
Hcfc1	52
Myo10	52
Znfx1	52
Irs2	52
Med12	52
Caskin2	52
Phrf1	52
Rabggta	52
Pan2	52
Top3b	52
Arhgef40	52
Cul7	52
Rnf123	52
Arhgef10l	52
Camsap3	52
Nat9	52
Pex11g	52
Recql5	52
Zswim8	52
Dhx8	52
Ppox	52
Bcar3	52
Smarca4	52
Plekhg3	52
Supt5	52
Arhgap17	52
Shroom1	52
Xpc	52
Nol10	52
Ddx46	52
Supt16	52
Arhgap1	52
Gcc1	52
Ascc1	52
Apol9b	52
Fdft1	52
Tmem214	52
Trappc9	52
Cnp	52
Rnf40	52
Trp53bp2	52
Pum3	52
Abcg5	52
Wash1	52
Arfgap2	52
Sf1	52
Utp3	52
Irf1	52
Sec23ip	52
Cct2	52
Eif3l	52
Ccnt1	52
Chkb	52
Pfas	52
Zfp212	52
Fip1l1	52
Pex1	52
Ttc37	52
Nup98	52
Pkp2	52
Hps5	52
Tjp1	52
Ddx58	52
Samhd1	52
Parp14	52
Cand1	52
Usp33	52
Bcs1l	52
Ctps2	52
Med23	52
Hdlbp	52
Myo1d	52
Atf7ip	52
Baz1b	52
Kdm5b	52
Polr3b	52
Ppp1r12a	52
Ddx11	52
Mtr	52
Nudt13	52
Dnaaf5	52
Prim2	52
Wdr75	52
Hnrnph3	52
Pnn	52
Mapk1ip1	52
Ifit3	52
Naa35	52
Slc4a1ap	52
Nkrf	52
Tbc1d31	52
Larp7	52
Wdr60	52
Zbtb12	52
Nup160	52
Fastkd5	52
Nop58	52
Ccdc86	52
Tefm	52
Ccdc94	52
Klc2	52
Mettl17	53	strongly enriched for mitochondiron
Trmu	53	higly enriched for nuclear proteasome and proteasome complex m(13/288)
Nthl1	53	extracellular exosome is also enriched
Rpp38	53
Prdx1	53
Mrps22	53
Akr1c6	53
Psma1	53
Apool	53
Nup35	53
Adprh	53
Tbcc	53
Ppan	53
Isoc2b	53
Med27	53
Tpmt	53
Hao2	53
Vdac3	53
Coq3	53
Sfr1	53
Psma4	53
Bhmt2	53
Pdhb	53
Mpi	53
Dhrs11	53
Mri1	53
Tsr3	53
Ruvbl2	53
Adrm1	53
Thnsl2	53
Amt	53
Atp5b	53
Mrps5	53
Mgmt	53
Wdr46	53
Noc4l	53
Etfdh	53
Immt	53
Psmc5	53
Nelfcd	53
Parp1	53
Tom1	53
Wdr18	53
Fkbp4	53
Ivd	53
Ldhd	53
Mrps27	53
Gstk1	53
Ndufa10	53
Psmc1	53
Anxa11	53
Acat1	53
Yars	53
Ngrn	53
Tbrg1	53
Tatdn3	53
Ddx39	53
Nmnat1	53
Sars2	53
Wdr53	53
Ndufaf7	53
Psmd12	53
Gfm1	53
Pmpcb	53
Pdhx	53
Sugct	53
Mrpl16	53
Psmb1	53
Decr1	53
Esd	53
Cbr4	53
Etfa	53
Mgst3	53
Ilf2	53
Gmppb	53
Thoc6	53
Amdhd2	53
Ddx49	53
Naprt	53
Puf60	53
Acaa1b	53
Alad	53
Fn3k	53
Agxt	53
Eif4a3	53
Pfkl	53
Acads	53
Psmc3	53
Coq6	53
Dhrs1	53
Ech1	53
Idh3g	53
Psmc2	53
Uqcrc1	53
Urod	53
Scrn2	53
Gstt2	53
Nsfl1c	53
Psme1	53
Qprt	53
Pecr	53
Taldo1	53
Tst	53
Rpp25l	53
Psma6	53
Psma5	53
Atp6v1e1	53
Gsta3	53
Serhl	53
Acat2	53
Anxa4	53
Immp2l	53
Utp11l	53
Pnp	53
Acadm	53
Lgals9	53
Tspo	53
Sdsl	53
Fahd2a	53
Mecr	53
Myg1	53
Ifi27	53
Inmt	53
Gstm6	53
Mrpl24	53
Gstt3	53
Gstt1	53
Haao	53
Gsta4	53
Gstm1	53
Gripap1	53
Ell3	53
Lrwd1	53
Cbx8	53
Nprl2	53
Ppp1r35	53
Rnmtl1	53
Dus3l	53
Prkd2	53
Cep89	53
Nop56	53
Nlrx1	53
Pank4	53
Actr5	53
Pop1	53
Sart3	53
Edc4	53
Rbm19	53
Ccdc9	53
Thop1	53
Atg101	53
Smpd2	53
Tut1	53
Ttc27	53
Polrmt	53
Cad	53
Ints1	53
Paf1	53
Clpb	53
Tgm1	53
Ift140	53
Cog8	53
Ddx27	53
Scfd2	53
Dqx1	53
Nop2	53
Ddx39b	53
Sart1	53
Cog7	53
Fdps	53
Lonp1	53
Rnpep	53
Eif2b4	53
Ap1m1	53
Prpf31	53
Vps11	53
Prodh	53
Coq8a	53
Pex5	53
Eif3b	53
Usp19	53
Hgs	53
Pacsin3	53
Capn1	53
Ppp2r1a	53
Tfeb	53
Col15a1	53
Srrt	53
Tfip11	53
Flii	53
Ipo4	53
Txnrd3	53
Abcf1	53
Cdc42bpb	53
Vps52	53
Exosc10	53
Xpnpep1	53
Dhx38	53
Cc2d1a	53
Llgl2	53
Tbl3	53
Lipe	53
Pex6	53
Vps51	53
Lgals3	53
Msh6	53
Ddx28	53
Kat8	53
Lactb	53
Msh2	53
Pcca	53
Cct8	53
Nup88	53
Hnrnpl	53
Ints4	53
Hdac1	53
Pdcd4	53
3110002H16Rik	53
Bre	53
Trip10	53
Tldc1	53
Fam129a	53
Armc6	53
Nob1	53
Mettl3	53
Pgm3	53
Hmces	53
Tcirg1	53
Vat1	53
Atg4b	53
Dazap1	53
Caml	53
Nsun4	53
Gga2	53
H2afy	53
Arl4d	53
Ppme1	53
Cryz	53
Ist1	53
Hadh	53
Slc25a20	53
Psmf1	53
Gpd1	53
Nfkbia	53
Inpp5k	53
Mnat1	53
Pmm2	53
Tk1	53
Stxbp2	53
Rilp	53
Aspg	53
Pyroxd2	53
Trappc12	53
Gfm2	53
Wdr45	53
Adsl	53
Lancl1	53
Dhodh	53
Map2k1	53
H2-K2	53
Kbtbd4	53
Sh3gl1	53
Dap3	53
Dnajc7	53
Pa2g4	53
Acad9	53
Atg7	53
Pklr	53
Sec14l2	53
Cryzl1	53
Ciapin1	53
Aspdh	53
Fbl	53
Gatm	53
Echdc1	53
Morf4l2	53
Tagln2	53
Car3	53
Fbxo25	53
Glod4	53
Rhoa	53
Sult2a5	53
Plscr1	53
Vps33b	53
Exosc9	53
Ddx18	53
Dars	53
Nsmce2	53
Magoh	55
Sap30	55
Gins1	58
Mcts2	56
Zcchc9	56
Gtf2f2	56
Frg1	56
Gstm5	56
Nudt1	57
Ccdc28b	57
Nop16	57
Nanp	57
Mnd1	57
Snapc2	57
Gadd45g	57
Zwint	57
Coq4	57
Cirbp	57
Wbp2	57
Med6	57
Rfc3	57
B9d2	57
Ntmt1	57
Pycr2	57
Asb6	57
Gtpbp6	57
Cideb	57
Msra	57
Psmd7	57
Ak2	57
D10Jhu81e	57
Crip2	57
Dctn2	57
Slc9a3r1	57
Cebpd	57
Ing4	57
Sat2	57
Pycrl	57
Cfl1	57
Gstm3	57
Hoga1	57
Eif2b2	57
Cryl1	57
Amacr	57
Upb1	57
Alyref	57
Coq8b	57
Zc3hc1	57
Sgsm3	57
Tars2	57
Xrcc1	57
Mrpl38	57
Psmc4	57
Eif6	57
Tubg1	57
Coro1b	57
Ddx54	57
Ptges2	57
Gstp3	57
Ndufs2	57
Eml3	57
Grhpr	57
Gamt	57
Cdc37	57
Fpgs	57
Micu1	57
Drg1	57
Uqcrfs1	57
1110012L19Rik	57
Clybl	57
Cbx1	57
Psmd6	57
Alkbh7	57
Htra2	57
Klhdc4	57
Hspbp1	57
Aarsd1	57
Elac2	57
Exoc7	57
Kptn	57
Apip	57
Snrpc	57
Acot13	57
Cope	57
Gstp1	57
Arpc3	57
Dhrs4	57
Hist1h1e	57
Ppia	57
Eci1	57
Psmb5	57
Hebp1	57
Psmb3	57
Ccs	57
Park7	57
Casp6	57
Hook2	57
Tpgs1	57
Flot1	57
Galk1	57
Ndufa9	57
Ndufs8	57
Psma2	57
Bphl	57
Suclg1	57
Gale	57
Idh2	57
Tymp	57
Ppie	57
Grwd1	57
Tradd	57
Capzb	57
Hmgb2	57
Dbnl	57
Eif3g	57
Cyb5r3	57
Echdc2	57
Capns1	57
Rtfdc1	57
BC026585	57
Tpi1	57
Gstm2	57
Prdx2	57
Etfb	57
Isg15	57
Tsfm	57
Fhit	57
Polr2g	57
Nsmce1	57
Ropn1l	57
Ndufaf3	57
Nt5c	57
Atp5g3	57
Mrpl22	57
Gsto1	57
Mtx1	57
Endog	57
Vps28	57
Sin3b	57
Exosc7	57
Psmb2	57
Psmb4	57
Gnmt	57
Psmb6	57
Tma16	60
Mrm2	59
Cdc42ep2	59
Lcmt2	59
Hat1	61
Mtm1	61
Usp14	61
Mcts1	61
Il18	61
Nmd3	61
Sult1d1	61
Asb3	61
Spata5	61
Aasdhppt	61
Hpgd	61
Snrpb2	61
Ublcp1	61
Ifit1	61
Trim23	61
Vamp7	61
Prim1	62
Pdcd10	62
Brcc3	62
Rpf1	62
Gtf2e2	62
Nck1	62
Mrpl1	62
Rmdn1	62
Pdss1	63
Rpf2	63
Tgtp2	64
Vrk2	64
Dph5	65
Slc25a4	65
Tfcp2	66
Tuft1	66
Bbs9	66
Serpina3f	66
Rabgef1	66
Mtfp1	66
Tada1	66
4930430F08Rik	66
Serpina3h	66
Fam133b	66
Nufip1	66
Mrpl19	67
Ptrh2	67
Leng1	67
Sde2	67
Dstn	67
Rbm3	67
Chmp1b	67
Pdcl	67
Cnbp	67
Srsf3	67
Srsf7	67
Rnf113a2	67
Btf3	67
Eif3k	67
Srsf2	67
Cdkn1b	67
Tpm3	67
Bpnt1	67
Hmgb1	67
Ppif	67
Tomm34	67
Akr1e1	67
Serbp1	67
8430408G22Rik	67
Hspb8	67
Pgam1	67
Psat1	80
AA986860	79
Mup11	68
Orm2	69
Apex2	78
6330408A02Rik	77
Scaf4	71
Dgat1	70
Tmem140	70
Tpra1	70
Casp1	72
Ifit3b	72
Bcdin3d	73
Riok1	73
Trmt5	73
Ldhb	74
Gtf2ird2	74
Rdh5	74
Hsd3b5	75
Dhrs7	75
Tmem205	75
C8g	75
Pemt	75
D930015E06Rik	75
Cnppd1	75
Fads2	75
Atp13a2	75
Fads6	75
Lin37	75
Nme7	75
Tm2d3	75
Ankzf1	75
Tmem37	75
Bst2	75
Akr1c13	75
Cst3	75
Ttr	75
Themis2	75
Tmem53	75
Fkbp2	75
Ano10	75
Mvk	75
Spint2	75
Dct	76
Ddx20	76
Sft2d1	76
Tmem208	76
Hamp2	76
Rabac1	76
Ang	76
Apoc3	76
Mup14	89
Recql	88
Esyt1	87
Gm5424	86
Mettl15	85
Mapk15	84
Acot3	84
Ubb	84
Eno1b	84
Oat	84
Krt8	84
Aldh2	84
Ubc	84
Hspa1a	84
Hspa1b	84
Bco2	84
Ik	84
Hnrnph2	84
Bhmt	84
Sfpq	84
Tat	84
Lmnb1	84
Baat	84
Rsrp1	84
Eml2	84
Pgd	84
Alas1	84
Tkfc	84
Cbs	84
Pck1	84
[truncated: 7,269 more rows]
[truncated: 1 more columns]

## Sheet: clusters in figure 3a analsysis
Cluster Number
597
556
533
546
545
560
598
594
575
577
557
588
589
581
75
278
267
280
587
522
525
236
205
403
222
140
229
520
224
399
321
530
317
45
492
400
419
418
52
448
152
430
53
181
406
459
392
417
84
57
154
100
106
456
402
394
207
177
30
180
230
527
39
337
237
138
408
370
457
327
202
67
500
114
428
484
