# Supplementary material for: Transcriptome-wide organization of subcellular microenvironments revealed by ATLAS-Seq
Source: Nucleic Acids Res. 2020 May 18;48(11):5859–72. doi: 10.1093/nar/gkaa334 (PMC7293051; doi:10.1093/nar/gkaa334)
Supplement: gkaa334_Supplemental_Files [file gkaa334_supplemental_files.zip › Table S4.xlsx]

## Sheet: Sheet1
Name	Sequence
Psma1_1	GTGGTCTTTCTTCAAGACCATCCAGGAATGTTACACTCGGACCTCGTCGACATGCATT
Psma1_2	CTGGCATCAGCAGTTAGACCCGCAATTTTACACTCGGACCTCGTCGACATGCATT
Psma1_3	GCATATTCAATTTGATGAATCCTGCCCTGTTACACTCGGACCTCGTCGACATGCATT
Psma1_4	TTTCGAAACATAGCTCCGGCGCAGCGATTACACTCGGACCTCGTCGACATGCATT
Psma1_5	ATGTCCTTGTAACCTTTATCACTTAATGTTCCTTACACTCGGACCTCGTCGACATGCATT
Psma1_6	TGGTTCATCGGCTTTTTCTGCAGGTTCCTTACACTCGGACCTCGTCGACATGCATT
Psma1_7	AGCAGCCTGTGAAGGCTGTGCTTTTCTTTACACTCGGACCTCGTCGACATGCATT
Psma1_8	CATTCTTTGTGGTCAGGTCCTGCTCTGTTACACTCGGACCTCGTCGACATGCATT
Psma1_9	GGGAGTGTTTCTCTTAAGGCACGCAGACCTTACACTCGGACCTCGTCGACATGCATT
Psma1_10	TGTCAACATGGAGAATTTTCTTCTGGTGAGCGTTACACTCGGACCTCGTCGACATGCATT
Psma1_11	AGCTCTGACTGTGCTCTCTTCAGTGCTTACACTCGGACCTCGTCGACATGCATT
Psma1_12	CAGCACTGCGTGCGTTTTTGATTTTAGACCAATTACACTCGGACCTCGTCGACATGCATT
Psma1_13	GTTGCTGAACCTTGCTTAACAGCTTCCATTACACTCGGACCTCGTCGACATGCATT
Psma1_14	AAATACAGATTATTGTCGCCAGTGTATGTCCCTTACACTCGGACCTCGTCGACATGCATT
Psma1_15	AATTCCAAGTCTTTACCAACGATTCCAATGGATTACACTCGGACCTCGTCGACATGCATT
Psma1_16	GTTTAACCAGTTCATCCAAATTGCACTCCATTTACACTCGGACCTCGTCGACATGCATT
Psma1_17	ATTCAGACATATGTCTCTCCAGGTAAGTACGATTACACTCGGACCTCGTCGACATGCATT
Psma1_18	TGATTGAGAACGGGCTCCAATAGACATAGCTTACACTCGGACCTCGTCGACATGCATT
Psma1_19	ATATCATCATAACCAGCAATGAGCAGCCTTACACTCGGACCTCGTCGACATGCATT
Psma1_20	CTCCGGCCATATCGCTGTGTTGGGATTTACACTCGGACCTCGTCGACATGCATT
Psma1_21	TTGCTTCCAATTAGAGACACAAGACGAGACACTTACACTCGGACCTCGTCGACATGCATT
Psma1_22	GAAGTGGTCTGTCAAACACAAATCTGGAATCCTTACACTCGGACCTCGTCGACATGCATT
Psma1_23	GGCTCCAAACAGTGACATCATTGTCATACTTTACACTCGGACCTCGTCGACATGCATT
Psma1_24	ACTTACATCTGGACTGATTTCTAAAACATACCTTACACTCGGACCTCGTCGACATGCATT
Psma1_25	AGCAGATGGACAGGTTTGGAAAATATGAGGGCTTACACTCGGACCTCGTCGACATGCATT
Psma1_26	ACACTCCTGGCGCATAAAGTTGCATAACATTACACTCGGACCTCGTCGACATGCATT
Psma1_27	CTGACCCAGCAGCGGACACAGGAACATTACACTCGGACCTCGTCGACATGCATT
Psma1_28	GCCCCAACTACGGTTCGGTGATCGTCTTACACTCGGACCTCGTCGACATGCATT
Psma1_29	TTATGTATACCCTTTCAAAGAAAATGCACCCCTTACACTCGGACCTCGTCGACATGCATT
psmb1_1	TGGAACTGGAGTTACAGGTGGGTGCTAGGAATTACACTCGGACCTCGTCGACATGCATT
psmb1_2	GTCACGATGCAGATCCTGAGAGCATCTTTACACTCGGACCTCGTCGACATGCATT
psmb1_3	AGTATACACATCCCTCTCGGCTGCAGTTACACTCGGACCTCGTCGACATGCATT
psmb1_4	CTCTCTGGTAAGAGCCCACTGGGTCAATTACACTCGGACCTCGTCGACATGCATT
psmb1_5	AATCCTTCACTCAATCGAGTGTCTGAAGCGTTACACTCGGACCTCGTCGACATGCATT
psmb1_6	ACATACATTTGTATGTGGGTATTTGCATGTGCTTACACTCGGACCTCGTCGACATGCATT
psmb1_7	AACAGTTTCCTCCCTGATGCCCTCTTTTACACTCGGACCTCGTCGACATGCATT
psmb1_8	GTCCAGCGTCAGGGGGACGTGCTCTATTACACTCGGACCTCGTCGACATGCATT
psmb1_9	TTCTGCATATTTTTGAAGCCAACCTGGTTGTTTACACTCGGACCTCGTCGACATGCATT
psmb1_10	CTTGCTGAGCCTCCCGCCTTGAAAGATTACACTCGGACCTCGTCGACATGCATT
psmb1_11	CTGTACACAGCTCCCTTTCCTTCTTCTTACACTCGGACCTCGTCGACATGCATT
psmb1_12	CGTTGTCATGGCCTTGTTATTGGAATGCTTGTTACACTCGGACCTCGTCGACATGCATT
psmb1_13	GCAGCCAATTACTGTCTTGTCTGTCAGTTTTTACACTCGGACCTCGTCGACATGCATT
psmb1_14	AGCATTTGGGGCTATCTCGGGTATGAATTGTTACACTCGGACCTCGTCGACATGCATT
psmb1_15	CCAGCTCTCGTTCCACGTCTCGGTAATTACACTCGGACCTCGTCGACATGCATT
psmb1_16	GTCGAGGCCAGAAGAGGACACTGTAGCCTTACACTCGGACCTCGTCGACATGCATT
psmb1_17	AAACTTAGGTCCTCTGCAAGAGCCATACTTTACACTCGGACCTCGTCGACATGCATT
psmb1_18	TTAAACTGAGAGTTGTCTCTCCGACCCCTTTACACTCGGACCTCGTCGACATGCATT
psmb1_19	GGAAGAAATTCTTCCCAATTTGCCATGCTTAGTTACACTCGGACCTCGTCGACATGCATT
psmb1_20	GACCCGCATGTCAGTCTTTCCGCAGGTTACACTCGGACCTCGTCGACATGCATT
psmb1_21	ATGAAGACATCTTTCACCAGCCTCATGGTTACACTCGGACCTCGTCGACATGCATT
psmb1_22	AACATAGTAAGGGAAGAAGCGCCGTGAGTACATTACACTCGGACCTCGTCGACATGCATT
psmb1_23	ATGGTAGACAGCATTGCAGCAATCGCCTTACACTCGGACCTCGTCGACATGCATT
psmb1_24	TTGTCAAAGTGAGACAATCTCCATGGAAACCATTACACTCGGACCTCGTCGACATGCATT
psmb1_25	AATAAAACAAACTTGTGCCACAGCTCCAATATTTACACTCGGACCTCGTCGACATGCATT
psmb1_26	GATGGAAAAATCTTCTCCAGCAATTGCCAATATTACACTCGGACCTCGTCGACATGCATT
psmb1_27	TACCTCCGTTGAAGGCATAAGGCGAAAACCTTACACTCGGACCTCGTCGACATGCATT
atpb5_1	AGAAGGCTTGTTCTGGGAGATGGTCATATTCATTACACTCGGACCTCGTCGACATGCATT
atpb5_2	TTATCTTCCTCAGAAAGTTCATCCATACCCTTACACTCGGACCTCGTCGACATGCATT
atpb5_3	GATGGCAATGATGTCCTGGAGAGATTTGTAGTTTACACTCGGACCTCGTCGACATGCATT
atpb5_4	TCTGTCCATATACCAACGCTACCTTGGTTACACTCGGACCTCGTCGACATGCATT
atpb5_5	CAGAGTAACCACCATGGGCTTTGGCGACTTACACTCGGACCTCGTCGACATGCATT
atpb5_6	TTTATCCCAGTCACCAGAATCTCCTGCTTACACTCGGACCTCGTCGACATGCATT
atpb5_7	CCAAGCCTTCAGTGCCATCCATAGCATTACACTCGGACCTCGTCGACATGCATT
atpb5_8	ATGGGTGGTAATCCCTCATCGAACTGGATTACACTCGGACCTCGTCGACATGCATT
atpb5_9	CTCTTCTGCCAGCTTATCAGCCTTTGTTACACTCGGACCTCGTCGACATGCATT
atpb5_10	ACGGCTTCTTCAATGGGTCCCACCATTTACACTCGGACCTCGTCGACATGCATT
atpb5_11	TGTATCTTTCTTGCCCGGGACACAGTCATTACACTCGGACCTCGTCGACATGCATT
atpb5_12	CAGGATTTTCTGCACTCCTCGGGCGATTACACTCGGACCTCGTCGACATGCATT
atpb5_13	CCGAGGTGATCGATCCCTTCTTGGTGGTTACACTCGGACCTCGTCGACATGCATT
atpb5_14	GTGATCCTTTCCTGCATTGTGCCCATTTACACTCGGACCTCGTCGACATGCATT
atpb5_15	TCCTGGTCTCTGAAGTATTCAGCAACGGTTTACACTCGGACCTCGTCGACATGCATT
atpb5_16	GCAAATTGTTTGGTTTTGATAGGACCTCTCTCTTACACTCGGACCTCGTCGACATGCATT
atpb5_17	CCCTGAATCCAGTACTTTCTGGCCTCTTACACTCGGACCTCGTCGACATGCATT
atpb5_18	CGCCGCATAGTCTCTGGCAGGATGAATTACACTCGGACCTCGTCGACATGCATT
atpb5_19	CCTGCCTTGCACTTCCAGGGCATTTATTACACTCGGACCTCGTCGACATGCATT
atpb5_20	CTCTGAGCCAGCCTGGGTAAAGCGGATTACACTCGGACCTCGTCGACATGCATT
atpb5_21	GGCGTATGGGGCCAGCAGATCCACAATTACACTCGGACCTCGTCGACATGCATT
atpb5_22	CCGGCGGGAGCAGCTCGCAGTAGAAGTTACACTCGGACCTCGTCGACATGCATT
atpb5_23	TGCTAAAATCTGCTGGAATCCTTTAATGGTCTTTACACTCGGACCTCGTCGACATGCATT
atpb5_24	AAAGGTGGTTGCAGGGGCAGGGTCAGTCTTACACTCGGACCTCGTCGACATGCATT
atpb5_25	GGTGGCTAGGGTGGGCTGGTAGCCTATTACACTCGGACCTCGTCGACATGCATT
atpb5_26	CGGGCTCGAGCGCCAGGTGGTTCGTTTTACACTCGGACCTCGTCGACATGCATT
atpb5_27	TGTTGATTAGCTCCATGATCAGTACTGTCTTTTACACTCGGACCTCGTCGACATGCATT
Fbn1_1	GTCAAAGCATGAGTCATCTGTAGGCTGGTTCTTACACTCGGACCTCGTCGACATGCATT
Fbn1_2	ATAATGTAGCCAGTAATCCTGGCACGGGGTTACACTCGGACCTCGTCGACATGCATT
Fbn1_3	TCTTGGAGGGCTAACATTCTCCAGAGTAGTGTTACACTCGGACCTCGTCGACATGCATT
Fbn1_4	AGAGGGATGCTCTCATGTTGTTCGTAGACACTTACACTCGGACCTCGTCGACATGCATT
Fbn1_5	GGCATTGTCTGAAGGTGAAATGGATAGCTCTGTTACACTCGGACCTCGTCGACATGCATT
Fbn1_6	ATCAGAGATAGGGGCACTTTCCTTGTCATCTTACACTCGGACCTCGTCGACATGCATT
Fbn1_7	GTGTAAACACTGACGTTGTACTCCAGGCCATTACACTCGGACCTCGTCGACATGCATT
Fbn1_8	GGTGCTGTAGTCTGTGAGGTAGACAGGATCAATTACACTCGGACCTCGTCGACATGCATT
Fbn1_9	CTCTAACATGTAGCCACCAGTCTCATGTGTTACACTCGGACCTCGTCGACATGCATT
Fbn1_10	GGCAGCGATTTGCAATGGTACAGCTGATCTTACACTCGGACCTCGTCGACATGCATT
Fbn1_11	TCAAAGCAAGTCTCTTCAGGCTCAGGCTTTTACACTCGGACCTCGTCGACATGCATT
Fbn1_12	TCTCTGTGTATACTGGTTGTAGGTGTGGCCTTACACTCGGACCTCGTCGACATGCATT
Fbn1_13	TAGCACGTTGCTTCATGGGGATCACACTTTTACACTCGGACCTCGTCGACATGCATT
Fbn1_14	CTCCGATCTTGTAGTTGACACCGTTGTCATGTTACACTCGGACCTCGTCGACATGCATT
Fbn1_15	CACTCCTCTCCAATGGCGTAATGGGAAACTTACACTCGGACCTCGTCGACATGCATT
Fbn1_16	GAACTTGGAACTGTAAGGGCTCTTCGTCGGTTTACACTCGGACCTCGTCGACATGCATT
Fbn1_17	GAGAGAGAGCTTCCTGTCCTGTCTTCTTCTTACACTCGGACCTCGTCGACATGCATT
Fbn1_18	TCTTGTAGTCAGTGCCTGGCTGTAAACCTTTACACTCGGACCTCGTCGACATGCATT
Fbn1_19	TAGCTTCTAACATCCGGGCTGATGCTCTTACACTCGGACCTCGTCGACATGCATT
Fbn1_20	TTGATGGTCCTAGGCCATTTTTGGGAGTGGTTTACACTCGGACCTCGTCGACATGCATT
Fbn1_21	TTGTTGATGGTGGCTGTGGACTTGCTTCCTTACACTCGGACCTCGTCGACATGCATT
Fbn1_22	AGTATTCTGTCCCAGGCAGGAGATTTGTTAGGTTACACTCGGACCTCGTCGACATGCATT
Fbn1_23	TCCTCTTCATTCTTCACGGGTGAGTAGCGTTACACTCGGACCTCGTCGACATGCATT
Fbn1_24	CTACTCTGTTGACAATCGGTGCATCTCTCTTACACTCGGACCTCGTCGACATGCATT
Fbn1_25	CATCTCGCAGGACTTGGATGGTGTAAGTGTATTTACACTCGGACCTCGTCGACATGCATT
Fbn1_26	GTCCAGGTGATCACAATTGTGGTCTCTGTCTTACACTCGGACCTCGTCGACATGCATT
Fbn1_27	CATTGACAATGTACTTTCTGCCCGGGAGCTTACACTCGGACCTCGTCGACATGCATT
Fbn1_28	GTGGTGAAGTCGAAGCGTGTCACTTCTCTGTTTACACTCGGACCTCGTCGACATGCATT
Fbn1_29	CCCGTAGAGGTTTTAGGTCTCCATCTGAGAATTTACACTCGGACCTCGTCGACATGCATT
Fbn1_30	AATTACTTGGACAGGTCCAGTTGTGCCTGGTTACACTCGGACCTCGTCGACATGCATT
Fbn1_31	AACTTCTCCCAGGAGTCACCAATCTGGTTTACACTCGGACCTCGTCGACATGCATT
Fbn1_32	CTCTGAATCTTGGCACTGGTCAATGGGGTTTACACTCGGACCTCGTCGACATGCATT
Fbn1_33	AAACTTCTGATCGGCATCGTAGTTCTGGGTGTTACACTCGGACCTCGTCGACATGCATT
Fbn1_34	GTGCACAGCATTTGCTTGTTTCCTTGCGATTACACTCGGACCTCGTCGACATGCATT
Fbn1_35	TCCGGCTGAAGCACTTTGTAGAGCATGTCTTACACTCGGACCTCGTCGACATGCATT
Fbn1_36	CCACTTGTCGCCAATCTTGTAGGACTGACTTACACTCGGACCTCGTCGACATGCATT
Fbn1_37	TTTAGGGCGCTCATAAGTGTCACCCACTTTTACACTCGGACCTCGTCGACATGCATT
Fbn1_38	ATTCTCCCTTTCCATTCCCGAGGCATTTACACTCGGACCTCGTCGACATGCATT
adrm1_1	CCA GTG CTG AAA GCT CAT GGC CAC TAT TAC ACT CGG ACC TCG TCG ACA TGC ATT
adrm1_2	CTG CAT GGC TTT GGC AAA TGC TTC CAC TTA CAC TCG GAC CTC GTC GAC ATG CAT T
adrm1_3	TTT GTT GGC GGC CTC AAC AGC CTC TGT TAC ACT CGG ACC TCG TCG ACA TGC ATT
adrm1_4	GTG TTC TGG ATC TCA TCT GCA GTC TGG TTA CAC TCG GAC CTC GTC GAC ATG CAT T
adrm1_5	AGG ATG GGA GCC ATG ATC TCT GGG GTT TAC ACT CGG ACC TCG TCG ACA TGC ATT
adrm1_6	GCT GCT GTG CTG GTT CCA TTA CCT GAT TAC ACT CGG ACC TCG TCG ACA TGC ATT
adrm1_7	AGA CAC TCG TTG ACT TTC CGG CAG TGC TTA CAC TCG GAC CTC GTC GAC ATG CAT T
adrm1_8	CTC ATC TTG GTC AGT CTT GGG CTC CTT TAC ACT CGG ACC TCG TCG ACA TGC ATT
adrm1_9	GGT CCC AGA GGT CCT GTC TTT CCA ACA TTA CAC TCG GAC CTC GTC GAC ATG CAT T
adrm1_10	AGT GAA TAA GGG AGT CGT CCG TCT GCT GGT TAC ACT CGG ACC TCG TCG ACA TGC ATT
adrm1_11	GTA CAC GAG ACC TTT CCG TTT ATC TGG GGT TTA CAC TCG GAC CTC GTC GAC ATG CAT T
adrm1_12	CCG TAG TTC CTT TTA ATG ACA TTT TTC CTG CCT TAC ACT CGG ACC TCG TCG ACA TGC ATT
adrm1_13	TGA AGT CGT CAT CCT GGC GGT GCT CAT TAC ACT CGG ACC TCG TCG ACA TGC ATT
adrm1_14	CCC TCC TTT GGG TCC GAT TTG GCA TTG TTA CAC TCG GAC CTC GTC GAC ATG CAT T
adrm1_15	CTG GGG TGG CGC GAG CGG AAG AGG TGT TAC ACT CGG ACC TCG TCG ACA TGC ATT
adrm1_16	TCC GGG AGC TGG ATG AAG AGC TGC TGT TAC ACT CGG ACC TCG TCG ACA TGC ATT
adrm1_17	CCG GCT GGT CCG ATG AGC TGC ATA AGT TAC ACT CGG ACC TCG TCG ACA TGC ATT
adrm1_18	TAC GGA ATC ACA CAG CTA CCA ATT CCA ACT TAC ACT CGG ACC TCG TCG ACA TGC ATT
adrm1_19	GGA AGG CCG AAC TGG CAC ATG AGA GGG TTA CAC TCG GAC CTC GTC GAC ATG CAT T
adrm1_20	CTG AGG CCA AGG CCG CAC TGA ACA TAT TAC ACT CGG ACC TCG TCG ACA TGC ATT
adrm1_21	CAG AGA CTC CCC AGA GGG CAG GTA GGT TAC ACT CGG ACC TCG TCG ACA TGC ATT
adrm1_22	GGC TGT GAC TCA TGT TCC CCA ACA GGT TAC ACT CGG ACC TCG TCG ACA TGC ATT
adrm1_23	CTT AAA CTT GAG CAC GTA GAC CCT CCC ATT ACA CTC GGA CCT CGT CGA CAT GCA TT
adrm1_24	AGT CAT CAG GAA AGA TAA TCA AGT CAT CCT CCT TAC ACT CGG ACC TCG TCG ACA TGC ATT
adrm1_25	CTC TCG CCG CGG ATT GAG TTC CGT CAT TAC ACT CGG ACC TCG TCG ACA TGC ATT
adrm1_26	GAA CTC CAC CAA ATA TTT GGT AGA AGA CCC CTT ACA CTC GGA CCT CGT CGA CAT GCA TT
