# Supplementary material for: Transcriptome-wide organization of subcellular microenvironments revealed by ATLAS-Seq
Source: Nucleic Acids Res. 2020 May 18;48(11):5859–72. doi: 10.1093/nar/gkaa334 (PMC7293051; doi:10.1093/nar/gkaa334)
Supplement: gkaa334_Supplemental_Files [file gkaa334_supplemental_files.zip › Table S5.xlsx]

## Sheet: HightolowcorrrankedRPcorrlist
Ganab	0.957161
Alb	0.935644
Tm9sf2	0.90432
Golim4	0.872381
Eif3f	0.868375
Ahsg	0.853405
Cyb5a	0.852014
Ybx1	0.837042
Eif4b	0.832622
Hbb-b1	0.818361
A1cf	0.808411
Ftl1	0.78289
Eif3h	0.772763
Lrp1	0.770796
Myl6b	0.760638
Sec11a	0.748133
Pabpc1	0.745447
Cyp3a41a	0.738177
Cyp3a41a	0.738177
Scamp1	0.687864
Pon1	0.678985
Fga	0.66168
Hyou1	0.659884
Hdlbp	0.657426
Rpl30	0.653194
Abce1	0.634207
Serbp1	0.613015
Gapdhs	0.585181
Abca6	0.57687
Mia3	0.572088
Syncrip	0.571883
Rps9	0.569456
Calr	0.568921
Cyp2f2	0.56764
Npm1	0.561655
Hpx	0.543554
Fmo3	0.541923
Bcap31	0.539639
Bcap31	0.539639
Sec22b	0.529218
Acsl5	0.527227
Acsl5	0.527227
Rps5	0.524166
Serpinc1	0.524124
Ptbp1	0.503398
Tmed2	0.492501
Naca	0.476044
Rdh7	0.471556
Dhrs1	0.459854
Rps6	0.444433
Rpl9	0.407202
Eef2	0.406166
Urah	0.393664
Slc27a5	0.392729
Nucb1	0.377916
Reep6	0.36508
Rps7	0.364602
Cyp4a10	0.343802
Snd1	0.324181
Asgr1	0.32382
Cyb5r3	0.322678
Tor1aip2	0.321343
Canx	0.305196
Rap1b	0.278743
Hspa5	0.26162
Hspa5	0.26162
Lman1	0.257534
Eif2s2	0.233491
Ces3b	0.230925
Pgrmc1	0.224582
Pgrmc1	0.224582
Picalm	0.216446
Hsp90b1	0.198693
Aldh3a2	0.197993
Comt	0.197969
Lman2	0.189168
Ptms	0.184338
Dap	0.178939
G3bp2	0.177207
Iigp1	0.176348
Prkcsh	0.176098
Fcgrt	0.17366
Rpl38	0.170224
Cyp2c70	0.169392
Ces3a	0.153977
Ces3a	0.153977
Ces3a	0.153977
Khsrp	0.152851
Acaa1a	0.15233
Hspa8	0.149426
Hspa8	0.149426
Cyp2e1	0.142527
Mettl7b	0.107915
Gc	0.106663
Fmo5	0.103562
M6pr	0.0995774
G3bp1	0.0937991
Hist1h1e	0.0918008
Hist1h1e	0.0918008
Hist1h1e	0.0918008
Caprin1	0.0904506
Cyp3a11	0.0851211
Cyp3a11	0.0851211
Rpl37a	0.0792713
Tfr2	0.0772059
Ugt2a3	0.0763584
Eif4e	0.0342758
Atp2a2	0.0295886
Atp2a2	0.0295886
Eif2s3x	0.0267315
Hsd17b6	0.0128621
Hsd17b6	0.0128621
Apoe	0.0104478
Rpl34	0.00550577
Farsa	0.00412256
Rpl8	-0.01365
Pcbp1	-0.0187425
Fgb	-0.0194633
Ephx1	-0.0302653
Rpsa	-0.0312001
Hist1h4a	-0.043644
Ces2a	-0.0505331
Mgst1	-0.0557313
Hsd17b4	-0.0716503
Hsd17b2	-0.0803019
Atl2	-0.0903469
Rab11b	-0.0944016
Fmo1	-0.114302
Eef1a1	-0.117034
Eef1a1	-0.117034
Vapa	-0.126793
Mttp	-0.133876
Eef1d	-0.145403
Ywhab	-0.152513
Rps27a	-0.168104
Eif3a	-0.17335
Rab14	-0.175223
Rplp1	-0.178569
Apoa4	-0.186217
Rps4x	-0.187352
Sec24a	-0.188044
Apoa1	-0.192797
Gstz1	-0.19807
Aldob	-0.199031
Aldob	-0.199031
Cyp2j5	-0.206818
Arg1	-0.207229
Cdc42	-0.209367
Ddx1	-0.216277
Ehhadh	-0.217825
Hist2h2ac	-0.230108
Hist2h2ac	-0.230108
Hist2h2ac	-0.230108
Rps26	-0.234548
Asgr2	-0.237102
Rpl7a	-0.242447
Rpl7a	-0.242447
Rab5c	-0.242477
Bhmt	-0.250966
Bhmt	-0.250966
Hnrnpa2b1	-0.266584
Prdx1	-0.27157
Prdx1	-0.27157
Ap2a2	-0.282491
Rpl11	-0.298876
P4hb	-0.303008
Tecr	-0.310911
Rpn1	-0.31575
Eif3d	-0.316942
Rrbp1	-0.3184
Rps12	-0.324036
Rps14	-0.331877
Ebpl	-0.336977
Gsta3	-0.337682
Glul	-0.34035
Gsta2	-0.34431
Por	-0.345722
Cyp2c40	-0.364479
Acsl1	-0.383989
Abhd14b	-0.384995
Ywhaz	-0.386689
Hsd17b11	-0.395119
Sod1	-0.402217
Gulo	-0.410231
Rpl18	-0.412433
Sord	-0.417231
Farsb	-0.418941
Pzp	-0.420267
Mthfd1l	-0.423711
Ces1c	-0.427125
Ces1c	-0.427125
Uba52	-0.433402
Ces1d	-0.435931
Rdx	-0.43879
Pa2g4	-0.440575
Aadac	-0.440863
Adrm1	-0.45708
Acox1	-0.459198
Sult3a1	-0.46507
Rps25	-0.466287
Nudt7	-0.469409
Anxa4	-0.469895
Rpl35a	-0.470226
Rpl35	-0.489003
Rps28	-0.49307
Ces2e	-0.49646
Ugt1a9	-0.497936
Gsta1	-0.499013
Gsta1	-0.499013
Hist1h2bb	-0.50409
Hist1h2bb	-0.50409
Hist1h2bb	-0.50409
Hist1h2bb	-0.50409
Rplp2	-0.505132
Cyp2d26	-0.506559
Fau	-0.511008
Rps15	-0.513055
Rpl37	-0.513659
Rps10	-0.514904
Rps10	-0.514904
Mup3	-0.515057
Ywhag	-0.522856
Cyp2c37	-0.525723
Cyp2c37	-0.525723
Cyp2c37	-0.525723
Fah	-0.534207
Ldha	-0.537743
Tkt	-0.541643
Eif3l	-0.542034
Rps8	-0.543065
H3f3a	-0.543177
Rps20	-0.549392
Eif4g1	-0.549683
Ass1	-0.557096
Rpl27	-0.561462
Hsp90ab1	-0.561617
Hsp90ab1	-0.561617
Rpl27a	-0.564023
Aldh9a1	-0.564215
Rpl32	-0.567092
Rps18	-0.567944
Pcbp2	-0.569404
Pcbp2	-0.569404
Pcbp2	-0.569404
Cyp2d10	-0.572311
Cyp2d10	-0.572311
Ddrgk1	-0.578676
Rps13	-0.579298
Rps21	-0.580681
Rps23	-0.584345
Rps23	-0.584345
Mug1	-0.58708
Mug1	-0.58708
Hsd11b1	-0.588575
Hnrnpf	-0.58938
Napa	-0.590284
Rpl18a	-0.594457
Cltc	-0.594483
Rpl31	-0.596346
Rps17	-0.599314
Rps17	-0.599314
Eif3g	-0.604815
Rps16	-0.604934
Prrc1	-0.611848
Agpat3	-0.611854
Cyp2c54	-0.62145
Cyp2c54	-0.62145
Rpl15	-0.628703
Prdx5	-0.630765
Mat1a	-0.631686
Mat1a	-0.631686
Hnrnpk	-0.633444
Tmem205	-0.634029
Jagn1	-0.63506
Gpd1	-0.637575
Pigr	-0.637698
Cryz	-0.64224
Vps35	-0.644567
Hgd	-0.645483
Mthfd1	-0.646357
Rpl23	-0.646518
Ywhah	-0.647462
Aspdh	-0.647703
Hmgn5	-0.654333
Psmc5	-0.656343
Mup17	-0.661236
Kng1	-0.663267
Cct2	-0.664316
Rpl19	-0.664738
Rps11	-0.667621
Psma3	-0.668507
Cct4	-0.66962
Rpl29	-0.671054
Fkbp3	-0.672173
Mvp	-0.672186
Nme2	-0.672278
Rps15a	-0.67306
Rps3	-0.675215
Gapdh	-0.677203
Upf1	-0.682434
Ppid	-0.683086
Rpl14	-0.683265
Rpl26	-0.68368
Bhmt2	-0.689078
Cps1	-0.691615
Rpl10a	-0.691939
Pdia6	-0.692304
Snx2	-0.695584
Psmc2	-0.699809
Rpl13	-0.699976
Hacl1	-0.700432
Me1	-0.700445
C3	-0.701714
Rps19	-0.703918
Rpl13a	-0.704237
Rpl6	-0.710498
Rpl24	-0.71238
Rpl28	-0.713492
Aco1	-0.714498
Erp44	-0.718402
Gstm5	-0.720247
Rpl7	-0.721345
Rpl23a	-0.725675
Rps24	-0.726061
Rpl12	-0.727262
Cyp2c39	-0.729918
Cyp2c39	-0.729918
Rpl4	-0.731084
Eif2s1	-0.731753
Idh1	-0.736149
Gstm1	-0.737201
Gstm1	-0.737201
Gstm1	-0.737201
Gstm1	-0.737201
Ppia	-0.738808
Aldh1a7	-0.739824
Ap1b1	-0.740172
Rpl36	-0.740482
Rpl22	-0.741215
Scfd1	-0.743135
Ugt1a1	-0.745332
Scp2	-0.75783
Fabp1	-0.771031
Rpl36a	-0.772586
Rplp0	-0.776097
Cyp2a5	-0.778214
Pgk1	-0.783105
C4b	-0.783255
Psma1	-0.790163
Eif3c	-0.793802
Hpd	-0.79724
Prdx2	-0.797398
Prdx6	-0.799336
Rpl17	-0.802899
Rpl3	-0.803883
Pdia3	-0.815004
Cat	-0.817313
Pbld1	-0.818071
Ftcd	-0.821238
Adh1	-0.821741
Rpl21	-0.823432
Tkfc	-0.82969
Eno1	-0.831929
Eno1	-0.831929
Asl	-0.836955
Sec23a	-0.841734
Cyp2c29	-0.845194
Cyp2c29	-0.845194
Cyp2c29	-0.845194
Cyp2c29	-0.845194
Hspa1a	-0.847315
Park7	-0.847818
Actb	-0.847974
Rpl5	-0.849478
Amdhd1	-0.849927
Sec14l2	-0.85421
Trap1	-0.854806
Tpi1	-0.855656
Vcp	-0.855793
Acat2	-0.856285
Acaa1b	-0.857741
Mdh1	-0.857952
Pdia4	-0.860982
Cyp1a2	-0.866523
Slc27a2	-0.867071
Aldh1l1	-0.867922
Hsp90aa1	-0.87057
Khk	-0.871523
Psmd13	-0.875435
Gnmt	-0.877633
Lap3	-0.88295
Cyp2a12	-0.885359
Cyp2c38	-0.886963
Apoa2	-0.89122
Myh9	-0.893803
Myh9	-0.893803
Psma5	-0.917561
Rps2	-0.925421
Akr1c6	-0.927939
Ephx2	-0.93283
Cct8	-0.944291
Fasn	-0.955696
Eif3b	-0.980981
Psmd2	-0.982329

## Sheet: Rankedcorrelated_goresults
GO Term	Description	P-value	FDR q-value	Enrichment	N	B	n	b	Genes
GO:0031224	intrinsic component of membrane	3.83e-09	2.12e-06	1.81	357	59	164	49	[Ebpl - emopamil binding protein-like, Hsd17b2 - hydroxysteroid (17-beta) dehydrogenase 2, Rab14 - rab14, member ras oncogene family, Canx - calnexin, Cyp2e1 - cytochrome p450, family 2, subfamily e, polypeptide 1, Lman1 - lectin, mannose-binding, 1, Abca6 - atp-binding cassette, sub-family a (abc1), member 6, Vapa - vesicle-associated membrane protein, associated protein a, Hspa5 - heat shock pr…
GO:0016021	integral component of membrane	1.5e-07	4.16e-05	1.77	357	54	164	44	[Bcap31 - b cell receptor associated protein 31, Atp2a2 - atpase, ca++ transporting, cardiac muscle, slow twitch 2, Ebpl - emopamil binding protein-like, Sec22b - sec22 vesicle trafficking protein homolog b (s. cerevisiae), Hsd17b2 - hydroxysteroid (17-beta) dehydrogenase 2, Mia3 - melanoma inhibitory activity 3, Canx - calnexin, Slc27a5 - solute carrier family 27 (fatty acid transporter), member…
GO:0044425	membrane part	8.41e-06	0.00155	1.47	357	104	159	68	[Calr - calreticulin, Ebpl - emopamil binding protein-like, Hsd17b2 - hydroxysteroid (17-beta) dehydrogenase 2, Rab14 - rab14, member ras oncogene family, Cyp4a10 - cytochrome p450, family 4, subfamily a, polypeptide 10, Hspa8 - heat shock protein 8, Cyp3a11 - cytochrome p450, family 3, subfamily a, polypeptide 11, Canx - calnexin, Nucb1 - nucleobindin 1, Cyp2e1 - cytochrome p450, family 2, subfa…
GO:0031982	vesicle	0.000132	0.0182	1.76	357	45	144	32	[Bcap31 - b cell receptor associated protein 31, Calr - calreticulin, Sec22b - sec22 vesicle trafficking protein homolog b (s. cerevisiae), Rab14 - rab14, member ras oncogene family, Hspa8 - heat shock protein 8, Hnrnpa2b1 - heterogeneous nuclear ribonucleoprotein a2/b1, Nucb1 - nucleobindin 1, Lman1 - lectin, mannose-binding, 1, Rab11b - rab11b, member ras oncogene family, Apoe - apolipoprotein …
GO:0097708	intracellular vesicle	0.000727	0.0805	1.76	357	38	144	27	[Bcap31 - b cell receptor associated protein 31, Calr - calreticulin, Sec22b - sec22 vesicle trafficking protein homolog b (s. cerevisiae), Rab14 - rab14, member ras oncogene family, Hspa8 - heat shock protein 8, Nucb1 - nucleobindin 1, Rab11b - rab11b, member ras oncogene family, Lman1 - lectin, mannose-binding, 1, Apoe - apolipoprotein e, Hsd17b6 - hydroxysteroid (17-beta) dehydrogenase 6, Tm9s…
GO:0031410	cytoplasmic vesicle	0.000727	0.067	1.76	357	38	144	27	[Bcap31 - b cell receptor associated protein 31, Calr - calreticulin, Sec22b - sec22 vesicle trafficking protein homolog b (s. cerevisiae), Rab14 - rab14, member ras oncogene family, Hspa8 - heat shock protein 8, Nucb1 - nucleobindin 1, Lman1 - lectin, mannose-binding, 1, Rab11b - rab11b, member ras oncogene family, Apoe - apolipoprotein e, Hsd17b6 - hydroxysteroid (17-beta) dehydrogenase 6, Tm9s…

## Sheet: Rankedanticorrelated_goresults
GO Term	Description	P-value	FDR q-value	Enrichment	N	B	n	b	Genes
GO:0005737	cytoplasm	0.000219	0.121	1.43	357	193	70	54	[Fasn - fatty acid synthase, Rplp0 - ribosomal protein, large, p0, Pbld1 - phenazine biosynthesis-like protein domain containing 1, Acat2 - acetyl-coenzyme a acetyltransferase 2, Eno1 - enolase 1, alpha non-neuron, Ppia - peptidylprolyl isomerase a, Vcp - valosin containing protein, Gnmt - glycine n-methyltransferase, Scfd1 - sec1 family domain containing 1, Hsp90aa1 - heat shock protein 90, alph…
GO:0044445	cytosolic part	0.000581	0.161	1.39	357	83	179	58	[Rplp0 - ribosomal protein, large, p0, Fau - finkel-biskis-reilly murine sarcoma virus (fbr-musv) ubiquitously expressed (fox derived), Rps2 - ribosomal protein s2, Eno1 - enolase 1, alpha non-neuron, Rpl37 - ribosomal protein l37, Rpl23a - ribosomal protein l23a, Rpl14 - ribosomal protein l14, Rpl31 - ribosomal protein l31, Rps10 - ribosomal protein s10, Cct8 - chaperonin containing tcp1, subuni…
