# Supplementary material for: Transcriptome-wide organization of subcellular microenvironments revealed by ATLAS-Seq
Source: Nucleic Acids Res. 2020 May 18;48(11):5859–72. doi: 10.1093/nar/gkaa334 (PMC7293051; doi:10.1093/nar/gkaa334)
Supplement: gkaa334_Supplemental_Files [file gkaa334_supplemental_files.zip › Table S6.xlsx]

## Sheet: gradient2_AFE_psitable
#Event	3_2	4_2	5_2	6_2	7_2	8_2	9_2	10_2	11_2	12_2	13_2	14_2	15_2	16_2	17_2	18_2	19_2	20_2	21_2	22_2	23_2	24_2	Gene	Symb	Desc
Plekhg2	0.13,0.48,0.13,0.26	0.17,0.50,0.09,0.24	0.12,0.36,0.10,0.42	0.09,0.69,0.06,0.16	0.09,0.47,0.08,0.37	0.05,0.73,0.03,0.19	0.10,0.20,0.38,0.32	0.07,0.68,0.05,0.20	0.08,0.36,0.08,0.48	0.07,0.35,0.05,0.53	0.05,0.52,0.03,0.39	0.07,0.55,0.06,0.32	0.07,0.39,0.05,0.49	0.05,0.67,0.04,0.23	0.25,0.27,0.14,0.35	0.17,0.34,0.14,0.35	0.18,0.40,0.14,0.28	0.13,0.28,0.09,0.51	0.10,0.43,0.08,0.39	0.11,0.33,0.07,0.48	0.06,0.65,0.04,0.25	0.11,0.36,0.05,0.48	Plekhg2	Plekhg2	Mus musculus pleckstrin homology domain containing, family G (with RhoGef domain) member 2 (Plekhg2), transcript variant 2, mRNA.
Plekhg3	0.49,0.01,0.35,0.15	0.81,0.01,0.12,0.06	0.70,0.00,0.20,0.10	0.77,0.00,0.06,0.17	0.83,0.00,0.10,0.07	0.77,0.00,0.17,0.07	0.80,0.00,0.13,0.07	0.82,0.00,0.08,0.09	0.75,0.00,0.17,0.08	0.76,0.00,0.14,0.10	0.65,0.00,0.21,0.14	0.70,0.00,0.15,0.15	0.66,0.00,0.20,0.13	0.75,0.00,0.13,0.13	0.59,0.00,0.18,0.24	0.57,0.00,0.26,0.17	0.62,0.00,0.22,0.16	0.79,0.00,0.07,0.13	0.67,0.00,0.14,0.18	0.70,0.00,0.17,0.12	0.67,0.00,0.17,0.16	0.59,0.00,0.21,0.20	Plekhg3	Plekhg3	Mus musculus pleckstrin homology domain containing, family G (with RhoGef domain) member 3 (Plekhg3), mRNA.
Pcx	n/a	n/a	n/a	0.18	0.17	0.33	0.29	0.16	0.19	0.29	0.1	0.09	0.1	0.09	0.03	0.09	0.13	0.13	0.05	0.3	0.5	0.08	Pcx	Pcx	Mus musculus pyruvate carboxylase (Pcx), transcript variant 1, mRNA.
Plekhg1	0.34,0.30,0.36	0.33,0.30,0.38	n/a	0.27,0.35,0.38	n/a	0.27,0.15,0.58	0.47,0.28,0.25	n/a	n/a	n/a	0.24,0.21,0.55	0.39,0.28,0.33	n/a	n/a	n/a	n/a	n/a	n/a	n/a	n/a	n/a	n/a	Plekhg1	Plekhg1	Mus musculus pleckstrin homology domain containing, family G (with RhoGef domain) member 1 (Plekhg1), transcript variant 1, mRNA.
Sdsl	0.46	0.65	0.47	n/a	0.44	0.41	0.46	0.38	0.63	0.52	0.42	0.42	0.5	0.44	0.56	0.44	0.53	0.63	n/a	0.51	0.47	0.56	Sdsl	Sdsl	Mus musculus serine dehydratase-like (Sdsl), mRNA.
Plekhg5	0.48	0.43	0.6	0.57	0.45	0.45	0.43	0.52	0.42	0.42	0.48	0.6	0.42	0.33	0.51	0.44	0.43	0.59	0.6	0.45	0.53	0.46	Plekhg5	Plekhg5	Mus musculus pleckstrin homology domain containing, family G (with RhoGef domain) member 5 (Plekhg5), transcript variant 2, non-coding RNA.
Atp13a1	0.65	0.55	0.46	0.57	0.54	0.6	0.57	0.64	0.64	0.61	0.6	0.66	0.5	0.62	0.58	0.58	0.51	0.68	0.63	0.47	0.6	0.62	Atp13a1	Atp13a1	Mus musculus ATPase type 13A1 (Atp13a1), mRNA.
Ssfa2	0.97	0.91	0.98	0.98	0.98	0.98	0.98	0.98	0.95	0.94	0.97	0.97	n/a	0.96	0.88	0.91	0.95	0.72	0.93	0.97	0.94	0.96	Ssfa2	Ssfa2	Mus musculus sperm specific antigen 2 (Ssfa2), mRNA.
Invs	0.43,0.47,0.10	0.38,0.53,0.09	0.20,0.54,0.26	0.17,0.67,0.16	0.24,0.66,0.11	0.38,0.50,0.12	0.42,0.46,0.12	0.35,0.60,0.05	0.28,0.69,0.03	0.25,0.73,0.02	0.20,0.76,0.03	0.15,0.82,0.02	0.11,0.86,0.03	0.14,0.84,0.02	0.13,0.86,0.01	0.15,0.84,0.02	0.11,0.86,0.03	0.08,0.90,0.02	0.03,0.95,0.02	0.05,0.93,0.02	0.04,0.94,0.02	0.06,0.92,0.03	Invs	Invs	Mus musculus inversin (Invs), transcript variant 2, mRNA.
Ube2d3	0.28,0.01,0.08,0.51,0.11	0.32,0.02,0.11,0.44,0.12	0.24,0.02,0.19,0.39,0.15	0.28,0.02,0.17,0.39,0.14	0.25,0.01,0.15,0.41,0.18	0.32,0.01,0.16,0.28,0.23	0.37,0.01,0.12,0.28,0.22	0.34,0.02,0.13,0.31,0.21	0.33,0.01,0.09,0.38,0.18	0.37,0.02,0.13,0.23,0.26	0.36,0.02,0.14,0.25,0.23	0.28,0.02,0.14,0.28,0.28	0.36,0.02,0.15,0.09,0.37	0.37,0.03,0.16,0.16,0.28	0.35,0.01,0.14,0.16,0.34	0.34,0.04,0.14,0.10,0.38	0.33,0.03,0.16,0.14,0.35	0.34,0.02,0.14,0.22,0.28	0.42,0.02,0.17,0.04,0.33	0.35,0.05,0.14,0.13,0.33	0.30,0.03,0.20,0.24,0.23	0.30,0.02,0.19,0.21,0.28	Ube2d3	Ube2d3	Mus musculus ubiquitin-conjugating enzyme E2D 3 (Ube2d3), mRNA.
2019-09-07	0.37,0.41,0.22	0.19,0.58,0.24	0.13,0.67,0.20	0.17,0.60,0.23	0.22,0.54,0.24	0.09,0.76,0.15	0.07,0.83,0.10	0.11,0.76,0.13	0.06,0.84,0.10	0.06,0.84,0.09	0.12,0.76,0.12	0.06,0.80,0.14	0.07,0.77,0.15	0.07,0.82,0.12	0.06,0.81,0.13	0.06,0.81,0.13	0.06,0.82,0.12	0.04,0.87,0.10	0.08,0.79,0.12	0.06,0.82,0.11	0.11,0.70,0.19	0.05,0.84,0.11	2019-09-07	2019-09-07	Mus musculus septin 7 (Sept7), transcript variant 1, mRNA.
Blcap	0.42	0.42	0.5	0.59	0.45	0.47	0.52	0.25	0.22	0.54	0.43	0.32	n/a	0.45	0.38	n/a	0.42	0.32	0.42	0.46	0.39	0.28	Blcap	Blcap	Mus musculus bladder cancer associated protein (Blcap), mRNA.
Nmt2	n/a	n/a	n/a	0.68	0.8	0.81	0.89	0.86	0.88	0.84	0.83	0.84	0.7	0.81	0.75	0.71	0.65	0.69	0.78	0.76	0.73	0.78	Nmt2	Nmt2	Mus musculus N-myristoyltransferase 2 (Nmt2), transcript variant 1, mRNA.
Tspan4	0.66	0.68	n/a	0.81	0.83	0.84	0.79	0.91	0.67	0.85	0.77	0.71	0.83	0.84	0.78	0.64	0.8	0.87	0.76	0.72	0.33	0.82	Tspan4	Tspan4	Mus musculus tetraspanin 4 (Tspan4), transcript variant 1, mRNA.
Cacnb2	n/a	0.20,0.18,0.20,0.14,0.29	n/a	n/a	n/a	0.22,0.18,0.21,0.15,0.25	n/a	n/a	0.13,0.23,0.15,0.17,0.32	n/a	n/a	n/a	n/a	n/a	n/a	n/a	n/a	n/a	n/a	n/a	n/a	n/a	Cacnb2	Cacnb2	Mus musculus calcium channel, voltage-dependent, beta 2 subunit (Cacnb2), transcript variant 1, mRNA.
4931406P16Rik	0.03,0.72,0.24	0.04,0.75,0.21	0.11,0.55,0.34	0.03,0.67,0.30	0.03,0.51,0.46	0.03,0.58,0.39	0.03,0.54,0.44	0.02,0.54,0.44	0.03,0.55,0.42	0.02,0.63,0.34	0.10,0.26,0.64	0.03,0.48,0.49	0.07,0.07,0.87	0.14,0.50,0.36	0.07,0.51,0.42	0.05,0.46,0.49	0.09,0.51,0.40	0.06,0.64,0.30	0.07,0.37,0.56	0.06,0.34,0.61	0.22,0.27,0.51	0.21,0.23,0.56	4931406P16Rik	4931406P16Rik	Mus musculus RIKEN cDNA 4931406P16 gene (4931406P16Rik), mRNA.
Tspan9	n/a	n/a	0.35,0.40,0.25	0.39,0.34,0.28	0.49,0.22,0.28	0.55,0.16,0.28	0.44,0.35,0.21	0.34,0.34,0.32	0.45,0.32,0.24	0.43,0.26,0.31	0.49,0.27,0.23	0.43,0.34,0.24	n/a	0.50,0.28,0.22	n/a	0.48,0.24,0.28	n/a	0.44,0.26,0.30	0.40,0.32,0.28	0.70,0.13,0.17	0.46,0.27,0.27	0.35,0.29,0.36	Tspan9	Tspan9	Mus musculus tetraspanin 9 (Tspan9), mRNA.
Shank2	0.25,0.24,0.51	0.09,0.07,0.83	0.12,0.09,0.80	0.09,0.07,0.84	0.06,0.03,0.91	0.03,0.02,0.95	0.02,0.04,0.94	0.09,0.07,0.84	0.02,0.01,0.96	0.03,0.02,0.95	0.06,0.04,0.90	0.03,0.02,0.95	0.04,0.03,0.94	0.05,0.03,0.92	0.03,0.03,0.94	n/a	0.06,0.04,0.90	0.18,0.08,0.74	0.06,0.05,0.89	0.07,0.55,0.38	0.05,0.03,0.93	0.04,0.02,0.94	Shank2	Shank2	Mus musculus SH3/ankyrin domain gene 2 (Shank2), transcript variant 2, mRNA.
Ppcs	n/a	n/a	n/a	n/a	n/a	n/a	0.54	0.48	n/a	n/a	n/a	n/a	0.5	n/a	n/a	n/a	n/a	n/a	0.42	n/a	n/a	n/a	Ppcs	Ppcs	Mus musculus phosphopantothenoylcysteine synthetase (Ppcs), mRNA.
Sos2	0.48	0.45	0.1	0.45	0.5	0.3	0.44	0.38	0.57	0.59	0.47	0.5	0.26	0.63	0.53	0.64	0.69	0.63	0.65	0.27	0.17	0.08	Sos2	Sos2	Mus musculus son of sevenless homolog 2 (Drosophila) (Sos2), mRNA.
Mier1	0.02,0.12,0.01,0.25,0.11,0.49	0.03,0.11,0.03,0.25,0.12,0.45	0.03,0.12,0.04,0.23,0.46,0.13	0.02,0.14,0.02,0.13,0.22,0.47	0.01,0.10,0.01,0.29,0.10,0.49	0.01,0.07,0.01,0.35,0.20,0.38	0.01,0.08,0.01,0.27,0.14,0.49	0.01,0.12,0.02,0.54,0.14,0.18	0.01,0.11,0.01,0.42,0.11,0.34	0.01,0.10,0.02,0.37,0.13,0.36	0.02,0.11,0.02,0.34,0.19,0.32	0.05,0.19,0.06,0.16,0.14,0.41	0.02,0.12,0.02,0.27,0.44,0.12	0.04,0.14,0.04,0.14,0.20,0.43	0.07,0.18,0.04,0.23,0.14,0.34	0.02,0.12,0.02,0.38,0.14,0.32	0.07,0.13,0.06,0.30,0.29,0.15	0.06,0.15,0.08,0.26,0.19,0.25	0.11,0.16,0.11,0.21,0.23,0.19	0.02,0.09,0.02,0.59,0.16,0.12	n/a	0.05,0.17,0.05,0.19,0.15,0.38	Mier1	Mier1	Mus musculus MEIR1 treanscription regulator (Mier1), transcript variant 1, mRNA.
Pkd1	0.41	0.16	0.75	0.35	0.15	0.45	0.4	0.29	0.38	0.18	0.19	0.19	0.44	0.12	0.53	0.1	0.24	0.19	0.22	0.39	0.1	0.37	Pkd1	Pkd1	Mus musculus polycystic kidney disease 1 homolog (Pkd1), mRNA.
Syt3	n/a	n/a	n/a	n/a	n/a	n/a	n/a	n/a	0.42	n/a	n/a	n/a	n/a	n/a	n/a	n/a	n/a	0.48	n/a	n/a	n/a	n/a	Syt3	Syt3	Mus musculus synaptotagmin III (Syt3), transcript variant 2, mRNA.
Nhlrc3	0.58	n/a	0.56	0.65	0.17	0.71	0.34	0.36	0.65	0.74	0.51	n/a	0.68	0.56	0.23	0.68	0.44	0.54	0.56	n/a	0.4	0.69	Nhlrc3	Nhlrc3	Mus musculus NHL repeat containing 3 (Nhlrc3), mRNA.
Nap1l4	n/a	n/a	0.72	0.45	n/a	n/a	0.65	0.69	0.59	0.47	0.66	n/a	n/a	0.63	0.53	0.85	0.47	n/a	0.68	0.31	0.5	n/a	Nap1l4	Nap1l4	Mus musculus nucleosome assembly protein 1-like 4 (Nap1l4), transcript variant 3, mRNA.
Wrn	0.68,0.03,0.12,0.14,0.04	0.59,0.02,0.14,0.08,0.17	0.38,0.03,0.12,0.38,0.09	0.56,0.06,0.14,0.14,0.10	0.43,0.02,0.15,0.24,0.16	0.67,0.01,0.07,0.20,0.05	0.48,0.02,0.10,0.36,0.04	0.67,0.02,0.05,0.24,0.03	0.40,0.01,0.04,0.51,0.03	0.63,0.05,0.12,0.15,0.05	0.76,0.01,0.08,0.12,0.03	0.66,0.01,0.07,0.24,0.03	0.66,0.03,0.12,0.15,0.04	0.79,0.02,0.08,0.07,0.04	0.71,0.02,0.12,0.11,0.04	0.77,0.02,0.11,0.08,0.03	0.67,0.04,0.12,0.10,0.06	0.71,0.03,0.11,0.11,0.04	0.66,0.02,0.10,0.16,0.05	0.67,0.04,0.13,0.11,0.04	0.44,0.01,0.08,0.44,0.03	0.58,0.02,0.15,0.19,0.06	Wrn	Wrn	Mus musculus Werner syndrome homolog (human) (Wrn), transcript variant 1, mRNA.
Stradb	0.99	0.94	0.99	0.99	0.99	0.99	0.99	0.99	0.99	0.98	0.99	0.99	0.98	0.99	0.99	0.98	0.98	0.99	0.97	0.97	0.98	0.98	Stradb	Stradb	Mus musculus STE20-related kinase adaptor beta (Stradb), mRNA.
Hccs	n/a	n/a	n/a	n/a	0.33	0.32	0.51	0.35	0.66	0.43	0.45	0.57	0.56	0.5	0.38	0.25	0.47	0.4	0.43	0.4	0.57	0.36	Hccs	Hccs	Mus musculus holocytochrome c synthetase (Hccs), mRNA.
Tom1	n/a	n/a	0.54	0.59	0.59	0.42	0.42	0.54	0.52	0.36	0.58	0.42	0.38	0.46	0.52	0.4	0.42	0.52	0.45	0.45	n/a	0.5	Tom1	Tom1	Mus musculus target of myb1 trafficking protein (Tom1), transcript variant 2, mRNA.
Hmha1	0.19,0.14,0.24,0.25,0.18	0.18,0.14,0.19,0.34,0.16	0.19,0.20,0.21,0.14,0.27	0.27,0.13,0.22,0.10,0.27	0.20,0.17,0.25,0.12,0.26	0.24,0.11,0.19,0.28,0.18	0.29,0.12,0.21,0.13,0.24	0.22,0.11,0.23,0.29,0.15	0.19,0.22,0.20,0.27,0.12	0.12,0.13,0.23,0.32,0.20	0.23,0.09,0.24,0.35,0.10	0.19,0.13,0.19,0.20,0.29	0.15,0.08,0.26,0.21,0.29	0.24,0.12,0.29,0.11,0.24	0.25,0.05,0.19,0.39,0.12	0.21,0.10,0.19,0.23,0.27	0.29,0.08,0.28,0.13,0.23	0.27,0.11,0.18,0.18,0.26	0.29,0.06,0.29,0.05,0.31	0.19,0.13,0.24,0.24,0.19	0.20,0.06,0.25,0.18,0.31	0.21,0.13,0.27,0.26,0.13	Hmha1	Hmha1	Mus musculus histocompatibility (minor) HA-1 (Hmha1), transcript variant 1, mRNA.
Unc50	0.48	0.61	0.33	0.58	0.8	0.61	0.6	0.35	0.72	0.58	0.66	0.57	0.63	0.52	0.33	0.47	0.55	0.6	0.46	0.79	0.34	0.73	Unc50	Unc50	Mus musculus unc-50 homolog (C. elegans) (Unc50), mRNA.
Cnppd1	0.64,0.15,0.08,0.14	0.20,0.37,0.10,0.34	0.19,0.24,0.04,0.54	0.23,0.13,0.03,0.61	0.23,0.30,0.05,0.42	0.33,0.44,0.03,0.20	0.39,0.15,0.03,0.44	0.27,0.30,0.02,0.41	0.28,0.32,0.03,0.37	0.32,0.35,0.06,0.27	0.39,0.21,0.03,0.37	0.05,0.33,0.02,0.61	0.28,0.24,0.09,0.39	0.47,0.35,0.03,0.16	0.35,0.31,0.05,0.29	0.25,0.31,0.05,0.39	0.53,0.19,0.04,0.24	0.17,0.22,0.03,0.58	0.06,0.34,0.03,0.57	0.28,0.23,0.05,0.44	0.16,0.10,0.03,0.71	0.04,0.26,0.02,0.69	Cnppd1	Cnppd1	Mus musculus cyclin Pas1/PHO80 domain containing 1 (Cnppd1), mRNA.
Bcl3	0.48	0.48	0.62	0.35	0.5	0.46	0.49	0.55	0.57	0.36	0.52	0.68	0.41	0.47	0.38	n/a	0.53	n/a	n/a	n/a	n/a	n/a	Bcl3	Bcl3	Mus musculus B cell leukemia/lymphoma 3 (Bcl3), mRNA.
Stk40	0.42	0.14	0.09	0.11	0.05	0.08	0.04	0.03	0.02	0.02	0.1	0.11	0.1	0.08	0.06	0.18	0.13	0.06	0.12	0.68	0.26	0.06	Stk40	Stk40	Mus musculus serine/threonine kinase 40 (Stk40), transcript variant 1, mRNA.
Pdgfrb	0.53	0.65	0.61	0.72	0.77	0.48	0.79	0.72	0.66	0.54	0.77	0.61	0.61	n/a	0.69	n/a	0.41	n/a	n/a	0.6	n/a	n/a	Pdgfrb	Pdgfrb	Mus musculus platelet derived growth factor receptor, beta polypeptide (Pdgfrb), transcript variant 1, mRNA.
Ube3b	0.97	0.97	0.97	0.98	0.99	0.99	0.99	0.99	0.99	0.98	0.97	0.98	0.98	0.97	0.97	0.95	0.96	0.97	0.94	0.94	0.97	0.94	Ube3b	Ube3b	Mus musculus ubiquitin protein ligase E3B (Ube3b), mRNA.
Pmvk	0.02,0.02,0.96	0.03,0.03,0.93	0.02,0.02,0.96	0.04,0.02,0.94	0.02,0.02,0.97	0.01,0.02,0.97	0.02,0.02,0.97	0.01,0.01,0.98	0.01,0.01,0.99	0.02,0.01,0.97	0.00,0.01,0.99	0.00,0.00,0.99	0.01,0.01,0.98	0.00,0.01,0.99	0.01,0.01,0.98	0.01,0.01,0.98	0.01,0.01,0.98	0.05,0.02,0.93	0.01,0.01,0.97	0.02,0.02,0.96	0.01,0.01,0.97	0.02,0.02,0.95	Pmvk	Pmvk	Mus musculus phosphomevalonate kinase (Pmvk), transcript variant 3, mRNA.
Ube3a	0.05	0.17	0.8	0.67	0.91	0.84	0.77	0.87	0.67	0.57	0.81	0.94	0.85	0.74	0.88	0.9	0.64	0.89	0.93	0.9	0.75	0.96	Ube3a	Ube3a	Mus musculus ubiquitin protein ligase E3A (Ube3a), transcript variant 1, mRNA.
Cstf1	n/a	n/a	n/a	n/a	0.55	0.6	0.52	0.44	n/a	0.54	0.47	n/a	0.51	0.57	0.5	0.44	n/a	0.57	0.47	0.52	0.54	0.43	Cstf1	Cstf1	Mus musculus cleavage stimulation factor, 3' pre-RNA, subunit 1 (Cstf1), mRNA.
Ncaph2	0.33	n/a	0.22	0.26	0.32	0.33	0.31	0.17	0.33	0.31	0.26	n/a	n/a	0.18	0.34	0.48	0.37	0.29	0.45	0.44	0.21	0.19	Ncaph2	Ncaph2	Mus musculus non-SMC condensin II complex, subunit H2 (Ncaph2), transcript variant 3, mRNA.
Uqcrq	0.44	0.52	0.48	0.65	0.42	0.57	0.49	0.54	0.52	0.49	0.44	0.45	0.51	0.49	0.51	0.46	0.46	0.62	0.35	0.36	0.48	0.4	Uqcrq	Uqcrq	Mus musculus ubiquinol-cytochrome c reductase, complex III subunit VII (Uqcrq), mRNA.
Akt2	0.86,0.07,0.06	0.88,0.07,0.05	0.93,0.04,0.04	0.95,0.03,0.02	0.96,0.02,0.02	0.96,0.02,0.02	0.95,0.02,0.02	0.95,0.02,0.02	0.95,0.03,0.03	0.93,0.03,0.04	0.94,0.03,0.03	0.93,0.04,0.03	0.85,0.07,0.08	0.83,0.09,0.08	0.93,0.03,0.03	0.81,0.10,0.09	0.64,0.19,0.16	0.73,0.14,0.13	0.88,0.06,0.05	0.85,0.09,0.06	0.70,0.17,0.14	0.82,0.09,0.09	Akt2	Akt2	Mus musculus thymoma viral proto-oncogene 2 (Akt2), transcript variant 1, mRNA.
Dag1	0.32,0.10,0.16,0.12,0.10,0.09,0.11	0.17,0.13,0.10,0.16,0.20,0.14,0.10	0.38,0.21,0.07,0.08,0.08,0.08,0.10	0.23,0.11,0.19,0.06,0.23,0.06,0.11	0.37,0.17,0.06,0.18,0.11,0.04,0.06	0.35,0.16,0.11,0.06,0.15,0.05,0.12	0.29,0.15,0.12,0.12,0.18,0.03,0.11	0.15,0.10,0.08,0.22,0.30,0.05,0.09	0.09,0.07,0.13,0.06,0.51,0.04,0.09	0.21,0.16,0.11,0.13,0.18,0.12,0.09	0.23,0.12,0.20,0.11,0.23,0.05,0.07	0.11,0.08,0.18,0.07,0.38,0.08,0.10	0.15,0.15,0.18,0.13,0.17,0.08,0.15	0.21,0.13,0.14,0.09,0.25,0.08,0.11	0.24,0.14,0.16,0.12,0.13,0.09,0.12	0.16,0.10,0.15,0.11,0.28,0.09,0.10	0.24,0.17,0.13,0.07,0.19,0.09,0.11	0.23,0.25,0.10,0.09,0.11,0.09,0.13	0.22,0.13,0.16,0.06,0.30,0.05,0.10	0.16,0.10,0.09,0.24,0.16,0.13,0.12	0.28,0.20,0.08,0.12,0.09,0.09,0.14	0.20,0.11,0.13,0.22,0.12,0.13,0.08	Dag1	Dag1	Mus musculus dystroglycan 1 (Dag1), transcript variant 3, mRNA.
Myadm	n/a	n/a	n/a	0.72,0.09,0.07,0.12	0.67,0.14,0.10,0.09	0.87,0.03,0.03,0.08	n/a	0.86,0.04,0.03,0.07	0.61,0.11,0.11,0.17	n/a	n/a	n/a	n/a	0.84,0.05,0.02,0.08	n/a	n/a	n/a	n/a	n/a	n/a	n/a	n/a	Myadm	Myadm	Mus musculus myeloid-associated differentiation marker (Myadm), transcript variant 1, mRNA.
Mr1	n/a	n/a	n/a	n/a	n/a	n/a	0.13,0.33,0.36,0.18	0.21,0.30,0.27,0.22	n/a	0.25,0.29,0.20,0.26	n/a	n/a	n/a	n/a	n/a	n/a	n/a	0.26,0.27,0.26,0.21	0.24,0.22,0.23,0.32	n/a	0.24,0.16,0.23,0.36	n/a	Mr1	Mr1	Mus musculus major histocompatibility complex, class I-related (Mr1), mRNA.
Mbl1	0.07	0.08	0.18	0.07	0.11	0.07	0.08	0.07	0.06	0.06	0.06	0.04	0.06	0.04	0.03	0.05	0.05	0.03	0.04	0.05	0.04	0.03	Mbl1	Mbl1	Mus musculus mannose-binding lectin (protein A) 1 (Mbl1), mRNA.
Rmi1	0.18,0.16,0.16,0.49	0.23,0.27,0.22,0.28	0.26,0.29,0.26,0.20	0.23,0.42,0.17,0.17	0.19,0.37,0.26,0.17	0.20,0.29,0.20,0.31	0.28,0.35,0.32,0.06	n/a	0.27,0.26,0.26,0.21	n/a	0.27,0.26,0.26,0.21	0.26,0.31,0.27,0.16	n/a	n/a	0.26,0.25,0.35,0.15	0.26,0.36,0.27,0.11	n/a	0.28,0.34,0.34,0.04	n/a	n/a	n/a	0.26,0.37,0.29,0.08	Rmi1	Rmi1	Mus musculus RecQ mediated genome instability 1 (Rmi1), transcript variant 3, non-coding RNA.
Hsd11b1	0.12,0.09,0.79	0.04,0.03,0.93	0.03,0.06,0.91	0.04,0.03,0.93	0.01,0.03,0.96	0.01,0.02,0.97	0.02,0.07,0.91	0.01,0.02,0.97	0.01,0.01,0.98	0.02,0.01,0.97	0.02,0.03,0.96	0.01,0.01,0.98	0.10,0.06,0.84	0.01,0.01,0.98	0.01,0.03,0.96	0.01,0.01,0.98	0.01,0.01,0.98	0.01,0.02,0.98	0.00,0.02,0.98	0.01,0.01,0.98	0.01,0.01,0.98	0.01,0.01,0.99	Hsd11b1	Hsd11b1	Mus musculus hydroxysteroid 11-beta dehydrogenase 1 (Hsd11b1), transcript variant 2, mRNA.
Naa16	0.56	0.54	n/a	0.58	n/a	0.42	n/a	0.6	0.67	0.59	0.64	n/a	n/a	n/a	n/a	n/a	n/a	0.59	0.45	0.55	0.39	n/a	Naa16	Naa16	Mus musculus N(alpha)-acetyltransferase 16, NatA auxiliary subunit (Naa16), mRNA.
Slc25a14	n/a	n/a	n/a	n/a	n/a	n/a	0.31,0.31,0.26,0.11	0.27,0.25,0.30,0.19	n/a	n/a	n/a	n/a	n/a	n/a	n/a	n/a	n/a	n/a	n/a	n/a	n/a	n/a	Slc25a14	Slc25a14	Mus musculus solute carrier family 25 (mitochondrial carrier, brain), member 14 (Slc25a14), transcript variant 4, mRNA.
Acvr1	0.18,0.36,0.46	0.45,0.37,0.17	0.08,0.44,0.48	0.55,0.32,0.13	0.17,0.35,0.48	0.04,0.68,0.28	0.14,0.23,0.64	0.19,0.32,0.49	0.19,0.25,0.56	0.29,0.38,0.33	0.31,0.23,0.45	0.11,0.20,0.69	0.13,0.14,0.73	0.21,0.24,0.55	0.07,0.30,0.64	0.28,0.36,0.35	0.47,0.25,0.28	0.04,0.79,0.17	0.14,0.45,0.42	0.25,0.26,0.49	0.07,0.18,0.75	0.29,0.30,0.41	Acvr1	Acvr1	Mus musculus activin A receptor, type 1 (Acvr1), transcript variant 1, mRNA.
Rhbdd1	n/a	0.58	0.5	n/a	n/a	n/a	n/a	n/a	n/a	n/a	n/a	n/a	n/a	n/a	n/a	n/a	n/a	n/a	n/a	n/a	n/a	n/a	Rhbdd1	Rhbdd1	Mus musculus rhomboid domain containing 1 (Rhbdd1), transcript variant 1, mRNA.
Vps18	0.45	n/a	n/a	0.22	0.27	0.29	0.37	0.52	0.49	0.36	0.36	0.19	0.48	0.39	0.23	0.17	0.65	0.33	0.37	0.25	0.45	0.39	Vps18	Vps18	Mus musculus vacuolar protein sorting 18 (yeast) (Vps18), mRNA.
Unc5b	0.35	n/a	n/a	0.28	0.92	0.31	n/a	0.46	0.94	0.33	n/a	n/a	n/a	n/a	0.96	0.5	n/a	0.55	n/a	n/a	n/a	0.81	Unc5b	Unc5b	Mus musculus unc-5 netrin receptor B (Unc5b), mRNA.
Vps16	0.09,0.08,0.59,0.24	0.14,0.14,0.57,0.15	0.07,0.15,0.63,0.15	0.18,0.11,0.54,0.18	0.10,0.09,0.66,0.15	0.04,0.09,0.78,0.08	0.05,0.08,0.65,0.21	0.02,0.06,0.74,0.18	0.01,0.05,0.81,0.13	0.02,0.04,0.79,0.15	0.01,0.03,0.74,0.22	0.01,0.02,0.75,0.22	0.04,0.04,0.75,0.17	0.02,0.02,0.80,0.16	0.02,0.02,0.79,0.17	0.05,0.02,0.74,0.19	0.03,0.04,0.82,0.12	0.02,0.02,0.75,0.20	0.05,0.03,0.81,0.12	0.05,0.04,0.75,0.16	0.04,0.02,0.82,0.12	0.01,0.03,0.81,0.15	Vps16	Vps16	Mus musculus vacuolar protein sorting 16 (yeast) (Vps16), mRNA.
Mettl4	0.12,0.68,0.20	0.11,0.34,0.55	0.09,0.75,0.16	0.65,0.29,0.07	0.19,0.74,0.07	0.09,0.86,0.05	0.05,0.86,0.09	0.12,0.70,0.19	0.10,0.88,0.03	0.11,0.79,0.10	0.07,0.83,0.11	0.34,0.62,0.04	0.08,0.68,0.24	0.38,0.52,0.11	0.42,0.30,0.28	0.13,0.28,0.59	0.08,0.86,0.06	0.13,0.79,0.08	0.22,0.44,0.35	0.24,0.42,0.34	0.11,0.77,0.12	0.09,0.82,0.09	Mettl4	Mettl4	Mus musculus methyltransferase like 4 (Mettl4), mRNA.
R3hdm1	0.05,0.05,0.90	0.06,0.05,0.89	0.10,0.12,0.78	0.06,0.06,0.88	0.03,0.03,0.93	0.01,0.02,0.97	0.02,0.01,0.97	0.02,0.02,0.96	0.03,0.03,0.94	0.03,0.03,0.94	0.10,0.09,0.82	0.06,0.05,0.89	0.14,0.20,0.67	0.03,0.05,0.92	0.06,0.06,0.88	0.17,0.20,0.63	0.24,0.26,0.50	n/a	n/a	0.19,0.17,0.64	0.23,0.33,0.44	0.21,0.21,0.58	R3hdm1	R3hdm1	Mus musculus R3H domain containing 1 (R3hdm1), mRNA.
R3hdm2	0.00,0.47,0.08,0.00,0.45	0.00,0.59,0.05,0.00,0.36	0.00,0.51,0.02,0.00,0.47	0.00,0.51,0.02,0.00,0.46	0.00,0.40,0.07,0.00,0.52	0.00,0.55,0.05,0.00,0.40	0.01,0.43,0.03,0.01,0.53	0.00,0.40,0.09,0.01,0.49	0.00,0.50,0.03,0.00,0.47	0.00,0.48,0.04,0.01,0.47	0.01,0.28,0.13,0.01,0.57	0.00,0.48,0.04,0.01,0.46	0.00,0.68,0.01,0.00,0.31	0.00,0.73,0.05,0.01,0.21	0.01,0.47,0.05,0.02,0.46	0.01,0.70,0.04,0.02,0.23	0.03,0.34,0.22,0.06,0.35	0.00,0.47,0.12,0.01,0.39	0.01,0.47,0.08,0.01,0.42	0.01,0.38,0.17,0.03,0.40	0.00,0.58,0.02,0.00,0.40	0.01,0.15,0.20,0.04,0.60	R3hdm2	R3hdm2	Mus musculus R3H domain containing 2 (R3hdm2), transcript variant 1, mRNA.
Nid2	n/a	n/a	n/a	n/a	0.51	n/a	n/a	n/a	n/a	n/a	n/a	n/a	0.48	n/a	n/a	n/a	n/a	n/a	0.34	n/a	n/a	n/a	Nid2	Nid2	Mus musculus nidogen 2 (Nid2), mRNA.
Apoc2	0.17	0.19	0.21	0.13	0.11	0.05	0.1	0.09	0.07	0.18	0.2	0.2	0.23	0.12	0.2	0.24	0.43	0.28	0.3	0.26	0.16	0.33	Apoc2	Apoc2	Mus musculus apolipoprotein C-II (Apoc2), transcript variant 2, mRNA.
Sacs	0.21,0.22,0.15,0.12,0.30	n/a	n/a	0.41,0.14,0.11,0.08,0.26	n/a	n/a	0.20,0.19,0.14,0.12,0.35	0.16,0.10,0.17,0.07,0.51	0.31,0.12,0.10,0.08,0.38	n/a	n/a	0.07,0.07,0.16,0.06,0.64	n/a	n/a	n/a	n/a	n/a	n/a	n/a	n/a	n/a	n/a	Sacs	Sacs	Mus musculus sacsin (Sacs), mRNA.
Apoc1	0.38	0.45	0.42	0.42	0.57	0.52	0.53	0.48	0.59	0.52	0.57	0.53	0.4	0.64	0.45	0.41	0.49	0.5	0.56	0.46	0.7	0.35	Apoc1	Apoc1	Mus musculus apolipoprotein C-I (Apoc1), transcript variant 2, mRNA.
Ccar1	0.57	n/a	n/a	n/a	0.54	n/a	n/a	n/a	0.47	n/a	n/a	n/a	n/a	n/a	n/a	n/a	n/a	n/a	n/a	n/a	n/a	n/a	Ccar1	Ccar1	Mus musculus cell division cycle and apoptosis regulator 1 (Ccar1), mRNA.
H2-T9	0.67,0.02,0.31	0.62,0.04,0.33	0.75,0.04,0.22	0.70,0.03,0.26	0.68,0.02,0.30	0.71,0.05,0.24	0.61,0.14,0.25	0.69,0.03,0.28	0.70,0.01,0.29	0.67,0.02,0.30	0.69,0.02,0.30	0.80,0.01,0.19	0.59,0.04,0.37	0.52,0.17,0.30	0.73,0.05,0.22	0.70,0.03,0.28	0.70,0.05,0.25	0.67,0.03,0.30	0.60,0.08,0.32	0.45,0.13,0.42	0.38,0.06,0.56	0.77,0.08,0.14	H2-T9	H2-T9	Mus musculus histocompatibility 2, T region locus 9 (H2-T9), mRNA.
Fbxl15	n/a	n/a	n/a	n/a	n/a	0.3	0.16	0.3	0.21	0.2	0.16	0.15	n/a	0.13	0.11	0.07	0.13	0.19	0.13	0.15	0.17	0.21	Fbxl15	Fbxl15	Mus musculus F-box and leucine-rich repeat protein 15 (Fbxl15), mRNA.
Pitpnb	0.85	0.72	0.84	0.8	0.89	0.94	0.92	0.93	0.94	0.93	0.96	0.97	0.94	0.97	0.97	0.96	0.94	0.94	0.94	0.93	0.96	0.95	Pitpnb	Pitpnb	Mus musculus phosphatidylinositol transfer protein, beta (Pitpnb), transcript variant 2, mRNA.
Ubp1	0.91	0.93	0.95	0.96	0.96	0.98	0.97	0.96	0.89	0.92	0.94	0.94	0.61	0.9	0.88	0.91	0.85	0.87	0.87	0.83	0.9	0.93	Ubp1	Ubp1	Mus musculus upstream binding protein 1 (Ubp1), transcript variant 1, mRNA.
Rab27a	0.50,0.32,0.18	n/a	0.21,0.64,0.14	0.12,0.52,0.36	0.13,0.16,0.71	0.22,0.66,0.12	0.30,0.60,0.10	0.24,0.63,0.13	0.30,0.52,0.18	0.21,0.68,0.11	0.17,0.76,0.07	0.05,0.92,0.04	n/a	0.25,0.61,0.14	0.13,0.80,0.07	0.08,0.87,0.05	n/a	n/a	n/a	0.13,0.79,0.08	0.30,0.46,0.23	0.11,0.81,0.08	Rab27a	Rab27a	Mus musculus RAB27A, member RAS oncogene family (Rab27a), transcript variant 1, mRNA.
Zfp710	0.26	n/a	0.38	0.26	0.15	0.38	0.23	0.39	0.23	0.4	0.16	0.16	0.44	0.11	0.17	0.2	0.15	0.29	0.2	0.2	0.24	0.39	Zfp710	Zfp710	Mus musculus zinc finger protein 710 (Zfp710), transcript variant 3, mRNA.
Zfp715	0.29	0.19	0.29	0.46	0.35	0.47	0.42	0.23	0.16	0.22	0.83	0.49	0.27	0.15	0.21	0.15	0.31	0.48	0.25	0.39	0.25	0.46	Zfp715	Zfp715	Mus musculus zinc finger protein 715 (Zfp715), mRNA.
Mllt4	0.19,0.72,0.09	n/a	0.20,0.71,0.09	0.15,0.80,0.06	0.13,0.82,0.05	0.07,0.90,0.03	0.20,0.70,0.11	0.09,0.85,0.06	0.05,0.94,0.01	0.06,0.91,0.03	0.10,0.79,0.10	0.03,0.95,0.01	0.05,0.94,0.01	0.04,0.95,0.01	0.08,0.90,0.02	0.11,0.87,0.02	0.37,0.60,0.03	0.05,0.94,0.02	0.10,0.89,0.01	0.08,0.84,0.07	0.08,0.89,0.03	0.07,0.92,0.02	Mllt4	Mllt4	Mus musculus myeloid/lymphoid or mixed-lineage leukemia; translocated to, 4 (Mllt4), mRNA.
Mllt6	0.66	0.62	0.66	0.85	0.83	0.79	0.7	0.76	0.9	0.65	0.69	0.69	0.5	0.9	0.67	0.65	0.78	0.55	0.88	0.34	0.86	0.87	Mllt6	Mllt6	Mus musculus myeloid/lymphoid or mixed-lineage leukemia; translocated to, 6 (Mllt6), mRNA.
1600014C10Rik	0.97	0.9	0.96	0.9	0.93	0.94	0.84	0.89	0.91	0.89	0.86	0.9	0.93	0.91	0.89	0.95	0.92	0.92	0.92	0.94	0.95	0.92	1600014C10Rik	1600014C10Rik	Mus musculus RIKEN cDNA 1600014C10 gene (1600014C10Rik), transcript variant 1, mRNA.
Tfdp2	0.05,0.11,0.06,0.65,0.04,0.02,0.02,0.05	0.07,0.29,0.08,0.37,0.05,0.04,0.04,0.06	0.10,0.15,0.12,0.22,0.11,0.11,0.09,0.09	0.09,0.12,0.13,0.48,0.06,0.03,0.03,0.06	0.09,0.21,0.09,0.37,0.06,0.07,0.06,0.07	0.05,0.19,0.03,0.63,0.02,0.02,0.01,0.05	0.05,0.17,0.06,0.53,0.04,0.03,0.03,0.08	0.09,0.34,0.05,0.38,0.02,0.05,0.03,0.04	0.05,0.44,0.05,0.25,0.03,0.04,0.05,0.09	0.10,0.31,0.08,0.23,0.05,0.08,0.07,0.08	0.05,0.13,0.05,0.59,0.04,0.04,0.03,0.06	0.10,0.07,0.20,0.13,0.15,0.10,0.09,0.16	n/a	0.09,0.40,0.04,0.14,0.05,0.06,0.05,0.17	0.09,0.11,0.16,0.22,0.13,0.07,0.08,0.14	0.15,0.10,0.10,0.15,0.16,0.11,0.13,0.09	0.09,0.17,0.13,0.26,0.08,0.08,0.07,0.11	0.07,0.13,0.17,0.26,0.15,0.06,0.09,0.08	0.15,0.17,0.12,0.16,0.10,0.11,0.12,0.07	0.09,0.24,0.13,0.18,0.05,0.13,0.10,0.06	n/a	n/a	Tfdp2	Tfdp2	Mus musculus transcription factor Dp 2 (Tfdp2), transcript variant 1, mRNA.
Agbl3	0.2	0.18	0.27	0.1	0.41	0.71	0.11	0.42	0.41	0.16	0.47	0.36	0.14	0.26	0.28	0.28	0.14	0.39	0.49	0.43	0.13	0.66	Agbl3	Agbl3	Mus musculus ATP/GTP binding protein-like 3 (Agbl3), transcript variant 4, mRNA.
Sc5d	0.61	0.81	0.66	0.71	0.87	0.71	0.81	0.9	0.81	0.76	0.79	0.87	0.59	0.67	0.84	0.82	0.69	0.65	0.89	0.75	0.82	0.51	Sc5d	Sc5d	Mus musculus sterol-C5-desaturase (Sc5d), mRNA.
2019-03-07	0.61,0.06,0.33	0.62,0.07,0.31	0.48,0.16,0.36	0.57,0.05,0.38	0.67,0.10,0.23	0.64,0.04,0.33	0.64,0.06,0.30	0.67,0.05,0.29	0.65,0.03,0.31	0.61,0.06,0.33	0.65,0.09,0.26	0.71,0.03,0.26	0.68,0.10,0.22	0.68,0.06,0.26	0.73,0.05,0.23	0.55,0.04,0.41	0.61,0.15,0.24	0.59,0.05,0.36	0.67,0.06,0.27	0.59,0.07,0.34	0.58,0.08,0.35	0.67,0.04,0.29	2019-03-07	2019-03-07	Mus musculus membrane-associated ring finger (C3HC4) 7 (March7), mRNA.
Slc18a1	0.65,0.23,0.12	n/a	n/a	0.28,0.34,0.38	0.64,0.21,0.14	0.53,0.28,0.19	0.71,0.14,0.15	0.54,0.25,0.21	n/a	0.71,0.18,0.10	0.52,0.25,0.23	n/a	n/a	0.34,0.39,0.27	n/a	n/a	n/a	0.51,0.24,0.25	n/a	0.48,0.33,0.19	n/a	n/a	Slc18a1	Slc18a1	Mus musculus solute carrier family 18 (vesicular monoamine), member 1 (Slc18a1), mRNA.
Agtrap	0.52	n/a	n/a	n/a	0.66	0.53	n/a	n/a	0.22	n/a	n/a	n/a	n/a	n/a	n/a	n/a	n/a	n/a	n/a	n/a	n/a	n/a	Agtrap	Agtrap	Mus musculus angiotensin II, type I receptor-associated protein (Agtrap), transcript variant 2, mRNA.
Pramef8	n/a	n/a	n/a	n/a	0.52	0.33	0.42	0.48	0.45	0.43	0.36	0.48	0.57	0.54	n/a	n/a	n/a	n/a	n/a	n/a	n/a	n/a	Pramef8	Pramef8	Mus musculus PRAME family member 8 (Pramef8), mRNA.
2019-03-08	0.06,0.09,0.80,0.04	0.07,0.10,0.77,0.07	0.07,0.06,0.83,0.04	0.03,0.04,0.91,0.02	0.08,0.03,0.87,0.03	0.10,0.03,0.86,0.02	0.03,0.04,0.92,0.02	0.13,0.05,0.76,0.06	0.04,0.02,0.91,0.02	0.09,0.04,0.81,0.06	0.10,0.05,0.77,0.08	0.28,0.05,0.58,0.08	0.05,0.06,0.83,0.06	0.05,0.05,0.85,0.05	0.16,0.13,0.58,0.13	0.06,0.05,0.86,0.03	0.50,0.20,0.18,0.12	0.05,0.11,0.76,0.08	0.07,0.09,0.75,0.08	0.07,0.06,0.82,0.05	0.09,0.21,0.56,0.15	0.06,0.08,0.79,0.06	2019-03-08	2019-03-08	Mus musculus membrane-associated ring finger (C3HC4) 8 (March8), transcript variant 2, mRNA.
Mad2l2	0.34	n/a	n/a	0.11	0.15	0.08	0.14	0.11	0.14	0.11	0.18	0.09	0.06	0.13	0.14	0.15	0.18	0.27	0.07	n/a	0.11	n/a	Mad2l2	Mad2l2	Mus musculus MAD2 mitotic arrest deficient-like 2 (Mad2l2), transcript variant 2, mRNA.
Mapk15	0.39	n/a	0.51	n/a	n/a	0.53	n/a	0.39	0.71	0.77	0.4	0.4	n/a	0.84	0.46	0.24	0.62	0.34	0.63	0.31	0.3	0.24	Mapk15	Mapk15	Mus musculus mitogen-activated protein kinase 15 (Mapk15), mRNA.
Hus1	n/a	n/a	n/a	n/a	0.64	0.64	0.49	0.7	0.54	0.6	0.61	0.55	0.52	0.45	n/a	n/a	n/a	n/a	n/a	n/a	n/a	n/a	Hus1	Hus1	Mus musculus HUS1 checkpoint clamp component (Hus1), transcript variant 4, non-coding RNA.
Fam222b	0.05,0.09,0.86	0.08,0.10,0.82	0.06,0.12,0.82	0.13,0.10,0.77	0.03,0.12,0.85	0.06,0.25,0.69	0.13,0.07,0.80	0.02,0.06,0.92	0.03,0.07,0.90	0.04,0.10,0.86	0.02,0.13,0.85	0.03,0.05,0.92	0.04,0.08,0.88	0.02,0.06,0.92	0.11,0.09,0.80	0.04,0.11,0.85	0.05,0.11,0.84	0.06,0.10,0.83	0.03,0.24,0.73	0.06,0.23,0.70	0.03,0.14,0.83	0.04,0.07,0.89	Fam222b	Fam222b	Mus musculus family with sequence similarity 222, member B (Fam222b), mRNA.
Ercc5	0.31,0.59,0.10	0.19,0.75,0.06	0.20,0.61,0.19	0.15,0.80,0.04	0.27,0.59,0.14	0.28,0.63,0.09	0.17,0.75,0.08	0.46,0.46,0.08	0.57,0.32,0.10	0.24,0.69,0.06	0.28,0.66,0.06	0.65,0.19,0.16	0.51,0.32,0.17	0.64,0.24,0.12	0.65,0.29,0.06	0.11,0.81,0.08	0.14,0.72,0.13	0.33,0.54,0.13	0.72,0.11,0.17	0.47,0.46,0.07	0.56,0.39,0.05	0.63,0.29,0.08	Ercc5	Ercc5	Mus musculus excision repair cross-complementing rodent repair deficiency, complementation group 5 (Ercc5), mRNA.
Letm2	n/a	n/a	n/a	n/a	n/a	n/a	0.29,0.47,0.24	n/a	n/a	n/a	n/a	n/a	n/a	n/a	n/a	n/a	n/a	n/a	n/a	n/a	n/a	n/a	Letm2	Letm2	Mus musculus leucine zipper-EF-hand containing transmembrane protein 2 (Letm2), mRNA.
Igf1	0.92,0.07,0.01	0.82,0.16,0.02	0.84,0.15,0.01	0.89,0.10,0.01	0.69,0.30,0.01	0.63,0.36,0.01	0.82,0.17,0.01	0.85,0.14,0.01	0.84,0.16,0.00	0.84,0.16,0.00	0.84,0.16,0.00	0.71,0.26,0.03	0.57,0.42,0.01	0.87,0.13,0.00	0.70,0.29,0.00	0.76,0.21,0.03	0.87,0.13,0.00	0.84,0.16,0.00	0.78,0.20,0.03	0.88,0.09,0.02	0.68,0.31,0.01	0.68,0.31,0.01	Igf1	Igf1	Mus musculus insulin-like growth factor 1 (Igf1), transcript variant 3, mRNA.
Crtc2	0.00,0.13,0.36,0.42,0.07	0.00,0.15,0.27,0.52,0.06	0.01,0.07,0.59,0.26,0.08	0.00,0.08,0.37,0.49,0.06	0.00,0.07,0.41,0.48,0.04	0.00,0.10,0.46,0.36,0.07	0.00,0.09,0.37,0.51,0.03	0.00,0.12,0.39,0.46,0.03	0.00,0.11,0.34,0.51,0.04	0.00,0.11,0.40,0.42,0.07	0.00,0.09,0.38,0.48,0.05	0.00,0.11,0.32,0.54,0.04	0.00,0.07,0.39,0.48,0.06	0.00,0.07,0.31,0.58,0.04	0.00,0.10,0.54,0.33,0.03	0.00,0.13,0.37,0.42,0.07	0.00,0.02,0.34,0.54,0.09	0.00,0.12,0.22,0.62,0.04	0.00,0.17,0.33,0.44,0.05	0.00,0.11,0.33,0.45,0.11	0.00,0.09,0.18,0.69,0.04	0.00,0.06,0.42,0.45,0.07	Crtc2	Crtc2	Mus musculus CREB regulated transcription coactivator 2 (Crtc2), mRNA.
Nupl2	0.26	0.42	0.42	0.27	0.39	n/a	n/a	0.32	n/a	0.38	0.2	0.2	0.16	0.15	0.39	0.27	0.32	0.31	0.27	0.21	0.3	0.46	Nupl2	Nupl2	Mus musculus nucleoporin like 2 (Nupl2), mRNA.
Ifi47	0.06,0.27,0.68	0.05,0.15,0.79	0.19,0.19,0.63	0.39,0.23,0.37	0.06,0.10,0.84	0.05,0.17,0.78	0.01,0.04,0.94	0.01,0.04,0.94	0.03,0.09,0.88	0.02,0.07,0.91	0.02,0.09,0.89	0.01,0.03,0.95	0.08,0.26,0.66	0.01,0.03,0.96	0.01,0.06,0.93	0.03,0.12,0.85	0.01,0.05,0.94	0.01,0.02,0.97	0.01,0.05,0.94	0.01,0.06,0.92	0.01,0.04,0.95	0.01,0.03,0.97	Ifi47	Ifi47	Mus musculus interferon gamma inducible protein 47 (Ifi47), transcript variant 1, mRNA.
Mmd	0.98	0.96	0.98	0.98	0.99	0.99	0.99	0.99	0.99	0.99	0.99	0.99	0.97	0.99	0.99	0.98	0.98	0.98	0.98	0.97	0.97	0.98	Mmd	Mmd	Mus musculus monocyte to macrophage differentiation-associated (Mmd), mRNA.
Ppp1r16b	n/a	n/a	0.64	n/a	0.45	n/a	0.81	0.65	0.61	n/a	0.54	n/a	n/a	0.61	n/a	n/a	n/a	n/a	n/a	n/a	n/a	n/a	Ppp1r16b	Ppp1r16b	Mus musculus protein phosphatase 1, regulatory (inhibitor) subunit 16B (Ppp1r16b), transcript variant 1, mRNA.
Frrs1	0.64	0.66	0.44	0.46	0.48	0.59	0.6	0.58	0.59	n/a	n/a	n/a	n/a	n/a	n/a	n/a	n/a	0.59	n/a	n/a	0.53	n/a	Frrs1	Frrs1	Mus musculus ferric-chelate reductase 1 (Frrs1), transcript variant 1, mRNA.
Zswim8	0.77	0.49	0.81	0.42	0.45	0.42	0.55	0.13	0.58	0.58	0.57	0.5	0.66	0.48	0.48	0.45	0.53	0.58	0.58	0.6	0.78	0.76	Zswim8	Zswim8	Mus musculus zinc finger SWIM-type containing 8 (Zswim8), transcript variant 2, mRNA.
Secisbp2	0.33,0.40,0.27	0.30,0.37,0.34	0.27,0.42,0.30	0.21,0.52,0.26	0.22,0.43,0.35	0.38,0.38,0.24	0.38,0.36,0.26	0.45,0.36,0.19	0.23,0.55,0.22	0.34,0.41,0.25	0.21,0.58,0.22	0.06,0.68,0.26	0.23,0.51,0.25	0.41,0.40,0.19	0.28,0.50,0.21	0.05,0.72,0.23	0.19,0.54,0.28	0.16,0.52,0.33	0.12,0.54,0.34	0.21,0.47,0.31	0.10,0.66,0.25	0.13,0.58,0.28	Secisbp2	Secisbp2	Mus musculus SECIS binding protein 2 (Secisbp2), transcript variant 1, mRNA.
Tap1	0.38,0.12,0.50	0.09,0.17,0.73	0.15,0.40,0.45	0.26,0.13,0.61	0.15,0.13,0.72	0.14,0.45,0.41	0.09,0.51,0.39	0.03,0.65,0.32	0.14,0.13,0.73	0.15,0.43,0.42	0.14,0.16,0.70	0.01,0.66,0.33	0.05,0.27,0.68	0.31,0.15,0.54	0.02,0.56,0.41	0.30,0.20,0.49	0.21,0.21,0.58	0.08,0.11,0.82	0.17,0.15,0.68	0.36,0.28,0.36	0.17,0.66,0.17	0.15,0.27,0.58	Tap1	Tap1	Mus musculus transporter 1, ATP-binding cassette, sub-family B (MDR/TAP) (Tap1), transcript variant 2, mRNA.
Adcy6	0.27,0.48,0.26	0.28,0.42,0.30	0.16,0.58,0.26	0.11,0.66,0.23	0.31,0.45,0.24	0.12,0.62,0.26	0.16,0.59,0.25	0.16,0.64,0.20	0.19,0.53,0.27	0.14,0.60,0.26	0.29,0.44,0.27	0.18,0.63,0.19	0.10,0.63,0.27	0.38,0.42,0.20	0.19,0.62,0.19	0.28,0.49,0.23	0.14,0.63,0.23	0.19,0.54,0.28	0.13,0.62,0.25	0.19,0.63,0.18	0.15,0.61,0.25	0.17,0.58,0.25	Adcy6	Adcy6	Mus musculus adenylate cyclase 6 (Adcy6), mRNA.
Tbccd1	0.87,0.06,0.07	0.80,0.07,0.13	0.77,0.06,0.17	0.79,0.06,0.15	0.86,0.05,0.09	0.93,0.04,0.03	0.95,0.02,0.03	0.91,0.06,0.03	0.97,0.01,0.02	0.94,0.02,0.03	0.97,0.02,0.01	0.89,0.07,0.04	0.95,0.02,0.03	0.94,0.02,0.03	0.92,0.04,0.04	0.81,0.11,0.08	0.81,0.09,0.10	0.89,0.04,0.07	0.86,0.06,0.08	0.90,0.04,0.06	0.80,0.09,0.12	0.83,0.09,0.09	Tbccd1	Tbccd1	Mus musculus TBCC domain containing 1 (Tbccd1), transcript variant 1, mRNA.
Gm13251	n/a	0.46	n/a	n/a	0.52	n/a	n/a	n/a	0.44	n/a	n/a	n/a	n/a	0.52	n/a	n/a	n/a	0.53	n/a	n/a	n/a	n/a	Gm13251	Gm13251	Mus musculus predicted gene 13251 (Gm13251), mRNA.
Wdr61	0.19,0.68,0.13	0.19,0.65,0.17	0.23,0.62,0.15	0.31,0.57,0.13	0.45,0.47,0.08	0.52,0.43,0.05	0.34,0.61,0.05	0.36,0.60,0.04	0.26,0.70,0.03	0.24,0.74,0.02	0.25,0.72,0.03	0.27,0.70,0.03	0.36,0.61,0.02	0.18,0.81,0.01	0.19,0.79,0.02	0.20,0.77,0.03	0.18,0.80,0.02	0.22,0.77,0.02	0.09,0.89,0.02	0.08,0.89,0.03	0.07,0.91,0.02	0.16,0.81,0.03	Wdr61	Wdr61	Mus musculus WD repeat domain 61 (Wdr61), transcript variant 1, mRNA.
Nek2	n/a	n/a	n/a	n/a	n/a	0.47	0.31	0.36	0.27	0.23	0.56	0.39	0.34	0.49	0.32	0.23	0.65	0.21	n/a	0.57	0.14	n/a	Nek2	Nek2	Mus musculus NIMA (never in mitosis gene a)-related expressed kinase 2 (Nek2), mRNA.
Wls	0.36	0.47	0.6	0.63	0.74	0.66	n/a	0.79	0.36	0.28	n/a	n/a	n/a	0.46	0.34	n/a	n/a	0.64	0.2	n/a	n/a	n/a	Wls	Wls	Mus musculus wntless homolog (Drosophila) (Wls), transcript variant 1, mRNA.
Rpap2	0.20,0.04,0.75	0.21,0.04,0.75	0.43,0.07,0.50	0.34,0.03,0.63	0.24,0.03,0.73	0.25,0.05,0.70	0.24,0.05,0.71	0.30,0.03,0.68	0.16,0.03,0.81	0.20,0.02,0.78	0.17,0.03,0.80	0.16,0.03,0.81	0.24,0.05,0.71	0.15,0.04,0.81	0.19,0.04,0.77	0.22,0.03,0.74	0.30,0.03,0.67	0.22,0.06,0.73	0.25,0.05,0.70	0.19,0.05,0.76	n/a	0.25,0.21,0.54	Rpap2	Rpap2	Mus musculus RNA polymerase II associated protein 2 (Rpap2), transcript variant 3, mRNA.
Adcy9	0.82	0.87	0.88	0.9	0.86	0.9	0.91	0.9	0.91	0.93	0.89	0.91	0.94	0.85	0.92	0.94	0.86	0.76	0.91	0.89	0.92	0.8	Adcy9	Adcy9	Mus musculus adenylate cyclase 9 (Adcy9), transcript variant 2, mRNA.
Hexim2	n/a	n/a	n/a	n/a	n/a	n/a	n/a	n/a	n/a	n/a	n/a	0.11,0.78,0.11	n/a	n/a	n/a	n/a	n/a	n/a	n/a	n/a	n/a	n/a	Hexim2	Hexim2	Mus musculus hexamethylene bis-acetamide inducible 2 (Hexim2), transcript variant 3, mRNA.
Rpap1	0.31	0.42	n/a	0.45	0.23	0.64	0.21	0.26	0.24	0.34	0.27	0.26	0.21	0.26	0.41	0.48	0.6	0.44	0.56	0.18	0.34	0.38	Rpap1	Rpap1	Mus musculus RNA polymerase II associated protein 1 (Rpap1), transcript variant 2, mRNA.
Hnf1b	0.39	0.38	0.23	0.21	0.19	0.2	0.27	0.07	0.08	0.12	0.12	0.39	0.27	0.33	0.1	0.3	0.28	0.27	0.15	0.48	0.07	n/a	Hnf1b	Hnf1b	Mus musculus HNF1 homeobox B (Hnf1b), transcript variant 1, mRNA.
Tmem79	n/a	n/a	n/a	0.6	n/a	n/a	n/a	n/a	n/a	n/a	n/a	n/a	n/a	n/a	n/a	n/a	n/a	n/a	n/a	n/a	n/a	n/a	Tmem79	Tmem79	Mus musculus transmembrane protein 79 (Tmem79), mRNA.
Col13a1	0.12,0.08,0.80	0.21,0.19,0.60	n/a	0.32,0.18,0.49	0.12,0.07,0.80	0.17,0.12,0.71	0.25,0.18,0.57	0.18,0.13,0.69	n/a	n/a	0.16,0.10,0.74	n/a	n/a	0.21,0.13,0.66	n/a	0.16,0.57,0.26	0.15,0.07,0.78	0.25,0.21,0.54	n/a	0.19,0.14,0.67	n/a	n/a	Col13a1	Col13a1	Mus musculus collagen, type XIII, alpha 1 (Col13a1), transcript variant 1, mRNA.
Kank3	0.55	n/a	n/a	0.52	n/a	n/a	n/a	0.56	n/a	n/a	n/a	0.47	n/a	n/a	n/a	n/a	0.49	n/a	n/a	n/a	n/a	n/a	Kank3	Kank3	Mus musculus KN motif and ankyrin repeat domains 3 (Kank3), mRNA.
Zfp629	0.46,0.23,0.30	0.64,0.14,0.22	0.53,0.19,0.27	0.61,0.33,0.07	0.63,0.23,0.14	0.83,0.10,0.07	0.63,0.24,0.14	0.85,0.06,0.10	0.84,0.09,0.08	0.79,0.17,0.03	0.82,0.09,0.10	0.75,0.20,0.05	0.83,0.13,0.04	0.94,0.05,0.01	0.89,0.09,0.01	0.89,0.10,0.02	0.72,0.12,0.16	0.79,0.17,0.04	0.65,0.31,0.04	0.81,0.16,0.03	0.70,0.09,0.21	0.89,0.09,0.01	Zfp629	Zfp629	Mus musculus zinc finger protein 629 (Zfp629), mRNA.
Cpq	0.14,0.66,0.19	0.49,0.33,0.18	0.16,0.57,0.26	0.18,0.64,0.18	0.22,0.55,0.23	0.13,0.74,0.13	0.54,0.33,0.12	0.18,0.77,0.05	0.19,0.57,0.24	0.63,0.28,0.08	0.72,0.16,0.13	0.13,0.63,0.24	0.32,0.39,0.29	0.11,0.81,0.08	0.30,0.47,0.23	0.20,0.56,0.24	0.11,0.18,0.71	0.53,0.28,0.20	0.27,0.50,0.23	0.35,0.47,0.17	n/a	0.17,0.68,0.14	Cpq	Cpq	Mus musculus carboxypeptidase Q (Cpq), transcript variant 2, mRNA.
Nsmaf	0.86	0.8	0.84	0.83	0.83	0.88	0.8	0.81	0.64	0.69	0.86	0.78	0.54	0.84	0.77	0.53	0.75	0.75	0.52	0.82	n/a	0.67	Nsmaf	Nsmaf	Mus musculus neutral sphingomyelinase (N-SMase) activation associated factor (Nsmaf), mRNA.
Rab13	0.67	0.83	0.76	0.73	0.69	0.94	0.95	0.83	0.84	0.9	0.96	0.81	0.93	0.92	0.94	0.83	0.82	0.89	0.84	0.87	0.95	0.64	Rab13	Rab13	Mus musculus RAB13, member RAS oncogene family (Rab13), transcript variant 2, mRNA.
Med12l	0.32,0.42,0.26	0.61,0.29,0.10	0.25,0.56,0.19	0.32,0.36,0.32	0.24,0.48,0.29	0.59,0.21,0.20	0.26,0.52,0.22	0.46,0.29,0.25	0.63,0.21,0.15	0.18,0.32,0.50	0.13,0.57,0.30	0.19,0.47,0.34	0.60,0.05,0.35	0.14,0.52,0.35	0.17,0.18,0.65	0.21,0.22,0.57	0.19,0.59,0.22	0.23,0.17,0.59	0.80,0.06,0.14	0.18,0.54,0.28	0.48,0.07,0.45	0.70,0.12,0.18	Med12l	Med12l	Mus musculus mediator complex subunit 12-like (Med12l), mRNA.
Per3	0.12,0.47,0.42	0.06,0.73,0.21	0.04,0.87,0.09	0.02,0.75,0.22	0.02,0.85,0.14	0.01,0.75,0.23	0.01,0.65,0.34	0.01,0.60,0.39	0.01,0.79,0.19	0.03,0.92,0.04	0.05,0.75,0.20	0.01,0.84,0.15	0.03,0.78,0.19	0.10,0.76,0.14	0.02,0.81,0.17	0.04,0.87,0.09	0.05,0.84,0.10	0.10,0.83,0.07	0.03,0.63,0.34	0.04,0.78,0.18	0.21,0.74,0.06	0.03,0.80,0.17	Per3	Per3	Mus musculus period circadian clock 3 (Per3), transcript variant 3, mRNA.
Ciart	0.34	n/a	n/a	0.37	0.37	0.17	0.48	0.26	0.35	0.42	0.47	0.37	0.44	0.43	0.33	n/a	0.49	n/a	0.34	0.39	0.63	0.48	Ciart	Ciart	Mus musculus circadian associated repressor of transcription (Ciart), mRNA.
Mbtps2	0.15,0.60,0.26	0.20,0.59,0.21	0.28,0.45,0.27	0.20,0.50,0.30	0.36,0.44,0.21	0.46,0.41,0.13	0.39,0.33,0.28	0.32,0.43,0.25	0.20,0.57,0.23	0.23,0.49,0.28	0.18,0.55,0.27	0.41,0.26,0.33	n/a	0.20,0.52,0.29	0.29,0.44,0.27	n/a	0.25,0.57,0.18	n/a	0.22,0.52,0.26	0.22,0.54,0.24	n/a	n/a	Mbtps2	Mbtps2	Mus musculus membrane-bound transcription factor peptidase, site 2 (Mbtps2), mRNA.
Lama5	0.55	0.49	n/a	n/a	0.36	0.53	n/a	0.46	n/a	n/a	n/a	n/a	n/a	n/a	0.52	n/a	n/a	n/a	n/a	n/a	n/a	n/a	Lama5	Lama5	Mus musculus laminin, alpha 5 (Lama5), mRNA.
Mbtps1	0.61,0.04,0.36	0.69,0.03,0.28	0.66,0.09,0.25	0.83,0.03,0.14	0.83,0.03,0.14	0.89,0.05,0.07	0.86,0.03,0.11	0.83,0.03,0.14	0.86,0.05,0.09	0.79,0.04,0.18	0.75,0.03,0.22	0.77,0.02,0.21	0.76,0.03,0.21	0.82,0.02,0.16	0.70,0.02,0.28	0.81,0.02,0.17	0.63,0.10,0.27	0.75,0.02,0.22	0.63,0.15,0.21	0.62,0.06,0.32	0.85,0.02,0.12	0.67,0.16,0.17	Mbtps1	Mbtps1	Mus musculus membrane-bound transcription factor peptidase, site 1 (Mbtps1), transcript variant 1, mRNA.
Tshz2	0.21,0.23,0.56	0.34,0.36,0.30	0.32,0.27,0.41	0.41,0.25,0.34	0.33,0.31,0.36	0.12,0.53,0.36	0.13,0.30,0.57	0.23,0.33,0.44	0.17,0.71,0.12	0.51,0.16,0.32	0.45,0.39,0.16	0.49,0.12,0.38	0.37,0.19,0.43	0.45,0.34,0.21	0.56,0.32,0.12	0.23,0.29,0.48	0.26,0.25,0.49	0.52,0.22,0.26	0.45,0.16,0.40	0.24,0.49,0.27	0.15,0.45,0.40	0.18,0.36,0.46	Tshz2	Tshz2	Mus musculus teashirt zinc finger family member 2 (Tshz2), mRNA.
Slc7a7	n/a	n/a	n/a	n/a	0.48,0.22,0.30	n/a	n/a	n/a	0.20,0.13,0.67	n/a	n/a	n/a	n/a	n/a	n/a	n/a	n/a	n/a	n/a	n/a	0.16,0.36,0.48	n/a	Slc7a7	Slc7a7	Mus musculus solute carrier family 7 (cationic amino acid transporter, y+ system), member 7 (Slc7a7), transcript variant 3, mRNA.
Tshz1	0.85	0.85	0.89	0.8	0.8	0.68	0.72	0.64	0.72	0.7	0.69	0.62	0.73	0.59	0.6	0.59	0.59	0.65	0.62	0.78	0.62	0.8	Tshz1	Tshz1	Mus musculus teashirt zinc finger family member 1 (Tshz1), mRNA.
Ptpn6	n/a	n/a	0.55	n/a	0.34	0.47	0.2	0.24	0.14	0.17	0.12	0.09	0.29	0.26	0.36	0.07	0.14	0.26	0.18	0.25	0.08	0.14	Ptpn6	Ptpn6	Mus musculus protein tyrosine phosphatase, non-receptor type 6 (Ptpn6), transcript variant 1, mRNA.
Stx11	n/a	n/a	n/a	n/a	0.31,0.33,0.36	n/a	n/a	n/a	n/a	n/a	n/a	n/a	n/a	n/a	n/a	n/a	n/a	n/a	n/a	n/a	n/a	n/a	Stx11	Stx11	Mus musculus syntaxin 11 (Stx11), transcript variant 1, mRNA.
Atrip	n/a	n/a	n/a	n/a	n/a	n/a	n/a	0.53	n/a	n/a	n/a	n/a	n/a	n/a	n/a	n/a	n/a	n/a	n/a	n/a	n/a	n/a	Atrip	Atrip	Mus musculus ATR interacting protein (Atrip), mRNA.
Xiap	0.40,0.17,0.05,0.03,0.35	0.43,0.16,0.03,0.06,0.33	0.40,0.19,0.03,0.03,0.34	0.36,0.22,0.17,0.01,0.23	0.37,0.43,0.02,0.00,0.18	0.33,0.44,0.01,0.00,0.22	0.34,0.48,0.02,0.01,0.15	0.39,0.45,0.04,0.01,0.12	0.20,0.52,0.01,0.00,0.27	0.33,0.38,0.02,0.01,0.25	0.38,0.44,0.03,0.00,0.15	0.29,0.67,0.01,0.01,0.02	0.10,0.83,0.02,0.02,0.03	0.30,0.62,0.03,0.00,0.05	0.29,0.48,0.02,0.01,0.20	0.32,0.46,0.04,0.05,0.13	0.40,0.45,0.03,0.01,0.11	0.42,0.46,0.02,0.02,0.08	0.40,0.53,0.02,0.01,0.05	0.26,0.51,0.05,0.01,0.16	0.24,0.54,0.03,0.04,0.15	0.45,0.33,0.04,0.01,0.17	Xiap	Xiap	Mus musculus X-linked inhibitor of apoptosis (Xiap), transcript variant 3, mRNA.
Tfrc	n/a	n/a	n/a	n/a	0.52	n/a	n/a	0.25	n/a	0.37	n/a	n/a	n/a	n/a	0.49	n/a	n/a	n/a	0.51	n/a	n/a	n/a	Tfrc	Tfrc	Mus musculus transferrin receptor (Tfrc), mRNA.
Htra2	0.62,0.33,0.05	0.63,0.32,0.04	0.66,0.27,0.06	0.71,0.25,0.04	0.64,0.34,0.02	0.70,0.28,0.03	0.66,0.30,0.04	0.64,0.33,0.03	0.65,0.32,0.03	0.65,0.32,0.04	0.71,0.27,0.03	0.72,0.26,0.03	0.71,0.25,0.03	0.59,0.40,0.01	0.69,0.29,0.02	0.73,0.21,0.06	0.61,0.35,0.03	0.74,0.23,0.03	0.63,0.34,0.03	0.64,0.32,0.04	0.66,0.31,0.03	0.67,0.30,0.03	Htra2	Htra2	Mus musculus HtrA serine peptidase 2 (Htra2), mRNA.
Gba2	0.8	0.88	0.85	0.89	0.93	0.81	0.86	0.66	0.64	0.59	0.71	0.59	0.55	0.36	0.58	0.56	0.53	0.54	0.39	0.44	0.38	0.38	Gba2	Gba2	Mus musculus glucosidase beta 2 (Gba2), mRNA.
Wdpcp	n/a	n/a	n/a	n/a	n/a	0.48	n/a	0.5	n/a	n/a	n/a	n/a	n/a	0.56	n/a	n/a	n/a	n/a	n/a	n/a	n/a	n/a	Wdpcp	Wdpcp	Mus musculus WD repeat containing planar cell polarity effector (Wdpcp), mRNA.
B3glct	n/a	n/a	n/a	n/a	0.39	n/a	n/a	n/a	n/a	n/a	n/a	n/a	n/a	n/a	n/a	n/a	n/a	n/a	n/a	n/a	n/a	n/a	B3glct	B3glct	Mus musculus beta-3-glucosyltransferase (B3glct), mRNA.
Lrif1	0.74,0.05,0.17,0.05	0.73,0.05,0.16,0.06	0.44,0.30,0.14,0.11	0.75,0.04,0.15,0.05	0.19,0.55,0.13,0.14	0.24,0.53,0.09,0.13	0.47,0.27,0.17,0.09	0.69,0.11,0.13,0.07	0.30,0.26,0.12,0.32	0.58,0.18,0.13,0.11	0.76,0.06,0.13,0.05	0.41,0.33,0.16,0.10	0.64,0.11,0.16,0.09	0.68,0.15,0.11,0.06	0.68,0.06,0.14,0.11	0.50,0.21,0.19,0.10	0.76,0.04,0.14,0.06	0.69,0.08,0.17,0.06	0.64,0.06,0.19,0.10	0.68,0.07,0.13,0.12	0.11,0.02,0.83,0.04	0.37,0.21,0.22,0.20	Lrif1	Lrif1	Mus musculus ligand dependent nuclear receptor interacting factor 1 (Lrif1), transcript variant 3, mRNA.
Tcaf1	0.30,0.14,0.32,0.24	0.07,0.33,0.44,0.16	0.13,0.26,0.46,0.15	0.06,0.38,0.39,0.17	0.05,0.44,0.36,0.15	0.07,0.09,0.65,0.19	0.08,0.12,0.62,0.19	0.05,0.41,0.42,0.12	0.04,0.37,0.53,0.07	0.05,0.33,0.52,0.10	0.03,0.30,0.59,0.08	0.02,0.42,0.46,0.10	0.07,0.10,0.74,0.08	0.02,0.41,0.51,0.06	0.02,0.25,0.67,0.06	0.04,0.13,0.75,0.08	0.04,0.14,0.69,0.13	0.02,0.36,0.59,0.04	0.02,0.36,0.55,0.07	0.03,0.05,0.85,0.07	0.03,0.12,0.78,0.07	0.03,0.29,0.59,0.08	Tcaf1	Tcaf1	Mus musculus TRPM8 channel-associated factor 1 (Tcaf1), mRNA.
Mier3	n/a	n/a	n/a	n/a	n/a	n/a	n/a	n/a	n/a	0.75	n/a	n/a	n/a	n/a	n/a	n/a	n/a	n/a	n/a	n/a	n/a	n/a	Mier3	Mier3	Mus musculus MIER family member 3 (Mier3), mRNA.
Slc17a8	0.41	0.36	n/a	0.29	0.45	n/a	0.29	0.42	n/a	0.35	0.23	n/a	n/a	0.59	n/a	n/a	n/a	n/a	n/a	0.24	0.91	n/a	Slc17a8	Slc17a8	Mus musculus solute carrier family 17 (sodium-dependent inorganic phosphate cotransporter), member 8 (Slc17a8), transcript variant 2, mRNA.
Tsta3	n/a	n/a	n/a	n/a	0.56	0.46	0.44	0.51	0.55	0.51	0.51	0.44	0.37	0.54	0.47	0.65	n/a	0.54	0.48	0.51	0.5	0.66	Tsta3	Tsta3	Mus musculus tissue specific transplantation antigen P35B (Tsta3), mRNA.
Slc17a1	n/a	0.69	0.5	n/a	n/a	0.31	0.41	0.38	n/a	n/a	n/a	n/a	n/a	n/a	n/a	n/a	n/a	n/a	n/a	n/a	n/a	n/a	Slc17a1	Slc17a1	Mus musculus solute carrier family 17 (sodium phosphate), member 1 (Slc17a1), transcript variant 3, non-coding RNA.
Fam151b	0.63	n/a	n/a	0.58	n/a	0.52	0.58	0.54	0.54	0.6	0.68	0.43	0.7	0.6	0.48	0.58	0.58	0.6	0.46	0.57	0.49	0.42	Fam151b	Fam151b	Mus musculus family with sequence similarity 151, member B (Fam151b), mRNA.
Runx1t1	0.13,0.12,0.39,0.36	n/a	n/a	n/a	n/a	n/a	n/a	n/a	n/a	n/a	n/a	n/a	n/a	n/a	n/a	n/a	n/a	n/a	n/a	n/a	n/a	n/a	Runx1t1	Runx1t1	Mus musculus runt-related transcription factor 1; translocated to, 1 (cyclin D-related) (Runx1t1), transcript variant 2, mRNA.
Fam104a	n/a	n/a	0.58	n/a	n/a	n/a	n/a	n/a	n/a	n/a	n/a	n/a	n/a	n/a	n/a	n/a	n/a	n/a	n/a	n/a	n/a	n/a	Fam104a	Fam104a	Mus musculus family with sequence similarity 104, member A (Fam104a), mRNA.
Tifab	n/a	n/a	n/a	0.56	n/a	0.39	0.69	0.13	0.22	0.16	n/a	0.25	0.21	n/a	n/a	n/a	n/a	0.31	0.32	0.24	n/a	0.68	Tifab	Tifab	Mus musculus TRAF-interacting protein with forkhead-associated domain, family member B (Tifab), transcript variant 1, mRNA.
Mipol1	0.07,0.29,0.64	0.20,0.61,0.20	0.28,0.34,0.38	0.63,0.22,0.16	0.32,0.33,0.35	0.20,0.48,0.32	0.66,0.20,0.14	0.45,0.41,0.13	0.46,0.38,0.16	0.57,0.10,0.33	0.39,0.47,0.13	0.41,0.42,0.17	0.08,0.28,0.65	0.74,0.19,0.08	0.64,0.11,0.25	0.67,0.13,0.20	0.77,0.09,0.13	0.65,0.23,0.12	0.76,0.11,0.13	0.89,0.04,0.07	0.07,0.72,0.22	0.79,0.08,0.13	Mipol1	Mipol1	Mus musculus mirror-image polydactyly 1 (Mipol1), mRNA.
AI314180	0.02,0.26,0.06,0.02,0.64	0.03,0.08,0.16,0.02,0.72	0.02,0.05,0.10,0.03,0.79	0.01,0.11,0.11,0.02,0.74	0.01,0.10,0.09,0.03,0.77	0.01,0.22,0.08,0.02,0.67	0.01,0.08,0.07,0.02,0.83	0.01,0.15,0.08,0.02,0.75	0.01,0.15,0.02,0.02,0.80	0.01,0.08,0.06,0.01,0.83	0.01,0.10,0.06,0.02,0.82	0.01,0.12,0.05,0.01,0.81	0.01,0.10,0.05,0.01,0.82	0.01,0.16,0.04,0.02,0.78	0.01,0.12,0.05,0.01,0.82	0.01,0.04,0.07,0.01,0.87	0.01,0.10,0.01,0.01,0.86	0.01,0.05,0.06,0.01,0.88	0.01,0.15,0.05,0.01,0.78	0.02,0.10,0.08,0.01,0.79	0.01,0.15,0.02,0.02,0.80	0.01,0.17,0.02,0.00,0.79	AI314180	AI314180	Mus musculus expressed sequence AI314180 (AI314180), mRNA.
Cipc	0.54,0.07,0.11,0.11,0.09,0.09	0.51,0.04,0.06,0.20,0.10,0.09	0.34,0.07,0.11,0.21,0.12,0.15	0.37,0.12,0.12,0.13,0.07,0.19	0.43,0.04,0.22,0.13,0.08,0.09	0.71,0.01,0.08,0.12,0.04,0.04	0.55,0.05,0.02,0.23,0.08,0.07	0.69,0.02,0.10,0.12,0.02,0.06	0.50,0.03,0.13,0.17,0.03,0.14	0.57,0.04,0.08,0.16,0.05,0.09	0.65,0.04,0.02,0.14,0.05,0.09	0.68,0.03,0.03,0.13,0.08,0.06	0.16,0.04,0.51,0.18,0.07,0.04	0.59,0.01,0.11,0.15,0.08,0.06	0.56,0.03,0.10,0.21,0.03,0.08	0.46,0.03,0.18,0.17,0.06,0.10	0.49,0.05,0.07,0.15,0.12,0.13	0.41,0.05,0.06,0.16,0.25,0.07	0.32,0.03,0.31,0.15,0.11,0.08	0.40,0.10,0.11,0.18,0.09,0.13	0.70,0.04,0.06,0.11,0.05,0.05	0.24,0.05,0.36,0.16,0.11,0.08	Cipc	Cipc	Mus musculus CLOCK interacting protein, circadian (Cipc), transcript variant 2, mRNA.
Kctd20	n/a	0.35,0.37,0.12,0.16	n/a	n/a	0.30,0.36,0.19,0.15	0.32,0.47,0.11,0.10	0.13,0.79,0.05,0.04	0.22,0.65,0.06,0.07	0.21,0.61,0.08,0.10	0.30,0.34,0.17,0.19	0.31,0.41,0.15,0.14	0.16,0.71,0.06,0.07	0.18,0.66,0.07,0.09	0.26,0.57,0.10,0.07	0.24,0.55,0.10,0.11	0.32,0.47,0.11,0.10	0.26,0.49,0.15,0.10	0.24,0.58,0.09,0.10	0.25,0.57,0.09,0.10	0.29,0.44,0.12,0.15	0.26,0.37,0.18,0.20	0.29,0.46,0.14,0.12	Kctd20	Kctd20	Mus musculus potassium channel tetramerisation domain containing 20 (Kctd20), mRNA.
Hsf4	n/a	n/a	n/a	n/a	n/a	0.65	n/a	n/a	0.34	0.37	n/a	0.6	n/a	0.48	n/a	n/a	n/a	n/a	n/a	0.48	0.4	n/a	Hsf4	Hsf4	Mus musculus heat shock transcription factor 4 (Hsf4), transcript variant 2, mRNA.
Klf13	0.11	0.3	0.1	0.11	0.05	0.04	0.03	0.06	0.03	0.04	0.04	0.06	0.03	0.04	0.02	0.18	0.03	0.03	0.03	0.06	0.02	0.03	Klf13	Klf13	Mus musculus Kruppel-like factor 13 (Klf13), mRNA.
Mphosph8	0.35	0.28	0.36	0.21	0.41	0.22	0.19	0.27	0.26	0.23	0.14	0.22	0.24	0.15	0.1	0.14	0.18	0.14	0.16	0.19	0.09	0.24	Mphosph8	Mphosph8	Mus musculus M-phase phosphoprotein 8 (Mphosph8), mRNA.
Sh3pxd2a	0.08	0.06	0.03	0.14	0.03	0.01	0.03	0.03	0.04	0.05	0.01	0.04	0.02	0.01	0.02	0.03	0.03	0.04	0.09	0.02	0.04	0.03	Sh3pxd2a	Sh3pxd2a	Mus musculus SH3 and PX domains 2A (Sh3pxd2a), transcript variant 1, mRNA.
Tex9	n/a	n/a	n/a	0.23,0.44,0.33	n/a	n/a	n/a	0.21,0.57,0.22	n/a	n/a	n/a	n/a	n/a	n/a	n/a	n/a	n/a	n/a	n/a	n/a	n/a	n/a	Tex9	Tex9	Mus musculus testis expressed gene 9 (Tex9), mRNA.
Ralgps2	0.70,0.05,0.10,0.04,0.11	0.60,0.08,0.12,0.06,0.14	0.61,0.08,0.12,0.08,0.10	0.64,0.11,0.08,0.06,0.11	0.60,0.10,0.13,0.06,0.10	0.64,0.15,0.06,0.07,0.07	0.64,0.12,0.06,0.07,0.10	0.64,0.14,0.04,0.06,0.11	0.55,0.15,0.07,0.11,0.13	0.57,0.23,0.07,0.06,0.07	0.47,0.26,0.09,0.08,0.09	0.44,0.20,0.07,0.12,0.17	0.57,0.08,0.07,0.14,0.13	0.40,0.26,0.08,0.10,0.15	0.49,0.16,0.10,0.10,0.16	0.42,0.14,0.11,0.15,0.18	0.52,0.13,0.14,0.08,0.12	0.47,0.18,0.12,0.08,0.14	0.41,0.14,0.16,0.13,0.15	0.33,0.18,0.14,0.15,0.20	0.52,0.10,0.13,0.12,0.14	0.40,0.29,0.09,0.14,0.08	Ralgps2	Ralgps2	Mus musculus Ral GEF with PH domain and SH3 binding motif 2 (Ralgps2), transcript variant 5, mRNA.
Junb	0.83	0.73	0.52	0.78	0.76	0.86	0.92	0.85	0.9	0.78	0.8	0.91	0.92	0.87	0.85	0.79	0.85	0.91	0.91	0.89	0.94	0.94	Junb	Junb	Mus musculus jun B proto-oncogene (Junb), mRNA.
B3gntl1	n/a	n/a	n/a	n/a	n/a	n/a	0.15,0.29,0.56	0.06,0.30,0.64	0.07,0.57,0.36	0.08,0.52,0.40	n/a	0.04,0.28,0.68	n/a	0.12,0.55,0.33	0.13,0.63,0.24	0.04,0.57,0.39	0.15,0.35,0.51	n/a	0.10,0.23,0.67	n/a	0.07,0.22,0.71	n/a	B3gntl1	B3gntl1	Mus musculus UDP-GlcNAc:betaGal beta-1,3-N-acetylglucosaminyltransferase-like 1 (B3gntl1), mRNA.
Mkl1	0.12,0.34,0.54	0.28,0.43,0.29	0.12,0.14,0.74	0.12,0.73,0.15	0.10,0.77,0.13	0.16,0.80,0.04	0.10,0.48,0.42	0.18,0.58,0.24	0.08,0.84,0.08	0.26,0.50,0.24	0.06,0.71,0.22	0.05,0.90,0.05	0.06,0.65,0.29	0.07,0.73,0.20	0.06,0.81,0.13	0.07,0.36,0.57	0.07,0.88,0.06	0.19,0.41,0.41	0.08,0.78,0.14	0.11,0.65,0.24	0.08,0.87,0.05	0.09,0.84,0.07	Mkl1	Mkl1	Mus musculus MKL (megakaryoblastic leukemia)/myocardin-like 1 (Mkl1), transcript variant 1, mRNA.
Mkl2	0.19,0.56,0.25	0.18,0.67,0.15	0.26,0.54,0.20	n/a	n/a	n/a	0.16,0.57,0.27	0.23,0.56,0.21	n/a	n/a	0.13,0.62,0.25	n/a	n/a	0.08,0.72,0.20	n/a	n/a	n/a	n/a	0.18,0.59,0.23	n/a	0.25,0.48,0.27	0.27,0.43,0.30	Mkl2	Mkl2	Mus musculus MKL/myocardin-like 2 (Mkl2), transcript variant 3, mRNA.
Psmd2	0.54	0.46	0.43	0.45	0.51	0.56	0.48	0.57	0.5	0.39	0.52	0.5	0.48	0.46	0.47	0.51	0.36	0.5	0.49	0.57	0.48	0.54	Psmd2	Psmd2	Mus musculus proteasome (prosome, macropain) 26S subunit, non-ATPase, 2 (Psmd2), transcript variant 2, non-coding RNA.
Agpat3	0.92,0.01,0.04,0.03	0.92,0.01,0.05,0.03	0.94,0.01,0.01,0.04	0.95,0.01,0.02,0.03	0.91,0.00,0.06,0.03	0.89,0.01,0.08,0.02	0.84,0.01,0.11,0.04	0.79,0.01,0.15,0.05	0.73,0.01,0.21,0.05	0.68,0.03,0.21,0.08	0.79,0.01,0.13,0.07	0.87,0.02,0.08,0.04	0.89,0.02,0.03,0.07	0.86,0.01,0.10,0.03	0.85,0.02,0.09,0.05	0.79,0.03,0.10,0.08	0.83,0.03,0.07,0.07	0.81,0.03,0.11,0.06	0.70,0.03,0.21,0.06	0.83,0.02,0.10,0.05	0.80,0.03,0.11,0.06	0.75,0.03,0.14,0.09	Agpat3	Agpat3	Mus musculus 1-acylglycerol-3-phosphate O-acyltransferase 3 (Agpat3), mRNA.
Agpat2	0.09	0.09	0.15	0.06	0.07	0.09	0.06	0.02	0.02	0.06	0.14	0.06	0.04	0.07	0.06	0.04	0.05	0.03	0.04	0.05	0.02	0.06	Agpat2	Agpat2	Mus musculus 1-acylglycerol-3-phosphate O-acyltransferase 2 (lysophosphatidic acid acyltransferase, beta) (Agpat2), mRNA.
Agpat1	0.45	0.51	0.68	0.53	0.48	0.55	0.44	n/a	0.42	n/a	0.55	n/a	0.52	n/a	n/a	n/a	n/a	n/a	n/a	n/a	n/a	n/a	Agpat1	Agpat1	Mus musculus 1-acylglycerol-3-phosphate O-acyltransferase 1 (lysophosphatidic acid acyltransferase, alpha) (Agpat1), transcript variant 1, mRNA.
Lmna	0.54	0.45	0.5	0.58	0.39	0.45	0.61	0.53	0.51	0.67	0.5	0.55	0.49	0.44	0.48	0.59	0.41	0.49	0.41	0.59	0.42	0.49	Lmna	Lmna	Mus musculus lamin A (Lmna), transcript variant 1, mRNA.
Stam	0.53	0.75	0.61	0.82	0.74	0.97	0.9	0.69	0.75	0.74	0.76	0.57	0.63	0.66	0.6	0.83	0.76	0.71	0.85	0.72	0.93	0.61	Stam	Stam	Mus musculus signal transducing adaptor molecule (SH3 domain and ITAM motif) 1 (Stam), mRNA.
Nprl3	0.22,0.61,0.17	0.16,0.60,0.24	0.09,0.70,0.20	0.09,0.82,0.09	0.20,0.62,0.18	0.12,0.76,0.12	0.09,0.76,0.15	0.09,0.79,0.11	0.09,0.77,0.14	0.09,0.81,0.10	0.05,0.83,0.11	0.05,0.86,0.10	0.61,0.14,0.25	0.18,0.69,0.12	0.06,0.82,0.13	0.44,0.41,0.15	0.10,0.77,0.14	0.07,0.74,0.19	0.10,0.73,0.17	0.19,0.70,0.12	0.16,0.71,0.13	0.28,0.58,0.14	Nprl3	Nprl3	Mus musculus nitrogen permease regulator-like 3 (Nprl3), transcript variant 3, mRNA.
Zap70	n/a	0.10,0.13,0.20,0.50,0.06	n/a	n/a	n/a	n/a	n/a	0.18,0.38,0.15,0.16,0.13	n/a	0.11,0.15,0.13,0.54,0.07	n/a	n/a	n/a	n/a	n/a	n/a	n/a	0.48,0.12,0.20,0.10,0.11	n/a	n/a	n/a	n/a	Zap70	Zap70	Mus musculus zeta-chain (TCR) associated protein kinase (Zap70), transcript variant 1, mRNA.
Slc25a53	n/a	0.55	n/a	0.66	0.56	0.55	0.53	0.54	0.4	0.47	0.51	0.53	0.57	n/a	0.6	0.43	0.48	n/a	0.67	n/a	n/a	n/a	Slc25a53	Slc25a53	Mus musculus solute carrier family 25, member 53 (Slc25a53), transcript variant 2, mRNA.
Slc37a1	0.66,0.20,0.14	0.22,0.33,0.45	n/a	n/a	n/a	0.19,0.74,0.08	0.54,0.28,0.18	n/a	0.23,0.23,0.53	0.76,0.15,0.09	0.70,0.19,0.11	n/a	n/a	n/a	0.58,0.20,0.22	n/a	n/a	n/a	n/a	n/a	n/a	n/a	Slc37a1	Slc37a1	Mus musculus solute carrier family 37 (glycerol-3-phosphate transporter), member 1 (Slc37a1), transcript variant 2, mRNA.
Prrg1	0.19,0.31,0.20,0.30	0.18,0.20,0.25,0.37	n/a	n/a	0.14,0.25,0.21,0.40	n/a	0.29,0.28,0.24,0.19	0.16,0.20,0.22,0.42	0.22,0.17,0.19,0.41	0.14,0.18,0.21,0.47	0.19,0.19,0.20,0.42	0.20,0.19,0.24,0.36	n/a	0.19,0.23,0.20,0.38	n/a	n/a	n/a	0.20,0.24,0.17,0.39	0.13,0.30,0.23,0.35	0.19,0.61,0.13,0.07	n/a	0.28,0.40,0.19,0.13	Prrg1	Prrg1	Mus musculus proline rich Gla (G-carboxyglutamic acid) 1 (Prrg1), transcript variant 2, mRNA.
Slc37a4	0.26,0.45,0.30	0.15,0.18,0.67	0.57,0.25,0.19	0.37,0.43,0.20	0.26,0.64,0.10	0.27,0.64,0.09	0.35,0.41,0.24	0.34,0.58,0.08	0.22,0.69,0.09	0.44,0.39,0.16	0.12,0.71,0.17	0.17,0.67,0.15	0.26,0.55,0.19	0.18,0.60,0.21	0.51,0.23,0.26	0.33,0.39,0.28	0.30,0.53,0.17	0.15,0.66,0.19	0.38,0.48,0.14	0.07,0.37,0.56	0.24,0.60,0.17	0.46,0.34,0.19	Slc37a4	Slc37a4	Mus musculus solute carrier family 37 (glucose-6-phosphate transporter), member 4 (Slc37a4), transcript variant 3, mRNA.
Itpripl1	0.62,0.20,0.18	n/a	0.40,0.31,0.29	0.11,0.69,0.19	0.16,0.57,0.27	0.14,0.60,0.26	0.29,0.49,0.22	0.10,0.67,0.23	0.10,0.68,0.22	0.04,0.60,0.36	0.11,0.59,0.30	0.15,0.56,0.28	0.46,0.28,0.26	0.11,0.69,0.20	0.14,0.56,0.30	0.07,0.62,0.30	0.16,0.53,0.31	0.14,0.59,0.28	0.17,0.54,0.29	0.12,0.57,0.32	0.39,0.37,0.23	0.08,0.62,0.30	Itpripl1	Itpripl1	Mus musculus inositol 1,4,5-triphosphate receptor interacting protein-like 1 (Itpripl1), transcript variant 2, mRNA.
Prpf19	0.16	0.21	0.23	0.11	0.04	0.03	0.06	0.02	0.02	0.03	0.02	0.02	0.02	0.01	0.01	0.02	0.02	0.02	0.02	0.03	0.02	0.01	Prpf19	Prpf19	Mus musculus pre-mRNA processing factor 19 (Prpf19), transcript variant 2, mRNA.
Slc39a11	n/a	n/a	0.78	0.55	0.77	0.61	0.64	0.54	0.7	0.6	0.79	0.36	n/a	0.74	0.84	0.36	n/a	0.58	0.6	0.68	0.85	0.79	Slc39a11	Slc39a11	Mus musculus solute carrier family 39 (metal ion transporter), member 11 (Slc39a11), transcript variant 2, mRNA.
Cmah	0.70,0.03,0.01,0.02,0.03,0.22	0.54,0.04,0.02,0.06,0.03,0.31	0.47,0.07,0.03,0.06,0.05,0.32	0.34,0.06,0.02,0.07,0.02,0.50	0.18,0.04,0.02,0.05,0.07,0.64	0.52,0.03,0.01,0.03,0.02,0.39	0.51,0.02,0.01,0.03,0.01,0.42	0.63,0.01,0.00,0.02,0.01,0.32	0.59,0.02,0.01,0.02,0.02,0.33	0.52,0.02,0.01,0.03,0.03,0.39	0.68,0.02,0.01,0.02,0.02,0.26	0.66,0.02,0.01,0.02,0.02,0.28	0.63,0.02,0.00,0.02,0.02,0.31	0.70,0.01,0.00,0.02,0.02,0.25	0.67,0.01,0.00,0.02,0.02,0.28	0.73,0.02,0.00,0.03,0.03,0.19	0.65,0.02,0.00,0.03,0.04,0.25	0.79,0.01,0.00,0.01,0.02,0.17	0.74,0.01,0.00,0.02,0.03,0.20	0.73,0.01,0.00,0.02,0.02,0.22	0.59,0.02,0.00,0.02,0.04,0.33	0.76,0.02,0.00,0.02,0.01,0.19	Cmah	Cmah	Mus musculus cytidine monophospho-N-acetylneuraminic acid hydroxylase (Cmah), transcript variant 3, mRNA.
Als2	0.08,0.09,0.83	0.10,0.06,0.84	0.13,0.41,0.46	0.05,0.06,0.89	0.04,0.04,0.93	0.02,0.01,0.96	0.03,0.04,0.93	0.01,0.01,0.98	0.01,0.10,0.88	0.02,0.13,0.86	0.04,0.04,0.92	0.01,0.03,0.96	0.01,0.00,0.98	0.01,0.05,0.93	0.02,0.01,0.97	0.02,0.01,0.97	0.03,0.02,0.96	0.02,0.03,0.96	0.03,0.05,0.93	0.03,0.04,0.93	0.02,0.08,0.90	0.03,0.02,0.95	Als2	Als2	Mus musculus amyotrophic lateral sclerosis 2 (juvenile) (Als2), transcript variant 1, mRNA.
Hps5	0.06,0.17,0.69,0.08	0.12,0.17,0.62,0.09	0.08,0.20,0.62,0.10	0.08,0.17,0.65,0.10	0.14,0.39,0.33,0.14	0.07,0.51,0.24,0.17	0.04,0.44,0.46,0.06	0.07,0.30,0.47,0.16	0.02,0.63,0.32,0.03	0.04,0.30,0.58,0.07	0.10,0.08,0.66,0.16	0.08,0.11,0.69,0.12	0.03,0.10,0.84,0.03	0.13,0.12,0.58,0.18	0.04,0.09,0.80,0.07	0.03,0.11,0.82,0.04	0.06,0.10,0.78,0.06	0.06,0.08,0.75,0.11	0.03,0.30,0.62,0.05	0.04,0.10,0.80,0.06	0.05,0.09,0.81,0.06	0.03,0.08,0.84,0.05	Hps5	Hps5	Mus musculus Hermansky-Pudlak syndrome 5 (Hps5), transcript variant 1, mRNA.
Hps4	0.15,0.07,0.78	0.23,0.12,0.65	0.20,0.14,0.67	0.20,0.06,0.74	0.19,0.09,0.72	0.20,0.06,0.74	0.19,0.19,0.61	0.21,0.15,0.64	0.25,0.12,0.63	0.19,0.22,0.59	0.23,0.11,0.66	0.14,0.42,0.44	0.17,0.65,0.18	0.25,0.06,0.69	0.32,0.27,0.41	0.18,0.45,0.36	0.20,0.11,0.69	0.15,0.11,0.74	0.41,0.21,0.38	0.18,0.07,0.75	0.48,0.22,0.29	0.11,0.40,0.49	Hps4	Hps4	Mus musculus Hermansky-Pudlak syndrome 4 (Hps4), mRNA.
Sdr42e1	0.42	0.46	0.46	0.58	0.47	0.43	0.43	0.55	0.61	0.53	0.55	0.48	0.51	0.6	0.52	0.57	0.51	0.56	0.4	0.54	0.43	0.58	Sdr42e1	Sdr42e1	Mus musculus short chain dehydrogenase/reductase family 42E, member 1 (Sdr42e1), mRNA.
Fkbp15	0.24,0.19,0.57	0.50,0.22,0.28	0.17,0.27,0.56	0.72,0.13,0.15	0.10,0.19,0.71	0.37,0.13,0.50	0.34,0.15,0.50	0.51,0.11,0.39	0.52,0.09,0.39	0.28,0.13,0.59	0.48,0.09,0.44	0.30,0.08,0.61	0.51,0.10,0.39	0.57,0.06,0.37	0.20,0.08,0.72	0.34,0.13,0.53	0.40,0.13,0.46	0.40,0.08,0.52	0.24,0.07,0.68	0.40,0.09,0.51	0.16,0.08,0.75	0.43,0.08,0.49	Fkbp15	Fkbp15	Mus musculus FK506 binding protein 15 (Fkbp15), mRNA.
Wdfy3	0.45	0.5	0.87	0.68	0.72	0.75	0.62	0.69	0.81	0.56	0.58	0.73	0.62	0.71	0.62	0.3	0.4	0.55	0.71	0.45	0.52	0.66	Wdfy3	Wdfy3	Mus musculus WD repeat and FYVE domain containing 3 (Wdfy3), mRNA.
Wdfy2	0.46	0.63	0.79	0.81	0.78	0.71	0.61	0.9	0.58	0.8	0.92	0.87	0.6	0.67	0.8	0.76	0.72	0.89	0.84	0.79	0.83	0.78	Wdfy2	Wdfy2	Mus musculus WD repeat and FYVE domain containing 2 (Wdfy2), mRNA.
Trnt1	n/a	n/a	n/a	n/a	n/a	n/a	n/a	n/a	n/a	0.26,0.37,0.37	n/a	n/a	n/a	n/a	n/a	n/a	n/a	n/a	n/a	0.23,0.32,0.45	0.19,0.29,0.52	n/a	Trnt1	Trnt1	Mus musculus tRNA nucleotidyl transferase, CCA-adding, 1 (Trnt1), transcript variant 3, mRNA.
Trim34a	n/a	0.34,0.26,0.40	n/a	0.20,0.58,0.22	0.29,0.24,0.47	0.26,0.23,0.51	0.28,0.22,0.50	0.37,0.28,0.34	0.25,0.16,0.59	0.12,0.14,0.75	0.28,0.25,0.47	0.22,0.19,0.59	0.26,0.25,0.49	0.26,0.30,0.44	0.27,0.23,0.50	0.29,0.22,0.50	0.44,0.37,0.19	0.30,0.24,0.46	0.22,0.19,0.60	0.28,0.24,0.48	0.44,0.48,0.08	0.19,0.57,0.24	Trim34a	Trim34a	Mus musculus tripartite motif-containing 34A (Trim34a), mRNA.
Kctd6	0.43,0.20,0.37	0.43,0.24,0.33	0.42,0.19,0.40	0.42,0.15,0.43	0.82,0.13,0.05	0.74,0.11,0.14	0.73,0.19,0.09	0.76,0.12,0.13	0.70,0.14,0.16	0.59,0.26,0.15	0.55,0.15,0.30	0.85,0.14,0.01	n/a	0.59,0.18,0.23	0.15,0.25,0.60	n/a	0.49,0.26,0.25	0.78,0.21,0.01	0.72,0.21,0.07	n/a	n/a	n/a	Kctd6	Kctd6	Mus musculus potassium channel tetramerisation domain containing 6 (Kctd6), transcript variant 2, mRNA.
Prepl	0.01,0.03,0.04,0.69,0.10,0.12	0.02,0.08,0.11,0.44,0.24,0.11	0.02,0.10,0.07,0.65,0.08,0.07	0.01,0.02,0.08,0.48,0.33,0.08	0.01,0.01,0.04,0.59,0.31,0.04	0.01,0.00,0.02,0.75,0.12,0.10	0.00,0.00,0.02,0.70,0.24,0.03	0.01,0.00,0.01,0.72,0.21,0.05	0.00,0.00,0.01,0.67,0.27,0.04	0.00,0.00,0.02,0.70,0.24,0.03	0.00,0.00,0.02,0.62,0.32,0.03	0.01,0.00,0.02,0.68,0.24,0.05	0.01,0.01,0.02,0.50,0.40,0.07	0.00,0.01,0.03,0.68,0.22,0.05	0.01,0.01,0.04,0.78,0.12,0.05	0.01,0.02,0.04,0.79,0.08,0.06	0.01,0.01,0.03,0.70,0.20,0.05	0.01,0.01,0.03,0.58,0.33,0.06	0.01,0.01,0.03,0.52,0.39,0.06	0.01,0.01,0.09,0.60,0.23,0.06	0.01,0.01,0.18,0.61,0.11,0.07	0.01,0.01,0.05,0.49,0.33,0.09	Prepl	Prepl	Mus musculus prolyl endopeptidase-like (Prepl), transcript variant 4, mRNA.
Fam133b	0.26	0.36	0.33	0.62	0.26	0.14	0.11	0.14	0.09	0.34	0.44	0.19	0.69	0.2	0.48	0.43	0.26	0.23	0.18	0.58	0.37	0.51	Fam133b	Fam133b	Mus musculus family with sequence similarity 133, member B (Fam133b), mRNA.
Eva1b	0.14,0.38,0.48	n/a	n/a	0.12,0.32,0.56	0.16,0.32,0.52	0.58,0.15,0.27	n/a	0.29,0.30,0.40	n/a	n/a	n/a	0.09,0.37,0.54	n/a	n/a	n/a	n/a	n/a	0.45,0.39,0.16	n/a	n/a	n/a	n/a	Eva1b	Eva1b	Mus musculus eva-1 homolog B (C. elegans) (Eva1b), mRNA.
Mras	0.39	n/a	n/a	0.44	0.44	0.56	0.46	0.59	n/a	0.54	n/a	n/a	n/a	n/a	n/a	n/a	n/a	n/a	n/a	n/a	n/a	n/a	Mras	Mras	Mus musculus muscle and microspikes RAS (Mras), mRNA.
Cd200	n/a	n/a	n/a	0.46	n/a	n/a	n/a	n/a	n/a	n/a	n/a	n/a	n/a	n/a	n/a	n/a	n/a	n/a	n/a	n/a	n/a	n/a	Cd200	Cd200	Mus musculus CD200 antigen (Cd200), mRNA.
Cdpf1	n/a	n/a	n/a	0.41,0.10,0.49	0.33,0.47,0.21	n/a	0.35,0.25,0.40	0.27,0.42,0.31	0.36,0.40,0.25	0.30,0.37,0.33	0.37,0.39,0.24	n/a	n/a	n/a	n/a	n/a	n/a	n/a	n/a	n/a	n/a	n/a	Cdpf1	Cdpf1	Mus musculus cysteine rich, DPF motif domain containing 1 (Cdpf1), transcript variant 2, mRNA.
Cbs	0.48	0.67	0.65	0.36	0.44	0.34	0.36	0.19	0.19	0.16	0.24	0.08	0.3	0.22	0.13	0.2	0.27	0.32	0.31	0.17	0.23	0.18	Cbs	Cbs	Mus musculus cystathionine beta-synthase (Cbs), transcript variant 1, mRNA.
Sass6	0.30,0.19,0.51	n/a	n/a	n/a	n/a	n/a	n/a	n/a	n/a	n/a	n/a	0.86,0.05,0.08	n/a	n/a	0.68,0.09,0.23	n/a	n/a	n/a	n/a	n/a	n/a	n/a	Sass6	Sass6	Mus musculus SAS-6 centriolar assembly protein (Sass6), transcript variant 1, mRNA.
Htatsf1	0.21	0.34	0.25	0.09	0.09	0.29	0.18	0.15	0.05	0.17	0.18	0.33	0.05	0.35	0.31	0.46	0.25	0.29	0.25	0.64	0.13	0.48	Htatsf1	Htatsf1	Mus musculus HIV TAT specific factor 1 (Htatsf1), transcript variant 1, mRNA.
S100a16	n/a	n/a	n/a	0.63	0.52	0.39	0.48	n/a	n/a	n/a	0.66	n/a	n/a	n/a	0.46	n/a	n/a	n/a	n/a	n/a	n/a	n/a	S100a16	S100a16	Mus musculus S100 calcium binding protein A16 (S100a16), mRNA.
Mcfd2	0.32	0.38	0.32	0.18	0.23	0.1	0.14	0.09	0.08	0.15	0.12	0.1	0.19	0.15	0.33	0.18	0.22	0.19	0.3	0.17	0.42	0.15	Mcfd2	Mcfd2	Mus musculus multiple coagulation factor deficiency 2 (Mcfd2), transcript variant 1, mRNA.
Slc27a1	n/a	n/a	n/a	n/a	0.32,0.17,0.19,0.15,0.17	n/a	0.31,0.14,0.17,0.17,0.22	0.36,0.24,0.17,0.12,0.11	n/a	0.35,0.15,0.14,0.12,0.24	n/a	0.36,0.20,0.18,0.10,0.16	n/a	0.47,0.17,0.12,0.11,0.13	0.51,0.21,0.08,0.06,0.14	n/a	n/a	0.53,0.14,0.11,0.08,0.13	0.43,0.18,0.13,0.10,0.15	0.44,0.25,0.08,0.09,0.13	0.46,0.20,0.10,0.05,0.19	0.40,0.11,0.14,0.09,0.24	Slc27a1	Slc27a1	Mus musculus solute carrier family 27 (fatty acid transporter), member 1 (Slc27a1), mRNA.
Tomm40l	0.19	n/a	0.38	0.47	0.08	0.2	0.13	0.29	0.17	0.15	0.64	n/a	n/a	0.45	0.24	0.61	n/a	0.49	0.47	n/a	n/a	n/a	Tomm40l	Tomm40l	Mus musculus translocase of outer mitochondrial membrane 40 homolog-like (yeast) (Tomm40l), mRNA.
Lrrk1	0.45	n/a	0.63	0.34	0.58	0.42	0.55	0.53	0.51	0.53	0.56	0.41	0.51	0.51	0.41	0.32	0.55	0.63	0.55	0.57	0.5	0.66	Lrrk1	Lrrk1	Mus musculus leucine-rich repeat kinase 1 (Lrrk1), mRNA.
Kansl1l	0.06,0.58,0.35	0.30,0.49,0.21	0.23,0.61,0.16	0.03,0.82,0.15	0.03,0.81,0.16	0.07,0.80,0.12	0.02,0.91,0.07	0.03,0.91,0.06	0.03,0.88,0.09	0.02,0.86,0.13	0.02,0.88,0.10	0.01,0.90,0.08	0.08,0.76,0.17	0.02,0.88,0.09	0.07,0.77,0.16	n/a	0.05,0.78,0.17	n/a	0.02,0.91,0.07	0.10,0.68,0.22	n/a	0.03,0.87,0.10	Kansl1l	Kansl1l	Mus musculus KAT8 regulatory NSL complex subunit 1-like (Kansl1l), transcript variant 2, mRNA.
Usp28	0.72	0.68	0.64	n/a	0.6	0.73	0.81	0.66	0.64	0.63	0.59	0.66	n/a	0.9	0.72	0.75	0.65	0.64	0.67	0.7	0.79	0.5	Usp28	Usp28	Mus musculus ubiquitin specific peptidase 28 (Usp28), mRNA.
Rfc1	0.97	0.9	0.98	0.99	1	1	0.99	0.99	1	0.98	0.99	0.91	0.96	0.99	0.96	0.96	0.98	0.97	0.98	0.98	0.96	0.98	Rfc1	Rfc1	Mus musculus replication factor C (activator 1) 1 (Rfc1), mRNA.
Acat2	0.63	n/a	n/a	n/a	n/a	0.51	0.35	0.45	0.47	0.53	0.49	0.71	0.5	0.47	0.49	0.55	0.65	0.52	0.62	0.46	n/a	n/a	Acat2	Acat2	Mus musculus acetyl-Coenzyme A acetyltransferase 2 (Acat2), mRNA.
Apex2	0.26,0.37,0.37	0.24,0.20,0.56	n/a	0.79,0.14,0.07	0.38,0.37,0.25	0.39,0.27,0.34	0.54,0.25,0.21	0.50,0.20,0.30	0.56,0.21,0.23	0.49,0.39,0.12	0.48,0.19,0.33	0.75,0.12,0.13	0.58,0.30,0.12	0.40,0.16,0.43	0.31,0.20,0.50	0.37,0.22,0.40	0.20,0.16,0.64	0.64,0.20,0.16	0.51,0.13,0.36	0.45,0.33,0.22	0.23,0.22,0.55	0.18,0.16,0.66	Apex2	Apex2	Mus musculus apurinic/apyrimidinic endonuclease 2 (Apex2), mRNA.
Tmem176a	0.44	n/a	0.49	0.58	0.51	0.55	0.58	0.42	0.46	0.46	0.44	0.46	0.48	0.52	0.58	0.45	n/a	0.54	0.53	0.63	0.37	0.55	Tmem176a	Tmem176a	Mus musculus transmembrane protein 176A (Tmem176a), transcript variant 1, mRNA.
Mitf	0.24,0.23,0.40,0.14	0.53,0.25,0.11,0.10	n/a	n/a	0.40,0.25,0.19,0.16	0.27,0.21,0.40,0.12	0.38,0.28,0.17,0.17	0.49,0.19,0.20,0.11	0.21,0.30,0.33,0.16	0.48,0.17,0.24,0.11	0.23,0.25,0.37,0.15	0.63,0.22,0.07,0.08	0.17,0.22,0.41,0.20	0.49,0.22,0.22,0.06	0.26,0.28,0.40,0.06	0.33,0.24,0.28,0.16	0.45,0.23,0.17,0.15	0.44,0.22,0.19,0.16	0.51,0.26,0.13,0.10	0.38,0.24,0.27,0.11	0.53,0.21,0.11,0.15	0.09,0.29,0.48,0.14	Mitf	Mitf	Mus musculus microphthalmia-associated transcription factor (Mitf), transcript variant 1, mRNA.
Zfp142	0.31,0.23,0.46	0.12,0.39,0.48	0.27,0.55,0.19	0.07,0.39,0.54	0.10,0.60,0.30	0.09,0.53,0.38	0.09,0.33,0.58	0.04,0.36,0.60	0.34,0.27,0.39	0.11,0.38,0.51	0.10,0.40,0.50	0.10,0.67,0.23	0.16,0.72,0.12	0.17,0.59,0.24	0.18,0.39,0.43	0.04,0.44,0.52	0.14,0.66,0.20	0.26,0.25,0.50	0.05,0.85,0.09	0.45,0.44,0.11	0.11,0.40,0.48	0.11,0.32,0.58	Zfp142	Zfp142	Mus musculus zinc finger protein 142 (Zfp142), transcript variant 2, mRNA.
Zfp141	0.56	0.5	0.48	0.55	0.8	0.78	0.62	0.67	0.71	0.81	0.75	0.88	0.29	0.54	0.81	n/a	n/a	0.34	n/a	0.8	0.8	0.7	Zfp141	Zfp141	Mus musculus zinc finger protein 141 (Zfp141), transcript variant 1, mRNA.
Asah1	n/a	n/a	n/a	n/a	n/a	n/a	n/a	0.27	n/a	n/a	n/a	n/a	n/a	0.48	n/a	0.19	n/a	n/a	n/a	0.59	n/a	0.16	Asah1	Asah1	Mus musculus N-acylsphingosine amidohydrolase 1 (Asah1), mRNA.
Clec4n	n/a	n/a	n/a	n/a	n/a	n/a	n/a	n/a	n/a	n/a	n/a	n/a	n/a	0.18	n/a	n/a	n/a	n/a	n/a	n/a	n/a	n/a	Clec4n	Clec4n	Mus musculus C-type lectin domain family 4, member n (Clec4n), transcript variant 1, mRNA.
Trim39	0.48,0.24,0.13,0.15	n/a	0.14,0.14,0.52,0.20	0.00,0.14,0.72,0.14	0.17,0.17,0.47,0.19	0.07,0.15,0.63,0.16	0.03,0.10,0.75,0.12	0.05,0.12,0.70,0.13	0.02,0.14,0.79,0.05	0.02,0.13,0.74,0.12	0.01,0.15,0.78,0.07	0.02,0.14,0.73,0.10	0.00,0.12,0.73,0.14	0.02,0.13,0.77,0.09	0.03,0.11,0.73,0.12	0.01,0.19,0.62,0.18	0.19,0.17,0.37,0.28	0.07,0.17,0.61,0.15	0.05,0.14,0.62,0.18	0.02,0.18,0.70,0.10	0.00,0.15,0.73,0.11	n/a	Trim39	Trim39	Mus musculus tripartite motif-containing 39 (Trim39), transcript variant 2, mRNA.
Zbed3	n/a	n/a	0.49,0.20,0.32	0.24,0.52,0.23	n/a	0.76,0.14,0.10	n/a	0.35,0.40,0.24	0.58,0.15,0.27	n/a	n/a	n/a	n/a	n/a	n/a	n/a	n/a	n/a	n/a	n/a	n/a	n/a	Zbed3	Zbed3	Mus musculus zinc finger, BED type containing 3 (Zbed3), transcript variant 2, mRNA.
Asah2	0.05,0.14,0.05,0.63,0.04,0.09	0.10,0.11,0.14,0.23,0.30,0.12	0.08,0.18,0.09,0.46,0.10,0.10	0.14,0.16,0.14,0.34,0.09,0.13	0.03,0.16,0.02,0.58,0.04,0.16	0.02,0.26,0.02,0.36,0.24,0.10	0.01,0.29,0.01,0.40,0.14,0.14	0.03,0.58,0.03,0.26,0.05,0.07	0.03,0.18,0.03,0.48,0.21,0.06	0.03,0.21,0.02,0.62,0.05,0.07	0.04,0.28,0.03,0.42,0.14,0.09	0.07,0.25,0.06,0.46,0.04,0.12	0.09,0.26,0.10,0.27,0.11,0.16	0.03,0.35,0.04,0.27,0.19,0.12	0.07,0.48,0.07,0.15,0.07,0.15	0.04,0.20,0.04,0.48,0.13,0.10	0.07,0.20,0.07,0.35,0.12,0.19	0.06,0.35,0.06,0.24,0.15,0.15	0.06,0.30,0.07,0.32,0.14,0.11	0.03,0.10,0.05,0.70,0.05,0.07	0.05,0.41,0.05,0.22,0.06,0.22	0.06,0.35,0.04,0.32,0.10,0.14	Asah2	Asah2	Mus musculus N-acylsphingosine amidohydrolase 2 (Asah2), mRNA.
Fign	0.14,0.51,0.35	0.13,0.58,0.29	0.09,0.32,0.59	0.15,0.39,0.46	0.43,0.11,0.46	0.11,0.25,0.64	0.06,0.17,0.76	0.25,0.23,0.52	0.15,0.48,0.38	0.07,0.55,0.37	0.13,0.39,0.48	0.13,0.17,0.69	n/a	0.07,0.42,0.52	0.16,0.53,0.31	0.10,0.19,0.70	0.11,0.32,0.57	0.41,0.42,0.18	0.19,0.31,0.50	0.27,0.27,0.45	0.10,0.69,0.21	0.28,0.43,0.29	Fign	Fign	Mus musculus fidgetin (Fign), transcript variant 2, mRNA.
Trim32	n/a	n/a	n/a	n/a	n/a	n/a	n/a	n/a	n/a	n/a	0.34	n/a	n/a	0.37	n/a	n/a	n/a	0.54	n/a	n/a	n/a	n/a	Trim32	Trim32	Mus musculus tripartite motif-containing 32 (Trim32), transcript variant 1, mRNA.
0610010K14Rik	0.25	0.24	0.28	0.55	0.65	0.62	0.91	0.91	0.86	0.91	0.69	0.68	0.5	0.7	0.88	0.67	0.68	0.67	0.63	0.62	0.32	0.81	0610010K14Rik	0610010K14Rik	Mus musculus RIKEN cDNA 0610010K14 gene (0610010K14Rik), transcript variant 2, mRNA.
Foxo3	0.27,0.23,0.49	0.36,0.28,0.37	0.42,0.26,0.32	0.25,0.41,0.34	0.37,0.38,0.25	0.31,0.27,0.42	0.53,0.18,0.28	0.51,0.19,0.30	0.25,0.30,0.45	0.45,0.19,0.35	0.45,0.24,0.31	0.32,0.19,0.49	0.44,0.35,0.22	0.36,0.23,0.41	0.50,0.12,0.38	0.38,0.24,0.37	0.32,0.28,0.40	0.49,0.30,0.21	0.58,0.18,0.24	0.28,0.34,0.39	0.46,0.15,0.39	0.23,0.32,0.45	Foxo3	Foxo3	Mus musculus forkhead box O3 (Foxo3), mRNA.
Klhl5	0.86	0.87	0.91	0.94	0.96	0.95	0.96	0.96	0.94	0.91	0.92	0.92	0.88	0.92	0.91	0.91	0.72	0.81	0.86	0.75	n/a	0.87	Klhl5	Klhl5	Mus musculus kelch-like 5 (Klhl5), mRNA.
Klhl2	0.36	0.55	0.36	0.46	0.58	0.76	0.83	0.75	0.82	0.84	0.83	0.82	0.73	0.78	0.76	0.7	0.78	0.84	0.46	0.73	0.35	0.37	Klhl2	Klhl2	Mus musculus kelch-like 2, Mayven (Klhl2), mRNA.
BC049762	n/a	n/a	n/a	n/a	n/a	n/a	n/a	n/a	n/a	n/a	n/a	n/a	n/a	n/a	n/a	n/a	n/a	0.45,0.30,0.25	n/a	n/a	n/a	n/a	BC049762	BC049762	Mus musculus cDNA sequence BC049762 (BC049762), mRNA.
Aqp9	0.05	0.05	0.04	0.03	0.02	0.01	0.01	0.01	0.02	0.02	0.03	0.02	0.05	0.02	0.02	0.03	0.05	0.02	0.03	0.03	0.02	0.06	Aqp9	Aqp9	Mus musculus aquaporin 9 (Aqp9), transcript variant 2, mRNA.
Ilvbl	n/a	n/a	0.14,0.25,0.61	0.21,0.19,0.60	0.22,0.28,0.50	0.44,0.29,0.27	0.51,0.39,0.10	0.35,0.16,0.49	0.23,0.57,0.20	0.29,0.23,0.48	0.55,0.21,0.25	0.14,0.24,0.62	0.66,0.20,0.14	0.16,0.24,0.60	0.10,0.15,0.75	0.08,0.15,0.77	0.34,0.22,0.45	0.12,0.17,0.71	0.57,0.22,0.21	0.26,0.22,0.52	n/a	0.30,0.25,0.45	Ilvbl	Ilvbl	Mus musculus ilvB (bacterial acetolactate synthase)-like (Ilvbl), mRNA.
Btaf1	0.36	0.42	0.59	0.11	0.12	0.02	0.07	0.09	0.08	0.1	0.11	0.04	0.03	0.01	0.08	0.08	0.1	0.14	0.02	0.07	0.03	0.12	Btaf1	Btaf1	Mus musculus B-TFIID TATA-box binding protein associated factor 1 (Btaf1), mRNA.
Smap1	0.22,0.29,0.49	0.35,0.22,0.43	0.19,0.47,0.34	0.17,0.55,0.28	0.11,0.71,0.19	0.14,0.55,0.30	0.17,0.47,0.36	0.17,0.35,0.48	0.20,0.17,0.63	0.25,0.28,0.47	0.18,0.36,0.46	0.17,0.40,0.44	0.16,0.32,0.52	0.12,0.33,0.55	0.19,0.34,0.48	0.18,0.41,0.41	0.17,0.34,0.49	0.12,0.45,0.43	0.15,0.55,0.30	0.36,0.21,0.43	0.15,0.39,0.46	0.12,0.70,0.18	Smap1	Smap1	Mus musculus small ArfGAP 1 (Smap1), transcript variant 3, non-coding RNA.
9130401M01Rik	0.37	0.72	0.27	0.52	0.15	0.36	0.56	0.2	0.29	0.6	0.4	0.25	0.25	0.27	0.48	0.44	0.39	0.33	0.43	0.4	0.54	0.73	9130401M01Rik	9130401M01Rik	Mus musculus RIKEN cDNA 9130401M01 gene (9130401M01Rik), mRNA.
Paf1	0.6	0.42	0.95	0.72	0.75	0.82	0.77	0.58	0.67	0.55	0.45	0.54	0.65	0.5	0.62	0.6	0.56	0.56	0.41	0.56	0.37	0.57	Paf1	Paf1	Mus musculus Paf1, RNA polymerase II complex component (Paf1), mRNA.
Tex30	n/a	0.15,0.29,0.20,0.35	0.22,0.55,0.12,0.11	n/a	n/a	n/a	0.11,0.54,0.14,0.22	0.05,0.23,0.07,0.66	0.12,0.58,0.13,0.18	0.15,0.67,0.09,0.09	0.08,0.48,0.09,0.36	0.55,0.30,0.09,0.06	n/a	0.11,0.66,0.08,0.15	0.62,0.22,0.08,0.09	0.33,0.33,0.17,0.17	n/a	n/a	n/a	n/a	n/a	n/a	Tex30	Tex30	Mus musculus testis expressed 30 (Tex30), mRNA.
Mmp19	0.65	0.4	0.51	0.84	0.7	0.68	0.63	0.67	0.48	0.66	0.56	0.31	0.28	0.33	0.21	0.17	0.59	0.27	0.27	0.65	0.7	0.46	Mmp19	Mmp19	Mus musculus matrix metallopeptidase 19 (Mmp19), transcript variant 2, mRNA.
Uaca	0.47	n/a	0.49	0.48	n/a	0.41	0.57	0.55	0.52	0.47	0.42	n/a	n/a	n/a	0.56	0.66	n/a	n/a	0.46	n/a	n/a	0.47	Uaca	Uaca	Mus musculus uveal autoantigen with coiled-coil domains and ankyrin repeats (Uaca), mRNA.
Atf7ip	0.87,0.09,0.03,0.01	0.83,0.08,0.08,0.01	0.35,0.24,0.20,0.21	0.84,0.12,0.03,0.01	0.57,0.09,0.32,0.02	0.90,0.05,0.02,0.03	0.43,0.32,0.23,0.02	0.88,0.10,0.01,0.00	0.95,0.03,0.01,0.00	0.89,0.07,0.03,0.01	0.88,0.06,0.05,0.01	0.84,0.08,0.03,0.05	0.95,0.03,0.02,0.01	0.92,0.03,0.03,0.01	0.91,0.05,0.02,0.01	0.97,0.02,0.01,0.00	0.93,0.04,0.03,0.00	0.95,0.03,0.01,0.00	0.93,0.05,0.02,0.01	0.92,0.05,0.02,0.01	0.59,0.35,0.05,0.01	0.95,0.03,0.01,0.01	Atf7ip	Atf7ip	Mus musculus activating transcription factor 7 interacting protein (Atf7ip), mRNA.
Uhrf1bp1l	0.27,0.08,0.48,0.18	0.41,0.12,0.34,0.13	0.27,0.16,0.35,0.22	0.40,0.08,0.29,0.23	0.27,0.03,0.44,0.26	0.29,0.02,0.57,0.11	0.23,0.05,0.45,0.26	0.28,0.03,0.53,0.16	0.30,0.02,0.47,0.20	0.29,0.06,0.41,0.25	0.25,0.04,0.42,0.29	0.27,0.14,0.37,0.22	0.15,0.08,0.54,0.24	0.22,0.08,0.50,0.20	0.25,0.08,0.47,0.21	0.23,0.06,0.46,0.25	0.32,0.19,0.34,0.15	0.30,0.05,0.46,0.19	0.45,0.05,0.30,0.20	0.17,0.10,0.50,0.24	0.02,0.19,0.58,0.21	0.04,0.09,0.68,0.19	Uhrf1bp1l	Uhrf1bp1l	Mus musculus UHRF1 (ICBP90) binding protein 1-like (Uhrf1bp1l), mRNA.
Tpr	0.07,0.02,0.11,0.80	0.09,0.03,0.22,0.66	0.28,0.03,0.12,0.57	0.20,0.03,0.16,0.62	0.57,0.03,0.13,0.26	0.45,0.02,0.27,0.26	0.21,0.02,0.07,0.70	0.25,0.02,0.26,0.47	0.22,0.03,0.10,0.66	0.19,0.02,0.15,0.64	0.18,0.02,0.29,0.51	0.24,0.02,0.16,0.58	0.39,0.01,0.15,0.44	0.12,0.01,0.12,0.75	0.24,0.01,0.16,0.58	0.04,0.03,0.15,0.78	0.17,0.02,0.11,0.70	0.03,0.01,0.06,0.90	0.05,0.01,0.15,0.79	0.04,0.01,0.04,0.91	0.09,0.02,0.12,0.77	0.31,0.01,0.08,0.60	Tpr	Tpr	Mus musculus translocated promoter region, nuclear basket protein (Tpr), mRNA.
Mtfr1	n/a	n/a	0.39,0.20,0.41	n/a	0.36,0.29,0.35	0.48,0.15,0.36	0.47,0.16,0.37	0.36,0.22,0.42	0.44,0.24,0.32	0.45,0.16,0.39	n/a	0.45,0.11,0.44	n/a	0.35,0.27,0.38	0.46,0.11,0.42	0.38,0.26,0.36	n/a	n/a	n/a	0.46,0.19,0.35	n/a	n/a	Mtfr1	Mtfr1	Mus musculus mitochondrial fission regulator 1 (Mtfr1), transcript variant 2, mRNA.
Aldoa	0.03,0.73,0.24	0.03,0.66,0.31	0.04,0.75,0.21	0.03,0.55,0.41	0.04,0.69,0.27	0.02,0.80,0.18	0.03,0.78,0.19	0.04,0.64,0.32	0.05,0.72,0.23	0.03,0.79,0.18	0.11,0.70,0.19	0.01,0.87,0.12	0.04,0.85,0.11	0.02,0.88,0.10	0.01,0.91,0.08	0.01,0.85,0.15	0.01,0.86,0.13	0.01,0.83,0.16	0.01,0.87,0.12	0.01,0.78,0.21	0.03,0.85,0.12	0.01,0.86,0.13	Aldoa	Aldoa	Mus musculus aldolase A, fructose-bisphosphate (Aldoa), transcript variant 1, mRNA.
Aldoc	n/a	n/a	n/a	n/a	n/a	n/a	n/a	0.75	0.67	0.64	0.9	0.92	0.77	0.93	0.95	0.91	0.92	0.9	0.9	0.82	0.96	0.88	Aldoc	Aldoc	Mus musculus aldolase C, fructose-bisphosphate (Aldoc), transcript variant 2, mRNA.
Ncapd3	0.45	0.67	0.66	0.34	0.86	0.51	0.88	0.91	0.84	0.79	0.77	0.86	0.9	0.8	0.82	0.67	0.71	0.77	0.45	0.69	0.82	0.71	Ncapd3	Ncapd3	Mus musculus non-SMC condensin II complex, subunit D3 (Ncapd3), mRNA.
Rlim	0.64	0.5	0.56	0.5	0.6	0.34	0.41	0.46	0.45	0.6	0.62	0.52	0.19	0.63	0.59	0.61	0.56	n/a	0.54	0.61	0.6	0.53	Rlim	Rlim	Mus musculus ring finger protein, LIM domain interacting (Rlim), mRNA.
Ift122	0.34	0.42	n/a	0.31	0.44	0.5	0.39	0.46	0.42	0.47	0.4	0.48	0.37	0.41	0.65	0.49	n/a	0.48	0.44	0.62	0.47	0.49	Ift122	Ift122	Mus musculus intraflagellar transport 122 (Ift122), transcript variant 1, mRNA.
AI506816	0.08,0.82,0.10	0.14,0.70,0.16	0.22,0.52,0.26	0.06,0.88,0.05	0.08,0.86,0.06	0.05,0.89,0.06	0.07,0.90,0.03	0.04,0.92,0.05	0.08,0.87,0.06	0.05,0.87,0.07	0.18,0.70,0.12	0.18,0.68,0.14	n/a	0.18,0.68,0.14	0.05,0.86,0.09	0.06,0.82,0.11	0.10,0.78,0.12	n/a	n/a	n/a	n/a	n/a	AI506816	AI506816	Mus musculus expressed sequence AI506816 (AI506816), transcript variant 1, long non-coding RNA.
Kbtbd4	n/a	n/a	n/a	0.57	0.48	0.52	0.45	0.51	0.33	0.57	0.36	0.41	0.5	0.55	0.59	0.44	0.55	0.55	0.48	0.62	0.5	0.46	Kbtbd4	Kbtbd4	Mus musculus kelch repeat and BTB (POZ) domain containing 4 (Kbtbd4), transcript variant 1, mRNA.
Kbtbd3	n/a	0.19,0.50,0.31	0.36,0.37,0.26	0.14,0.48,0.38	n/a	0.40,0.25,0.35	n/a	n/a	n/a	n/a	n/a	0.28,0.39,0.33	n/a	0.35,0.22,0.43	0.13,0.51,0.35	n/a	n/a	n/a	n/a	0.22,0.41,0.36	n/a	n/a	Kbtbd3	Kbtbd3	Mus musculus kelch repeat and BTB (POZ) domain containing 3 (Kbtbd3), transcript variant 1, mRNA.
Kbtbd2	0.84	0.62	0.89	0.82	0.71	0.89	0.91	0.93	0.9	0.91	0.49	0.87	0.9	0.87	0.75	0.71	0.87	0.58	0.71	0.87	0.78	0.57	Kbtbd2	Kbtbd2	Mus musculus kelch repeat and BTB (POZ) domain containing 2 (Kbtbd2), mRNA.
Klhl17	n/a	n/a	n/a	0.5	0.53	0.59	0.69	0.49	0.24	0.53	0.19	0.77	0.07	0.55	0.17	0.21	0.26	0.39	0.69	n/a	0.11	n/a	Klhl17	Klhl17	Mus musculus kelch-like 17 (Klhl17), mRNA.
Mgll	0.3	0.44	0.72	0.35	0.17	0.29	0.18	0.19	0.12	0.09	0.04	0.03	0.03	0.04	0.05	0.06	0.08	0.14	0.02	0.12	0.04	0.06	Mgll	Mgll	Mus musculus monoglyceride lipase (Mgll), transcript variant 3, mRNA.
Wdr86	n/a	n/a	n/a	n/a	n/a	0.41	n/a	n/a	n/a	n/a	n/a	n/a	n/a	n/a	n/a	n/a	n/a	n/a	n/a	n/a	0.38	n/a	Wdr86	Wdr86	Mus musculus WD repeat domain 86 (Wdr86), mRNA.
Styxl1	n/a	n/a	n/a	n/a	n/a	0.23,0.35,0.09,0.09,0.24	n/a	0.11,0.35,0.11,0.13,0.29	n/a	n/a	n/a	n/a	n/a	n/a	n/a	n/a	n/a	n/a	n/a	n/a	n/a	n/a	Styxl1	Styxl1	Mus musculus serine/threonine/tyrosine interacting-like 1 (Styxl1), transcript variant 2, mRNA.
Zfp697	n/a	n/a	n/a	n/a	n/a	n/a	0.23	n/a	n/a	n/a	n/a	n/a	n/a	0.37	n/a	n/a	n/a	n/a	n/a	n/a	n/a	n/a	Zfp697	Zfp697	Mus musculus zinc finger protein 697 (Zfp697), mRNA.
Setdb2-phf11c	0.29,0.28,0.16,0.27	0.26,0.30,0.10,0.34	0.09,0.31,0.06,0.53	0.25,0.16,0.09,0.50	0.57,0.02,0.17,0.24	0.22,0.02,0.47,0.30	0.47,0.05,0.13,0.35	0.41,0.05,0.26,0.28	0.18,0.15,0.32,0.35	0.21,0.21,0.12,0.46	0.39,0.06,0.16,0.39	0.29,0.03,0.18,0.51	0.09,0.17,0.30,0.44	0.33,0.09,0.21,0.36	0.29,0.15,0.17,0.38	0.33,0.04,0.30,0.33	0.30,0.12,0.14,0.44	0.15,0.05,0.24,0.56	0.43,0.04,0.12,0.41	0.26,0.28,0.13,0.33	0.28,0.04,0.22,0.46	0.12,0.02,0.49,0.37	Setdb2-phf11c	Setdb2-phf11c	Mus musculus Setdb2-Phf11c readthrough (Setdb2-phf11c), mRNA.
Igtp	0.03,0.32,0.65	0.03,0.37,0.60	0.11,0.36,0.52	0.02,0.25,0.73	0.03,0.15,0.82	0.06,0.19,0.75	0.01,0.28,0.71	0.01,0.30,0.69	0.01,0.31,0.68	0.01,0.34,0.65	0.01,0.34,0.65	0.01,0.31,0.68	0.01,0.37,0.63	0.01,0.43,0.56	0.01,0.47,0.52	0.01,0.50,0.49	0.01,0.65,0.35	0.01,0.66,0.33	0.02,0.63,0.35	0.01,0.52,0.47	0.01,0.53,0.46	0.02,0.44,0.54	Igtp	Igtp	Mus musculus interferon gamma induced GTPase (Igtp), mRNA.
3110043O21Rik	n/a	0.22,0.28,0.50	n/a	n/a	n/a	n/a	0.29,0.27,0.44	n/a	n/a	0.24,0.29,0.47	0.25,0.24,0.51	0.30,0.29,0.41	n/a	n/a	0.33,0.27,0.39	0.18,0.21,0.61	0.19,0.21,0.60	n/a	0.22,0.23,0.55	0.15,0.27,0.58	n/a	n/a	3110043O21Rik	3110043O21Rik	Mus musculus RIKEN cDNA 3110043O21 gene (3110043O21Rik), mRNA.
Slc29a1	0.11,0.17,0.06,0.04,0.04,0.28,0.30	0.11,0.23,0.08,0.17,0.04,0.20,0.16	0.12,0.14,0.03,0.06,0.03,0.23,0.39	0.10,0.17,0.08,0.17,0.04,0.19,0.26	0.10,0.20,0.04,0.16,0.02,0.13,0.35	0.09,0.18,0.02,0.15,0.02,0.18,0.36	0.08,0.21,0.01,0.08,0.02,0.21,0.40	0.10,0.23,0.02,0.16,0.02,0.13,0.33	0.08,0.23,0.07,0.13,0.03,0.13,0.33	0.15,0.23,0.03,0.09,0.02,0.07,0.41	0.10,0.21,0.04,0.15,0.03,0.17,0.29	0.12,0.23,0.12,0.05,0.04,0.12,0.32	0.19,0.14,0.04,0.19,0.04,0.18,0.23	0.09,0.24,0.03,0.11,0.02,0.07,0.43	0.14,0.11,0.07,0.15,0.04,0.10,0.40	0.11,0.30,0.05,0.02,0.03,0.11,0.37	0.13,0.19,0.08,0.09,0.05,0.08,0.37	0.15,0.17,0.04,0.11,0.03,0.13,0.37	0.13,0.19,0.05,0.07,0.03,0.19,0.33	0.11,0.21,0.11,0.05,0.09,0.11,0.31	0.09,0.21,0.02,0.19,0.02,0.09,0.39	0.15,0.23,0.04,0.10,0.02,0.10,0.37	Slc29a1	Slc29a1	Mus musculus solute carrier family 29 (nucleoside transporters), member 1 (Slc29a1), transcript variant 3, mRNA.
Tmem80	0.46	0.31	n/a	0.3	0.35	0.45	n/a	0.3	0.32	n/a	n/a	n/a	n/a	n/a	n/a	n/a	n/a	n/a	n/a	n/a	n/a	n/a	Tmem80	Tmem80	Mus musculus transmembrane protein 80 (Tmem80), transcript variant 1, mRNA.
Rsad1	n/a	0.64	0.46	n/a	0.63	0.7	0.47	0.49	0.56	0.66	0.64	0.32	0.7	0.72	0.72	0.49	n/a	0.62	0.55	0.62	0.64	0.58	Rsad1	Rsad1	Mus musculus radical S-adenosyl methionine domain containing 1 (Rsad1), mRNA.
Usp8	0.92	0.92	0.9	0.89	0.83	0.87	0.96	0.97	0.92	0.94	0.94	0.86	0.7	0.9	0.5	0.84	0.91	0.75	0.87	0.88	0.75	0.55	Usp8	Usp8	Mus musculus ubiquitin specific peptidase 8 (Usp8), transcript variant 2, mRNA.
Znrd1	0.77	n/a	0.58	n/a	n/a	0.14	0.8	0.93	0.73	0.89	0.87	0.92	n/a	0.91	0.84	n/a	n/a	n/a	0.86	n/a	0.91	n/a	Znrd1	Znrd1	Mus musculus zinc ribbon domain containing, 1 (Znrd1), mRNA.
Ano8	0.57	0.44	n/a	0.58	0.34	0.34	0.83	0.56	0.34	0.71	0.48	0.29	0.71	0.32	0.29	0.33	0.67	0.41	0.37	0.25	0.58	0.36	Ano8	Ano8	Mus musculus anoctamin 8 (Ano8), mRNA.
Nup107	0.20,0.29,0.52	0.32,0.34,0.35	0.22,0.46,0.32	0.53,0.21,0.26	0.14,0.62,0.24	0.33,0.06,0.61	0.53,0.11,0.36	0.35,0.40,0.25	0.16,0.59,0.25	0.10,0.58,0.32	0.20,0.47,0.33	0.55,0.22,0.23	0.08,0.70,0.22	0.15,0.43,0.42	0.21,0.45,0.34	0.34,0.38,0.28	0.12,0.56,0.32	0.29,0.35,0.36	0.12,0.38,0.50	0.16,0.56,0.28	0.47,0.37,0.15	0.49,0.24,0.27	Nup107	Nup107	Mus musculus nucleoporin 107 (Nup107), mRNA.
Usp1	0.69	0.45	0.57	0.66	0.62	0.76	0.62	0.72	0.63	0.43	0.65	0.71	0.51	0.39	0.63	0.59	0.44	0.56	0.48	0.62	0.5	0.53	Usp1	Usp1	Mus musculus ubiquitin specific peptidase 1 (Usp1), transcript variant 2, mRNA.
Cdkn2aip	0.77	0.87	0.84	0.85	0.67	0.83	0.77	0.83	0.91	0.86	0.83	0.75	0.88	0.88	0.83	0.62	0.8	0.89	0.88	0.88	0.85	0.84	Cdkn2aip	Cdkn2aip	Mus musculus CDKN2A interacting protein (Cdkn2aip), mRNA.
Usp3	0.92	0.89	0.86	0.61	0.59	0.51	0.44	0.82	0.42	0.6	0.44	0.43	0.77	0.83	0.81	0.76	0.86	0.86	0.83	0.8	0.74	0.43	Usp3	Usp3	Mus musculus ubiquitin specific peptidase 3 (Usp3), transcript variant 1, mRNA.
Usp4	0.14	0.24	0.28	0.17	0.2	0.08	0.25	0.11	0.11	0.06	0.05	0.08	0.07	0.04	0.1	0.07	0.06	0.05	0.09	0.08	0.05	0.1	Usp4	Usp4	Mus musculus ubiquitin specific peptidase 4 (proto-oncogene) (Usp4), transcript variant 2, mRNA.
Ifitm1	n/a	n/a	n/a	n/a	n/a	n/a	n/a	0.71	0.83	0.81	0.85	0.82	n/a	0.87	0.81	n/a	n/a	n/a	n/a	n/a	n/a	n/a	Ifitm1	Ifitm1	Mus musculus interferon induced transmembrane protein 1 (Ifitm1), transcript variant 1, mRNA.
Usp7	0.41,0.04,0.16,0.20,0.19	0.39,0.05,0.22,0.12,0.21	0.26,0.04,0.20,0.30,0.20	0.30,0.03,0.13,0.39,0.16	0.28,0.03,0.24,0.33,0.13	0.32,0.01,0.22,0.30,0.15	0.22,0.02,0.16,0.40,0.20	0.23,0.01,0.17,0.44,0.15	0.22,0.02,0.17,0.41,0.18	0.30,0.02,0.22,0.34,0.11	0.23,0.01,0.18,0.40,0.18	0.19,0.02,0.25,0.43,0.12	0.19,0.02,0.12,0.48,0.18	0.25,0.02,0.11,0.42,0.20	0.21,0.02,0.21,0.43,0.12	0.34,0.04,0.20,0.30,0.12	0.22,0.03,0.19,0.37,0.18	0.31,0.03,0.20,0.32,0.15	0.23,0.03,0.15,0.42,0.16	0.32,0.04,0.21,0.32,0.11	0.26,0.03,0.18,0.39,0.13	0.25,0.03,0.17,0.31,0.24	Usp7	Usp7	Mus musculus ubiquitin specific peptidase 7 (Usp7), mRNA.
Pdgfc	0.55	0.53	0.71	0.62	0.52	0.54	0.6	0.8	0.42	0.75	0.7	0.25	n/a	0.75	n/a	0.38	0.64	0.56	n/a	n/a	0.49	n/a	Pdgfc	Pdgfc	Mus musculus platelet-derived growth factor, C polypeptide (Pdgfc), mRNA.
AA986860	0.36	0.57	0.24	0.47	0.42	0.14	0.33	0.62	0.36	0.57	0.74	0.52	0.78	0.67	0.35	0.19	0.61	0.77	0.73	0.37	0.9	0.26	AA986860	AA986860	Mus musculus expressed sequence AA986860 (AA986860), mRNA.
Cryab	0.13,0.10,0.05,0.72	n/a	n/a	0.11,0.64,0.12,0.12	0.13,0.59,0.14,0.14	0.17,0.27,0.17,0.40	0.07,0.79,0.08,0.05	0.09,0.47,0.12,0.31	n/a	n/a	n/a	n/a	n/a	n/a	n/a	0.13,0.38,0.17,0.32	n/a	n/a	n/a	n/a	n/a	n/a	Cryab	Cryab	Mus musculus crystallin, alpha B (Cryab), transcript variant 1, mRNA.
Ulbp1	n/a	n/a	n/a	n/a	n/a	n/a	n/a	n/a	n/a	n/a	0.53	n/a	n/a	n/a	n/a	n/a	n/a	n/a	n/a	n/a	n/a	n/a	Ulbp1	Ulbp1	Mus musculus UL16 binding protein 1 (Ulbp1), mRNA.
Mis12	0.38	0.23	0.27	n/a	0.26	0.12	0.11	0.08	0.07	0.13	0.11	0.09	0.33	0.07	0.1	0.13	0.27	0.1	0.1	0.18	0.2	0.29	Mis12	Mis12	Mus musculus MIS12 kinetochore complex component (Mis12), mRNA.
Uqcc1	0.75	0.85	0.76	0.85	0.8	0.88	0.92	0.95	0.94	0.89	0.94	0.94	0.93	0.96	0.95	0.9	0.9	0.89	0.89	0.91	0.92	0.94	Uqcc1	Uqcc1	Mus musculus ubiquinol-cytochrome c reductase complex assembly factor 1 (Uqcc1), transcript variant 2, non-coding RNA.
Ip6k2	0.02,0.54,0.32,0.12	0.03,0.39,0.41,0.17	0.03,0.67,0.25,0.06	0.01,0.74,0.23,0.03	0.01,0.68,0.29,0.02	0.00,0.61,0.36,0.02	0.00,0.70,0.27,0.02	0.00,0.58,0.39,0.03	0.00,0.57,0.40,0.02	0.01,0.52,0.44,0.03	0.00,0.56,0.41,0.03	0.00,0.65,0.34,0.02	0.01,0.54,0.44,0.02	0.00,0.53,0.44,0.02	0.00,0.55,0.43,0.02	0.01,0.58,0.38,0.03	0.01,0.56,0.40,0.03	0.01,0.52,0.44,0.03	0.00,0.55,0.41,0.04	0.01,0.51,0.45,0.03	0.01,0.16,0.75,0.08	0.01,0.49,0.48,0.02	Ip6k2	Ip6k2	Mus musculus inositol hexaphosphate kinase 2 (Ip6k2), mRNA.
Ip6k1	0.32,0.00,0.09,0.58	0.37,0.01,0.40,0.21	0.34,0.01,0.23,0.41	0.30,0.01,0.20,0.49	0.33,0.00,0.08,0.59	0.26,0.00,0.04,0.71	0.24,0.00,0.12,0.64	0.22,0.00,0.03,0.74	0.24,0.00,0.04,0.71	0.26,0.00,0.04,0.70	0.40,0.00,0.03,0.57	0.29,0.00,0.09,0.62	0.29,0.00,0.05,0.66	0.33,0.00,0.16,0.50	0.38,0.00,0.03,0.59	0.30,0.00,0.26,0.43	0.34,0.00,0.09,0.57	0.31,0.01,0.09,0.59	0.27,0.00,0.43,0.30	0.29,0.00,0.37,0.34	0.27,0.00,0.17,0.56	0.25,0.00,0.09,0.66	Ip6k1	Ip6k1	Mus musculus inositol hexaphosphate kinase 1 (Ip6k1), mRNA.
Elac1	n/a	n/a	n/a	n/a	0.51	0.59	0.4	0.5	0.52	0.59	0.58	0.36	n/a	0.49	0.45	0.38	n/a	0.57	n/a	0.1	0.42	0.47	Elac1	Elac1	Mus musculus elaC ribonuclease Z 1 (Elac1), mRNA.
Prkcsh	n/a	n/a	n/a	n/a	n/a	0.63	0.6	0.49	0.55	n/a	0.67	n/a	n/a	n/a	n/a	n/a	n/a	n/a	n/a	n/a	n/a	n/a	Prkcsh	Prkcsh	Mus musculus protein kinase C substrate 80K-H (Prkcsh), transcript variant 1, mRNA.
Ppip5k2	0.25,0.49,0.27	0.17,0.44,0.39	0.15,0.18,0.66	0.27,0.51,0.21	0.34,0.53,0.14	0.16,0.31,0.53	0.13,0.67,0.20	0.09,0.63,0.28	0.12,0.37,0.51	0.15,0.52,0.33	0.44,0.30,0.26	0.15,0.82,0.03	0.26,0.23,0.50	0.42,0.21,0.37	0.14,0.24,0.62	0.62,0.24,0.14	0.58,0.26,0.16	0.53,0.22,0.25	0.63,0.23,0.14	0.13,0.78,0.09	0.68,0.20,0.12	0.48,0.22,0.30	Ppip5k2	Ppip5k2	Mus musculus diphosphoinositol pentakisphosphate kinase 2 (Ppip5k2), mRNA.
Irf1	0.36,0.32,0.32	0.11,0.60,0.30	0.13,0.37,0.50	0.38,0.37,0.25	0.17,0.43,0.40	0.19,0.41,0.41	0.33,0.35,0.31	0.14,0.44,0.42	0.36,0.29,0.34	0.39,0.35,0.26	0.35,0.34,0.31	0.27,0.50,0.23	0.57,0.22,0.21	0.06,0.63,0.31	0.21,0.52,0.27	0.23,0.41,0.36	0.09,0.63,0.28	0.19,0.47,0.34	0.19,0.43,0.38	0.15,0.49,0.36	0.16,0.55,0.29	0.15,0.54,0.31	Irf1	Irf1	Mus musculus interferon regulatory factor 1 (Irf1), transcript variant 1, mRNA.
Nme7	0.16,0.31,0.28,0.25	0.22,0.31,0.20,0.28	0.15,0.18,0.20,0.46	0.20,0.29,0.27,0.24	0.09,0.19,0.15,0.58	0.10,0.15,0.16,0.59	0.55,0.10,0.13,0.22	0.13,0.12,0.13,0.63	0.13,0.15,0.18,0.54	0.09,0.12,0.13,0.67	0.09,0.10,0.09,0.71	0.09,0.16,0.19,0.56	0.16,0.28,0.24,0.32	0.07,0.08,0.09,0.76	0.14,0.34,0.23,0.30	0.08,0.08,0.08,0.76	0.15,0.15,0.11,0.59	0.11,0.20,0.12,0.56	0.28,0.27,0.31,0.15	0.15,0.13,0.14,0.58	0.11,0.10,0.12,0.67	0.29,0.32,0.19,0.20	Nme7	Nme7	Mus musculus NME/NM23 family member 7 (Nme7), transcript variant 2, mRNA.
Irf7	0.35	0.51	0.31	0.48	0.21	0.07	0.54	0.47	0.68	0.63	0.77	0.76	0.78	0.87	0.71	0.82	0.86	0.79	0.9	0.86	0.92	0.85	Irf7	Irf7	Mus musculus interferon regulatory factor 7 (Irf7), transcript variant 3, mRNA.
Irf6	0.7	0.69	0.72	0.9	0.86	0.76	0.82	0.9	0.98	0.91	0.97	0.98	0.97	0.96	0.95	0.85	0.73	0.96	0.88	0.94	0.93	0.98	Irf6	Irf6	Mus musculus interferon regulatory factor 6 (Irf6), mRNA.
Nme2	0.07	0.21	0.09	0.1	0.2	0.24	0.12	0.16	0.22	0.11	0.12	0.17	0.12	0.07	0.09	0.12	0.1	0.15	0.08	0.11	0.07	0.11	Nme2	Nme2	Mus musculus NME/NM23 nucleoside diphosphate kinase 2 (Nme2), transcript variant 2, mRNA.
Ccbe1	0.5	0.56	0.66	0.59	0.49	n/a	n/a	0.46	n/a	0.51	0.48	n/a	n/a	0.45	0.38	n/a	n/a	0.43	0.61	n/a	0.48	0.38	Ccbe1	Ccbe1	Mus musculus collagen and calcium binding EGF domains 1 (Ccbe1), mRNA.
Micall1	0.21,0.56,0.23	0.08,0.63,0.29	0.26,0.46,0.28	0.06,0.25,0.69	0.07,0.37,0.56	0.11,0.14,0.75	0.12,0.13,0.75	0.09,0.19,0.73	0.06,0.06,0.88	0.09,0.20,0.71	0.12,0.10,0.78	0.09,0.40,0.51	0.10,0.17,0.72	0.10,0.08,0.82	0.13,0.07,0.80	0.18,0.24,0.58	0.25,0.14,0.61	0.15,0.15,0.70	0.17,0.11,0.73	0.19,0.12,0.69	0.15,0.45,0.40	0.14,0.19,0.67	Micall1	Micall1	Mus musculus microtubule associated monooxygenase, calponin and LIM domain containing -like 1 (Micall1), mRNA.
Top3a	n/a	n/a	n/a	n/a	n/a	0.3	0.27	0.19	0.2	n/a	0.26	0.22	n/a	0.19	n/a	n/a	n/a	n/a	n/a	n/a	n/a	n/a	Top3a	Top3a	Mus musculus topoisomerase (DNA) III alpha (Top3a), mRNA.
Rpl34	0.25,0.61,0.14	0.17,0.59,0.24	0.34,0.47,0.19	0.22,0.61,0.18	0.43,0.36,0.20	0.59,0.32,0.09	0.14,0.75,0.11	0.06,0.82,0.12	0.19,0.75,0.06	0.12,0.75,0.13	0.03,0.91,0.05	0.05,0.86,0.08	0.09,0.81,0.09	0.04,0.84,0.12	0.12,0.73,0.14	0.34,0.49,0.16	0.16,0.69,0.15	0.13,0.71,0.17	0.14,0.72,0.14	0.11,0.71,0.18	0.48,0.43,0.09	0.08,0.83,0.09	Rpl34	Rpl34	Mus musculus ribosomal protein L34 (Rpl34), transcript variant 1, mRNA.
Irf8	n/a	n/a	n/a	n/a	n/a	0.39	n/a	n/a	0.62	n/a	n/a	n/a	n/a	n/a	n/a	n/a	n/a	n/a	n/a	n/a	n/a	n/a	Irf8	Irf8	Mus musculus interferon regulatory factor 8 (Irf8), transcript variant 2, mRNA.
Saxo2	n/a	n/a	n/a	n/a	n/a	0.82,0.07,0.12	n/a	n/a	n/a	n/a	n/a	n/a	n/a	n/a	n/a	n/a	n/a	n/a	n/a	n/a	n/a	n/a	Saxo2	Saxo2	Mus musculus stablizer of axonemal microtubules 2 (Saxo2), mRNA.
Bod1l	0.36	0.29	0.35	0.52	0.43	0.39	0.56	0.6	0.34	0.66	0.5	0.45	0.51	0.53	0.4	0.66	0.31	0.41	0.41	0.22	0.16	0.63	Bod1l	Bod1l	Mus musculus biorientation of chromosomes in cell division 1-like (Bod1l), transcript variant 1, mRNA.
Rpl30	0.41	0.36	0.31	0.45	0.19	0.15	0.14	0.3	0.18	0.26	0.34	0.37	0.33	0.13	0.14	0.3	0.42	0.33	0.29	0.26	0.23	0.42	Rpl30	Rpl30	Mus musculus ribosomal protein L30 (Rpl30), transcript variant 1, mRNA.
Rpl31	0.15,0.32,0.53	0.32,0.29,0.40	0.17,0.25,0.57	0.15,0.51,0.34	0.18,0.26,0.57	0.27,0.20,0.53	0.41,0.33,0.27	0.44,0.35,0.21	0.28,0.56,0.16	n/a	0.13,0.81,0.06	0.18,0.33,0.49	n/a	0.24,0.35,0.40	0.37,0.45,0.18	0.30,0.25,0.46	0.60,0.26,0.14	n/a	0.19,0.68,0.12	n/a	n/a	0.57,0.27,0.16	Rpl31	Rpl31	Mus musculus ribosomal protein L31 (Rpl31), transcript variant 3, mRNA.
Rhbdf1	n/a	n/a	n/a	0.66	0.6	n/a	n/a	0.38	0.55	n/a	0.61	0.54	0.5	0.46	0.46	n/a	0.43	0.65	n/a	n/a	n/a	0.73	Rhbdf1	Rhbdf1	Mus musculus rhomboid 5 homolog 1 (Rhbdf1), transcript variant 2, mRNA.
Rhbdf2	0.66,0.23,0.11	0.53,0.26,0.21	0.26,0.37,0.37	0.75,0.16,0.09	0.59,0.20,0.21	0.65,0.22,0.13	0.77,0.17,0.06	0.78,0.14,0.08	0.25,0.27,0.48	0.50,0.41,0.09	0.42,0.44,0.14	0.72,0.15,0.13	0.68,0.15,0.17	0.61,0.31,0.07	0.79,0.13,0.07	0.42,0.32,0.26	0.61,0.24,0.15	0.60,0.24,0.17	0.47,0.31,0.22	0.56,0.29,0.14	0.84,0.07,0.09	0.60,0.31,0.08	Rhbdf2	Rhbdf2	Mus musculus rhomboid 5 homolog 2 (Rhbdf2), transcript variant 2, mRNA.
Fam13b	0.2	0.19	0.52	0.07	0.11	0.03	0.04	0.03	0.03	0.08	0.06	0.06	0.07	0.1	0.09	0.11	0.08	0.13	0.12	0.13	0.13	0.31	Fam13b	Fam13b	Mus musculus family with sequence similarity 13, member B (Fam13b), mRNA.
Clk1	0.08,0.71,0.08,0.13	0.13,0.70,0.07,0.10	0.05,0.49,0.04,0.41	0.01,0.55,0.02,0.42	0.02,0.74,0.06,0.18	0.01,0.81,0.04,0.15	0.01,0.53,0.05,0.40	0.00,0.80,0.05,0.15	0.02,0.78,0.05,0.15	0.01,0.77,0.04,0.18	0.02,0.85,0.05,0.07	0.01,0.80,0.05,0.14	0.01,0.81,0.04,0.13	0.01,0.87,0.05,0.07	0.01,0.86,0.08,0.06	0.01,0.87,0.07,0.05	0.02,0.87,0.05,0.06	0.01,0.88,0.05,0.06	0.00,0.88,0.07,0.05	0.02,0.79,0.07,0.12	0.01,0.90,0.06,0.03	0.01,0.87,0.08,0.04	Clk1	Clk1	Mus musculus CDC-like kinase 1 (Clk1), transcript variant 2, non-coding RNA.
Clk2	0.34	0.39	0.27	0.12	0.13	0.08	0.38	0.09	0.09	0.06	0.04	0.04	0.08	0.04	0.03	0.07	0.05	0.03	0.11	0.06	0.03	0.07	Clk2	Clk2	Mus musculus CDC-like kinase 2 (Clk2), transcript variant 2, mRNA.
Top3b	0.06,0.24,0.09,0.25,0.19,0.18	0.07,0.18,0.20,0.27,0.06,0.22	0.08,0.20,0.18,0.14,0.08,0.33	0.08,0.21,0.15,0.14,0.11,0.32	0.08,0.19,0.12,0.08,0.33,0.19	0.04,0.14,0.05,0.12,0.40,0.24	0.03,0.33,0.07,0.25,0.21,0.11	0.02,0.69,0.05,0.04,0.13,0.07	0.01,0.63,0.03,0.03,0.20,0.10	0.01,0.68,0.03,0.08,0.09,0.10	0.04,0.37,0.07,0.16,0.17,0.18	0.03,0.20,0.06,0.14,0.32,0.25	0.01,0.74,0.04,0.04,0.05,0.11	0.01,0.73,0.06,0.04,0.05,0.12	0.01,0.71,0.05,0.17,0.01,0.05	0.02,0.51,0.09,0.12,0.10,0.15	0.04,0.43,0.14,0.13,0.04,0.23	0.01,0.67,0.03,0.14,0.04,0.10	0.01,0.81,0.02,0.05,0.04,0.07	0.02,0.46,0.04,0.34,0.02,0.11	0.01,0.66,0.02,0.26,0.01,0.04	0.05,0.18,0.10,0.11,0.09,0.47	Top3b	Top3b	Mus musculus topoisomerase (DNA) III beta (Top3b), mRNA.
Clk4	0.14,0.31,0.06,0.49	0.18,0.20,0.12,0.51	0.23,0.12,0.15,0.49	0.07,0.08,0.05,0.79	0.06,0.36,0.10,0.49	0.03,0.38,0.02,0.58	0.02,0.37,0.04,0.57	0.03,0.19,0.02,0.76	0.03,0.35,0.02,0.60	0.03,0.39,0.03,0.55	0.02,0.27,0.05,0.65	0.03,0.28,0.01,0.67	0.02,0.14,0.03,0.80	0.04,0.21,0.02,0.72	0.03,0.22,0.04,0.72	0.02,0.08,0.16,0.75	0.03,0.14,0.03,0.80	0.04,0.27,0.02,0.68	0.03,0.30,0.03,0.64	0.03,0.09,0.17,0.71	0.03,0.09,0.02,0.86	0.08,0.20,0.05,0.67	Clk4	Clk4	Mus musculus CDC like kinase 4 (Clk4), transcript variant 1, mRNA.
Bcas3	n/a	0.16,0.14,0.19,0.16,0.24,0.11	n/a	0.13,0.21,0.15,0.19,0.13,0.20	0.07,0.36,0.15,0.16,0.18,0.08	n/a	0.10,0.39,0.15,0.16,0.13,0.07	0.20,0.16,0.16,0.21,0.15,0.12	0.08,0.27,0.24,0.13,0.16,0.12	0.17,0.26,0.15,0.14,0.17,0.11	0.06,0.44,0.14,0.15,0.10,0.12	0.07,0.08,0.21,0.17,0.22,0.24	0.19,0.24,0.15,0.14,0.12,0.16	0.16,0.11,0.12,0.20,0.22,0.19	0.05,0.29,0.16,0.14,0.23,0.14	0.13,0.32,0.12,0.21,0.14,0.08	0.14,0.11,0.24,0.15,0.18,0.18	0.08,0.33,0.19,0.13,0.17,0.10	0.04,0.51,0.16,0.11,0.14,0.05	n/a	0.08,0.44,0.17,0.08,0.16,0.07	0.12,0.35,0.18,0.10,0.15,0.10	Bcas3	Bcas3	Mus musculus breast carcinoma amplified sequence 3 (Bcas3), transcript variant 2, mRNA.
Trak1	0.14	0.21	0.18	0.12	0.09	0.08	0.11	0.06	0.1	0.09	0.07	0.08	0.07	0.19	0.12	0.16	0.19	0.2	0.18	0.31	0.13	0.14	Trak1	Trak1	Mus musculus trafficking protein, kinesin binding 1 (Trak1), mRNA.
Zbtb11	0.98,0.01,0.01	0.98,0.02,0.01	0.97,0.03,0.01	0.94,0.05,0.02	0.98,0.02,0.01	1.00,0.00,0.00	0.99,0.00,0.00	0.99,0.00,0.00	1.00,0.00,0.00	0.99,0.00,0.01	0.99,0.00,0.00	0.99,0.00,0.01	0.96,0.03,0.01	1.00,0.00,0.00	0.98,0.00,0.01	0.99,0.00,0.01	0.99,0.00,0.01	0.99,0.00,0.01	0.99,0.00,0.01	0.87,0.01,0.12	0.99,0.00,0.01	0.99,0.00,0.00	Zbtb11	Zbtb11	Mus musculus zinc finger and BTB domain containing 11 (Zbtb11), mRNA.
Zbtb16	0.6	0.61	0.26	0.62	0.48	0.37	0.41	0.27	0.32	0.74	0.27	0.51	0.38	0.25	0.26	0.56	n/a	n/a	n/a	0.63	0.28	n/a	Zbtb16	Zbtb16	Mus musculus zinc finger and BTB domain containing 16 (Zbtb16), mRNA.
Zbtb14	0.31	0.41	0.27	0.42	0.3	0.33	0.27	0.31	0.19	0.42	0.39	0.23	0.34	0.34	n/a	0.34	n/a	n/a	n/a	n/a	n/a	n/a	Zbtb14	Zbtb14	Mus musculus zinc finger and BTB domain containing 14 (Zbtb14), mRNA.
Tpp2	0.78	0.8	0.74	0.83	0.72	0.73	0.74	0.82	0.52	0.79	0.63	0.79	0.57	0.53	0.41	0.78	0.45	0.8	0.48	0.49	0.82	0.3	Tpp2	Tpp2	Mus musculus tripeptidyl peptidase II (Tpp2), transcript variant 2, mRNA.
Zbtb18	0.19,0.08,0.39,0.35	0.49,0.08,0.28,0.15	0.41,0.02,0.34,0.24	0.42,0.01,0.17,0.40	0.46,0.04,0.38,0.11	0.66,0.02,0.16,0.16	0.15,0.17,0.54,0.14	0.62,0.03,0.16,0.18	0.55,0.11,0.22,0.11	0.69,0.03,0.14,0.13	n/a	0.21,0.42,0.15,0.22	n/a	0.55,0.04,0.20,0.21	0.68,0.03,0.16,0.13	n/a	n/a	n/a	n/a	n/a	n/a	n/a	Zbtb18	Zbtb18	Mus musculus zinc finger and BTB domain containing 18 (Zbtb18), transcript variant 1, mRNA.
Plekhh3	0.82	0.66	0.93	0.63	0.39	0.66	0.62	0.47	0.55	0.56	0.58	0.71	0.39	0.37	0.55	0.44	0.71	0.42	0.5	0.39	0.58	0.55	Plekhh3	Plekhh3	Mus musculus pleckstrin homology domain containing, family H (with MyTH4 domain) member 3 (Plekhh3), mRNA.
Sfmbt1	0.53,0.18,0.29	0.71,0.21,0.08	0.74,0.07,0.19	0.89,0.08,0.04	0.86,0.09,0.04	0.90,0.05,0.05	0.80,0.15,0.05	0.71,0.26,0.03	0.54,0.36,0.10	0.78,0.16,0.06	0.55,0.41,0.04	0.75,0.22,0.03	0.70,0.23,0.07	0.82,0.13,0.05	0.43,0.51,0.05	0.53,0.39,0.08	0.75,0.14,0.11	0.57,0.29,0.14	0.77,0.16,0.07	0.89,0.05,0.06	0.34,0.20,0.47	0.92,0.06,0.02	Sfmbt1	Sfmbt1	Mus musculus Scm-like with four mbt domains 1 (Sfmbt1), transcript variant 3, mRNA.
Mypop	n/a	n/a	n/a	n/a	0.22	0.24	n/a	0.21	0.56	0.35	0.21	n/a	n/a	n/a	n/a	n/a	n/a	n/a	n/a	n/a	n/a	n/a	Mypop	Mypop	Mus musculus Myb-related transcription factor, partner of profilin (Mypop), mRNA.
Blvrb	0.45	0.35	0.54	0.51	0.39	0.33	0.39	0.38	0.39	0.55	0.5	0.4	0.38	0.36	0.35	0.39	0.37	0.26	0.33	0.32	0.45	0.38	Blvrb	Blvrb	Mus musculus biliverdin reductase B (flavin reductase (NADPH)) (Blvrb), transcript variant 1, mRNA.
Blvra	0.09	n/a	0.41	0.42	0.19	0.23	0.21	0.09	0.12	0.08	0.06	0.05	0.08	0.07	0.04	0.08	0.09	0.04	0.07	0.05	0.03	0.06	Blvra	Blvra	Mus musculus biliverdin reductase A (Blvra), mRNA.
Agfg2	0.43	0.79	0.61	0.58	0.78	0.67	0.65	0.78	0.65	0.7	0.64	0.72	0.72	0.73	0.57	0.57	0.68	0.33	0.6	0.73	0.68	0.46	Agfg2	Agfg2	Mus musculus ArfGAP with FG repeats 2 (Agfg2), transcript variant 2, mRNA.
Slc46a3	0.11	0.19	0.11	0.11	0.08	0.04	0.05	0.15	0.07	0.06	0.08	0.11	0.11	0.09	0.07	0.13	0.14	0.06	0.15	0.07	0.1	0.15	Slc46a3	Slc46a3	Mus musculus solute carrier family 46, member 3 (Slc46a3), mRNA.
Fuca2	0.32	n/a	n/a	n/a	n/a	n/a	n/a	n/a	0.18	n/a	n/a	n/a	n/a	n/a	n/a	n/a	n/a	n/a	n/a	0.3	0.36	n/a	Fuca2	Fuca2	Mus musculus fucosidase, alpha-L- 2, plasma (Fuca2), mRNA.
Ing3	0.32	0.46	0.18	0.17	0.39	0.48	0.46	0.33	0.49	n/a	0.33	0.44	n/a	0.15	0.75	0.21	0.19	0.49	0.27	0.47	0.28	0.25	Ing3	Ing3	Mus musculus inhibitor of growth family, member 3 (Ing3), transcript variant 2, mRNA.
Zdhhc1	n/a	0.55	n/a	0.38	n/a	0.53	n/a	0.31	n/a	n/a	n/a	n/a	n/a	n/a	n/a	n/a	n/a	n/a	n/a	n/a	n/a	n/a	Zdhhc1	Zdhhc1	Mus musculus zinc finger, DHHC domain containing 1 (Zdhhc1), mRNA.
Zdhhc3	0.32,0.03,0.62,0.03	0.42,0.02,0.53,0.03	0.75,0.02,0.21,0.02	0.64,0.02,0.32,0.02	0.38,0.03,0.55,0.04	0.44,0.02,0.51,0.03	0.73,0.02,0.22,0.03	0.57,0.03,0.35,0.05	0.56,0.04,0.36,0.05	0.31,0.07,0.59,0.03	0.57,0.07,0.28,0.07	0.18,0.06,0.70,0.06	0.12,0.07,0.74,0.07	0.53,0.04,0.36,0.08	0.36,0.07,0.51,0.06	0.34,0.07,0.47,0.12	0.19,0.07,0.65,0.09	0.51,0.06,0.31,0.12	0.37,0.08,0.49,0.06	0.57,0.08,0.28,0.07	0.10,0.09,0.70,0.11	0.24,0.08,0.58,0.09	Zdhhc3	Zdhhc3	Mus musculus zinc finger, DHHC domain containing 3 (Zdhhc3), mRNA.
Zdhhc2	0.31	0.27	n/a	n/a	n/a	n/a	n/a	n/a	n/a	n/a	n/a	n/a	n/a	n/a	n/a	n/a	n/a	n/a	n/a	n/a	n/a	n/a	Zdhhc2	Zdhhc2	Mus musculus zinc finger, DHHC domain containing 2 (Zdhhc2), mRNA.
BC017643	n/a	n/a	n/a	n/a	n/a	n/a	0.29,0.17,0.13,0.41	0.53,0.14,0.10,0.23	0.40,0.18,0.06,0.36	n/a	0.31,0.17,0.09,0.42	0.39,0.17,0.07,0.37	n/a	n/a	n/a	n/a	0.40,0.20,0.12,0.28	n/a	n/a	0.29,0.16,0.08,0.47	0.39,0.15,0.07,0.38	0.73,0.11,0.08,0.09	BC017643	BC017643	Mus musculus cDNA sequence BC017643 (BC017643), transcript variant 5, mRNA.
Zdhhc6	0.05,0.09,0.86	0.06,0.17,0.78	0.19,0.42,0.39	0.09,0.48,0.43	0.17,0.47,0.36	0.14,0.57,0.29	0.14,0.54,0.32	0.15,0.54,0.31	0.14,0.58,0.28	0.19,0.44,0.37	0.07,0.47,0.46	0.16,0.58,0.26	0.01,0.70,0.29	0.14,0.44,0.42	0.10,0.60,0.30	0.25,0.47,0.28	0.21,0.34,0.45	0.08,0.43,0.49	0.34,0.33,0.33	0.06,0.61,0.33	0.07,0.68,0.25	0.02,0.44,0.54	Zdhhc6	Zdhhc6	Mus musculus zinc finger, DHHC domain containing 6 (Zdhhc6), transcript variant 2, mRNA.
Zdhhc9	0.48	0.33	0.68	0.34	0.27	0.34	0.31	0.34	0.2	0.46	0.24	0.55	0.11	0.23	0.35	0.17	0.4	0.42	0.32	0.42	0.24	0.16	Zdhhc9	Zdhhc9	Mus musculus zinc finger, DHHC domain containing 9 (Zdhhc9), mRNA.
Gtf2h2	0.57,0.35,0.08	0.22,0.76,0.02	0.31,0.62,0.07	0.55,0.30,0.15	0.31,0.64,0.05	0.30,0.67,0.03	0.49,0.48,0.03	0.35,0.56,0.09	0.11,0.83,0.06	0.54,0.41,0.04	0.32,0.62,0.07	0.62,0.33,0.05	0.65,0.33,0.02	0.31,0.62,0.07	0.38,0.55,0.07	0.48,0.48,0.05	0.27,0.68,0.05	0.47,0.42,0.11	0.22,0.73,0.05	0.36,0.59,0.05	0.11,0.78,0.10	0.70,0.28,0.02	Gtf2h2	Gtf2h2	Mus musculus general transcription factor II H, polypeptide 2 (Gtf2h2), mRNA.
Gtf2h1	0.09,0.08,0.83	0.12,0.22,0.66	0.02,0.04,0.93	0.04,0.08,0.88	0.02,0.03,0.95	0.01,0.03,0.96	0.02,0.02,0.97	0.01,0.02,0.97	0.03,0.03,0.94	0.04,0.07,0.89	0.04,0.04,0.93	0.02,0.03,0.96	0.05,0.07,0.88	0.04,0.06,0.90	0.05,0.07,0.88	n/a	0.12,0.23,0.66	0.07,0.17,0.76	0.18,0.36,0.47	0.17,0.32,0.50	n/a	0.06,0.13,0.81	Gtf2h1	Gtf2h1	Mus musculus general transcription factor II H, polypeptide 1 (Gtf2h1), transcript variant 2, mRNA.
Hdhd2	n/a	n/a	n/a	n/a	0.59	0.53	n/a	0.43	n/a	0.49	n/a	n/a	n/a	0.56	n/a	0.42	n/a	0.41	n/a	n/a	n/a	n/a	Hdhd2	Hdhd2	Mus musculus haloacid dehalogenase-like hydrolase domain containing 2 (Hdhd2), transcript variant 3, mRNA.
Zbtb7c	n/a	n/a	n/a	n/a	n/a	n/a	0.62	0.7	n/a	n/a	0.89	n/a	n/a	n/a	n/a	n/a	n/a	n/a	n/a	n/a	0.49	n/a	Zbtb7c	Zbtb7c	Mus musculus zinc finger and BTB domain containing 7C (Zbtb7c), mRNA.
Gtf2h5	0.41	0.4	0.32	n/a	0.32	0.46	0.14	0.28	0.16	0.3	0.4	0.42	n/a	0.26	0.6	0.2	n/a	0.17	0.2	n/a	0.07	n/a	Gtf2h5	Gtf2h5	Mus musculus general transcription factor IIH, polypeptide 5 (Gtf2h5), mRNA.
Cdc42se1	0.32	0.07	0.38	0.18	0.11	0.12	0.14	0.07	0.07	0.13	0.05	0.1	0.1	0.09	0.05	0.11	0.11	0.2	0.06	0.17	0.05	0.1	Cdc42se1	Cdc42se1	Mus musculus CDC42 small effector 1 (Cdc42se1), transcript variant 1, mRNA.
Farsb	0.33,0.12,0.55	0.43,0.17,0.40	0.38,0.09,0.53	0.38,0.09,0.54	0.34,0.08,0.58	0.35,0.10,0.55	0.26,0.04,0.70	0.39,0.02,0.59	0.35,0.03,0.62	0.32,0.02,0.65	0.38,0.02,0.60	0.34,0.01,0.65	0.29,0.04,0.68	0.33,0.02,0.65	0.30,0.02,0.68	0.33,0.02,0.65	0.41,0.02,0.56	0.29,0.03,0.68	0.36,0.03,0.61	0.38,0.03,0.59	0.38,0.02,0.60	0.29,0.04,0.67	Farsb	Farsb	Mus musculus phenylalanyl-tRNA synthetase, beta subunit (Farsb), transcript variant 2, mRNA.
Abhd8	n/a	0.73	n/a	0.8	0.73	0.47	0.67	0.65	0.75	n/a	n/a	n/a	0.49	n/a	n/a	n/a	n/a	n/a	n/a	n/a	n/a	n/a	Abhd8	Abhd8	Mus musculus abhydrolase domain containing 8 (Abhd8), mRNA.
Ldb1	0.25,0.71,0.03,0.01	0.60,0.18,0.16,0.06	0.26,0.22,0.42,0.09	0.66,0.13,0.16,0.04	0.39,0.13,0.46,0.02	0.37,0.34,0.25,0.04	0.42,0.32,0.25,0.02	0.39,0.41,0.17,0.03	0.51,0.31,0.16,0.02	0.34,0.44,0.19,0.03	0.46,0.43,0.09,0.02	0.33,0.58,0.09,0.00	0.31,0.53,0.14,0.02	0.64,0.18,0.18,0.01	0.50,0.41,0.08,0.01	0.60,0.26,0.13,0.01	0.48,0.35,0.15,0.02	0.51,0.40,0.07,0.01	0.68,0.25,0.07,0.01	0.59,0.22,0.17,0.02	0.27,0.60,0.12,0.01	0.69,0.15,0.10,0.06	Ldb1	Ldb1	Mus musculus LIM domain binding 1 (Ldb1), transcript variant 1, mRNA.
Rap1gds1	0.75	0.82	0.67	0.84	0.62	0.92	0.52	0.85	0.79	0.63	0.58	0.51	0.71	0.78	0.85	0.56	0.65	0.39	0.6	0.67	0.41	0.7	Rap1gds1	Rap1gds1	Mus musculus RAP1, GTP-GDP dissociation stimulator 1 (Rap1gds1), transcript variant 3, mRNA.
Abhd2	0.84	0.71	0.82	0.84	0.86	0.97	0.92	0.95	0.93	0.94	0.95	0.91	0.96	0.95	0.95	0.95	0.94	0.95	0.94	0.89	0.94	0.94	Abhd2	Abhd2	Mus musculus abhydrolase domain containing 2 (Abhd2), mRNA.
Lin54	0.87,0.03,0.10	0.85,0.04,0.11	0.86,0.06,0.08	0.32,0.63,0.05	0.53,0.38,0.09	0.52,0.40,0.08	0.44,0.48,0.07	0.32,0.62,0.06	0.35,0.59,0.06	0.36,0.51,0.13	0.57,0.27,0.16	0.56,0.35,0.09	0.56,0.35,0.09	0.22,0.67,0.11	0.72,0.19,0.10	0.19,0.71,0.10	0.39,0.45,0.16	0.12,0.78,0.10	0.33,0.51,0.16	0.29,0.57,0.14	0.58,0.26,0.15	0.18,0.74,0.08	Lin54	Lin54	Mus musculus lin-54 homolog (C. elegans) (Lin54), transcript variant 1, mRNA.
Abhd6	0.19,0.34,0.24,0.23	0.20,0.37,0.25,0.18	0.19,0.28,0.27,0.26	0.11,0.37,0.23,0.29	0.12,0.46,0.29,0.13	0.14,0.35,0.34,0.17	0.16,0.36,0.31,0.16	0.17,0.33,0.28,0.22	0.17,0.32,0.31,0.20	0.16,0.40,0.26,0.18	0.14,0.40,0.29,0.17	0.11,0.50,0.24,0.15	0.14,0.33,0.31,0.22	0.23,0.31,0.27,0.19	0.15,0.45,0.23,0.18	0.15,0.28,0.33,0.24	0.16,0.33,0.27,0.24	n/a	0.11,0.41,0.27,0.21	n/a	0.17,0.41,0.25,0.18	0.32,0.23,0.27,0.18	Abhd6	Abhd6	Mus musculus abhydrolase domain containing 6 (Abhd6), mRNA.
Abhd5	0.61	0.56	0.62	0.77	0.79	0.92	0.81	0.89	0.89	0.83	0.9	0.89	0.83	0.88	0.87	0.66	0.8	0.56	0.76	0.63	0.81	0.7	Abhd5	Abhd5	Mus musculus abhydrolase domain containing 5 (Abhd5), mRNA.
Wdr4	n/a	0.24,0.62,0.14	0.12,0.23,0.65	0.26,0.21,0.52	0.22,0.27,0.52	0.14,0.26,0.61	0.22,0.23,0.55	0.33,0.28,0.39	0.15,0.18,0.67	0.05,0.36,0.60	0.11,0.18,0.71	0.19,0.45,0.36	0.08,0.27,0.65	0.07,0.13,0.80	0.11,0.22,0.67	0.07,0.20,0.73	0.21,0.34,0.45	0.40,0.20,0.40	0.17,0.29,0.53	n/a	0.43,0.29,0.28	0.20,0.40,0.40	Wdr4	Wdr4	Mus musculus WD repeat domain 4 (Wdr4), mRNA.
Wdr3	0.46	0.34	n/a	0.42	0.38	0.23	0.32	0.21	0.25	0.35	0.17	0.17	0.21	0.14	0.14	0.16	0.18	0.16	0.18	0.17	0.18	0.28	Wdr3	Wdr3	Mus musculus WD repeat domain 3 (Wdr3), mRNA.
Csk	0.37,0.01,0.62	0.40,0.01,0.59	0.73,0.03,0.24	0.49,0.00,0.51	0.53,0.00,0.47	0.63,0.00,0.37	0.43,0.00,0.56	0.47,0.00,0.53	0.51,0.00,0.49	0.38,0.00,0.62	0.40,0.00,0.60	0.48,0.00,0.52	0.71,0.00,0.29	0.41,0.00,0.59	0.32,0.00,0.68	0.54,0.00,0.46	0.58,0.00,0.41	0.44,0.00,0.56	0.74,0.00,0.26	0.44,0.01,0.56	0.53,0.00,0.47	0.59,0.00,0.41	Csk	Csk	Mus musculus c-src tyrosine kinase (Csk), transcript variant 2, mRNA.
Scarf2	n/a	n/a	n/a	0.44	0.51	n/a	n/a	n/a	n/a	n/a	n/a	n/a	n/a	n/a	n/a	n/a	n/a	n/a	n/a	n/a	n/a	n/a	Scarf2	Scarf2	Mus musculus scavenger receptor class F, member 2 (Scarf2), mRNA.
Ccdc163	n/a	0.41	0.59	0.58	n/a	0.58	0.07	0.59	0.58	n/a	0.5	n/a	0.63	0.26	0.2	0.59	0.68	0.47	0.63	0.36	0.23	n/a	Ccdc163	Ccdc163	Mus musculus coiled-coil domain containing 163 (Ccdc163), mRNA.
Ccdc162	0.25	n/a	n/a	n/a	0.36	n/a	n/a	n/a	n/a	n/a	n/a	n/a	n/a	0.52	n/a	n/a	n/a	n/a	n/a	n/a	n/a	n/a	Ccdc162	Ccdc162	Mus musculus coiled-coil domain containing 162 (Ccdc162), mRNA.
Snrk	0.80,0.03,0.16	0.83,0.06,0.11	0.71,0.09,0.20	0.49,0.11,0.40	0.61,0.08,0.31	0.61,0.07,0.32	0.30,0.09,0.61	0.67,0.08,0.25	0.62,0.07,0.31	0.50,0.11,0.39	0.68,0.05,0.27	0.66,0.13,0.21	0.06,0.10,0.84	0.77,0.08,0.15	0.76,0.09,0.15	0.53,0.13,0.34	0.17,0.10,0.73	0.59,0.18,0.23	0.29,0.21,0.49	0.79,0.08,0.13	0.07,0.20,0.72	0.65,0.13,0.22	Snrk	Snrk	Mus musculus SNF related kinase (Snrk), transcript variant 1, mRNA.
Bbx	n/a	0.19,0.13,0.22,0.16,0.16,0.14	0.25,0.13,0.26,0.15,0.11,0.10	0.14,0.17,0.17,0.15,0.27,0.09	0.26,0.21,0.15,0.07,0.24,0.08	0.14,0.08,0.47,0.06,0.14,0.10	0.16,0.09,0.50,0.05,0.11,0.09	0.06,0.29,0.37,0.08,0.13,0.08	0.21,0.35,0.08,0.06,0.18,0.12	0.13,0.09,0.28,0.09,0.30,0.12	0.25,0.20,0.18,0.09,0.19,0.09	0.07,0.09,0.57,0.08,0.12,0.07	0.28,0.33,0.07,0.05,0.20,0.07	0.05,0.08,0.51,0.11,0.16,0.10	0.10,0.39,0.10,0.08,0.26,0.07	0.27,0.15,0.14,0.11,0.22,0.11	0.11,0.08,0.42,0.14,0.16,0.09	0.10,0.08,0.52,0.07,0.13,0.10	0.07,0.33,0.28,0.08,0.15,0.09	0.35,0.09,0.28,0.08,0.10,0.10	0.18,0.14,0.11,0.06,0.38,0.13	0.25,0.06,0.48,0.04,0.08,0.08	Bbx	Bbx	Mus musculus bobby sox homolog (Drosophila) (Bbx), mRNA.
Abhd17b	0.17	0.24	0.26	0.35	0.16	0.2	0.19	0.12	0.12	0.11	0.09	0.15	0.08	0.19	0.14	0.1	0.1	0.15	0.19	0.45	0.37	0.13	Abhd17b	Abhd17b	Mus musculus abhydrolase domain containing 17B (Abhd17b), mRNA.
Slu7	0.42	n/a	0.29	0.39	0.45	0.51	0.66	0.21	0.69	0.27	0.51	0.18	0.36	0.59	0.66	0.3	0.27	0.29	0.3	0.45	0.45	0.26	Slu7	Slu7	Mus musculus SLU7 splicing factor homolog (S. cerevisiae) (Slu7), transcript variant 1, mRNA.
Rbmxl1	0.55	0.54	0.73	0.36	n/a	0.34	0.33	0.4	0.3	0.34	0.17	0.27	0.53	0.29	0.63	0.17	0.3	0.15	0.13	0.13	0.35	0.14	Rbmxl1	Rbmxl1	Mus musculus RNA binding motif protein, X-linked like-1 (Rbmxl1), transcript variant 1, mRNA.
Uba7	0.40,0.12,0.12,0.12,0.08,0.16	0.43,0.08,0.08,0.23,0.09,0.09	0.38,0.09,0.20,0.12,0.11,0.11	0.45,0.12,0.09,0.14,0.10,0.09	0.30,0.23,0.10,0.15,0.05,0.17	0.55,0.03,0.04,0.31,0.02,0.05	0.56,0.04,0.05,0.19,0.05,0.11	0.50,0.15,0.05,0.20,0.03,0.08	0.54,0.12,0.06,0.13,0.04,0.10	0.50,0.11,0.09,0.13,0.06,0.09	0.37,0.22,0.05,0.24,0.05,0.07	0.34,0.15,0.02,0.44,0.01,0.03	0.47,0.08,0.25,0.07,0.03,0.10	0.57,0.08,0.19,0.09,0.02,0.05	0.58,0.19,0.05,0.13,0.02,0.04	0.67,0.03,0.10,0.11,0.02,0.06	0.50,0.12,0.04,0.15,0.13,0.06	0.51,0.10,0.03,0.20,0.10,0.06	0.43,0.33,0.05,0.11,0.02,0.06	0.47,0.24,0.11,0.09,0.02,0.08	0.40,0.04,0.03,0.16,0.02,0.35	0.56,0.21,0.05,0.12,0.02,0.05	Uba7	Uba7	Mus musculus ubiquitin-like modifier activating enzyme 7 (Uba7), mRNA.
Zfp90	n/a	n/a	n/a	n/a	0.32	n/a	n/a	n/a	0.38	n/a	n/a	n/a	n/a	n/a	n/a	n/a	n/a	n/a	n/a	n/a	n/a	n/a	Zfp90	Zfp90	Mus musculus zinc finger protein 90 (Zfp90), mRNA.
Uba3	n/a	0.59	0.37	0.55	0.63	0.47	0.5	0.65	0.6	n/a	n/a	n/a	n/a	0.57	0.57	n/a	n/a	n/a	n/a	0.56	n/a	n/a	Uba3	Uba3	Mus musculus ubiquitin-like modifier activating enzyme 3 (Uba3), transcript variant 1, mRNA.
Flna	0.71	0.71	0.56	0.71	0.64	0.7	0.66	0.79	0.73	0.7	0.66	0.76	0.84	0.72	0.76	0.66	0.53	0.57	0.62	0.76	0.66	0.66	Flna	Flna	Mus musculus filamin, alpha (Flna), transcript variant 2, mRNA.
Ap4b1	0.83	0.85	0.89	0.85	0.95	0.97	0.93	0.97	0.97	0.93	0.96	0.95	0.96	0.97	0.97	0.93	0.91	0.91	0.96	0.87	0.93	0.92	Ap4b1	Ap4b1	Mus musculus adaptor-related protein complex AP-4, beta 1 (Ap4b1), transcript variant 2, mRNA.
Cep164	0.19,0.71,0.10	0.08,0.62,0.30	0.15,0.28,0.57	0.10,0.74,0.16	0.27,0.51,0.22	0.36,0.58,0.06	0.26,0.64,0.10	0.38,0.44,0.18	0.38,0.55,0.08	0.08,0.67,0.24	0.33,0.49,0.19	0.10,0.38,0.52	0.32,0.37,0.31	0.11,0.62,0.27	0.25,0.22,0.53	0.09,0.68,0.23	0.53,0.33,0.14	0.26,0.18,0.56	0.09,0.79,0.11	0.21,0.33,0.46	0.17,0.60,0.23	0.33,0.34,0.33	Cep164	Cep164	Mus musculus centrosomal protein 164 (Cep164), mRNA.
Tmem181b-ps	0.63	n/a	n/a	n/a	n/a	n/a	n/a	n/a	n/a	n/a	n/a	n/a	n/a	n/a	n/a	n/a	n/a	n/a	n/a	n/a	n/a	n/a	Tmem181b-ps	Tmem181b-ps	Mus musculus transmembrane protein 181B, pseudogene (Tmem181b-ps), non-coding RNA.
Wdtc1	0.32	0.47	0.43	0.35	0.33	0.35	0.37	0.39	0.39	0.46	0.46	0.48	0.32	0.5	0.45	0.53	0.44	0.47	0.4	0.51	0.48	0.34	Wdtc1	Wdtc1	Mus musculus WD and tetratricopeptide repeats 1 (Wdtc1), mRNA.
Noxo1	0.56	0.47	0.58	0.8	0.75	0.74	0.8	0.79	0.74	0.59	0.44	0.21	n/a	0.64	n/a	n/a	n/a	n/a	n/a	n/a	0.13	n/a	Noxo1	Noxo1	Mus musculus NADPH oxidase organizer 1 (Noxo1), mRNA.
Lysmd4	0.74,0.17,0.09	n/a	n/a	0.36,0.21,0.43	0.68,0.17,0.15	0.54,0.11,0.35	0.68,0.13,0.19	0.61,0.11,0.29	0.45,0.13,0.41	0.78,0.13,0.09	0.44,0.13,0.43	0.05,0.15,0.80	0.15,0.25,0.61	0.52,0.14,0.33	0.56,0.15,0.29	0.73,0.20,0.07	0.25,0.23,0.52	0.41,0.25,0.34	0.13,0.33,0.54	0.37,0.10,0.53	0.37,0.17,0.46	n/a	Lysmd4	Lysmd4	Mus musculus LysM, putative peptidoglycan-binding, domain containing 4 (Lysmd4), transcript variant B, mRNA.
Wars	0.76,0.10,0.14	0.64,0.22,0.14	0.72,0.10,0.18	0.60,0.15,0.26	0.72,0.12,0.16	0.81,0.08,0.11	0.77,0.07,0.16	0.84,0.04,0.12	0.81,0.07,0.11	0.80,0.10,0.10	0.85,0.06,0.10	0.84,0.05,0.10	0.82,0.07,0.11	0.90,0.04,0.05	0.88,0.05,0.08	0.89,0.04,0.08	0.85,0.07,0.08	0.86,0.03,0.11	0.86,0.04,0.10	0.84,0.05,0.10	0.87,0.04,0.09	0.84,0.07,0.09	Wars	Wars	Mus musculus tryptophanyl-tRNA synthetase (Wars), transcript variant 1, mRNA.
Clint1	0.65	0.21	0.29	0.13	0.3	n/a	0.04	0.04	0.14	0.11	0.06	0.03	0.02	0.06	0.03	0.36	0.11	0.17	0.16	0.03	0.23	0.09	Clint1	Clint1	Mus musculus clathrin interactor 1 (Clint1), mRNA.
Fam234a	0.22	0.43	0.83	0.6	0.5	0.52	0.9	0.68	0.77	0.77	0.66	0.64	0.67	0.62	0.74	0.66	0.48	0.5	0.65	0.74	0.62	0.72	Fam234a	Fam234a	Mus musculus family with sequence similarity 234, member A (Fam234a), transcript variant 1, mRNA.
Hivep2	0.44,0.10,0.28,0.18	n/a	0.34,0.11,0.26,0.29	n/a	0.41,0.10,0.24,0.24	0.37,0.15,0.27,0.21	0.42,0.10,0.26,0.23	0.41,0.12,0.22,0.25	0.31,0.14,0.36,0.19	0.36,0.13,0.21,0.30	n/a	0.38,0.13,0.31,0.18	0.41,0.11,0.29,0.19	0.48,0.10,0.28,0.14	n/a	0.36,0.17,0.20,0.28	n/a	n/a	n/a	0.34,0.20,0.27,0.19	n/a	n/a	Hivep2	Hivep2	Mus musculus human immunodeficiency virus type I enhancer binding protein 2 (Hivep2), mRNA.
Tgm1	n/a	n/a	n/a	n/a	0.79,0.07,0.13	0.51,0.22,0.28	0.10,0.75,0.14	0.70,0.12,0.18	0.59,0.14,0.27	0.16,0.54,0.30	0.92,0.05,0.03	0.60,0.33,0.07	0.78,0.11,0.11	0.39,0.25,0.35	0.86,0.02,0.12	0.62,0.14,0.24	0.88,0.02,0.10	0.85,0.02,0.12	0.72,0.11,0.18	0.71,0.17,0.11	0.58,0.31,0.11	0.52,0.04,0.44	Tgm1	Tgm1	Mus musculus transglutaminase 1, K polypeptide (Tgm1), transcript variant 2, mRNA.
Oasl1	n/a	n/a	n/a	n/a	n/a	n/a	n/a	n/a	n/a	n/a	0.03,0.74,0.23	n/a	n/a	n/a	n/a	n/a	n/a	n/a	n/a	n/a	n/a	n/a	Oasl1	Oasl1	Mus musculus 2'-5' oligoadenylate synthetase-like 1 (Oasl1), mRNA.
Rassf2	0.57	n/a	n/a	0.53	0.55	n/a	0.59	0.46	n/a	n/a	n/a	0.5	n/a	0.6	n/a	n/a	n/a	n/a	n/a	n/a	n/a	n/a	Rassf2	Rassf2	Mus musculus Ras association (RalGDS/AF-6) domain family member 2 (Rassf2), mRNA.
Abhd18	0.11,0.12,0.13,0.46,0.18	0.12,0.09,0.19,0.30,0.31	0.18,0.15,0.14,0.36,0.17	0.13,0.09,0.10,0.55,0.14	0.26,0.10,0.11,0.41,0.13	0.11,0.11,0.08,0.64,0.06	0.07,0.04,0.08,0.61,0.20	0.29,0.08,0.03,0.53,0.08	0.19,0.07,0.06,0.50,0.17	0.11,0.07,0.15,0.52,0.15	0.09,0.04,0.10,0.58,0.20	0.04,0.03,0.03,0.86,0.04	0.20,0.05,0.02,0.66,0.06	0.08,0.03,0.08,0.65,0.17	0.37,0.04,0.05,0.42,0.11	0.07,0.04,0.05,0.67,0.17	0.08,0.04,0.17,0.54,0.18	0.15,0.05,0.04,0.67,0.09	0.22,0.05,0.05,0.52,0.15	0.13,0.05,0.06,0.66,0.10	0.04,0.02,0.09,0.72,0.13	0.27,0.09,0.05,0.39,0.20	Abhd18	Abhd18	Mus musculus abhydrolase domain containing 18 (Abhd18), mRNA.
Tbxas1	n/a	n/a	n/a	0.45,0.45,0.11	0.21,0.55,0.24	0.25,0.54,0.20	0.06,0.89,0.05	0.28,0.57,0.14	0.25,0.50,0.26	n/a	n/a	n/a	n/a	n/a	0.12,0.79,0.09	n/a	0.16,0.74,0.09	n/a	n/a	n/a	n/a	0.14,0.64,0.21	Tbxas1	Tbxas1	Mus musculus thromboxane A synthase 1, platelet (Tbxas1), mRNA.
Zfp707	0.37	n/a	0.28	0.22	0.33	0.56	0.28	0.57	0.27	0.25	0.56	0.23	0.41	0.44	0.23	0.18	0.3	0.53	0.46	0.35	0.38	0.53	Zfp707	Zfp707	Mus musculus zinc finger protein 707 (Zfp707), mRNA.
Spon2	n/a	n/a	n/a	0.38	n/a	n/a	0.54	0.82	0.37	n/a	n/a	n/a	n/a	0.17	n/a	n/a	n/a	n/a	0.28	0.47	0.12	n/a	Spon2	Spon2	Mus musculus spondin 2, extracellular matrix protein (Spon2), mRNA.
Sltm	0.33,0.06,0.61	0.24,0.13,0.63	0.47,0.14,0.40	0.47,0.10,0.43	0.58,0.10,0.32	0.79,0.05,0.16	0.66,0.06,0.29	0.60,0.06,0.34	0.62,0.07,0.31	0.39,0.09,0.52	0.51,0.08,0.41	0.77,0.06,0.17	0.34,0.10,0.56	0.69,0.08,0.23	0.69,0.09,0.23	0.63,0.10,0.27	0.53,0.16,0.31	0.45,0.11,0.44	0.40,0.11,0.49	0.47,0.12,0.41	0.75,0.13,0.12	0.56,0.33,0.11	Sltm	Sltm	Mus musculus SAFB-like, transcription modulator (Sltm), transcript variant 2, mRNA.
Zfp708	0.24,0.43,0.13,0.19	0.69,0.14,0.08,0.08	0.62,0.21,0.07,0.10	0.68,0.17,0.07,0.08	0.61,0.15,0.08,0.16	0.47,0.16,0.06,0.31	0.44,0.18,0.11,0.27	0.46,0.18,0.14,0.22	0.49,0.11,0.19,0.21	0.19,0.19,0.07,0.55	0.46,0.15,0.09,0.30	0.45,0.22,0.07,0.25	0.55,0.22,0.11,0.12	0.22,0.21,0.07,0.50	0.22,0.17,0.11,0.51	0.39,0.18,0.08,0.35	0.59,0.15,0.13,0.13	0.37,0.16,0.10,0.38	0.59,0.14,0.13,0.14	0.66,0.17,0.08,0.09	0.54,0.22,0.08,0.16	0.46,0.22,0.15,0.17	Zfp708	Zfp708	Mus musculus zinc finger protein 708 (Zfp708), transcript variant 4, mRNA.
Oasl2	0.76	n/a	n/a	0.4	0.78	n/a	n/a	n/a	0.91	0.79	0.81	0.91	0.92	0.84	0.74	0.79	0.68	0.77	0.78	0.76	0.5	0.82	Oasl2	Oasl2	Mus musculus 2'-5' oligoadenylate synthetase-like 2 (Oasl2), mRNA.
Abhd11	0.07,0.02,0.16,0.75	0.23,0.02,0.18,0.57	0.21,0.03,0.13,0.63	0.17,0.10,0.05,0.68	0.22,0.05,0.06,0.67	0.21,0.02,0.03,0.74	0.16,0.00,0.03,0.81	0.26,0.01,0.03,0.70	0.26,0.00,0.01,0.72	0.17,0.00,0.02,0.81	0.21,0.01,0.02,0.76	0.25,0.00,0.01,0.74	0.25,0.00,0.03,0.72	0.26,0.01,0.02,0.72	0.23,0.02,0.02,0.73	0.17,0.01,0.05,0.77	0.20,0.01,0.06,0.72	0.22,0.00,0.02,0.76	0.26,0.01,0.02,0.71	0.29,0.00,0.05,0.66	0.16,0.00,0.04,0.80	0.24,0.01,0.03,0.72	Abhd11	Abhd11	Mus musculus abhydrolase domain containing 11 (Abhd11), transcript variant 2, mRNA.
Kcnab3	n/a	n/a	n/a	n/a	n/a	n/a	n/a	n/a	n/a	0.74	0.89	0.9	0.91	0.9	0.8	0.76	n/a	0.91	0.84	0.86	0.93	0.79	Kcnab3	Kcnab3	Mus musculus potassium voltage-gated channel, shaker-related subfamily, beta member 3 (Kcnab3), mRNA.
Reps2	0.42	0.27	n/a	0.52	0.42	0.26	0.28	0.4	0.5	0.53	0.25	0.49	0.19	0.5	0.13	0.54	0.22	0.51	0.56	0.17	0.35	0.42	Reps2	Reps2	Mus musculus RALBP1 associated Eps domain containing protein 2 (Reps2), transcript variant 2, mRNA.
Ddb2	0.31,0.32,0.37	0.18,0.73,0.10	0.25,0.29,0.46	0.20,0.40,0.39	n/a	0.21,0.38,0.40	0.61,0.04,0.35	0.33,0.31,0.36	0.20,0.22,0.58	0.36,0.20,0.44	0.60,0.13,0.28	0.44,0.19,0.37	0.31,0.02,0.67	0.44,0.24,0.32	0.20,0.40,0.40	0.32,0.17,0.51	0.38,0.21,0.41	0.34,0.13,0.53	0.11,0.19,0.70	0.16,0.22,0.62	0.30,0.27,0.43	0.12,0.14,0.74	Ddb2	Ddb2	Mus musculus damage specific DNA binding protein 2 (Ddb2), mRNA.
Dmpk	0.26	0.69	0.52	0.59	0.43	0.66	0.51	0.47	0.53	0.53	0.63	0.54	n/a	0.69	0.71	0.67	0.77	0.67	0.29	0.41	0.92	0.41	Dmpk	Dmpk	Mus musculus dystrophia myotonica-protein kinase (Dmpk), transcript variant 2, mRNA.
Ell2	0.56,0.02,0.42	0.54,0.04,0.42	0.48,0.02,0.50	0.54,0.02,0.45	0.57,0.02,0.41	0.63,0.02,0.34	0.52,0.01,0.47	0.58,0.01,0.41	0.59,0.01,0.40	0.58,0.01,0.40	0.55,0.01,0.44	0.74,0.04,0.22	0.51,0.02,0.47	0.52,0.02,0.45	0.49,0.02,0.49	0.52,0.10,0.38	0.48,0.05,0.47	0.55,0.03,0.41	0.50,0.04,0.46	0.41,0.08,0.51	0.55,0.17,0.27	0.45,0.08,0.46	Ell2	Ell2	Mus musculus elongation factor RNA polymerase II 2 (Ell2), mRNA.
Setx	0.66	0.46	0.56	0.53	0.43	0.6	0.56	0.43	0.5	0.36	0.58	0.44	0.41	0.4	0.59	0.65	0.59	0.56	0.38	n/a	0.52	0.46	Setx	Setx	Mus musculus senataxin (Setx), mRNA.
Rbm43	n/a	n/a	n/a	n/a	n/a	n/a	n/a	0.17,0.57,0.26	0.19,0.30,0.51	0.08,0.75,0.16	0.14,0.72,0.15	n/a	0.09,0.80,0.12	0.21,0.47,0.33	0.69,0.09,0.22	0.17,0.60,0.23	n/a	n/a	0.09,0.81,0.10	n/a	0.05,0.88,0.06	0.09,0.78,0.14	Rbm43	Rbm43	Mus musculus RNA binding motif protein 43 (Rbm43), transcript variant 3, mRNA.
Rtel1	n/a	0.56	0.45	0.57	0.41	0.43	0.37	0.48	0.43	0.52	0.35	0.37	0.4	0.45	0.55	0.45	0.53	0.56	0.47	0.31	0.45	0.47	Rtel1	Rtel1	Mus musculus regulator of telomere elongation helicase 1 (Rtel1), transcript variant 5, mRNA.
Ngef	0.93	0.91	0.81	0.95	0.96	0.99	0.98	0.98	0.99	0.99	0.98	0.99	0.98	0.98	0.98	0.98	0.97	0.97	0.94	0.94	0.98	0.96	Ngef	Ngef	Mus musculus neuronal guanine nucleotide exchange factor (Ngef), transcript variant 2, mRNA.
Ttll3	0.92,0.00,0.07	0.92,0.00,0.07	0.91,0.01,0.08	0.90,0.01,0.09	0.89,0.01,0.10	0.92,0.01,0.07	0.89,0.01,0.11	0.93,0.01,0.07	0.91,0.00,0.08	0.92,0.01,0.07	0.92,0.01,0.07	0.93,0.00,0.07	0.94,0.01,0.05	0.93,0.01,0.07	0.87,0.02,0.11	0.84,0.01,0.15	0.85,0.02,0.13	0.82,0.01,0.16	0.82,0.02,0.16	0.80,0.06,0.14	0.91,0.02,0.08	0.86,0.01,0.13	Ttll3	Ttll3	Mus musculus tubulin tyrosine ligase-like family, member 3 (Ttll3), transcript variant 2, mRNA.
Cct3	0.64	0.26	0.3	0.5	0.56	0.43	0.56	0.12	0.27	0.26	0.27	0.12	0.34	0.24	0.26	0.2	0.25	0.24	0.17	0.1	0.3	0.1	Cct3	Cct3	Mus musculus chaperonin containing Tcp1, subunit 3 (gamma) (Cct3), mRNA.
Tfcp2	n/a	n/a	n/a	n/a	0.21	0.15	0.23	0.31	0.14	0.14	0.14	0.09	0.18	0.13	0.27	0.2	0.19	0.21	0.27	0.22	0.2	n/a	Tfcp2	Tfcp2	Mus musculus transcription factor CP2 (Tfcp2), transcript variant 1, mRNA.
Lamp2	0.95	0.92	0.96	0.96	0.98	0.97	0.96	0.96	0.95	0.96	0.95	0.96	0.97	0.97	0.97	0.96	0.97	0.97	0.98	0.96	0.97	0.97	Lamp2	Lamp2	Mus musculus lysosomal-associated membrane protein 2 (Lamp2), transcript variant 1, mRNA.
Prom1	n/a	n/a	n/a	n/a	0.14,0.17,0.02,0.66	n/a	n/a	0.20,0.20,0.03,0.57	0.24,0.28,0.06,0.42	n/a	n/a	n/a	n/a	n/a	n/a	n/a	n/a	n/a	n/a	n/a	n/a	n/a	Prom1	Prom1	Mus musculus prominin 1 (Prom1), transcript variant 8, mRNA.
Depdc5	0.12,0.15,0.73	0.19,0.17,0.64	0.25,0.29,0.46	0.13,0.61,0.26	0.08,0.56,0.35	0.03,0.48,0.49	0.11,0.38,0.52	0.05,0.61,0.34	0.04,0.70,0.26	0.07,0.51,0.42	0.06,0.67,0.28	0.07,0.51,0.42	0.10,0.52,0.38	0.07,0.55,0.39	0.20,0.45,0.34	0.14,0.63,0.23	0.19,0.17,0.64	0.18,0.32,0.50	0.14,0.10,0.75	0.11,0.46,0.43	0.15,0.61,0.24	0.12,0.52,0.36	Depdc5	Depdc5	Mus musculus DEP domain containing 5 (Depdc5), transcript variant 2, mRNA.
Chtf8	0.86,0.08,0.06	0.82,0.09,0.09	0.84,0.11,0.05	0.84,0.09,0.06	0.92,0.04,0.04	0.95,0.03,0.02	0.96,0.02,0.01	0.97,0.02,0.01	0.97,0.02,0.01	0.95,0.03,0.02	0.95,0.02,0.03	0.95,0.03,0.02	0.92,0.04,0.04	0.93,0.04,0.03	0.94,0.04,0.02	0.91,0.06,0.04	0.84,0.09,0.07	0.91,0.04,0.04	0.90,0.04,0.05	0.84,0.10,0.07	0.89,0.06,0.05	0.86,0.09,0.05	Chtf8	Chtf8	Mus musculus CTF8, chromosome transmission fidelity factor 8 (Chtf8), mRNA.
Zfp385b	0.02,0.05,0.94	0.03,0.08,0.88	0.02,0.06,0.93	0.00,0.01,0.98	0.00,0.01,0.98	0.00,0.01,0.99	0.00,0.01,0.99	0.00,0.01,0.99	0.01,0.01,0.98	0.01,0.02,0.98	0.01,0.02,0.97	0.00,0.02,0.98	0.01,0.03,0.96	0.01,0.02,0.98	0.01,0.02,0.97	0.01,0.03,0.96	0.01,0.03,0.96	0.01,0.03,0.96	0.01,0.02,0.97	0.03,0.08,0.89	0.01,0.03,0.95	0.01,0.04,0.95	Zfp385b	Zfp385b	Mus musculus zinc finger protein 385B (Zfp385b), transcript variant 3, mRNA.
Fech	0.48	0.64	0.71	0.69	0.61	0.42	0.53	0.69	0.59	0.76	0.82	0.8	0.91	0.81	0.74	0.82	0.74	0.82	0.36	0.65	0.38	0.87	Fech	Fech	Mus musculus ferrochelatase (Fech), mRNA.
Tmem67	0.27,0.43,0.29	0.40,0.31,0.29	n/a	0.35,0.37,0.28	0.42,0.18,0.40	0.31,0.33,0.37	n/a	n/a	n/a	n/a	n/a	n/a	n/a	n/a	n/a	n/a	n/a	n/a	n/a	n/a	n/a	n/a	Tmem67	Tmem67	Mus musculus transmembrane protein 67 (Tmem67), transcript variant 2, non-coding RNA.
Rps6kc1	n/a	0.36,0.33,0.30	0.26,0.35,0.39	0.21,0.52,0.27	0.48,0.17,0.35	0.34,0.35,0.30	0.65,0.15,0.20	0.38,0.21,0.41	0.38,0.28,0.34	0.19,0.47,0.34	0.16,0.46,0.37	0.25,0.39,0.35	0.09,0.56,0.35	0.53,0.11,0.36	0.27,0.42,0.30	0.35,0.37,0.27	0.20,0.51,0.29	0.17,0.53,0.30	0.35,0.27,0.38	0.23,0.48,0.29	0.13,0.64,0.23	0.10,0.56,0.34	Rps6kc1	Rps6kc1	Mus musculus ribosomal protein S6 kinase polypeptide 1 (Rps6kc1), mRNA.
Tmem62	0.19	0.55	0.5	0.46	0.55	0.67	0.19	0.14	0.32	0.7	0.41	0.37	n/a	0.39	0.12	0.54	0.2	0.46	0.39	0.17	0.17	0.57	Tmem62	Tmem62	Mus musculus transmembrane protein 62 (Tmem62), mRNA.
Smchd1	0.35	n/a	n/a	0.32	0.23	0.39	0.33	0.28	0.18	0.27	0.24	0.22	0.17	0.55	0.27	0.33	0.27	0.62	0.4	0.25	0.3	0.25	Smchd1	Smchd1	Mus musculus SMC hinge domain containing 1 (Smchd1), mRNA.
Ptrh2	0.53	0.4	n/a	n/a	0.18	0.32	0.47	0.59	0.51	0.35	0.3	0.4	0.32	0.37	0.17	0.53	0.33	0.49	0.23	0.48	0.27	0.26	Ptrh2	Ptrh2	Mus musculus peptidyl-tRNA hydrolase 2 (Ptrh2), transcript variant 2, mRNA.
Cd276	n/a	n/a	n/a	n/a	n/a	0.48	n/a	n/a	0.6	n/a	0.88	0.89	n/a	0.81	0.78	n/a	n/a	n/a	0.76	0.78	0.83	0.64	Cd276	Cd276	Mus musculus CD276 antigen (Cd276), mRNA.
Gen1	0.26,0.47,0.27	n/a	n/a	n/a	n/a	n/a	0.24,0.55,0.21	0.42,0.23,0.34	n/a	n/a	0.30,0.42,0.28	n/a	n/a	0.53,0.15,0.32	n/a	n/a	0.22,0.56,0.22	0.21,0.55,0.23	0.19,0.64,0.17	0.36,0.30,0.34	0.14,0.66,0.20	0.17,0.67,0.17	Gen1	Gen1	Mus musculus GEN1, Holliday junction 5' flap endonuclease (Gen1), mRNA.
Dqx1	0.32,0.36,0.33	0.33,0.39,0.28	0.18,0.16,0.65	0.19,0.19,0.63	0.15,0.17,0.68	0.07,0.08,0.85	0.08,0.08,0.83	0.07,0.07,0.86	0.08,0.09,0.83	0.06,0.07,0.87	0.03,0.04,0.93	0.04,0.03,0.93	0.27,0.30,0.44	0.03,0.04,0.93	0.02,0.02,0.95	0.05,0.06,0.89	0.06,0.06,0.88	0.04,0.06,0.90	0.03,0.05,0.92	0.05,0.07,0.89	0.03,0.05,0.92	0.07,0.08,0.85	Dqx1	Dqx1	Mus musculus DEAQ RNA-dependent ATPase (Dqx1), mRNA.
Foxred1	0.11,0.14,0.04,0.71	0.25,0.16,0.11,0.48	0.07,0.15,0.03,0.74	0.18,0.14,0.11,0.58	0.02,0.10,0.03,0.84	0.03,0.07,0.03,0.88	0.02,0.06,0.07,0.85	0.01,0.03,0.03,0.93	0.02,0.02,0.02,0.95	0.02,0.03,0.01,0.94	0.01,0.02,0.03,0.93	0.01,0.02,0.04,0.92	0.00,0.03,0.04,0.93	0.01,0.02,0.04,0.93	0.01,0.03,0.03,0.93	0.02,0.04,0.01,0.93	0.02,0.04,0.12,0.82	0.01,0.03,0.08,0.89	0.00,0.05,0.07,0.87	0.02,0.05,0.03,0.90	0.00,0.04,0.09,0.87	0.00,0.03,0.06,0.90	Foxred1	Foxred1	Mus musculus FAD-dependent oxidoreductase domain containing 1 (Foxred1), transcript variant 3, mRNA.
Fam129a	n/a	n/a	n/a	n/a	n/a	n/a	n/a	n/a	n/a	n/a	n/a	n/a	n/a	0.59	n/a	n/a	n/a	n/a	n/a	n/a	n/a	n/a	Fam129a	Fam129a	Mus musculus family with sequence similarity 129, member A (Fam129a), mRNA.
Zfp638	0.58	0.44	0.42	0.42	0.4	0.81	0.65	0.6	0.33	0.45	0.59	0.41	0.47	0.46	0.7	0.37	0.55	0.62	0.41	0.51	0.57	0.41	Zfp638	Zfp638	Mus musculus zinc finger protein 638 (Zfp638), transcript variant 2, mRNA.
Htr2b	0.57	n/a	n/a	0.58	n/a	0.49	n/a	n/a	n/a	n/a	n/a	n/a	n/a	n/a	n/a	n/a	n/a	n/a	n/a	n/a	n/a	n/a	Htr2b	Htr2b	Mus musculus 5-hydroxytryptamine (serotonin) receptor 2B (Htr2b), mRNA.
Zfp637	0.10,0.15,0.74	0.33,0.22,0.45	0.21,0.08,0.71	0.10,0.02,0.87	0.13,0.04,0.83	0.05,0.02,0.92	0.07,0.10,0.83	0.07,0.08,0.85	0.08,0.17,0.75	0.09,0.02,0.89	0.11,0.12,0.76	0.07,0.08,0.85	0.15,0.06,0.79	0.11,0.13,0.77	0.14,0.10,0.75	0.12,0.14,0.74	0.17,0.08,0.75	n/a	0.16,0.07,0.77	0.16,0.23,0.61	0.17,0.37,0.46	0.14,0.11,0.75	Zfp637	Zfp637	Mus musculus zinc finger protein 637 (Zfp637), mRNA.
Apol9b	0.27	0.2	0.55	0.13	0.1	0.06	0.15	0.12	0.14	0.13	0.13	0.09	0.24	0.08	0.14	0.19	0.22	0.49	0.27	0.42	0.1	0.76	Apol9b	Apol9b	Mus musculus apolipoprotein L 9b (Apol9b), transcript variant 2, mRNA.
Apol9a	0.55	n/a	0.59	n/a	0.73	n/a	0.73	0.79	0.69	0.74	0.79	0.62	0.69	0.8	0.71	0.5	0.68	0.57	0.61	n/a	n/a	0.65	Apol9a	Apol9a	Mus musculus apolipoprotein L 9a (Apol9a), transcript variant 1, mRNA.
Kif17	n/a	n/a	n/a	n/a	n/a	n/a	n/a	n/a	n/a	n/a	n/a	0.53,0.22,0.25	n/a	n/a	n/a	n/a	n/a	n/a	n/a	n/a	0.56,0.16,0.28	n/a	Kif17	Kif17	Mus musculus kinesin family member 17 (Kif17), transcript variant 1, mRNA.
Dynlrb1	0.72	0.37	0.48	0.53	0.85	0.32	0.4	0.45	0.88	0.56	0.57	0.44	0.44	0.33	n/a	0.52	0.41	0.68	n/a	0.69	n/a	n/a	Dynlrb1	Dynlrb1	Mus musculus dynein light chain roadblock-type 1 (Dynlrb1), transcript variant 2, mRNA.
Hdac4	0.35	0.28	0.34	0.34	0.16	0.18	0.11	0.16	0.11	0.11	0.1	0.17	0.35	0.17	0.21	0.22	0.31	0.16	0.28	0.23	0.15	0.15	Hdac4	Hdac4	Mus musculus histone deacetylase 4 (Hdac4), mRNA.
Itch	0.12	0.14	0.15	0.2	0.07	0.1	0.07	0.07	0.07	0.09	0.1	0.13	0.09	0.16	0.11	0.13	0.3	0.25	0.16	0.5	0.13	0.24	Itch	Itch	Mus musculus itchy, E3 ubiquitin protein ligase (Itch), transcript variant 2, mRNA.
Atp5g3	0.54	n/a	n/a	n/a	0.38	n/a	n/a	0.55	0.49	0.55	0.24	0.23	0.25	0.23	0.42	n/a	0.3	0.29	n/a	0.46	0.27	0.26	Atp5g3	Atp5g3	Mus musculus ATP synthase, H+ transporting, mitochondrial F0 complex, subunit C3 (subunit 9) (Atp5g3), transcript variant 1, mRNA.
Notch4	0.34	n/a	n/a	n/a	n/a	n/a	0.54	n/a	n/a	n/a	n/a	n/a	0.46	n/a	n/a	n/a	n/a	n/a	n/a	n/a	n/a	n/a	Notch4	Notch4	Mus musculus notch 4 (Notch4), mRNA.
Notch1	0.52	0.45	n/a	0.47	0.56	0.59	0.56	0.39	n/a	0.44	0.6	0.44	0.5	0.4	0.56	n/a	0.63	0.59	n/a	0.45	n/a	n/a	Notch1	Notch1	Mus musculus notch 1 (Notch1), mRNA.
Mest	n/a	n/a	0.53,0.18,0.30	n/a	n/a	n/a	n/a	n/a	n/a	n/a	n/a	n/a	n/a	n/a	n/a	n/a	n/a	n/a	n/a	n/a	n/a	n/a	Mest	Mest	Mus musculus mesoderm specific transcript (Mest), transcript variant 3, mRNA.
Ttc33	0.65,0.29,0.05	0.60,0.36,0.04	0.63,0.32,0.05	0.70,0.25,0.06	0.71,0.27,0.02	0.65,0.35,0.01	0.62,0.37,0.01	0.72,0.27,0.01	0.73,0.27,0.01	0.69,0.30,0.01	0.66,0.34,0.00	0.78,0.22,0.01	0.70,0.29,0.01	0.60,0.39,0.01	0.68,0.31,0.01	0.67,0.31,0.02	0.70,0.27,0.03	0.65,0.33,0.01	0.70,0.27,0.03	0.65,0.33,0.02	0.69,0.30,0.01	0.60,0.38,0.01	Ttc33	Ttc33	Mus musculus tetratricopeptide repeat domain 33 (Ttc33), mRNA.
Gstcd	n/a	n/a	n/a	n/a	0.75	0.94	0.72	0.8	0.85	0.75	0.73	0.67	0.83	0.67	0.64	n/a	n/a	0.7	n/a	0.76	n/a	n/a	Gstcd	Gstcd	Mus musculus glutathione S-transferase, C-terminal domain containing (Gstcd), mRNA.
Ttc37	0.66	0.56	0.89	0.91	0.57	0.84	0.74	0.81	0.89	0.89	0.75	0.83	0.96	0.96	0.96	0.94	0.94	0.86	0.86	0.95	0.91	0.96	Ttc37	Ttc37	Mus musculus tetratricopeptide repeat domain 37 (Ttc37), mRNA.
Ttc38	0.34	0.35	0.35	0.48	0.41	0.43	0.32	0.31	0.23	0.21	0.24	0.22	0.23	0.2	0.2	0.25	0.28	0.2	0.16	0.25	0.17	0.22	Ttc38	Ttc38	Mus musculus tetratricopeptide repeat domain 38 (Ttc38), mRNA.
Sh3kbp1	0.09,0.14,0.07,0.09,0.07,0.45,0.09	0.12,0.26,0.08,0.06,0.27,0.11,0.10	0.16,0.11,0.08,0.15,0.10,0.30,0.10	0.08,0.13,0.10,0.08,0.36,0.12,0.13	0.12,0.22,0.09,0.04,0.20,0.20,0.13	0.09,0.35,0.09,0.07,0.14,0.15,0.13	n/a	0.11,0.39,0.04,0.03,0.17,0.15,0.12	0.11,0.42,0.10,0.06,0.08,0.16,0.08	0.13,0.30,0.10,0.07,0.14,0.14,0.11	0.08,0.36,0.06,0.04,0.24,0.14,0.08	0.15,0.19,0.09,0.07,0.27,0.17,0.07	0.14,0.10,0.09,0.08,0.27,0.17,0.14	0.14,0.12,0.12,0.09,0.34,0.09,0.09	0.11,0.34,0.07,0.10,0.14,0.14,0.09	0.13,0.48,0.07,0.05,0.06,0.10,0.10	n/a	0.11,0.52,0.08,0.03,0.04,0.13,0.08	0.12,0.15,0.11,0.11,0.25,0.10,0.16	0.07,0.48,0.12,0.08,0.04,0.10,0.10	n/a	0.12,0.09,0.13,0.24,0.19,0.18,0.05	Sh3kbp1	Sh3kbp1	Mus musculus SH3-domain kinase binding protein 1 (Sh3kbp1), transcript variant 7, non-coding RNA.
Rara	0.30,0.07,0.05,0.42,0.15	0.24,0.31,0.06,0.18,0.20	0.41,0.29,0.03,0.15,0.12	0.47,0.18,0.05,0.21,0.09	0.47,0.15,0.02,0.30,0.07	0.33,0.26,0.01,0.34,0.07	0.20,0.26,0.03,0.40,0.10	0.36,0.18,0.01,0.35,0.10	0.38,0.14,0.01,0.42,0.06	0.49,0.14,0.02,0.20,0.16	0.37,0.22,0.02,0.27,0.13	0.36,0.13,0.05,0.41,0.04	0.47,0.09,0.02,0.26,0.16	0.47,0.18,0.02,0.20,0.12	0.43,0.22,0.02,0.06,0.28	0.21,0.20,0.10,0.30,0.19	0.35,0.11,0.03,0.43,0.08	0.29,0.16,0.07,0.28,0.21	0.24,0.12,0.04,0.53,0.06	0.37,0.32,0.05,0.15,0.11	0.52,0.04,0.05,0.26,0.14	0.30,0.19,0.04,0.37,0.11	Rara	Rara	Mus musculus retinoic acid receptor, alpha (Rara), transcript variant 2, mRNA.
Rarb	0.30,0.25,0.45	0.15,0.83,0.02	0.29,0.68,0.03	0.27,0.72,0.01	0.65,0.34,0.01	0.49,0.51,0.01	0.17,0.82,0.01	0.39,0.60,0.01	0.26,0.73,0.01	0.05,0.93,0.02	0.23,0.76,0.01	0.29,0.70,0.01	0.36,0.62,0.02	0.13,0.85,0.02	0.66,0.33,0.01	0.31,0.67,0.02	0.26,0.70,0.04	0.16,0.81,0.03	0.50,0.45,0.05	0.43,0.52,0.05	0.84,0.11,0.05	0.59,0.39,0.02	Rarb	Rarb	Mus musculus retinoic acid receptor, beta (Rarb), transcript variant beta2, mRNA.
Rarg	n/a	n/a	n/a	0.78	0.62	0.76	0.43	n/a	n/a	n/a	n/a	n/a	n/a	n/a	n/a	n/a	n/a	n/a	n/a	0.81	n/a	n/a	Rarg	Rarg	Mus musculus retinoic acid receptor, gamma (Rarg), transcript variant 2, mRNA.
St6gal1	0.06,0.92,0.02	0.09,0.86,0.05	0.09,0.87,0.04	0.08,0.89,0.03	0.02,0.97,0.01	0.01,0.98,0.01	0.02,0.98,0.01	0.01,0.98,0.01	0.03,0.96,0.01	0.05,0.93,0.02	0.04,0.95,0.01	0.02,0.96,0.01	0.13,0.83,0.04	0.03,0.95,0.01	0.03,0.95,0.02	0.04,0.94,0.01	0.04,0.95,0.01	0.05,0.94,0.01	0.04,0.95,0.01	0.06,0.92,0.02	0.05,0.94,0.01	0.03,0.96,0.01	St6gal1	St6gal1	Mus musculus beta galactoside alpha 2,6 sialyltransferase 1 (St6gal1), transcript variant 1, mRNA.
Btrc	0.66,0.05,0.29	0.59,0.13,0.29	0.67,0.12,0.21	0.73,0.09,0.18	0.67,0.10,0.23	0.73,0.10,0.17	0.63,0.06,0.31	0.71,0.04,0.25	0.78,0.05,0.17	0.74,0.10,0.16	0.80,0.03,0.17	0.83,0.03,0.14	0.79,0.03,0.18	0.83,0.03,0.14	0.69,0.17,0.14	0.84,0.04,0.13	0.85,0.02,0.12	0.83,0.03,0.14	0.80,0.04,0.16	0.80,0.03,0.17	0.81,0.03,0.16	0.74,0.06,0.20	Btrc	Btrc	Mus musculus beta-transducin repeat containing protein (Btrc), transcript variant 4, mRNA.
Fuz	n/a	0.37	0.9	0.86	0.85	0.89	0.8	0.86	0.78	0.79	0.91	0.53	0.53	0.76	0.88	0.85	0.9	0.87	0.94	0.85	0.78	0.81	Fuz	Fuz	Mus musculus fuzzy planar cell polarity protein (Fuz), mRNA.
Cerk	0.54	n/a	0.46	0.46	0.62	0.63	0.55	0.16	0.29	0.21	0.23	n/a	n/a	0.14	0.29	0.13	0.28	n/a	n/a	n/a	n/a	0.58	Cerk	Cerk	Mus musculus ceramide kinase (Cerk), mRNA.
Pde2a	0.13,0.29,0.21,0.10,0.17,0.10	n/a	n/a	0.12,0.17,0.10,0.08,0.43,0.11	0.10,0.38,0.15,0.07,0.23,0.08	0.13,0.38,0.10,0.06,0.28,0.05	0.11,0.17,0.09,0.04,0.53,0.07	0.11,0.61,0.09,0.04,0.10,0.04	0.10,0.45,0.10,0.06,0.26,0.04	0.13,0.07,0.09,0.07,0.60,0.04	0.12,0.43,0.09,0.03,0.28,0.05	0.11,0.25,0.11,0.04,0.42,0.07	0.12,0.09,0.14,0.06,0.53,0.06	0.12,0.28,0.07,0.06,0.41,0.06	0.17,0.09,0.15,0.10,0.41,0.08	0.10,0.38,0.10,0.08,0.27,0.07	0.08,0.36,0.15,0.09,0.24,0.09	0.11,0.34,0.11,0.04,0.33,0.06	0.13,0.34,0.12,0.06,0.30,0.06	0.14,0.28,0.12,0.10,0.30,0.07	0.07,0.21,0.13,0.03,0.52,0.04	0.10,0.52,0.13,0.04,0.14,0.06	Pde2a	Pde2a	Mus musculus phosphodiesterase 2A, cGMP-stimulated (Pde2a), transcript variant 1, mRNA.
Cyp26b1	0.05,0.07,0.88	0.07,0.08,0.84	0.14,0.19,0.67	0.07,0.09,0.85	0.08,0.09,0.83	0.08,0.09,0.83	0.04,0.06,0.90	0.06,0.06,0.88	0.06,0.08,0.86	0.13,0.16,0.71	0.06,0.07,0.87	n/a	n/a	0.22,0.27,0.51	0.09,0.10,0.80	0.07,0.11,0.82	n/a	n/a	0.10,0.09,0.81	n/a	0.10,0.10,0.80	0.13,0.17,0.71	Cyp26b1	Cyp26b1	Mus musculus cytochrome P450, family 26, subfamily b, polypeptide 1 (Cyp26b1), transcript variant 1, mRNA.
Usp11	n/a	n/a	n/a	n/a	n/a	n/a	0.55	n/a	n/a	0.42	n/a	n/a	n/a	n/a	n/a	n/a	n/a	n/a	n/a	0.44	n/a	n/a	Usp11	Usp11	Mus musculus ubiquitin specific peptidase 11 (Usp11), mRNA.
Usp16	0.56	n/a	n/a	0.59	0.48	0.62	0.51	0.57	0.61	n/a	n/a	n/a	n/a	n/a	n/a	n/a	0.45	n/a	n/a	n/a	n/a	n/a	Usp16	Usp16	Mus musculus ubiquitin specific peptidase 16 (Usp16), mRNA.
Strn	0.4	n/a	n/a	n/a	n/a	n/a	n/a	n/a	n/a	n/a	n/a	n/a	n/a	n/a	n/a	n/a	n/a	n/a	n/a	n/a	n/a	n/a	Strn	Strn	Mus musculus striatin, calmodulin binding protein (Strn), mRNA.
Usp15	0.11,0.36,0.25,0.28	0.23,0.27,0.22,0.28	0.03,0.46,0.32,0.20	0.12,0.37,0.34,0.18	0.31,0.26,0.20,0.24	0.35,0.19,0.26,0.21	0.05,0.55,0.24,0.16	0.15,0.34,0.23,0.28	0.15,0.41,0.35,0.10	0.04,0.40,0.25,0.32	0.03,0.58,0.24,0.15	0.08,0.48,0.26,0.19	0.04,0.58,0.18,0.20	0.03,0.49,0.27,0.21	0.03,0.53,0.19,0.25	0.02,0.50,0.23,0.25	0.04,0.54,0.25,0.17	0.05,0.51,0.27,0.18	0.06,0.54,0.20,0.20	0.05,0.50,0.31,0.15	0.04,0.48,0.30,0.17	0.07,0.38,0.28,0.26	Usp15	Usp15	Mus musculus ubiquitin specific peptidase 15 (Usp15), transcript variant 2, mRNA.
Nacc2	n/a	0.3	0.12	0.13	0.24	0.05	0.25	0.14	0.11	0.17	0.03	0.03	0.07	0.12	0.08	0.59	0.42	0.06	0.1	0.11	0.05	0.04	Nacc2	Nacc2	Mus musculus nucleus accumbens associated 2, BEN and BTB (POZ) domain containing (Nacc2), transcript variant 2, mRNA.
Svbp	0.88	0.88	n/a	0.85	0.75	0.91	0.92	0.9	0.93	0.67	0.89	0.82	0.72	0.75	n/a	0.72	n/a	n/a	0.57	n/a	n/a	n/a	Svbp	Svbp	Mus musculus small vasohibin binding protein (Svbp), transcript variant 2, mRNA.
Wnt5a	0.68	n/a	0.53	0.41	0.44	0.56	0.49	0.45	0.53	0.39	n/a	n/a	0.5	n/a	n/a	n/a	n/a	n/a	n/a	n/a	n/a	n/a	Wnt5a	Wnt5a	Mus musculus wingless-type MMTV integration site family, member 5A (Wnt5a), transcript variant 1, mRNA.
Usp19	0.67	0.42	0.66	0.61	0.59	0.66	0.52	0.61	0.57	0.56	0.72	0.72	0.7	0.71	0.71	0.66	0.71	0.8	0.77	0.72	0.75	0.72	Usp19	Usp19	Mus musculus ubiquitin specific peptidase 19 (Usp19), transcript variant 1, mRNA.
Gimap1	n/a	n/a	n/a	0.64	n/a	n/a	0.52	0.47	n/a	n/a	n/a	n/a	n/a	n/a	n/a	n/a	n/a	n/a	n/a	n/a	n/a	n/a	Gimap1	Gimap1	Mus musculus GTPase, IMAP family member 1 (Gimap1), transcript variant 2, mRNA.
Tprkb	0.62,0.34,0.04	0.48,0.39,0.13	0.58,0.36,0.06	0.76,0.22,0.02	0.87,0.11,0.02	0.89,0.10,0.01	0.86,0.13,0.01	0.88,0.11,0.01	0.92,0.07,0.01	0.88,0.11,0.01	0.90,0.09,0.02	0.92,0.07,0.01	0.75,0.23,0.02	0.81,0.17,0.02	0.86,0.12,0.02	0.78,0.19,0.03	0.66,0.30,0.03	0.68,0.28,0.04	0.62,0.33,0.05	0.62,0.34,0.04	0.86,0.12,0.02	0.67,0.27,0.06	Tprkb	Tprkb	Mus musculus Tp53rk binding protein (Tprkb), transcript variant 2, mRNA.
Dcaf12l1	n/a	n/a	n/a	n/a	n/a	n/a	n/a	n/a	n/a	n/a	n/a	0.59	n/a	0.77	0.65	n/a	0.68	n/a	0.6	0.72	0.43	0.66	Dcaf12l1	Dcaf12l1	Mus musculus DDB1 and CUL4 associated factor 12-like 1 (Dcaf12l1), transcript variant A, mRNA.
Tlcd1	0.08,0.13,0.09,0.70	0.03,0.20,0.13,0.64	0.04,0.28,0.15,0.53	0.04,0.18,0.11,0.67	0.04,0.35,0.11,0.50	0.03,0.46,0.09,0.42	0.04,0.17,0.07,0.72	0.04,0.17,0.10,0.70	0.03,0.17,0.11,0.70	0.06,0.18,0.12,0.65	0.00,0.09,0.06,0.85	0.03,0.12,0.08,0.77	0.03,0.12,0.09,0.76	0.04,0.12,0.06,0.79	0.02,0.08,0.06,0.84	0.01,0.13,0.10,0.75	0.03,0.11,0.09,0.77	0.05,0.11,0.08,0.76	0.03,0.09,0.07,0.80	0.04,0.12,0.11,0.73	0.01,0.24,0.16,0.60	0.02,0.10,0.07,0.81	Tlcd1	Tlcd1	Mus musculus TLC domain containing 1 (Tlcd1), transcript variant 1, mRNA.
DXBay18	n/a	n/a	n/a	n/a	n/a	n/a	n/a	n/a	n/a	n/a	n/a	n/a	n/a	n/a	n/a	n/a	n/a	n/a	n/a	n/a	0.53	n/a	DXBay18	DXBay18	Mus musculus DNA segment, Chr X, Baylor 18 (DXBay18), mRNA.
Prpsap2	0.47,0.15,0.22,0.16	0.32,0.14,0.20,0.34	0.26,0.15,0.17,0.42	0.17,0.25,0.39,0.18	0.28,0.09,0.16,0.48	0.48,0.13,0.11,0.28	0.44,0.08,0.08,0.40	0.15,0.06,0.10,0.70	0.17,0.05,0.08,0.70	0.51,0.06,0.10,0.33	0.46,0.07,0.08,0.39	0.35,0.10,0.06,0.49	0.44,0.14,0.14,0.28	0.52,0.05,0.07,0.35	0.58,0.09,0.12,0.21	0.23,0.09,0.13,0.55	0.34,0.05,0.09,0.52	0.50,0.06,0.06,0.38	0.37,0.09,0.09,0.45	0.49,0.13,0.07,0.31	0.55,0.09,0.10,0.27	0.43,0.08,0.11,0.37	Prpsap2	Prpsap2	Mus musculus phosphoribosyl pyrophosphate synthetase-associated protein 2 (Prpsap2), transcript variant 3, mRNA.
Clcn3	0.39,0.48,0.13	0.50,0.41,0.09	0.44,0.46,0.10	0.53,0.42,0.06	0.43,0.55,0.02	0.35,0.60,0.05	0.47,0.50,0.03	0.49,0.48,0.02	0.43,0.55,0.02	0.53,0.43,0.04	0.48,0.48,0.04	0.37,0.59,0.04	0.41,0.55,0.04	0.34,0.63,0.03	0.43,0.53,0.04	0.43,0.53,0.04	0.40,0.54,0.06	0.49,0.47,0.04	0.44,0.54,0.03	0.40,0.56,0.04	0.41,0.53,0.06	0.56,0.40,0.04	Clcn3	Clcn3	Mus musculus chloride channel, voltage-sensitive 3 (Clcn3), transcript variant c, mRNA.
Psme4	0.19,0.09,0.72	0.27,0.32,0.41	0.21,0.62,0.17	0.79,0.07,0.15	0.91,0.05,0.03	0.97,0.01,0.02	0.97,0.02,0.01	0.99,0.01,0.00	0.96,0.02,0.01	0.98,0.01,0.00	0.96,0.03,0.01	0.98,0.01,0.00	0.73,0.18,0.09	0.96,0.02,0.02	0.95,0.04,0.01	n/a	n/a	0.93,0.03,0.03	0.91,0.08,0.02	0.82,0.14,0.04	0.85,0.11,0.04	0.94,0.04,0.01	Psme4	Psme4	Mus musculus proteasome (prosome, macropain) activator subunit 4 (Psme4), mRNA.
Clcn7	0.49	n/a	n/a	n/a	0.51	n/a	0.49	0.43	n/a	n/a	0.42	n/a	n/a	0.54	0.37	n/a	0.59	0.45	n/a	n/a	n/a	n/a	Clcn7	Clcn7	Mus musculus chloride channel, voltage-sensitive 7 (Clcn7), transcript variant 1, mRNA.
Clcn5	0.75	0.44	0.62	0.78	0.78	0.84	0.83	0.77	0.73	0.85	0.68	0.82	0.91	0.69	0.68	0.59	0.73	0.68	0.73	0.72	0.68	n/a	Clcn5	Clcn5	Mus musculus chloride channel 5 (Clcn5), transcript variant 1, mRNA.
Clcn4	0.16,0.58,0.14,0.12	0.18,0.54,0.09,0.20	0.38,0.25,0.16,0.21	0.15,0.52,0.18,0.14	0.06,0.72,0.11,0.11	0.09,0.68,0.15,0.07	0.04,0.65,0.23,0.08	0.06,0.69,0.11,0.14	0.06,0.74,0.12,0.08	0.07,0.71,0.14,0.09	0.06,0.86,0.02,0.05	0.06,0.70,0.10,0.14	0.20,0.20,0.30,0.30	0.08,0.51,0.28,0.13	0.07,0.81,0.06,0.06	0.12,0.69,0.04,0.15	0.13,0.41,0.21,0.25	0.09,0.53,0.24,0.14	0.17,0.59,0.04,0.20	0.14,0.65,0.06,0.15	0.17,0.48,0.21,0.15	0.12,0.66,0.13,0.09	Clcn4	Clcn4	Mus musculus chloride channel, voltage-sensitive 4 (Clcn4), transcript variant 3, mRNA.
Ganc	0.07,0.35,0.02,0.56	0.10,0.23,0.05,0.63	0.11,0.11,0.12,0.66	0.11,0.07,0.04,0.78	0.06,0.31,0.06,0.56	0.05,0.06,0.05,0.83	0.06,0.25,0.06,0.64	0.05,0.21,0.07,0.68	0.05,0.23,0.02,0.70	0.06,0.25,0.03,0.66	0.04,0.30,0.02,0.64	0.04,0.50,0.01,0.44	0.04,0.69,0.03,0.25	0.06,0.26,0.03,0.65	0.03,0.35,0.03,0.59	0.06,0.19,0.02,0.74	0.04,0.57,0.03,0.36	0.05,0.48,0.03,0.44	0.07,0.30,0.03,0.60	0.09,0.39,0.02,0.50	0.04,0.66,0.02,0.28	0.09,0.42,0.02,0.47	Ganc	Ganc	Mus musculus glucosidase, alpha; neutral C (Ganc), mRNA.
Ikzf4	n/a	n/a	n/a	n/a	n/a	n/a	0.09,0.69,0.08,0.14	n/a	n/a	n/a	n/a	n/a	n/a	n/a	n/a	n/a	n/a	n/a	n/a	n/a	n/a	n/a	Ikzf4	Ikzf4	Mus musculus IKAROS family zinc finger 4 (Ikzf4), mRNA.
Ino80d	0.16	0.22	0.24	0.13	0.1	0.13	0.33	0.12	0.26	0.22	0.21	0.77	0.13	0.31	0.24	0.28	0.19	0.21	0.21	0.25	0.27	0.17	Ino80d	Ino80d	Mus musculus INO80 complex subunit D (Ino80d), transcript variant 2, mRNA.
Ino80e	0.74	0.65	n/a	n/a	n/a	0.49	0.64	0.7	0.67	0.6	0.67	0.66	0.61	0.74	0.62	0.59	0.66	0.7	0.78	0.69	n/a	0.77	Ino80e	Ino80e	Mus musculus INO80 complex subunit E (Ino80e), mRNA.
Crat	0.53	0.6	n/a	0.53	0.58	0.51	0.49	0.46	0.43	0.53	0.52	0.56	0.53	0.31	0.48	n/a	0.48	0.62	0.42	n/a	0.4	n/a	Crat	Crat	Mus musculus carnitine acetyltransferase (Crat), mRNA.
Dagla	n/a	n/a	n/a	n/a	n/a	n/a	n/a	0.39	n/a	n/a	n/a	n/a	n/a	n/a	n/a	n/a	n/a	n/a	n/a	n/a	n/a	n/a	Dagla	Dagla	Mus musculus diacylglycerol lipase, alpha (Dagla), mRNA.
Kpnb1	0.16	0.11	0.25	0.12	0.23	0.25	0.06	0.05	0.02	0.04	0.02	0.02	0.04	0.02	0.01	0.02	0.04	0.04	0.05	0.04	0.03	0.17	Kpnb1	Kpnb1	Mus musculus karyopherin (importin) beta 1 (Kpnb1), mRNA.
Isyna1	n/a	n/a	n/a	n/a	n/a	0.49	0.51	0.49	0.52	0.55	0.56	0.51	0.56	0.63	0.47	0.47	0.56	0.5	0.49	0.42	0.51	0.54	Isyna1	Isyna1	Mus musculus myo-inositol 1-phosphate synthase A1 (Isyna1), mRNA.
Supt20	0.20,0.24,0.41,0.15	0.07,0.29,0.57,0.07	0.34,0.27,0.26,0.13	0.15,0.21,0.52,0.12	0.25,0.24,0.38,0.12	0.32,0.10,0.44,0.14	0.11,0.20,0.63,0.06	0.32,0.21,0.36,0.10	0.42,0.11,0.34,0.13	0.23,0.06,0.64,0.07	0.06,0.13,0.77,0.04	0.43,0.12,0.32,0.13	0.17,0.06,0.66,0.11	0.41,0.17,0.27,0.15	0.09,0.15,0.69,0.07	0.35,0.04,0.47,0.14	0.18,0.18,0.54,0.11	0.23,0.22,0.41,0.14	0.09,0.13,0.69,0.09	0.15,0.10,0.66,0.08	0.01,0.03,0.94,0.02	0.11,0.19,0.59,0.10	Supt20	Supt20	Mus musculus suppressor of Ty 20 (Supt20), mRNA.
Pcdh1	0.97	0.93	0.81	0.87	0.78	0.77	0.66	0.55	0.58	0.77	0.61	0.96	0.83	0.81	0.95	0.86	0.78	0.95	0.88	0.9	0.98	0.9	Pcdh1	Pcdh1	Mus musculus protocadherin 1 (Pcdh1), mRNA.
Mbtd1	0.10,0.28,0.06,0.56	0.15,0.30,0.09,0.46	0.13,0.41,0.20,0.26	0.17,0.42,0.07,0.33	0.02,0.37,0.11,0.49	0.00,0.51,0.04,0.45	0.00,0.34,0.10,0.56	0.01,0.39,0.13,0.47	0.05,0.25,0.23,0.47	0.01,0.44,0.14,0.41	0.04,0.46,0.16,0.34	0.01,0.56,0.09,0.34	0.00,0.51,0.05,0.44	0.02,0.40,0.16,0.41	0.02,0.38,0.19,0.40	0.00,0.16,0.72,0.12	0.22,0.42,0.17,0.19	0.05,0.39,0.23,0.33	0.02,0.44,0.14,0.40	0.06,0.32,0.18,0.44	0.00,0.56,0.06,0.37	0.01,0.68,0.11,0.20	Mbtd1	Mbtd1	Mus musculus mbt domain containing 1 (Mbtd1), mRNA.
Napepld	n/a	n/a	n/a	n/a	n/a	0.49	n/a	n/a	n/a	n/a	n/a	0.41	n/a	0.55	0.24	0.53	n/a	0.4	0.38	0.59	n/a	n/a	Napepld	Napepld	Mus musculus N-acyl phosphatidylethanolamine phospholipase D (Napepld), mRNA.
Grtp1	0.59	0.75	0.77	0.86	0.91	0.89	0.87	0.9	0.92	0.86	0.89	0.72	0.81	0.75	0.92	0.86	0.79	0.7	0.81	0.83	n/a	0.61	Grtp1	Grtp1	Mus musculus GH regulated TBC protein 1 (Grtp1), mRNA.
Gm1966	0.15,0.18,0.23,0.25,0.18	0.21,0.11,0.21,0.14,0.32	n/a	0.19,0.19,0.28,0.21,0.12	0.12,0.15,0.22,0.32,0.20	0.11,0.27,0.15,0.27,0.19	0.18,0.31,0.20,0.21,0.11	n/a	0.15,0.27,0.21,0.09,0.29	0.15,0.22,0.16,0.21,0.25	n/a	n/a	0.07,0.09,0.18,0.55,0.10	0.17,0.15,0.23,0.23,0.23	0.15,0.17,0.22,0.25,0.21	n/a	n/a	0.25,0.32,0.12,0.17,0.13	n/a	0.12,0.17,0.21,0.31,0.19	n/a	0.19,0.43,0.12,0.14,0.13	Gm1966	Gm1966	Mus musculus predicted gene 1966 (Gm1966), transcript variant 5, mRNA.
Optn	0.48	0.38	0.43	0.55	0.42	0.54	0.56	0.51	0.56	0.72	0.54	0.68	0.51	0.56	0.48	0.45	0.48	0.46	0.4	0.4	0.54	0.49	Optn	Optn	Mus musculus optineurin (Optn), mRNA.
1110034G24Rik	n/a	0.66	n/a	n/a	n/a	n/a	0.65	n/a	n/a	n/a	n/a	n/a	n/a	n/a	n/a	n/a	n/a	n/a	n/a	n/a	n/a	n/a	1110034G24Rik	1110034G24Rik	Mus musculus RIKEN cDNA 1110034G24 gene (1110034G24Rik), mRNA.
Cacnb4	0.38,0.12,0.12,0.23,0.15	n/a	n/a	0.18,0.24,0.30,0.14,0.13	n/a	0.47,0.12,0.08,0.22,0.11	0.33,0.15,0.21,0.16,0.15	n/a	n/a	n/a	0.35,0.19,0.17,0.16,0.13	n/a	n/a	n/a	0.42,0.15,0.10,0.20,0.12	n/a	n/a	n/a	n/a	n/a	0.59,0.11,0.07,0.14,0.09	n/a	Cacnb4	Cacnb4	Mus musculus calcium channel, voltage-dependent, beta 4 subunit (Cacnb4), transcript variant 4, mRNA.
Sys1	0.33	0.25	0.26	0.21	0.43	0.38	0.12	0.33	0.28	0.35	0.34	0.36	0.28	0.27	0.33	0.44	0.49	0.27	0.32	0.32	n/a	0.39	Sys1	Sys1	Mus musculus SYS1 Golgi-localized integral membrane protein homolog (S. cerevisiae) (Sys1), mRNA.
Mcm9	0.07,0.14,0.79	0.10,0.26,0.63	0.24,0.09,0.67	0.08,0.05,0.88	0.04,0.09,0.88	0.02,0.28,0.70	0.04,0.20,0.77	0.01,0.20,0.79	0.02,0.10,0.88	0.02,0.29,0.70	0.02,0.34,0.64	0.03,0.38,0.59	0.08,0.09,0.83	0.04,0.18,0.79	0.05,0.13,0.82	0.03,0.47,0.50	0.12,0.39,0.49	0.07,0.39,0.54	0.08,0.16,0.75	0.08,0.27,0.65	0.20,0.22,0.58	0.03,0.73,0.24	Mcm9	Mcm9	Mus musculus minichromosome maintenance 9 homologous recombination repair factor (Mcm9), mRNA.
Pxylp1	n/a	n/a	0.24,0.26,0.32,0.17	0.18,0.20,0.24,0.38	0.39,0.11,0.18,0.32	n/a	n/a	n/a	0.25,0.19,0.31,0.24	n/a	n/a	n/a	n/a	n/a	n/a	n/a	n/a	n/a	n/a	n/a	0.20,0.23,0.36,0.21	n/a	Pxylp1	Pxylp1	Mus musculus 2-phosphoxylose phosphatase 1 (Pxylp1), transcript variant 1, mRNA.
Nxt2	n/a	n/a	n/a	0.24,0.42,0.19,0.15	0.21,0.73,0.03,0.03	0.15,0.80,0.02,0.02	0.13,0.83,0.03,0.02	0.24,0.72,0.02,0.02	0.18,0.80,0.02,0.01	0.21,0.77,0.02,0.01	0.17,0.80,0.02,0.02	0.14,0.82,0.02,0.01	0.25,0.72,0.02,0.01	0.23,0.73,0.03,0.01	0.19,0.77,0.02,0.02	0.20,0.73,0.05,0.03	0.21,0.71,0.05,0.04	0.19,0.70,0.09,0.03	0.27,0.63,0.05,0.05	0.17,0.73,0.06,0.04	0.17,0.77,0.04,0.02	0.25,0.73,0.01,0.01	Nxt2	Nxt2	Mus musculus nuclear transport factor 2-like export factor 2 (Nxt2), transcript variant 3, mRNA.
Zfp451	n/a	0.51	0.49	0.62	0.47	0.49	0.39	0.42	0.71	0.69	0.56	0.6	0.65	0.38	0.36	0.59	n/a	0.7	0.55	0.2	0.29	n/a	Zfp451	Zfp451	Mus musculus zinc finger protein 451 (Zfp451), transcript variant 1, mRNA.
Cntln	0.15,0.71,0.15	0.24,0.57,0.19	n/a	0.10,0.76,0.14	n/a	0.08,0.75,0.17	0.07,0.78,0.15	0.09,0.77,0.14	0.27,0.48,0.25	n/a	0.06,0.80,0.14	0.15,0.65,0.20	n/a	0.20,0.55,0.25	n/a	n/a	0.14,0.68,0.18	n/a	0.13,0.68,0.19	0.11,0.75,0.15	0.07,0.46,0.46	0.11,0.71,0.18	Cntln	Cntln	Mus musculus centlein, centrosomal protein (Cntln), transcript variant 2, mRNA.
Adamts10	n/a	n/a	0.12,0.09,0.18,0.19,0.10,0.22,0.09	n/a	n/a	0.10,0.24,0.13,0.13,0.22,0.10,0.09	n/a	n/a	n/a	n/a	n/a	n/a	n/a	n/a	n/a	n/a	n/a	n/a	n/a	n/a	n/a	n/a	Adamts10	Adamts10	Mus musculus a disintegrin-like and metallopeptidase (reprolysin type) with thrombospondin type 1 motif, 10 (Adamts10), transcript variant 2, non-coding RNA.
Hadhb	n/a	0.31,0.33,0.36	0.35,0.34,0.31	n/a	0.31,0.31,0.37	0.26,0.30,0.44	0.47,0.39,0.15	0.43,0.29,0.29	0.43,0.29,0.28	0.41,0.44,0.14	0.42,0.37,0.21	0.42,0.27,0.30	n/a	0.13,0.73,0.14	0.58,0.30,0.12	0.58,0.32,0.10	0.29,0.53,0.18	0.46,0.32,0.22	0.59,0.33,0.08	0.43,0.44,0.12	0.62,0.27,0.11	0.40,0.26,0.34	Hadhb	Hadhb	Mus musculus hydroxyacyl-Coenzyme A dehydrogenase/3-ketoacyl-Coenzyme A thiolase/enoyl-Coenzyme A hydratase (trifunctional protein), beta subunit (Hadhb), transcript variant 3, mRNA.
BC037034	0.19	0.36	0.23	0.52	0.24	0.29	0.27	0.32	0.21	0.29	0.29	0.16	0.12	0.15	0.26	0.24	0.27	0.15	0.18	0.37	0.37	0.18	BC037034	BC037034	Mus musculus cDNA sequence BC037034 (BC037034), mRNA.
Hmga1	0.16,0.14,0.36,0.20,0.14	0.15,0.18,0.43,0.10,0.14	0.14,0.35,0.29,0.14,0.09	0.11,0.23,0.47,0.12,0.07	0.11,0.31,0.37,0.09,0.13	0.10,0.08,0.64,0.09,0.08	0.06,0.16,0.50,0.12,0.15	0.10,0.11,0.55,0.11,0.13	0.05,0.15,0.64,0.08,0.07	0.11,0.14,0.54,0.10,0.11	0.13,0.21,0.37,0.12,0.17	0.11,0.15,0.50,0.14,0.11	0.18,0.14,0.40,0.16,0.12	0.17,0.15,0.45,0.11,0.12	0.13,0.23,0.50,0.09,0.05	0.14,0.38,0.13,0.25,0.10	n/a	0.12,0.41,0.17,0.15,0.14	0.27,0.23,0.09,0.28,0.13	0.14,0.21,0.26,0.19,0.20	0.10,0.22,0.40,0.12,0.16	0.12,0.12,0.56,0.12,0.09	Hmga1	Hmga1	Mus musculus high mobility group AT-hook 1 (Hmga1), transcript variant 7, mRNA.
Tnik	0.66	0.47	0.46	0.52	0.81	0.79	0.36	0.38	0.24	0.34	0.58	0.76	0.33	0.67	0.21	0.86	0.49	0.34	0.48	0.74	0.91	0.84	Tnik	Tnik	Mus musculus TRAF2 and NCK interacting kinase (Tnik), transcript variant 4, mRNA.
Spns2	0.54,0.17,0.28	0.63,0.19,0.18	0.66,0.12,0.23	0.79,0.08,0.13	0.82,0.07,0.11	0.85,0.04,0.10	0.55,0.28,0.17	0.76,0.09,0.14	0.82,0.05,0.13	0.77,0.05,0.17	0.79,0.08,0.13	0.82,0.07,0.11	0.73,0.10,0.17	0.79,0.07,0.14	0.66,0.11,0.24	0.75,0.06,0.18	0.74,0.10,0.16	0.66,0.12,0.22	0.75,0.09,0.16	0.72,0.13,0.16	0.70,0.10,0.20	0.76,0.08,0.16	Spns2	Spns2	Mus musculus spinster homolog 2 (Spns2), transcript variant 2, mRNA.
Zfp874a	0.71	0.66	0.73	0.76	0.7	0.84	0.82	0.88	0.83	0.75	0.84	0.86	0.74	0.69	0.76	0.68	0.72	0.72	0.65	0.7	0.66	0.57	Zfp874a	Zfp874a	Mus musculus zinc finger protein 874a (Zfp874a), mRNA.
Fgf12	n/a	n/a	n/a	n/a	n/a	0.13,0.15,0.72	n/a	n/a	n/a	n/a	n/a	n/a	n/a	n/a	n/a	n/a	n/a	n/a	n/a	n/a	n/a	n/a	Fgf12	Fgf12	Mus musculus fibroblast growth factor 12 (Fgf12), transcript variant 1, mRNA.
Ciz1	n/a	n/a	n/a	0.13,0.17,0.63,0.07	0.13,0.15,0.62,0.10	0.03,0.15,0.80,0.02	0.07,0.09,0.76,0.08	0.05,0.18,0.72,0.04	0.04,0.07,0.85,0.04	0.25,0.10,0.52,0.12	0.24,0.09,0.54,0.13	0.08,0.13,0.72,0.07	0.10,0.16,0.60,0.14	0.14,0.16,0.65,0.06	0.36,0.10,0.45,0.09	n/a	0.24,0.12,0.49,0.16	n/a	0.08,0.27,0.57,0.07	0.15,0.13,0.60,0.12	0.08,0.39,0.46,0.07	0.24,0.10,0.52,0.14	Ciz1	Ciz1	Mus musculus CDKN1A interacting zinc finger protein 1 (Ciz1), transcript variant 3, mRNA.
Ercc8	0.56	n/a	0.61	0.35	0.49	0.39	0.67	0.44	0.57	0.54	0.53	n/a	0.5	0.41	n/a	n/a	0.57	0.43	n/a	n/a	0.51	n/a	Ercc8	Ercc8	Mus musculus excision repaiross-complementing rodent repair deficiency, complementation group 8 (Ercc8), mRNA.
Hdgfrp2	0.49	0.78	0.89	0.82	0.69	0.76	0.82	0.64	0.79	0.87	0.95	0.85	0.92	0.85	0.94	0.83	0.77	0.92	0.85	0.92	0.94	0.93	Hdgfrp2	Hdgfrp2	Mus musculus hepatoma-derived growth factor, related protein 2 (Hdgfrp2), transcript variant 2, mRNA.
Oard1	0.81,0.09,0.10	0.30,0.57,0.14	0.71,0.12,0.17	0.63,0.20,0.17	0.84,0.07,0.09	0.90,0.05,0.05	0.89,0.04,0.07	0.91,0.05,0.04	0.85,0.06,0.10	0.86,0.04,0.09	0.91,0.03,0.06	0.90,0.02,0.08	0.80,0.06,0.14	0.88,0.04,0.08	0.83,0.06,0.11	0.84,0.05,0.11	0.85,0.05,0.10	0.77,0.07,0.16	0.86,0.05,0.10	0.79,0.09,0.11	0.77,0.06,0.17	0.73,0.08,0.19	Oard1	Oard1	Mus musculus O-acyl-ADP-ribose deacylase 1 (Oard1), transcript variant 1, mRNA.
Hk1	n/a	n/a	n/a	n/a	n/a	n/a	n/a	n/a	n/a	0.22,0.31,0.46	n/a	n/a	n/a	n/a	n/a	n/a	n/a	n/a	n/a	n/a	n/a	n/a	Hk1	Hk1	Mus musculus hexokinase 1 (Hk1), transcript variant 1, mRNA.
Psme2	n/a	n/a	n/a	n/a	n/a	0.61	n/a	n/a	0.5	0.51	n/a	0.61	n/a	n/a	n/a	n/a	0.64	n/a	n/a	0.47	n/a	n/a	Psme2	Psme2	Mus musculus proteasome (prosome, macropain) activator subunit 2 (PA28 beta) (Psme2), transcript variant 1, mRNA.
Lins1	0.17,0.12,0.31,0.07,0.10,0.24	0.19,0.10,0.37,0.09,0.10,0.15	n/a	0.27,0.14,0.26,0.11,0.12,0.10	0.23,0.13,0.31,0.09,0.11,0.15	0.18,0.05,0.53,0.07,0.07,0.10	0.09,0.06,0.57,0.06,0.04,0.18	0.06,0.05,0.78,0.03,0.04,0.04	0.06,0.06,0.73,0.03,0.03,0.08	0.11,0.06,0.44,0.07,0.06,0.26	0.11,0.04,0.67,0.04,0.05,0.08	0.23,0.10,0.45,0.08,0.06,0.07	n/a	0.14,0.07,0.55,0.07,0.06,0.11	0.16,0.08,0.19,0.14,0.20,0.22	0.16,0.12,0.50,0.08,0.05,0.09	0.20,0.10,0.45,0.08,0.10,0.07	0.12,0.06,0.60,0.08,0.06,0.08	0.12,0.08,0.09,0.24,0.30,0.18	0.10,0.12,0.46,0.14,0.09,0.09	n/a	n/a	Lins1	Lins1	Mus musculus lines homolog 1 (Lins1), transcript variant 3, non-coding RNA.
0610010F05Rik	0.08,0.59,0.33	0.08,0.23,0.69	0.16,0.42,0.42	0.11,0.30,0.59	0.07,0.87,0.06	0.12,0.46,0.42	0.04,0.42,0.54	0.04,0.51,0.45	0.03,0.30,0.67	0.06,0.30,0.64	0.04,0.07,0.89	0.07,0.53,0.40	0.14,0.66,0.20	0.13,0.43,0.45	0.06,0.73,0.21	0.15,0.22,0.63	0.22,0.62,0.16	0.09,0.62,0.30	0.14,0.55,0.32	0.12,0.16,0.72	0.09,0.33,0.58	0.08,0.70,0.23	0610010F05Rik	0610010F05Rik	Mus musculus RIKEN cDNA 0610010F05 gene (0610010F05Rik), mRNA.
Bmpr1a	0.5	0.52	0.73	0.72	0.86	0.76	0.72	0.33	0.72	0.53	0.46	0.64	0.29	0.51	0.4	0.65	0.16	0.74	0.71	0.82	0.77	0.82	Bmpr1a	Bmpr1a	Mus musculus bone morphogenetic protein receptor, type 1A (Bmpr1a), mRNA.
Bcl2l2	n/a	n/a	0.47	0.42	0.11	0.56	n/a	0.25	0.33	n/a	0.38	n/a	n/a	0.31	n/a	n/a	n/a	n/a	n/a	n/a	n/a	0.45	Bcl2l2	Bcl2l2	Mus musculus BCL2-like 2 (Bcl2l2), mRNA.
Rcbtb2	0.12,0.15,0.11,0.16,0.12,0.12,0.12,0.10	0.06,0.58,0.03,0.11,0.07,0.04,0.06,0.05	0.08,0.20,0.16,0.09,0.13,0.09,0.08,0.17	0.13,0.25,0.15,0.10,0.14,0.12,0.03,0.07	0.13,0.42,0.04,0.13,0.08,0.08,0.04,0.08	0.08,0.55,0.01,0.08,0.09,0.13,0.02,0.05	0.06,0.59,0.02,0.08,0.07,0.06,0.03,0.08	0.09,0.43,0.03,0.09,0.13,0.15,0.03,0.05	0.07,0.63,0.07,0.08,0.07,0.04,0.02,0.03	0.18,0.26,0.02,0.13,0.23,0.07,0.04,0.06	0.36,0.10,0.01,0.05,0.36,0.05,0.02,0.04	0.15,0.35,0.05,0.11,0.14,0.08,0.06,0.06	0.07,0.49,0.03,0.13,0.07,0.14,0.03,0.05	0.09,0.36,0.03,0.14,0.13,0.17,0.02,0.06	0.15,0.38,0.04,0.10,0.15,0.09,0.04,0.06	0.17,0.28,0.04,0.12,0.21,0.06,0.05,0.08	0.25,0.06,0.05,0.10,0.27,0.13,0.06,0.07	0.21,0.04,0.02,0.08,0.47,0.11,0.03,0.05	0.18,0.20,0.07,0.13,0.24,0.03,0.04,0.09	0.35,0.11,0.06,0.12,0.22,0.03,0.05,0.06	0.13,0.19,0.03,0.14,0.23,0.20,0.03,0.06	0.19,0.10,0.12,0.11,0.14,0.10,0.16,0.08	Rcbtb2	Rcbtb2	Mus musculus regulator of chromosome condensation (RCC1) and BTB (POZ) domain containing protein 2 (Rcbtb2), transcript variant 3, non-coding RNA.
Rcbtb1	0.05,0.09,0.86	0.05,0.13,0.82	0.05,0.08,0.87	0.04,0.33,0.63	0.02,0.04,0.94	0.01,0.01,0.98	0.01,0.02,0.98	0.01,0.01,0.98	0.01,0.01,0.98	0.00,0.01,0.99	0.01,0.01,0.98	0.01,0.02,0.97	0.01,0.02,0.97	0.01,0.02,0.97	0.01,0.02,0.97	0.02,0.04,0.94	0.02,0.05,0.93	0.02,0.03,0.95	0.01,0.01,0.99	0.02,0.02,0.96	0.01,0.02,0.97	0.02,0.02,0.96	Rcbtb1	Rcbtb1	Mus musculus regulator of chromosome condensation (RCC1) and BTB (POZ) domain containing protein 1 (Rcbtb1), mRNA.
Wdr8	n/a	n/a	n/a	n/a	n/a	n/a	n/a	0.52	n/a	n/a	n/a	n/a	n/a	n/a	n/a	n/a	n/a	n/a	n/a	n/a	n/a	n/a	Wdr8	Wdr8	Mus musculus WD repeat domain 8 (Wdr8), mRNA.
Angel2	0.34,0.12,0.07,0.08,0.38	0.50,0.10,0.09,0.08,0.23	0.46,0.09,0.07,0.08,0.30	0.37,0.07,0.06,0.06,0.44	0.17,0.07,0.08,0.05,0.63	0.50,0.05,0.05,0.04,0.37	0.47,0.07,0.05,0.06,0.35	0.40,0.05,0.07,0.08,0.40	0.23,0.06,0.08,0.09,0.54	0.35,0.07,0.06,0.05,0.48	0.27,0.07,0.04,0.05,0.57	0.11,0.12,0.13,0.15,0.49	0.37,0.14,0.05,0.05,0.39	0.12,0.09,0.06,0.06,0.67	0.10,0.12,0.20,0.31,0.27	0.21,0.14,0.13,0.13,0.38	0.28,0.06,0.06,0.07,0.53	0.14,0.12,0.13,0.12,0.49	0.40,0.15,0.14,0.12,0.19	0.16,0.14,0.10,0.12,0.48	0.20,0.07,0.12,0.16,0.45	0.13,0.15,0.19,0.13,0.40	Angel2	Angel2	Mus musculus angel homolog 2 (Drosophila) (Angel2), transcript variant 2, mRNA.
Vps28	0.48	n/a	n/a	0.32	n/a	n/a	0.06	0.07	0.04	0.25	0.05	0.11	0.03	0.02	0.02	0.03	0.09	0.06	0.04	0.08	0.04	0.07	Vps28	Vps28	Mus musculus vacuolar protein sorting 28 (yeast) (Vps28), transcript variant 2, mRNA.
Crot	0.9	0.75	0.76	0.76	0.83	0.83	0.84	0.88	0.84	0.9	0.92	0.95	0.94	0.93	0.92	0.96	0.93	0.96	0.97	0.95	0.96	0.96	Crot	Crot	Mus musculus carnitine O-octanoyltransferase (Crot), mRNA.
Pigs	0.36	0.6	0.59	0.55	0.63	0.52	0.29	0.45	0.5	n/a	n/a	n/a	0.49	0.53	0.52	0.56	0.5	0.41	0.45	0.42	0.53	0.45	Pigs	Pigs	Mus musculus phosphatidylinositol glycan anchor biosynthesis, class S (Pigs), mRNA.
L3mbtl3	0.27,0.42,0.31	0.23,0.47,0.30	n/a	0.28,0.42,0.30	0.18,0.53,0.29	0.16,0.50,0.35	0.20,0.56,0.24	0.25,0.50,0.25	0.26,0.40,0.34	n/a	0.24,0.41,0.35	0.16,0.53,0.31	0.15,0.58,0.27	n/a	0.19,0.55,0.26	n/a	n/a	0.19,0.48,0.34	n/a	n/a	n/a	0.17,0.54,0.29	L3mbtl3	L3mbtl3	Mus musculus l(3)mbt-like 3 (Drosophila) (L3mbtl3), mRNA.
L3mbtl2	0.63	n/a	0.51	0.54	0.6	0.63	0.64	0.68	0.81	0.65	0.62	0.67	0.6	0.61	0.65	n/a	0.63	0.6	0.47	0.69	0.53	0.67	L3mbtl2	L3mbtl2	Mus musculus l(3)mbt-like 2 (Drosophila) (L3mbtl2), transcript variant 1, mRNA.
Phc1	0.31,0.31,0.15,0.18,0.05	0.36,0.33,0.12,0.11,0.09	0.38,0.20,0.20,0.15,0.07	0.46,0.21,0.09,0.18,0.07	0.27,0.39,0.14,0.12,0.07	0.47,0.22,0.11,0.16,0.04	0.59,0.07,0.17,0.12,0.06	0.45,0.23,0.08,0.16,0.07	0.36,0.27,0.14,0.15,0.08	0.56,0.10,0.12,0.15,0.07	0.40,0.26,0.10,0.19,0.05	0.26,0.36,0.14,0.19,0.06	0.59,0.06,0.10,0.16,0.09	0.54,0.08,0.11,0.20,0.07	0.34,0.16,0.16,0.20,0.13	0.32,0.15,0.26,0.15,0.11	n/a	n/a	0.30,0.35,0.11,0.15,0.09	0.33,0.18,0.21,0.19,0.09	0.12,0.39,0.22,0.13,0.15	n/a	Phc1	Phc1	Mus musculus polyhomeotic-like 1 (Drosophila) (Phc1), transcript variant 2, mRNA.
Satb1	n/a	0.16,0.54,0.17,0.13	n/a	n/a	0.11,0.16,0.16,0.57	n/a	n/a	n/a	n/a	n/a	n/a	n/a	n/a	n/a	n/a	n/a	n/a	n/a	n/a	n/a	n/a	n/a	Satb1	Satb1	Mus musculus special AT-rich sequence binding protein 1 (Satb1), transcript variant 1, mRNA.
Phc2	0.01,0.13,0.08,0.09,0.20,0.49	0.02,0.07,0.14,0.14,0.18,0.45	0.01,0.06,0.09,0.10,0.26,0.48	0.01,0.17,0.06,0.06,0.25,0.45	0.01,0.05,0.03,0.03,0.19,0.69	0.00,0.02,0.04,0.03,0.22,0.69	0.01,0.04,0.04,0.04,0.14,0.73	0.00,0.06,0.03,0.03,0.19,0.69	0.03,0.04,0.05,0.04,0.25,0.59	0.01,0.08,0.06,0.06,0.22,0.58	0.01,0.40,0.04,0.05,0.21,0.30	0.01,0.08,0.08,0.07,0.27,0.49	0.02,0.05,0.06,0.05,0.22,0.59	0.01,0.09,0.05,0.03,0.23,0.57	0.01,0.05,0.09,0.06,0.25,0.54	0.01,0.14,0.09,0.08,0.24,0.44	0.01,0.15,0.09,0.08,0.24,0.43	0.01,0.08,0.10,0.09,0.20,0.52	0.02,0.06,0.09,0.09,0.20,0.55	0.02,0.35,0.11,0.11,0.18,0.24	0.01,0.06,0.05,0.09,0.23,0.56	0.02,0.08,0.10,0.08,0.33,0.40	Phc2	Phc2	Mus musculus polyhomeotic-like 2 (Drosophila) (Phc2), transcript variant 2, mRNA.
Brd2	0.84,0.06,0.01,0.06,0.03	0.85,0.05,0.02,0.06,0.03	0.81,0.04,0.03,0.11,0.02	0.90,0.02,0.01,0.06,0.02	0.90,0.01,0.01,0.07,0.02	0.91,0.02,0.01,0.04,0.02	0.86,0.01,0.01,0.10,0.02	0.91,0.01,0.00,0.07,0.01	0.95,0.01,0.01,0.02,0.02	0.96,0.00,0.00,0.03,0.00	0.94,0.01,0.00,0.03,0.01	0.96,0.01,0.01,0.01,0.01	0.96,0.00,0.01,0.02,0.01	0.97,0.01,0.00,0.00,0.01	0.99,0.00,0.00,0.00,0.00	0.97,0.01,0.01,0.01,0.01	0.97,0.01,0.00,0.02,0.01	0.93,0.00,0.01,0.05,0.01	0.97,0.00,0.01,0.02,0.00	0.96,0.00,0.02,0.01,0.01	0.94,0.01,0.00,0.04,0.01	0.94,0.01,0.01,0.03,0.01	Brd2	Brd2	Mus musculus bromodomain containing 2 (Brd2), transcript variant 3, non-coding RNA.
Sec16a	0.22,0.46,0.32	0.34,0.26,0.40	0.41,0.38,0.21	0.29,0.42,0.30	0.36,0.31,0.33	0.28,0.35,0.36	0.27,0.34,0.39	0.31,0.38,0.31	0.35,0.41,0.24	0.20,0.47,0.33	0.10,0.54,0.35	0.30,0.46,0.24	0.19,0.50,0.31	0.23,0.42,0.35	0.13,0.48,0.39	0.21,0.47,0.33	0.14,0.52,0.35	0.22,0.42,0.37	0.19,0.34,0.46	0.21,0.50,0.29	0.12,0.68,0.20	0.22,0.39,0.38	Sec16a	Sec16a	Mus musculus SEC16 homolog A, endoplasmic reticulum export factor (Sec16a), mRNA.
Ep300	0.44	0.13	0.19	0.16	0.14	0.23	0.14	0.18	0.18	0.2	0.24	0.12	0.31	0.22	0.2	0.36	0.19	0.28	0.19	0.14	0.32	0.26	Ep300	Ep300	Mus musculus E1A binding protein p300 (Ep300), mRNA.
Gprasp2	n/a	n/a	n/a	n/a	n/a	n/a	n/a	0.36,0.32,0.31	n/a	n/a	n/a	n/a	n/a	n/a	n/a	n/a	n/a	n/a	n/a	n/a	n/a	n/a	Gprasp2	Gprasp2	Mus musculus G protein-coupled receptor associated sorting protein 2 (Gprasp2), transcript variant 3, mRNA.
Pde10a	n/a	0.20,0.14,0.43,0.23	0.14,0.23,0.42,0.21	0.22,0.20,0.43,0.15	n/a	0.15,0.12,0.55,0.19	0.22,0.27,0.38,0.13	0.18,0.21,0.45,0.16	0.19,0.14,0.48,0.19	n/a	n/a	0.14,0.20,0.50,0.16	n/a	0.15,0.18,0.50,0.18	0.14,0.14,0.56,0.17	0.18,0.33,0.29,0.20	0.18,0.27,0.42,0.13	n/a	n/a	0.20,0.11,0.46,0.23	n/a	0.17,0.13,0.56,0.13	Pde10a	Pde10a	Mus musculus phosphodiesterase 10A (Pde10a), transcript variant 1, mRNA.
Foxn2	0.03	0.05	0.14	0.07	0.1	0.08	0.08	0.13	0.09	0.16	0.09	0.1	0.28	0.08	0.18	0.15	0.08	0.12	0.11	0.18	0.26	0.14	Foxn2	Foxn2	Mus musculus forkhead box N2 (Foxn2), mRNA.
Peg3	0.88	0.63	0.4	0.59	0.41	0.91	0.63	0.49	0.55	0.71	0.59	0.3	0.61	0.36	0.45	0.73	0.57	0.19	0.63	0.22	0.38	0.73	Peg3	Peg3	Mus musculus paternally expressed 3 (Peg3), mRNA.
Ncoa2	0.42,0.22,0.36	0.68,0.25,0.07	0.54,0.22,0.24	0.45,0.11,0.43	0.82,0.05,0.12	0.97,0.03,0.01	0.93,0.04,0.03	0.87,0.03,0.10	0.86,0.06,0.08	0.88,0.04,0.08	0.92,0.06,0.03	0.87,0.04,0.08	0.79,0.15,0.05	0.88,0.08,0.04	0.88,0.10,0.02	0.67,0.18,0.15	0.62,0.22,0.16	0.85,0.08,0.06	0.87,0.11,0.03	0.82,0.14,0.04	0.49,0.40,0.11	0.86,0.10,0.04	Ncoa2	Ncoa2	Mus musculus nuclear receptor coactivator 2 (Ncoa2), transcript variant c, mRNA.
Ncoa3	0.37	n/a	n/a	0.43	0.45	0.42	0.67	0.14	0.13	0.51	0.53	0.4	0.37	0.09	n/a	n/a	n/a	n/a	n/a	0.31	n/a	n/a	Ncoa3	Ncoa3	Mus musculus nuclear receptor coactivator 3 (Ncoa3), mRNA.
Rgr	n/a	n/a	n/a	0.44,0.27,0.29	0.43,0.32,0.25	n/a	n/a	n/a	n/a	0.29,0.34,0.37	0.35,0.35,0.30	n/a	n/a	n/a	n/a	n/a	n/a	n/a	n/a	n/a	n/a	n/a	Rgr	Rgr	Mus musculus retinal G protein coupled receptor (Rgr), transcript variant 1, mRNA.
Pcmtd1	0.04,0.17,0.59,0.19	0.05,0.17,0.53,0.25	0.01,0.12,0.71,0.16	0.00,0.03,0.70,0.26	0.00,0.14,0.67,0.19	0.00,0.11,0.64,0.25	0.00,0.13,0.64,0.23	0.00,0.16,0.66,0.18	0.00,0.11,0.76,0.12	0.00,0.09,0.82,0.09	0.00,0.14,0.70,0.16	0.00,0.13,0.73,0.14	0.00,0.11,0.62,0.26	0.02,0.09,0.71,0.18	0.02,0.08,0.74,0.15	0.00,0.19,0.73,0.08	0.04,0.16,0.55,0.26	0.00,0.14,0.71,0.16	0.01,0.21,0.72,0.06	0.00,0.12,0.65,0.22	0.01,0.02,0.94,0.03	0.01,0.14,0.64,0.21	Pcmtd1	Pcmtd1	Mus musculus protein-L-isoaspartate (D-aspartate) O-methyltransferase domain containing 1 (Pcmtd1), mRNA.
Ncoa7	0.28,0.16,0.33,0.22	n/a	0.13,0.23,0.47,0.16	0.18,0.27,0.34,0.20	n/a	n/a	0.17,0.27,0.28,0.27	0.21,0.25,0.36,0.18	n/a	0.12,0.31,0.43,0.14	0.23,0.23,0.32,0.22	0.45,0.21,0.20,0.14	0.25,0.27,0.34,0.14	0.21,0.23,0.36,0.20	n/a	0.32,0.24,0.16,0.28	n/a	n/a	n/a	n/a	n/a	0.21,0.23,0.36,0.21	Ncoa7	Ncoa7	Mus musculus nuclear receptor coactivator 7 (Ncoa7), transcript variant 2, mRNA.
Ncoa4	0.05,0.34,0.61	0.02,0.30,0.68	0.04,0.40,0.56	0.03,0.37,0.60	0.06,0.36,0.58	0.01,0.35,0.64	0.04,0.39,0.58	0.01,0.31,0.68	0.01,0.38,0.62	0.01,0.33,0.67	0.04,0.29,0.68	0.00,0.32,0.67	0.01,0.28,0.71	0.00,0.31,0.69	0.02,0.29,0.68	0.05,0.35,0.61	0.00,0.40,0.59	0.00,0.39,0.60	0.01,0.42,0.57	0.01,0.32,0.68	0.02,0.27,0.71	0.04,0.40,0.56	Ncoa4	Ncoa4	Mus musculus nuclear receptor coactivator 4 (Ncoa4), transcript variant 2, mRNA.
Ncoa5	0.38	0.33	0.3	0.32	0.42	0.21	0.24	0.24	0.15	0.15	0.26	0.11	0.18	0.14	0.13	0.15	0.21	0.14	0.12	0.12	0.15	0.1	Ncoa5	Ncoa5	Mus musculus nuclear receptor coactivator 5 (Ncoa5), mRNA.
Naa40	0.69	0.49	0.81	0.71	0.65	0.46	0.57	0.48	0.65	0.46	0.55	0.6	0.37	0.63	0.84	0.51	0.73	0.58	0.39	0.51	0.69	0.35	Naa40	Naa40	Mus musculus N(alpha)-acetyltransferase 40, NatD catalytic subunit (Naa40), mRNA.
Paxip1	0.26	0.31	0.23	0.16	0.28	0.3	0.33	0.29	0.22	0.13	0.29	0.38	0.14	0.27	0.19	0.42	0.54	0.47	0.24	0.18	0.23	0.76	Paxip1	Paxip1	Mus musculus PAX interacting (with transcription-activation domain) protein 1 (Paxip1), mRNA.
Nip7	0.4	0.43	n/a	0.55	0.6	0.4	0.55	0.49	0.49	0.37	0.43	0.45	0.59	0.64	0.58	0.49	0.36	0.47	0.47	0.44	0.51	0.46	Nip7	Nip7	Mus musculus NIP7, nucleolar pre-rRNA processing protein (Nip7), transcript variant 1, mRNA.
Atn1	0.45	0.4	0.6	0.75	0.5	0.71	0.35	0.4	0.21	0.22	0.28	0.49	0.44	0.28	0.43	0.7	0.32	0.36	0.25	0.6	0.73	0.48	Atn1	Atn1	Mus musculus atrophin 1 (Atn1), mRNA.
Fbxl19	0.52,0.13,0.35	n/a	0.70,0.07,0.22	0.38,0.43,0.19	0.63,0.27,0.09	0.04,0.77,0.19	0.45,0.42,0.14	0.38,0.53,0.09	0.37,0.52,0.11	0.61,0.27,0.12	0.13,0.72,0.15	0.33,0.40,0.28	0.06,0.84,0.10	0.26,0.53,0.20	0.47,0.30,0.23	0.30,0.54,0.16	0.09,0.69,0.22	0.44,0.35,0.21	0.53,0.27,0.20	0.39,0.29,0.32	0.65,0.12,0.24	0.13,0.64,0.23	Fbxl19	Fbxl19	Mus musculus F-box and leucine-rich repeat protein 19 (Fbxl19), mRNA.
Fbxl18	n/a	0.68	n/a	0.43	0.85	0.78	n/a	0.74	0.47	0.78	0.45	0.91	0.95	0.43	0.89	0.62	0.81	n/a	0.91	0.74	0.5	0.43	Fbxl18	Fbxl18	Mus musculus F-box and leucine-rich repeat protein 18 (Fbxl18), mRNA.
Tmem184b	0.41,0.16,0.43	0.50,0.13,0.37	n/a	0.37,0.09,0.54	0.51,0.08,0.41	0.48,0.07,0.45	0.47,0.16,0.37	0.33,0.22,0.46	0.38,0.16,0.46	0.40,0.24,0.37	0.31,0.28,0.40	0.42,0.24,0.34	n/a	0.36,0.14,0.50	0.34,0.26,0.39	0.43,0.19,0.38	n/a	0.35,0.21,0.44	0.39,0.17,0.44	0.41,0.11,0.48	n/a	0.47,0.23,0.31	Tmem184b	Tmem184b	Mus musculus transmembrane protein 184b (Tmem184b), transcript variant 2, mRNA.
Dnajb4	0.43	0.57	0.63	0.84	0.78	0.4	0.19	0.16	0.26	0.19	0.09	0.12	0.04	0.06	0.09	0.06	0.02	0.02	0.02	0.02	0.02	0.03	Dnajb4	Dnajb4	Mus musculus DnaJ heat shock protein family (Hsp40) member B4 (Dnajb4), transcript variant 2, mRNA.
Ing2	0.87	0.79	0.84	0.57	0.59	0.65	0.48	0.49	0.53	0.54	0.47	0.21	0.48	0.42	0.63	0.5	0.41	0.47	0.77	0.35	0.1	0.53	Ing2	Ing2	Mus musculus inhibitor of growth family, member 2 (Ing2), mRNA.
Csnk2a2	0.11	0.11	0.13	0.13	0.21	0.29	0.12	0.05	0.12	0.1	0.04	0.23	0.1	0.06	0.11	0.11	0.13	0.18	0.12	0.15	0.08	0.18	Csnk2a2	Csnk2a2	Mus musculus casein kinase 2, alpha prime polypeptide (Csnk2a2), mRNA.
Tfdp1	0.64,0.10,0.08,0.09,0.10	0.49,0.16,0.08,0.14,0.13	0.69,0.09,0.07,0.05,0.11	0.56,0.18,0.04,0.10,0.12	0.44,0.21,0.10,0.05,0.20	0.72,0.06,0.05,0.04,0.12	0.55,0.10,0.05,0.20,0.09	0.50,0.21,0.07,0.06,0.16	0.68,0.08,0.10,0.07,0.07	0.70,0.07,0.07,0.11,0.06	0.57,0.14,0.07,0.07,0.15	0.32,0.26,0.07,0.22,0.12	0.72,0.06,0.09,0.06,0.07	0.38,0.19,0.10,0.26,0.07	0.59,0.09,0.08,0.13,0.11	0.44,0.15,0.12,0.19,0.10	0.57,0.12,0.14,0.10,0.08	0.67,0.06,0.09,0.08,0.12	0.54,0.14,0.11,0.11,0.11	0.42,0.18,0.11,0.09,0.20	0.58,0.08,0.12,0.08,0.13	0.39,0.22,0.09,0.24,0.05	Tfdp1	Tfdp1	Mus musculus transcription factor Dp 1 (Tfdp1), transcript variant 2, mRNA.
Zfp407	n/a	n/a	n/a	n/a	n/a	n/a	n/a	n/a	n/a	n/a	0.64	n/a	n/a	n/a	n/a	n/a	n/a	n/a	n/a	n/a	n/a	n/a	Zfp407	Zfp407	Mus musculus zinc finger protein 407 (Zfp407), mRNA.
1700049G17Rik	n/a	0.4	n/a	0.4	n/a	n/a	0.61	0.62	0.43	0.29	0.5	n/a	n/a	0.65	0.6	0.55	0.49	0.51	n/a	n/a	n/a	0.7	1700049G17Rik	1700049G17Rik	Mus musculus RIKEN cDNA 1700049G17 gene (1700049G17Rik), mRNA.
Tfec	0.7	0.77	0.53	0.85	0.74	0.88	0.78	0.67	0.83	0.75	0.67	0.66	0.68	0.59	0.73	0.64	0.6	n/a	0.44	0.64	0.47	n/a	Tfec	Tfec	Mus musculus transcription factor EC (Tfec), mRNA.
Tfeb	0.15,0.23,0.38,0.23	0.34,0.23,0.18,0.25	n/a	0.04,0.19,0.50,0.26	0.08,0.23,0.38,0.31	0.04,0.21,0.55,0.20	0.05,0.22,0.57,0.16	0.04,0.30,0.45,0.21	0.03,0.30,0.56,0.11	0.08,0.18,0.45,0.29	0.05,0.26,0.53,0.16	0.02,0.24,0.62,0.11	0.07,0.23,0.53,0.17	0.02,0.25,0.57,0.16	0.03,0.21,0.58,0.18	0.03,0.31,0.50,0.16	0.08,0.25,0.52,0.15	0.01,0.29,0.50,0.19	0.01,0.23,0.57,0.18	0.04,0.28,0.43,0.25	0.03,0.31,0.43,0.23	0.01,0.26,0.59,0.13	Tfeb	Tfeb	Mus musculus transcription factor EB (Tfeb), transcript variant 2, mRNA.
Ppp4r4	0.5	n/a	n/a	0.57	0.52	0.45	0.51	0.54	0.45	0.44	0.65	0.56	0.47	0.42	0.36	0.54	0.48	0.51	n/a	0.37	0.41	n/a	Ppp4r4	Ppp4r4	Mus musculus protein phosphatase 4, regulatory subunit 4 (Ppp4r4), mRNA.
Sumo3	0.09	0.11	0.18	0.3	0.1	0.11	0.19	0.1	0.12	0.06	0.15	0.12	0.17	0.21	0.21	0.09	0.25	0.25	0.06	0.15	0.05	0.04	Sumo3	Sumo3	Mus musculus small ubiquitin-like modifier 3 (Sumo3), transcript variant 1, mRNA.
Ppp4r2	0.65	0.41	0.44	0.41	0.47	0.61	0.61	0.53	0.46	0.37	0.39	0.5	0.27	0.61	0.37	0.64	0.58	0.37	0.5	0.47	0.61	0.52	Ppp4r2	Ppp4r2	Mus musculus protein phosphatase 4, regulatory subunit 2 (Ppp4r2), mRNA.
Pds5b	0.58,0.24,0.18	0.69,0.17,0.14	0.68,0.19,0.13	0.47,0.25,0.28	0.73,0.14,0.13	0.78,0.14,0.09	0.55,0.22,0.23	0.76,0.14,0.10	0.83,0.10,0.07	0.84,0.09,0.07	0.71,0.16,0.13	0.69,0.15,0.16	0.71,0.15,0.14	0.81,0.12,0.07	0.80,0.09,0.11	0.52,0.27,0.21	0.54,0.26,0.20	0.70,0.16,0.14	0.71,0.16,0.13	0.66,0.20,0.14	n/a	n/a	Pds5b	Pds5b	Mus musculus PDS5 cohesin associated factor B (Pds5b), mRNA.
Ccng2	0.55	0.48	0.48	0.62	0.48	0.54	0.52	0.54	0.54	0.52	0.47	0.55	0.54	0.57	0.42	n/a	n/a	0.47	0.61	0.49	n/a	n/a	Ccng2	Ccng2	Mus musculus cyclin G2 (Ccng2), mRNA.
Terf2ip	n/a	n/a	n/a	n/a	n/a	n/a	n/a	n/a	n/a	n/a	n/a	n/a	n/a	0.41	0.37	n/a	n/a	0.51	0.81	n/a	0.36	n/a	Terf2ip	Terf2ip	Mus musculus telomeric repeat binding factor 2, interacting protein (Terf2ip), mRNA.
Armc8	0.33	0.51	n/a	0.5	0.26	0.17	0.18	0.18	0.13	0.31	0.17	0.14	0.76	0.21	0.55	0.57	0.36	0.34	0.55	0.18	n/a	0.19	Armc8	Armc8	Mus musculus armadillo repeat containing 8 (Armc8), transcript variant 1, mRNA.
Gorab	0.52	0.53	n/a	n/a	n/a	0.31	0.41	0.51	0.72	0.42	0.58	0.71	0.27	0.34	0.44	0.45	0.43	0.49	0.35	0.49	0.58	0.47	Gorab	Gorab	Mus musculus golgin, RAB6-interacting (Gorab), transcript variant 3, non-coding RNA.
Ntm	n/a	n/a	0.28	0.29	0.27	0.31	0.27	0.14	n/a	0.23	0.35	n/a	n/a	n/a	n/a	n/a	n/a	n/a	n/a	n/a	n/a	n/a	Ntm	Ntm	Mus musculus neurotrimin (Ntm), mRNA.
Rnf4	0.61,0.08,0.30	0.83,0.07,0.10	0.11,0.06,0.83	0.39,0.10,0.51	0.23,0.06,0.72	0.13,0.05,0.82	0.15,0.07,0.78	0.39,0.03,0.58	0.41,0.16,0.43	0.43,0.11,0.45	0.26,0.07,0.66	0.42,0.01,0.57	0.59,0.01,0.40	0.43,0.01,0.56	0.37,0.02,0.61	0.45,0.02,0.53	0.35,0.05,0.61	0.60,0.05,0.36	0.19,0.04,0.77	0.36,0.04,0.61	0.32,0.04,0.64	0.23,0.03,0.74	Rnf4	Rnf4	Mus musculus ring finger protein 4 (Rnf4), transcript variant 1, mRNA.
Dynlt1f	n/a	n/a	n/a	n/a	n/a	n/a	n/a	n/a	n/a	n/a	n/a	n/a	n/a	0.62	0.45	n/a	n/a	n/a	n/a	n/a	n/a	n/a	Dynlt1f	Dynlt1f	Mus musculus dynein light chain Tctex-type 1F (Dynlt1f), transcript variant 1, mRNA.
Rnf2	n/a	0.52	0.7	0.75	0.85	0.64	0.51	0.94	0.95	0.94	0.83	0.95	0.97	0.9	0.79	0.72	0.9	0.85	0.76	0.54	0.69	0.86	Rnf2	Rnf2	Mus musculus ring finger protein 2 (Rnf2), mRNA.
Chmp5	0.51	0.67	n/a	0.46	0.61	0.56	0.54	0.5	0.47	0.63	0.48	0.51	0.32	0.6	0.36	0.4	0.59	0.6	0.54	0.52	0.48	0.41	Chmp5	Chmp5	Mus musculus charged multivesicular body protein 5 (Chmp5), mRNA.
Recql5	0.58	0.6	0.87	0.86	0.64	0.37	0.68	0.6	0.61	0.63	0.61	0.19	0.23	0.57	0.31	0.48	0.57	0.54	0.55	0.32	0.19	0.16	Recql5	Recql5	Mus musculus RecQ protein-like 5 (Recql5), mRNA.
Podn	0.18,0.17,0.18,0.46	n/a	n/a	0.14,0.17,0.15,0.54	0.17,0.12,0.25,0.46	0.14,0.16,0.48,0.23	0.21,0.13,0.25,0.42	0.19,0.15,0.16,0.49	n/a	0.22,0.18,0.17,0.44	n/a	0.26,0.24,0.27,0.23	0.21,0.22,0.21,0.37	0.18,0.18,0.18,0.46	n/a	n/a	n/a	n/a	n/a	n/a	0.17,0.13,0.15,0.55	n/a	Podn	Podn	Mus musculus podocan (Podn), transcript variant 1, mRNA.
Nit1	0.47	0.49	0.58	0.6	0.38	0.73	0.64	0.65	0.77	0.53	0.65	0.65	0.64	0.66	0.69	0.69	0.55	0.66	0.56	0.45	0.56	0.61	Nit1	Nit1	Mus musculus nitrilase 1 (Nit1), transcript variant 2, mRNA.
Gcnt1	n/a	0.32,0.36,0.32	n/a	n/a	0.26,0.35,0.40	n/a	n/a	0.24,0.28,0.47	0.32,0.33,0.35	n/a	n/a	n/a	n/a	0.35,0.28,0.37	n/a	n/a	n/a	n/a	n/a	n/a	n/a	n/a	Gcnt1	Gcnt1	Mus musculus glucosaminyl (N-acetyl) transferase 1, core 2 (Gcnt1), transcript variant 1, mRNA.
Exd1	n/a	n/a	0.47	n/a	n/a	0.28	0.21	0.14	0.23	n/a	0.32	0.15	0.19	0.22	0.12	0.18	0.33	0.38	0.19	n/a	0.13	0.23	Exd1	Exd1	Mus musculus exonuclease 3'-5' domain containing 1 (Exd1), mRNA.
Gcnt2	0.10,0.05,0.85	0.10,0.19,0.72	0.06,0.11,0.83	0.10,0.04,0.86	0.06,0.02,0.93	0.05,0.02,0.93	0.05,0.06,0.89	0.06,0.02,0.92	0.08,0.04,0.88	0.17,0.08,0.75	0.08,0.04,0.88	0.05,0.02,0.93	0.20,0.49,0.31	0.08,0.02,0.90	0.07,0.03,0.91	0.12,0.20,0.68	0.08,0.08,0.84	0.07,0.03,0.90	0.09,0.04,0.87	0.11,0.06,0.83	0.04,0.04,0.92	0.12,0.06,0.82	Gcnt2	Gcnt2	Mus musculus glucosaminyl (N-acetyl) transferase 2, I-branching enzyme (Gcnt2), transcript variant 2, mRNA.
Smndc1	0.13	0.15	0.07	0.06	0.07	0.07	0.05	0.04	0.03	0.08	0.03	0.02	0.05	0.03	0.04	0.05	0.07	0.04	0.04	0.09	0.03	0.05	Smndc1	Smndc1	Mus musculus survival motor neuron domain containing 1 (Smndc1), mRNA.
Rell1	0.22	0.3	0.32	0.48	0.26	0.22	0.22	0.17	0.2	0.33	0.48	0.29	0.35	0.19	0.39	n/a	0.35	0.39	0.27	0.39	0.49	0.41	Rell1	Rell1	Mus musculus RELT-like 1 (Rell1), mRNA.
Cd2ap	0.25	0.32	0.56	0.41	0.33	0.55	0.5	0.31	0.35	0.43	0.44	0.58	0.27	0.46	0.39	0.42	0.31	0.47	0.4	0.47	0.41	0.45	Cd2ap	Cd2ap	Mus musculus CD2-associated protein (Cd2ap), mRNA.
Fmo5	0.06,0.05,0.90	0.06,0.07,0.87	0.12,0.07,0.81	0.04,0.02,0.94	0.03,0.02,0.96	0.02,0.01,0.97	0.01,0.01,0.98	0.01,0.01,0.98	0.01,0.01,0.98	0.01,0.01,0.98	0.01,0.01,0.99	0.01,0.01,0.98	0.02,0.02,0.96	0.01,0.01,0.99	0.01,0.02,0.97	0.02,0.02,0.96	0.02,0.01,0.97	0.02,0.01,0.97	0.02,0.01,0.97	0.02,0.04,0.94	0.02,0.01,0.97	0.02,0.01,0.97	Fmo5	Fmo5	Mus musculus flavin containing monooxygenase 5 (Fmo5), transcript variant 2, mRNA.
Col27a1	n/a	0.73,0.06,0.21	0.83,0.02,0.15	0.73,0.05,0.21	0.84,0.02,0.14	0.23,0.54,0.23	0.64,0.10,0.27	0.74,0.05,0.21	0.69,0.08,0.23	0.60,0.09,0.31	n/a	0.75,0.06,0.19	n/a	0.47,0.13,0.40	0.48,0.20,0.32	0.65,0.10,0.24	0.87,0.03,0.11	0.85,0.02,0.13	0.24,0.44,0.32	0.87,0.02,0.11	0.72,0.03,0.25	0.32,0.54,0.14	Col27a1	Col27a1	Mus musculus collagen, type XXVII, alpha 1 (Col27a1), mRNA.
Trappc11	0.23,0.44,0.34	0.27,0.49,0.24	0.44,0.09,0.47	0.37,0.38,0.25	0.13,0.80,0.08	0.34,0.35,0.30	0.46,0.30,0.24	0.31,0.39,0.30	0.23,0.54,0.23	0.23,0.54,0.23	0.28,0.55,0.17	0.31,0.40,0.29	0.41,0.40,0.20	0.32,0.39,0.29	0.39,0.30,0.31	0.37,0.33,0.30	0.33,0.27,0.41	0.45,0.22,0.33	0.27,0.52,0.22	0.41,0.22,0.38	0.36,0.35,0.29	0.22,0.47,0.30	Trappc11	Trappc11	Mus musculus trafficking protein particle complex 11 (Trappc11), mRNA.
Trappc10	0.02	0.13	0.08	0.01	0.03	0.01	0.03	0.01	0.05	0.05	0.15	0.09	0.2	0.03	0.18	0.54	n/a	0.06	0.35	0.08	0.68	0.03	Trappc10	Trappc10	Mus musculus trafficking protein particle complex 10 (Trappc10), mRNA.
Mark2	0.17	0.08	0.18	0.07	0.13	0.03	0.05	0.09	0.05	0.04	0.04	0.07	0.03	0.05	0.06	0.15	0.29	0.06	0.09	0.13	0.05	0.13	Mark2	Mark2	Mus musculus MAP/microtubule affinity regulating kinase 2 (Mark2), transcript variant 4, mRNA.
Trappc12	0.54	0.36	n/a	0.6	0.32	0.6	0.49	0.58	0.59	0.59	0.56	0.49	0.5	0.5	0.52	0.5	0.59	0.44	0.42	0.33	0.37	0.49	Trappc12	Trappc12	Mus musculus trafficking protein particle complex 12 (Trappc12), transcript variant 2, mRNA.
Rbm12	0.5	0.37	0.45	0.58	0.68	0.3	0.56	0.49	0.49	0.6	0.59	0.72	0.63	0.75	0.6	0.66	0.68	0.6	0.68	0.56	0.86	0.49	Rbm12	Rbm12	Mus musculus RNA binding motif protein 12 (Rbm12), transcript variant 2, mRNA.
Pfas	0.49,0.21,0.30	0.23,0.53,0.24	0.53,0.17,0.29	0.25,0.60,0.15	0.28,0.53,0.19	0.22,0.67,0.10	0.52,0.28,0.20	0.51,0.34,0.15	0.25,0.68,0.08	0.46,0.39,0.16	0.53,0.33,0.14	0.29,0.66,0.05	0.43,0.44,0.13	0.65,0.22,0.13	0.32,0.59,0.08	0.42,0.43,0.15	0.38,0.52,0.10	0.30,0.62,0.07	0.50,0.43,0.07	0.30,0.61,0.09	0.58,0.36,0.06	0.42,0.46,0.12	Pfas	Pfas	Mus musculus phosphoribosylformylglycinamidine synthase (FGAR amidotransferase) (Pfas), mRNA.
Dnah11	n/a	0.29	0.4	0.46	0.44	0.33	0.51	n/a	n/a	n/a	0.46	0.29	0.38	0.39	0.36	0.67	0.28	0.39	0.4	0.33	0.21	0.51	Dnah11	Dnah11	Mus musculus dynein, axonemal, heavy chain 11 (Dnah11), mRNA.
Ankrd27	0.67	0.44	0.31	0.18	0.6	0.31	0.37	0.43	0.24	0.33	0.39	0.58	0.65	0.26	0.32	0.65	0.3	0.77	0.45	0.2	0.58	0.22	Ankrd27	Ankrd27	Mus musculus ankyrin repeat domain 27 (VPS9 domain) (Ankrd27), transcript variant 2, mRNA.
Hjurp	n/a	0.36	n/a	n/a	0.43	0.41	n/a	0.75	0.36	0.35	0.42	0.7	0.68	0.27	n/a	n/a	0.59	0.28	0.81	0.23	0.2	0.22	Hjurp	Hjurp	Mus musculus Holliday junction recognition protein (Hjurp), mRNA.
Snip1	n/a	0.69	n/a	0.51	0.6	0.54	0.55	0.44	0.45	0.46	0.47	0.42	0.68	0.46	0.45	0.7	0.44	0.49	0.33	0.48	0.55	0.42	Snip1	Snip1	Mus musculus Smad nuclear interacting protein 1 (Snip1), mRNA.
Ajuba	0.16	n/a	0.38	0.19	0.2	0.52	0.1	0.07	0.16	0.14	0.06	0.05	0.06	0.09	0.12	0.19	0.23	0.11	0.16	0.31	0.14	0.15	Ajuba	Ajuba	Mus musculus ajuba LIM protein (Ajuba), mRNA.
Vipas39	0.79	0.7	n/a	n/a	n/a	0.86	0.89	0.96	0.9	0.88	0.94	0.9	0.94	0.85	0.87	0.91	n/a	n/a	0.8	n/a	n/a	n/a	Vipas39	Vipas39	Mus musculus VPS33B interacting protein, apical-basolateral polarity regulator, spe-39 homolog (Vipas39), transcript variant 3, mRNA.
Clec7a	0.43	0.77	n/a	n/a	n/a	0.9	n/a	n/a	0.71	0.51	n/a	0.46	0.34	n/a	n/a	0.9	n/a	n/a	n/a	n/a	0.32	n/a	Clec7a	Clec7a	Mus musculus C-type lectin domain family 7, member a (Clec7a), transcript variant 1, coding, mRNA.
Gm7609	0.46	0.3	0.32	0.33	0.49	0.63	0.34	0.29	0.28	n/a	0.48	0.34	0.45	0.2	0.47	n/a	0.42	n/a	n/a	n/a	0.38	0.45	Gm7609	Gm7609	Mus musculus predicted pseudogene 7609 (Gm7609), mRNA.
Tia1	0.51	0.85	0.4	n/a	0.34	0.4	0.42	0.4	0.35	0.4	0.31	n/a	n/a	0.77	0.48	0.35	n/a	0.29	n/a	n/a	0.39	n/a	Tia1	Tia1	Mus musculus cytotoxic granule-associated RNA binding protein 1 (Tia1), transcript variant 1, mRNA.
Gramd3	0.05,0.18,0.70,0.06	0.10,0.22,0.60,0.08	0.09,0.32,0.54,0.06	0.10,0.51,0.36,0.03	0.11,0.33,0.50,0.06	0.03,0.32,0.62,0.03	0.06,0.28,0.63,0.03	0.03,0.19,0.76,0.02	0.02,0.38,0.58,0.02	0.03,0.24,0.69,0.03	0.01,0.50,0.47,0.02	0.03,0.46,0.49,0.02	0.02,0.18,0.79,0.01	0.01,0.51,0.45,0.02	0.02,0.53,0.44,0.02	0.03,0.42,0.52,0.03	0.02,0.36,0.58,0.04	0.03,0.28,0.66,0.03	0.04,0.21,0.72,0.03	0.04,0.55,0.38,0.04	0.03,0.19,0.73,0.05	0.03,0.27,0.67,0.03	Gramd3	Gramd3	Mus musculus GRAM domain containing 3 (Gramd3), mRNA.
Grsf1	n/a	n/a	n/a	n/a	n/a	n/a	n/a	0.51	n/a	n/a	n/a	n/a	n/a	0.57	n/a	n/a	n/a	n/a	n/a	n/a	n/a	n/a	Grsf1	Grsf1	Mus musculus G-rich RNA sequence binding factor 1 (Grsf1), transcript variant 2, mRNA.
Tmem164	0.35,0.10,0.55	0.37,0.18,0.45	0.64,0.17,0.18	0.82,0.07,0.11	0.74,0.13,0.12	0.69,0.09,0.22	0.68,0.20,0.12	0.70,0.12,0.18	0.42,0.11,0.47	0.47,0.35,0.19	0.55,0.31,0.13	0.68,0.08,0.24	0.61,0.26,0.12	0.52,0.11,0.37	0.51,0.32,0.17	0.48,0.23,0.29	0.43,0.34,0.24	0.51,0.35,0.15	0.45,0.14,0.41	0.48,0.34,0.18	0.58,0.14,0.29	0.62,0.28,0.10	Tmem164	Tmem164	Mus musculus transmembrane protein 164 (Tmem164), transcript variant 2, mRNA.
Tfe3	0.42,0.12,0.13,0.09,0.08,0.17	0.25,0.15,0.25,0.15,0.10,0.10	0.35,0.16,0.13,0.09,0.17,0.11	0.41,0.13,0.06,0.05,0.07,0.28	0.47,0.27,0.05,0.03,0.04,0.14	0.49,0.29,0.08,0.04,0.05,0.05	0.44,0.26,0.03,0.02,0.03,0.23	0.71,0.13,0.03,0.04,0.03,0.06	0.36,0.45,0.06,0.03,0.03,0.07	0.35,0.45,0.07,0.02,0.04,0.07	0.31,0.57,0.03,0.02,0.04,0.03	0.42,0.40,0.02,0.02,0.03,0.10	0.43,0.24,0.04,0.02,0.03,0.26	0.62,0.20,0.04,0.03,0.03,0.08	0.15,0.48,0.07,0.08,0.13,0.09	0.67,0.13,0.06,0.04,0.05,0.06	0.19,0.48,0.08,0.07,0.11,0.06	0.39,0.25,0.05,0.09,0.14,0.07	0.35,0.43,0.05,0.05,0.06,0.07	0.41,0.18,0.08,0.06,0.06,0.19	0.38,0.14,0.11,0.08,0.09,0.20	0.26,0.26,0.14,0.11,0.11,0.12	Tfe3	Tfe3	Mus musculus transcription factor E3 (Tfe3), transcript variant 4, mRNA.
Dguok	0.45	0.56	0.51	0.31	0.39	0.36	0.41	0.33	0.44	0.37	0.31	0.23	0.31	0.26	0.26	0.39	0.37	0.33	0.47	0.34	0.29	0.37	Dguok	Dguok	Mus musculus deoxyguanosine kinase (Dguok), transcript variant 1, mRNA.
Tmem168	0.43	0.36	0.31	0.4	0.32	0.38	0.36	0.12	0.39	0.45	0.51	0.52	0.58	0.19	0.61	0.51	0.37	0.46	0.71	0.68	0.24	0.62	Tmem168	Tmem168	Mus musculus transmembrane protein 168 (Tmem168), mRNA.
Wdr76	0.42,0.31,0.27	0.18,0.22,0.60	0.25,0.20,0.55	0.13,0.16,0.71	0.17,0.21,0.62	0.30,0.23,0.47	0.14,0.11,0.75	0.29,0.24,0.47	0.35,0.29,0.36	n/a	0.12,0.11,0.77	0.45,0.35,0.20	0.38,0.35,0.27	0.09,0.14,0.77	0.09,0.09,0.82	0.19,0.21,0.61	0.14,0.11,0.75	0.29,0.25,0.46	0.17,0.26,0.57	0.32,0.28,0.40	0.16,0.21,0.63	0.15,0.11,0.75	Wdr76	Wdr76	Mus musculus WD repeat domain 76 (Wdr76), transcript variant 1, mRNA.
Hace1	0.18,0.35,0.48	0.49,0.32,0.19	0.23,0.31,0.47	0.21,0.36,0.43	0.46,0.36,0.18	0.14,0.33,0.53	0.16,0.21,0.63	0.39,0.41,0.20	0.41,0.45,0.15	0.18,0.35,0.47	0.41,0.36,0.23	0.18,0.28,0.54	0.15,0.36,0.49	0.18,0.36,0.46	0.38,0.32,0.30	0.54,0.32,0.13	n/a	0.21,0.31,0.48	0.53,0.34,0.13	n/a	0.52,0.37,0.11	n/a	Hace1	Hace1	Mus musculus HECT domain and ankyrin repeat containing, E3 ubiquitin protein ligase 1 (Hace1), mRNA.
Ext2	0.72,0.16,0.12	0.67,0.21,0.11	0.68,0.20,0.12	0.66,0.23,0.12	0.84,0.09,0.07	0.81,0.10,0.09	0.69,0.20,0.11	0.64,0.22,0.13	0.61,0.21,0.18	0.47,0.37,0.16	0.51,0.32,0.17	0.64,0.22,0.14	n/a	0.64,0.23,0.13	n/a	0.60,0.24,0.15	n/a	0.58,0.24,0.18	0.58,0.24,0.18	0.56,0.28,0.16	0.52,0.28,0.21	0.48,0.32,0.20	Ext2	Ext2	Mus musculus exostoses (multiple) 2 (Ext2), mRNA.
Tbc1d1	0.92,0.03,0.06	n/a	0.51,0.19,0.30	n/a	0.91,0.02,0.07	0.76,0.09,0.15	0.72,0.09,0.19	n/a	0.75,0.10,0.15	n/a	n/a	n/a	n/a	n/a	n/a	n/a	n/a	n/a	n/a	n/a	n/a	n/a	Tbc1d1	Tbc1d1	Mus musculus TBC1 domain family, member 1 (Tbc1d1), transcript variant 3, mRNA.
Tbc1d4	0.44,0.31,0.25	0.51,0.29,0.20	0.15,0.26,0.60	0.61,0.21,0.18	0.70,0.18,0.13	0.30,0.32,0.39	0.62,0.16,0.22	0.40,0.32,0.28	0.36,0.18,0.46	0.27,0.16,0.57	0.48,0.22,0.29	0.43,0.24,0.33	0.55,0.15,0.30	0.54,0.13,0.33	0.74,0.15,0.11	0.37,0.18,0.45	0.59,0.19,0.22	0.07,0.28,0.65	0.59,0.16,0.24	0.29,0.29,0.42	0.12,0.15,0.73	0.34,0.20,0.47	Tbc1d4	Tbc1d4	Mus musculus TBC1 domain family, member 4 (Tbc1d4), mRNA.
Tbc1d5	0.17	0.11	0.19	0.06	0.06	0.04	0.03	0.04	0.11	0.04	0.07	0.11	0.09	0.07	0.08	0.06	0.18	0.04	0.08	0.09	0.05	0.1	Tbc1d5	Tbc1d5	Mus musculus TBC1 domain family, member 5 (Tbc1d5), transcript variant 3, mRNA.
Gsk3b	0.63	0.38	0.37	0.62	0.61	0.65	0.48	0.67	0.75	0.69	0.72	0.77	0.72	0.74	0.82	0.68	0.7	0.78	0.7	0.79	0.72	0.81	Gsk3b	Gsk3b	Mus musculus glycogen synthase kinase 3 beta (Gsk3b), mRNA.
Spen	0.02,0.06,0.92	0.08,0.02,0.90	0.14,0.14,0.73	0.08,0.45,0.47	0.17,0.33,0.50	0.05,0.38,0.56	0.03,0.40,0.57	0.04,0.44,0.52	0.13,0.32,0.55	0.04,0.30,0.67	0.06,0.27,0.67	0.01,0.42,0.57	0.16,0.52,0.32	0.04,0.25,0.70	0.01,0.23,0.75	0.13,0.28,0.59	0.17,0.26,0.56	0.02,0.44,0.54	0.02,0.27,0.71	0.06,0.38,0.56	0.09,0.08,0.83	0.09,0.54,0.37	Spen	Spen	Mus musculus SPEN homolog, transcriptional regulator (Drosophila) (Spen), mRNA.
Vars2	0.52	0.46	0.34	0.86	0.92	0.77	0.85	0.86	0.67	0.68	0.69	0.69	0.5	0.72	0.66	0.83	0.6	0.83	0.86	0.72	0.77	0.58	Vars2	Vars2	Mus musculus valyl-tRNA synthetase 2, mitochondrial (Vars2), mRNA.
Trmt13	0.49	0.35	0.58	0.25	n/a	0.36	0.32	0.43	0.46	n/a	0.44	0.29	n/a	0.19	0.38	0.62	n/a	0.21	0.77	0.49	n/a	0.14	Trmt13	Trmt13	Mus musculus tRNA methyltransferase 13 (Trmt13), mRNA.
Tmbim6	0.21,0.33,0.29,0.17	0.12,0.33,0.39,0.17	0.15,0.14,0.57,0.14	0.06,0.43,0.36,0.15	0.10,0.32,0.42,0.17	0.03,0.44,0.45,0.09	0.05,0.57,0.30,0.08	0.03,0.48,0.41,0.08	0.03,0.26,0.64,0.06	0.06,0.26,0.60,0.09	0.04,0.55,0.33,0.08	0.04,0.35,0.52,0.09	n/a	0.05,0.57,0.32,0.06	0.04,0.45,0.47,0.05	0.09,0.31,0.50,0.10	0.04,0.45,0.44,0.07	0.03,0.20,0.71,0.06	0.04,0.41,0.46,0.09	0.09,0.46,0.31,0.13	0.07,0.76,0.05,0.12	0.04,0.56,0.34,0.06	Tmbim6	Tmbim6	Mus musculus transmembrane BAX inhibitor motif containing 6 (Tmbim6), transcript variant 3, mRNA.
Irak2	0.70,0.03,0.28	0.55,0.05,0.40	0.60,0.10,0.30	0.66,0.04,0.30	0.70,0.07,0.23	0.77,0.02,0.21	0.67,0.08,0.25	0.77,0.05,0.18	0.80,0.02,0.18	0.72,0.02,0.25	0.77,0.02,0.22	0.80,0.01,0.19	0.81,0.01,0.18	0.82,0.01,0.17	0.84,0.01,0.15	0.75,0.01,0.24	0.77,0.01,0.22	0.82,0.02,0.16	0.79,0.01,0.20	0.78,0.02,0.21	0.81,0.01,0.19	0.81,0.02,0.18	Irak2	Irak2	Mus musculus interleukin-1 receptor-associated kinase 2 (Irak2), transcript variant 1, mRNA.
Irak1	0.1	0.09	0.09	0.16	0.1	0.1	0.31	0.17	0.08	0.14	0.24	0.23	0.1	0.23	0.23	0.21	0.5	0.19	0.16	0.2	0.1	0.17	Irak1	Irak1	Mus musculus interleukin-1 receptor-associated kinase 1 (Irak1), transcript variant 3, mRNA.
Dmwd	0.48	0.53	0.36	0.54	0.48	0.61	0.34	0.48	0.54	0.56	0.46	0.6	0.43	0.56	0.42	0.7	0.52	0.4	0.49	0.45	0.62	0.48	Dmwd	Dmwd	Mus musculus dystrophia myotonica-containing WD repeat motif (Dmwd), mRNA.
Inf2	0.66	0.2	0.3	0.57	0.47	0.82	0.39	0.72	0.32	0.49	0.63	0.59	0.79	0.41	0.35	0.46	0.64	0.53	0.16	0.44	0.39	0.42	Inf2	Inf2	Mus musculus inverted formin, FH2 and WH2 domain containing (Inf2), mRNA.
Ghitm	0.54	0.67	0.65	0.79	0.57	0.59	0.71	0.72	0.61	0.74	0.84	0.88	0.85	0.89	0.94	0.94	0.95	0.97	0.97	0.93	0.87	0.85	Ghitm	Ghitm	Mus musculus growth hormone inducible transmembrane protein (Ghitm), transcript variant 2, mRNA.
Sec31b	0.38	0.48	0.5	0.41	0.38	0.34	0.43	0.34	0.42	0.46	0.35	0.34	n/a	0.45	0.47	0.36	0.47	n/a	n/a	n/a	n/a	n/a	Sec31b	Sec31b	Mus musculus Sec31 homolog B (S. cerevisiae) (Sec31b), mRNA.
Ormdl2	0.46,0.29,0.25	0.28,0.24,0.47	0.33,0.37,0.30	0.23,0.29,0.49	0.05,0.82,0.13	0.23,0.66,0.11	0.16,0.69,0.15	0.20,0.36,0.43	0.07,0.90,0.04	0.26,0.47,0.27	0.52,0.38,0.10	0.06,0.87,0.07	0.04,0.88,0.08	0.56,0.27,0.17	0.43,0.41,0.16	0.28,0.40,0.33	0.32,0.46,0.23	0.40,0.46,0.15	0.30,0.24,0.46	0.48,0.40,0.11	n/a	0.04,0.90,0.06	Ormdl2	Ormdl2	Mus musculus ORM1-like 2 (S. cerevisiae) (Ormdl2), mRNA.
Mat2b	0.85	0.69	0.9	0.8	0.9	0.92	0.87	0.93	0.96	0.95	0.95	0.97	0.81	0.83	0.92	0.85	0.88	0.91	0.74	0.74	0.89	0.94	Mat2b	Mat2b	Mus musculus methionine adenosyltransferase II, beta (Mat2b), transcript variant 1, mRNA.
Sdc3	0.21	0.55	0.35	0.75	0.44	0.73	0.55	0.51	0.54	0.32	0.51	0.43	0.49	0.36	0.22	0.61	0.32	0.2	0.26	0.44	0.15	0.58	Sdc3	Sdc3	Mus musculus syndecan 3 (Sdc3), mRNA.
Gemin6	n/a	n/a	n/a	0.48	n/a	0.7	0.8	0.31	0.41	0.46	0.45	0.4	0.48	0.7	0.64	n/a	n/a	0.32	0.61	n/a	n/a	n/a	Gemin6	Gemin6	Mus musculus gem (nuclear organelle) associated protein 6 (Gemin6), mRNA.
Sdccag3	0.06	0.09	0.11	0.01	0.06	0.02	0.22	0.35	0.21	0.11	0.09	0.28	n/a	0.57	0.58	n/a	n/a	0.15	0.33	0.29	n/a	n/a	Sdccag3	Sdccag3	Mus musculus serologically defined colon cancer antigen 3 (Sdccag3), transcript variant 4, mRNA.
Gemin4	0.65	0.31	0.33	0.61	0.29	0.29	0.25	0.14	0.24	0.11	0.11	0.08	0.09	0.14	0.09	0.09	0.12	0.1	0.1	0.1	0.09	0.16	Gemin4	Gemin4	Mus musculus gem (nuclear organelle) associated protein 4 (Gemin4), mRNA.
Gemin5	0.32,0.44,0.23	0.62,0.12,0.27	0.53,0.15,0.32	0.29,0.07,0.64	0.61,0.14,0.25	0.58,0.20,0.22	0.40,0.39,0.21	0.53,0.22,0.25	0.50,0.33,0.17	0.50,0.29,0.21	0.46,0.33,0.21	0.39,0.44,0.17	0.43,0.42,0.15	0.31,0.58,0.10	0.63,0.19,0.17	0.37,0.44,0.20	0.54,0.29,0.16	0.37,0.43,0.20	0.26,0.59,0.15	0.39,0.45,0.16	0.46,0.30,0.25	0.55,0.30,0.15	Gemin5	Gemin5	Mus musculus gem (nuclear organelle) associated protein 5 (Gemin5), transcript variant 1, mRNA.
Mapk14	0.13,0.06,0.81	0.07,0.08,0.85	0.12,0.15,0.73	0.08,0.05,0.86	0.03,0.03,0.93	0.02,0.02,0.96	0.13,0.02,0.85	0.01,0.04,0.95	0.01,0.02,0.97	0.02,0.02,0.96	0.01,0.01,0.98	0.02,0.01,0.97	0.03,0.02,0.95	0.02,0.01,0.97	0.01,0.03,0.96	0.05,0.01,0.93	0.07,0.02,0.91	0.06,0.03,0.91	0.03,0.02,0.95	0.02,0.06,0.92	0.02,0.03,0.95	0.03,0.04,0.93	Mapk14	Mapk14	Mus musculus mitogen-activated protein kinase 14 (Mapk14), transcript variant 4, mRNA.
Camsap2	0.4	0.1	0.16	0.22	0.4	0.5	0.4	0.44	0.45	0.36	0.38	0.54	0.65	0.37	0.32	0.64	0.6	0.41	0.65	0.27	0.55	0.38	Camsap2	Camsap2	Mus musculus calmodulin regulated spectrin-associated protein family, member 2 (Camsap2), mRNA.
Ibtk	0.74,0.25,0.01	0.72,0.27,0.02	0.72,0.26,0.02	0.73,0.25,0.02	0.58,0.18,0.24	0.51,0.18,0.32	0.50,0.17,0.34	0.74,0.21,0.06	0.64,0.22,0.14	0.74,0.25,0.01	0.71,0.26,0.03	0.71,0.27,0.03	0.63,0.33,0.04	0.70,0.27,0.03	0.72,0.26,0.02	0.72,0.19,0.09	0.72,0.25,0.03	0.72,0.23,0.05	0.66,0.32,0.02	0.71,0.25,0.04	0.69,0.26,0.05	0.77,0.21,0.02	Ibtk	Ibtk	Mus musculus inhibitor of Bruton agammaglobulinemia tyrosine kinase (Ibtk), mRNA.
Nav2	0.12,0.17,0.09,0.24,0.13,0.14,0.12	0.13,0.18,0.16,0.10,0.10,0.16,0.17	n/a	0.09,0.15,0.17,0.10,0.07,0.12,0.29	0.17,0.09,0.19,0.11,0.21,0.13,0.10	n/a	0.11,0.29,0.21,0.09,0.07,0.15,0.09	n/a	0.08,0.14,0.10,0.09,0.07,0.19,0.34	n/a	n/a	0.21,0.12,0.13,0.18,0.12,0.11,0.13	n/a	n/a	n/a	n/a	0.10,0.06,0.13,0.10,0.36,0.12,0.12	n/a	n/a	n/a	n/a	n/a	Nav2	Nav2	Mus musculus neuron navigator 2 (Nav2), transcript variant 2, mRNA.
Gng2	n/a	n/a	n/a	n/a	n/a	n/a	0.17,0.40,0.10,0.10,0.15,0.09	n/a	0.24,0.15,0.10,0.16,0.18,0.18	n/a	n/a	n/a	n/a	n/a	n/a	n/a	n/a	n/a	n/a	n/a	n/a	n/a	Gng2	Gng2	Mus musculus guanine nucleotide binding protein (G protein), gamma 2 (Gng2), transcript variant 6, mRNA.
Lig1	n/a	n/a	n/a	0.15,0.12,0.59,0.13	0.33,0.13,0.23,0.30	0.21,0.19,0.49,0.12	0.14,0.09,0.59,0.18	0.15,0.28,0.41,0.17	0.13,0.10,0.70,0.07	0.29,0.07,0.42,0.22	0.45,0.22,0.22,0.12	0.48,0.05,0.30,0.16	n/a	0.77,0.06,0.05,0.12	0.16,0.08,0.68,0.08	0.15,0.09,0.68,0.08	0.54,0.13,0.13,0.21	n/a	0.66,0.08,0.06,0.21	0.61,0.11,0.07,0.22	0.68,0.06,0.06,0.20	n/a	Lig1	Lig1	Mus musculus ligase I, DNA, ATP-dependent (Lig1), transcript variant 3, mRNA.
Mapk12	n/a	n/a	n/a	n/a	n/a	n/a	n/a	0.27	n/a	n/a	n/a	n/a	n/a	n/a	n/a	0.58	n/a	n/a	n/a	n/a	n/a	n/a	Mapk12	Mapk12	Mus musculus mitogen-activated protein kinase 12 (Mapk12), mRNA.
Lig3	0.10,0.11,0.10,0.69	0.07,0.07,0.02,0.84	0.13,0.12,0.19,0.56	0.07,0.05,0.02,0.86	0.11,0.10,0.19,0.59	0.13,0.16,0.03,0.67	0.10,0.13,0.03,0.73	0.11,0.11,0.07,0.71	0.16,0.21,0.03,0.61	0.18,0.18,0.19,0.45	0.06,0.07,0.07,0.81	0.14,0.16,0.04,0.66	0.06,0.04,0.00,0.90	0.06,0.09,0.04,0.80	0.15,0.25,0.05,0.55	0.03,0.05,0.15,0.77	0.19,0.16,0.30,0.35	0.21,0.13,0.09,0.58	0.09,0.09,0.04,0.77	0.23,0.17,0.06,0.53	0.03,0.05,0.34,0.58	0.17,0.19,0.01,0.63	Lig3	Lig3	Mus musculus ligase III, DNA, ATP-dependent (Lig3), transcript variant 2, mRNA.
Spsb2	n/a	n/a	n/a	n/a	0.42,0.13,0.13,0.32	0.11,0.08,0.71,0.10	0.16,0.23,0.29,0.32	0.16,0.08,0.41,0.35	0.15,0.07,0.69,0.08	0.15,0.12,0.61,0.12	0.21,0.06,0.55,0.18	0.06,0.05,0.84,0.06	0.28,0.07,0.51,0.14	0.18,0.10,0.63,0.09	0.14,0.08,0.69,0.10	0.27,0.19,0.30,0.24	n/a	0.05,0.10,0.79,0.06	0.13,0.10,0.65,0.13	0.10,0.17,0.62,0.11	0.35,0.07,0.33,0.26	0.09,0.13,0.70,0.09	Spsb2	Spsb2	Mus musculus splA/ryanodine receptor domain and SOCS box containing 2 (Spsb2), transcript variant 2, mRNA.
Spsb1	0.58	0.7	0.37	0.58	0.69	0.75	0.76	0.57	0.18	0.56	0.45	0.22	0.34	0.79	0.43	0.59	0.58	0.54	0.7	0.38	n/a	0.31	Spsb1	Spsb1	Mus musculus splA/ryanodine receptor domain and SOCS box containing 1 (Spsb1), mRNA.
1810043G02Rik	n/a	n/a	n/a	n/a	0.54	0.52	0.58	0.44	0.48	0.51	0.38	0.52	n/a	0.4	n/a	n/a	0.7	n/a	n/a	n/a	n/a	0.6	1810043G02Rik	1810043G02Rik	Mus musculus RIKEN cDNA 1810043G02 gene (1810043G02Rik), mRNA.
Zfp781	n/a	n/a	n/a	n/a	n/a	n/a	0.43	0.34	0.64	n/a	n/a	n/a	n/a	n/a	n/a	n/a	n/a	0.51	n/a	n/a	n/a	0.47	Zfp781	Zfp781	Mus musculus zinc finger protein 781 (Zfp781), mRNA.
E430025E21Rik	0.81,0.05,0.14	0.68,0.07,0.25	0.78,0.07,0.15	0.56,0.07,0.37	0.85,0.03,0.12	0.77,0.03,0.20	0.81,0.02,0.17	0.86,0.02,0.12	0.71,0.03,0.26	0.73,0.04,0.24	0.78,0.02,0.20	0.70,0.03,0.27	0.80,0.04,0.15	0.80,0.01,0.19	0.76,0.02,0.21	0.72,0.03,0.26	0.70,0.05,0.25	0.72,0.04,0.24	0.78,0.05,0.17	0.49,0.06,0.44	0.55,0.06,0.39	0.69,0.05,0.26	E430025E21Rik	E430025E21Rik	Mus musculus RIKEN cDNA E430025E21 gene (E430025E21Rik), mRNA.
6430573F11Rik	0.29,0.08,0.12,0.28,0.09,0.15	n/a	0.33,0.14,0.15,0.13,0.13,0.11	n/a	0.21,0.15,0.17,0.12,0.14,0.21	0.19,0.08,0.22,0.09,0.25,0.17	0.56,0.07,0.09,0.14,0.05,0.09	0.54,0.05,0.08,0.09,0.05,0.18	0.13,0.16,0.17,0.08,0.12,0.34	0.68,0.04,0.08,0.09,0.04,0.07	n/a	0.61,0.05,0.05,0.16,0.05,0.08	0.11,0.05,0.41,0.09,0.24,0.11	0.52,0.06,0.09,0.14,0.09,0.10	0.23,0.05,0.17,0.08,0.13,0.35	n/a	n/a	n/a	n/a	n/a	n/a	n/a	6430573F11Rik	6430573F11Rik	Mus musculus RIKEN cDNA 6430573F11 gene (6430573F11Rik), mRNA.
Gtf2e2	0.33,0.38,0.29	0.40,0.33,0.27	n/a	0.38,0.38,0.25	0.38,0.39,0.23	0.41,0.29,0.30	0.43,0.24,0.33	0.41,0.37,0.22	n/a	n/a	0.37,0.31,0.32	n/a	n/a	0.36,0.32,0.32	n/a	n/a	n/a	n/a	n/a	n/a	n/a	n/a	Gtf2e2	Gtf2e2	Mus musculus general transcription factor II E, polypeptide 2 (beta subunit) (Gtf2e2), transcript variant 3, mRNA.
Ccdc80	0.72	n/a	n/a	0.82	0.75	0.84	0.85	0.93	0.85	n/a	0.82	n/a	0.86	0.82	0.81	n/a	n/a	0.74	0.78	n/a	n/a	n/a	Ccdc80	Ccdc80	Mus musculus coiled-coil domain containing 80 (Ccdc80), mRNA.
Vps26a	0.08,0.85,0.07	0.06,0.83,0.11	0.06,0.66,0.28	0.10,0.79,0.11	0.09,0.81,0.10	0.07,0.86,0.07	0.05,0.88,0.07	0.03,0.92,0.05	0.03,0.93,0.04	0.03,0.93,0.04	0.02,0.95,0.02	0.02,0.94,0.04	0.02,0.95,0.02	0.02,0.96,0.03	0.03,0.94,0.03	0.03,0.94,0.04	0.03,0.93,0.04	0.02,0.95,0.03	0.02,0.95,0.04	0.03,0.96,0.02	0.02,0.95,0.03	0.04,0.92,0.05	Vps26a	Vps26a	Mus musculus vacuolar protein sorting 26 homolog A (yeast) (Vps26a), transcript variant 2, mRNA.
Camk1d	n/a	0.41	n/a	0.54	0.62	0.43	0.59	0.46	0.37	0.55	0.62	0.44	0.53	0.44	0.46	0.62	0.49	0.49	0.47	0.57	0.52	0.46	Camk1d	Camk1d	Mus musculus calcium/calmodulin-dependent protein kinase ID (Camk1d), transcript variant 4, mRNA.
Phf12	0.6	0.48	0.28	0.25	0.23	0.15	0.15	0.17	0.26	0.25	0.35	0.12	0.61	0.26	0.41	0.3	0.56	0.52	0.39	0.26	0.13	0.49	Phf12	Phf12	Mus musculus PHD finger protein 12 (Phf12), mRNA.
Dnajc5	0.74,0.11,0.15	0.50,0.27,0.23	0.75,0.10,0.15	0.87,0.05,0.08	0.92,0.03,0.05	0.95,0.02,0.03	0.90,0.03,0.07	0.94,0.03,0.03	0.95,0.02,0.03	0.90,0.04,0.06	0.96,0.02,0.03	0.96,0.02,0.02	0.86,0.05,0.08	0.92,0.04,0.05	0.91,0.04,0.05	0.82,0.08,0.10	0.83,0.07,0.10	0.88,0.07,0.05	0.80,0.05,0.14	0.81,0.08,0.11	0.73,0.10,0.18	0.93,0.03,0.04	Dnajc5	Dnajc5	Mus musculus DnaJ heat shock protein family (Hsp40) member C5 (Dnajc5), transcript variant 4, non-coding RNA.
Ccdc171	0.18,0.05,0.31,0.46	0.09,0.06,0.55,0.30	0.20,0.07,0.43,0.30	0.25,0.06,0.08,0.62	0.14,0.24,0.38,0.24	0.06,0.05,0.19,0.70	0.10,0.11,0.16,0.63	0.13,0.07,0.29,0.51	0.08,0.17,0.37,0.38	0.26,0.06,0.35,0.33	0.08,0.07,0.11,0.75	0.09,0.07,0.27,0.56	0.03,0.38,0.04,0.56	0.09,0.11,0.49,0.31	0.30,0.27,0.17,0.26	0.10,0.09,0.36,0.46	0.10,0.18,0.35,0.38	0.09,0.10,0.50,0.31	0.11,0.12,0.16,0.62	0.07,0.38,0.43,0.12	0.67,0.04,0.25,0.04	0.13,0.10,0.30,0.47	Ccdc171	Ccdc171	Mus musculus coiled-coil domain containing 171 (Ccdc171), mRNA.
Camta1	0.17,0.29,0.26,0.18,0.11	n/a	n/a	n/a	n/a	n/a	n/a	0.20,0.27,0.26,0.17,0.11	n/a	n/a	0.24,0.14,0.39,0.12,0.11	n/a	n/a	n/a	0.18,0.18,0.38,0.13,0.12	n/a	n/a	n/a	n/a	n/a	n/a	n/a	Camta1	Camta1	Mus musculus calmodulin binding transcription activator 1 (Camta1), transcript variant 1, mRNA.
Mospd3	0.12	0.31	0.15	0.18	0.16	0.1	0.13	0.14	0.13	0.06	0.08	0.11	0.08	0.17	0.13	0.12	0.09	0.1	0.26	0.05	0.2	0.11	Mospd3	Mospd3	Mus musculus motile sperm domain containing 3 (Mospd3), transcript variant 2, mRNA.
Gpd2	0.32,0.20,0.48	0.26,0.24,0.50	0.30,0.11,0.59	0.27,0.03,0.70	0.24,0.06,0.71	0.18,0.02,0.81	0.14,0.08,0.78	0.21,0.06,0.73	0.13,0.02,0.85	0.18,0.03,0.79	0.13,0.03,0.84	0.14,0.01,0.86	0.10,0.01,0.90	0.11,0.02,0.87	0.13,0.02,0.85	0.17,0.01,0.82	0.15,0.01,0.84	0.15,0.06,0.80	0.11,0.02,0.87	0.12,0.01,0.87	0.10,0.01,0.90	0.11,0.00,0.89	Gpd2	Gpd2	Mus musculus glycerol phosphate dehydrogenase 2, mitochondrial (Gpd2), transcript variant 2, mRNA.
Limd2	0.24	0.11	0.46	0.28	0.09	0.08	0.05	0.08	0.03	0.04	0.07	0.26	0.1	0.05	0.41	0.08	n/a	0.04	0.54	0.07	0.02	0.02	Limd2	Limd2	Mus musculus LIM domain containing 2 (Limd2), mRNA.
Csrp3	n/a	n/a	n/a	0.24	n/a	0.42	n/a	0.39	n/a	0.39	0.51	n/a	n/a	n/a	0.48	0.52	n/a	n/a	0.4	n/a	n/a	n/a	Csrp3	Csrp3	Mus musculus cysteine and glycine-rich protein 3 (Csrp3), transcript variant 1, mRNA.
Phkg2	0.24	0.33	0.63	0.31	0.44	0.56	0.52	0.72	0.25	n/a	0.46	0.54	n/a	n/a	n/a	n/a	n/a	n/a	n/a	n/a	n/a	n/a	Phkg2	Phkg2	Mus musculus phosphorylase kinase, gamma 2 (testis) (Phkg2), mRNA.
Hnrnpul1	0.53	0.36	0.31	0.6	0.22	0.45	0.22	0.32	0.19	0.38	0.35	0.2	0.12	0.23	0.25	0.28	0.52	0.29	0.11	0.42	0.41	0.2	Hnrnpul1	Hnrnpul1	Mus musculus heterogeneous nuclear ribonucleoprotein U-like 1 (Hnrnpul1), transcript variant 1, mRNA.
Smagp	0.02,0.66,0.30,0.02	0.01,0.62,0.33,0.03	0.09,0.66,0.20,0.05	0.02,0.90,0.07,0.02	0.02,0.53,0.42,0.03	0.02,0.91,0.06,0.02	0.02,0.77,0.19,0.03	0.02,0.87,0.07,0.04	0.02,0.44,0.51,0.03	0.02,0.77,0.16,0.05	0.02,0.47,0.47,0.04	0.02,0.84,0.10,0.04	0.03,0.76,0.13,0.08	0.04,0.66,0.22,0.08	0.04,0.71,0.19,0.06	0.08,0.41,0.39,0.12	0.03,0.28,0.61,0.08	0.07,0.62,0.22,0.08	0.05,0.12,0.76,0.07	0.05,0.64,0.22,0.08	0.03,0.86,0.07,0.04	0.05,0.79,0.11,0.06	Smagp	Smagp	Mus musculus small cell adhesion glycoprotein (Smagp), transcript variant 3, mRNA.
Krtcap2	0.45	0.6	0.63	0.38	0.44	0.64	0.46	0.44	0.65	0.43	0.45	0.55	0.54	0.42	0.4	0.53	n/a	0.37	0.53	0.71	0.46	0.44	Krtcap2	Krtcap2	Mus musculus keratinocyte associated protein 2 (Krtcap2), transcript variant 1, mRNA.
Cep152	0.58,0.17,0.25	0.19,0.54,0.26	0.64,0.21,0.15	0.14,0.09,0.77	0.57,0.19,0.23	0.39,0.11,0.50	0.76,0.03,0.21	0.83,0.03,0.14	0.50,0.31,0.20	0.65,0.02,0.32	0.74,0.01,0.25	0.66,0.01,0.33	0.57,0.27,0.16	0.26,0.07,0.68	0.41,0.05,0.54	0.80,0.02,0.18	0.50,0.16,0.34	0.79,0.05,0.16	0.66,0.06,0.28	0.78,0.11,0.11	0.75,0.04,0.21	0.74,0.11,0.14	Cep152	Cep152	Mus musculus centrosomal protein 152 (Cep152), mRNA.
Sgk1	0.15,0.07,0.34,0.18,0.08,0.18	0.11,0.04,0.52,0.15,0.06,0.13	n/a	0.13,0.02,0.64,0.12,0.03,0.05	0.13,0.14,0.30,0.16,0.15,0.12	n/a	0.19,0.15,0.23,0.18,0.12,0.13	0.17,0.05,0.39,0.15,0.06,0.18	0.18,0.10,0.13,0.17,0.14,0.28	0.20,0.05,0.22,0.16,0.10,0.27	0.23,0.04,0.46,0.11,0.05,0.11	n/a	0.15,0.06,0.49,0.13,0.05,0.12	n/a	0.11,0.05,0.52,0.17,0.05,0.10	0.11,0.05,0.52,0.14,0.05,0.13	0.21,0.07,0.27,0.20,0.06,0.19	0.13,0.02,0.65,0.09,0.02,0.07	0.24,0.08,0.35,0.16,0.08,0.10	0.19,0.12,0.23,0.19,0.14,0.14	0.15,0.06,0.52,0.12,0.06,0.10	n/a	Sgk1	Sgk1	Mus musculus serum/glucocorticoid regulated kinase 1 (Sgk1), transcript variant 1, mRNA.
Dip2a	0.35,0.25,0.40	0.27,0.29,0.44	0.28,0.24,0.47	0.62,0.35,0.03	0.23,0.25,0.52	0.75,0.10,0.15	0.27,0.21,0.52	0.19,0.64,0.17	0.15,0.72,0.13	0.31,0.42,0.27	0.24,0.17,0.59	0.26,0.18,0.56	0.34,0.28,0.39	0.67,0.11,0.22	0.37,0.42,0.21	0.23,0.21,0.57	0.31,0.41,0.28	0.22,0.41,0.37	0.76,0.16,0.08	0.18,0.63,0.20	0.18,0.12,0.70	0.22,0.69,0.09	Dip2a	Dip2a	Mus musculus disco interacting protein 2 homolog A (Dip2a), mRNA.
Dip2b	0.58	n/a	n/a	0.54	0.5	0.45	0.42	0.57	0.56	0.54	n/a	n/a	0.39	0.62	0.39	0.57	0.52	n/a	0.57	0.42	0.36	0.58	Dip2b	Dip2b	Mus musculus disco interacting protein 2 homolog B (Dip2b), transcript variant 1, mRNA.
Nop56	0.44	0.47	0.44	0.6	0.48	0.47	0.33	0.55	0.41	0.52	0.5	0.43	0.44	0.42	0.63	0.38	0.52	0.5	0.52	0.45	0.49	0.48	Nop56	Nop56	Mus musculus NOP56 ribonucleoprotein (Nop56), mRNA.
Naa30	n/a	n/a	n/a	n/a	n/a	n/a	n/a	0.33	0.45	0.38	n/a	0.46	n/a	0.55	n/a	n/a	n/a	n/a	0.54	n/a	n/a	n/a	Naa30	Naa30	Mus musculus N(alpha)-acetyltransferase 30, NatC catalytic subunit (Naa30), mRNA.
Itga5	0.63	0.36	0.33	0.38	0.31	0.34	0.46	0.31	0.39	n/a	0.35	0.41	n/a	0.36	0.23	0.25	0.61	0.25	0.29	n/a	n/a	0.36	Itga5	Itga5	Mus musculus integrin alpha 5 (fibronectin receptor alpha) (Itga5), transcript variant 2, mRNA.
Itga7	0.13	0.4	0.23	0.36	0.48	0.46	n/a	0.46	0.32	n/a	0.68	0.28	0.17	0.07	0.71	0.14	n/a	0.46	0.37	0.17	n/a	0.54	Itga7	Itga7	Mus musculus integrin alpha 7 (Itga7), mRNA.
Nr1i3	0.71	0.87	0.86	0.91	0.43	0.7	0.58	0.56	0.58	0.74	0.91	0.96	0.8	0.97	0.94	0.94	0.94	0.95	0.9	0.93	0.9	0.96	Nr1i3	Nr1i3	Mus musculus nuclear receptor subfamily 1, group I, member 3 (Nr1i3), transcript variant 3, mRNA.
Fkbp5	0.52	0.29	0.44	n/a	0.71	0.85	0.89	0.63	0.62	0.72	0.88	0.68	n/a	0.63	0.83	n/a	0.92	n/a	n/a	0.71	0.78	n/a	Fkbp5	Fkbp5	Mus musculus FK506 binding protein 5 (Fkbp5), mRNA.
Cdk2	0.92	n/a	n/a	0.4	0.79	0.5	0.65	0.7	0.84	0.76	0.68	0.55	0.72	0.51	0.48	0.73	0.58	0.82	0.63	0.72	0.78	0.68	Cdk2	Cdk2	Mus musculus cyclin-dependent kinase 2 (Cdk2), transcript variant 2, mRNA.
Gga2	n/a	n/a	n/a	0.47	0.49	0.85	0.56	0.61	0.43	0.25	0.31	0.36	0.54	0.74	0.57	0.59	0.75	0.3	0.28	0.84	0.39	0.65	Gga2	Gga2	Mus musculus golgi associated, gamma adaptin ear containing, ARF binding protein 2 (Gga2), mRNA.
Acadsb	n/a	n/a	0.65	n/a	n/a	0.8	n/a	0.67	0.55	n/a	0.83	0.76	0.88	0.84	0.86	0.71	0.74	0.64	0.8	0.69	0.77	n/a	Acadsb	Acadsb	Mus musculus acyl-Coenzyme A dehydrogenase, short/branched chain (Acadsb), mRNA.
Trip11	0.18	0.24	0.55	0.39	0.67	0.63	0.19	0.45	0.1	0.13	0.15	0.33	0.13	0.16	0.29	0.37	0.1	0.31	0.07	0.15	0.24	0.26	Trip11	Trip11	Mus musculus thyroid hormone receptor interactor 11 (Trip11), mRNA.
Trip12	0.25,0.27,0.47	n/a	0.33,0.28,0.39	n/a	0.25,0.24,0.50	n/a	n/a	0.24,0.24,0.52	0.25,0.29,0.46	n/a	0.32,0.26,0.42	0.25,0.27,0.48	0.27,0.36,0.37	0.27,0.26,0.47	0.32,0.29,0.38	n/a	n/a	n/a	0.36,0.30,0.34	n/a	0.24,0.27,0.48	n/a	Trip12	Trip12	Mus musculus thyroid hormone receptor interactor 12 (Trip12), mRNA.
Trip13	n/a	n/a	n/a	n/a	n/a	0.52	n/a	n/a	n/a	n/a	n/a	n/a	0.68	n/a	n/a	n/a	n/a	n/a	n/a	n/a	n/a	n/a	Trip13	Trip13	Mus musculus thyroid hormone receptor interactor 13 (Trip13), mRNA.
Zfp868	0.51	0.57	0.42	0.41	0.78	0.93	0.88	0.79	0.86	0.73	0.62	0.91	0.43	0.59	0.6	0.46	0.3	0.53	0.58	0.57	0.54	0.46	Zfp868	Zfp868	Mus musculus zinc finger protein 868 (Zfp868), transcript variant 2, mRNA.
Zfp869	0.33,0.11,0.38,0.11,0.06	0.45,0.04,0.34,0.10,0.08	0.06,0.05,0.77,0.04,0.08	0.40,0.03,0.43,0.08,0.06	0.57,0.07,0.18,0.11,0.07	0.58,0.03,0.29,0.05,0.05	0.64,0.07,0.18,0.06,0.04	0.29,0.03,0.59,0.06,0.03	0.89,0.02,0.02,0.04,0.02	0.39,0.07,0.30,0.14,0.10	0.63,0.02,0.27,0.05,0.04	0.79,0.06,0.04,0.08,0.03	0.25,0.24,0.20,0.15,0.16	0.60,0.03,0.21,0.09,0.06	0.68,0.07,0.07,0.13,0.04	0.36,0.07,0.31,0.12,0.14	0.35,0.08,0.33,0.14,0.11	0.22,0.06,0.58,0.09,0.06	0.19,0.07,0.57,0.08,0.09	0.49,0.04,0.28,0.11,0.09	0.10,0.18,0.60,0.06,0.07	0.30,0.22,0.14,0.20,0.14	Zfp869	Zfp869	Mus musculus zinc finger protein 869 (Zfp869), transcript variant 3, mRNA.
Apoa2	0.25,0.25,0.15,0.35	n/a	n/a	0.15,0.37,0.25,0.22	0.18,0.37,0.21,0.23	n/a	n/a	0.24,0.36,0.19,0.21	0.17,0.40,0.25,0.19	n/a	n/a	n/a	n/a	n/a	0.23,0.33,0.20,0.24	n/a	n/a	n/a	0.23,0.32,0.25,0.20	n/a	n/a	n/a	Apoa2	Apoa2	Mus musculus apolipoprotein A-II (Apoa2), transcript variant 4, mRNA.
Nkd1	n/a	n/a	0.13	n/a	0.33	0.31	0.28	0.25	n/a	0.32	0.3	0.12	n/a	0.4	0.35	0.34	n/a	0.37	0.13	n/a	n/a	n/a	Nkd1	Nkd1	Mus musculus naked cuticle 1 homolog (Drosophila) (Nkd1), transcript variant 1, mRNA.
Srek1	0.18,0.78,0.03	0.21,0.72,0.06	0.13,0.82,0.04	0.49,0.48,0.03	0.17,0.73,0.10	0.22,0.56,0.22	0.19,0.79,0.02	0.11,0.74,0.14	0.12,0.73,0.15	0.15,0.83,0.02	0.40,0.58,0.02	0.25,0.57,0.19	0.08,0.89,0.03	0.09,0.89,0.02	0.34,0.63,0.03	0.17,0.78,0.05	0.10,0.88,0.02	0.08,0.87,0.05	0.31,0.61,0.08	0.09,0.73,0.19	0.13,0.84,0.03	0.20,0.71,0.09	Srek1	Srek1	Mus musculus splicing regulatory glutamine/lysine-rich protein 1 (Srek1), mRNA.
Ddx42	0.55	0.58	0.69	0.53	0.47	0.41	0.57	0.51	0.42	0.62	0.77	0.38	0.55	0.58	0.6	0.89	0.7	0.65	0.59	0.69	0.59	0.76	Ddx42	Ddx42	Mus musculus DEAD (Asp-Glu-Ala-Asp) box polypeptide 42 (Ddx42), mRNA.
Tpcn1	0.39	0.4	0.7	0.34	0.35	0.59	0.6	0.6	0.47	0.51	0.58	0.52	0.48	0.58	0.4	0.23	0.57	0.64	0.65	0.39	0.62	0.25	Tpcn1	Tpcn1	Mus musculus two pore channel 1 (Tpcn1), mRNA.
Tpcn2	0.5	n/a	n/a	n/a	0.39	n/a	n/a	n/a	0.45	n/a	n/a	n/a	n/a	n/a	n/a	n/a	n/a	n/a	n/a	n/a	n/a	n/a	Tpcn2	Tpcn2	Mus musculus two pore segment channel 2 (Tpcn2), transcript variant 3, non-coding RNA.
Tcf4	0.25,0.14,0.33,0.20,0.07	0.11,0.41,0.12,0.24,0.12	0.21,0.14,0.20,0.16,0.29	0.26,0.22,0.30,0.07,0.15	0.15,0.41,0.15,0.11,0.18	0.20,0.18,0.27,0.19,0.16	0.20,0.35,0.27,0.05,0.14	0.19,0.20,0.15,0.08,0.37	0.08,0.08,0.06,0.52,0.26	0.06,0.21,0.05,0.29,0.38	0.15,0.24,0.12,0.27,0.22	0.18,0.18,0.27,0.21,0.17	0.06,0.14,0.05,0.12,0.64	0.10,0.40,0.14,0.26,0.11	0.14,0.49,0.08,0.18,0.11	0.16,0.18,0.20,0.20,0.26	0.08,0.21,0.08,0.11,0.52	0.05,0.48,0.04,0.05,0.38	0.11,0.41,0.12,0.24,0.12	0.13,0.25,0.12,0.25,0.26	0.03,0.06,0.03,0.71,0.17	0.03,0.10,0.02,0.61,0.23	Tcf4	Tcf4	Mus musculus transcription factor 4 (Tcf4), transcript variant 2, mRNA.
Irf9	n/a	n/a	n/a	0.33,0.16,0.51	n/a	n/a	n/a	n/a	0.28,0.53,0.19	0.29,0.22,0.49	0.31,0.47,0.22	0.26,0.13,0.61	n/a	0.28,0.28,0.44	0.29,0.40,0.30	n/a	n/a	n/a	n/a	n/a	n/a	n/a	Irf9	Irf9	Mus musculus interferon regulatory factor 9 (Irf9), transcript variant 1, mRNA.
Kank1	0.92,0.01,0.07	0.93,0.01,0.06	0.96,0.00,0.04	0.96,0.00,0.04	0.97,0.00,0.03	0.97,0.00,0.03	0.96,0.00,0.03	0.95,0.01,0.04	0.97,0.00,0.03	0.95,0.01,0.04	0.95,0.01,0.04	0.94,0.01,0.04	0.94,0.00,0.05	0.96,0.00,0.03	0.94,0.01,0.04	0.95,0.01,0.05	0.94,0.01,0.05	0.93,0.01,0.07	0.93,0.01,0.06	0.95,0.00,0.05	0.94,0.01,0.05	0.93,0.00,0.06	Kank1	Kank1	Mus musculus KN motif and ankyrin repeat domains 1 (Kank1), mRNA.
Srgap1	n/a	n/a	n/a	n/a	0.54	n/a	n/a	0.85	n/a	0.56	n/a	n/a	n/a	n/a	n/a	n/a	n/a	n/a	n/a	n/a	0.7	n/a	Srgap1	Srgap1	Mus musculus SLIT-ROBO Rho GTPase activating protein 1 (Srgap1), transcript variant 2, mRNA.
Srgap2	0.78,0.06,0.06,0.11	0.31,0.06,0.07,0.56	0.83,0.05,0.04,0.08	0.51,0.03,0.04,0.41	0.42,0.02,0.03,0.52	0.38,0.05,0.12,0.45	0.53,0.03,0.05,0.39	0.75,0.03,0.02,0.19	0.55,0.07,0.12,0.26	0.88,0.03,0.04,0.06	0.85,0.03,0.02,0.10	0.75,0.06,0.08,0.11	0.18,0.07,0.09,0.66	0.71,0.04,0.07,0.18	0.67,0.04,0.10,0.18	0.62,0.05,0.10,0.23	0.56,0.11,0.16,0.17	0.54,0.06,0.16,0.24	0.67,0.07,0.12,0.15	0.53,0.09,0.12,0.27	0.50,0.09,0.17,0.24	0.24,0.06,0.09,0.61	Srgap2	Srgap2	Mus musculus SLIT-ROBO Rho GTPase activating protein 2 (Srgap2), mRNA.
Psat1	n/a	n/a	n/a	n/a	n/a	n/a	n/a	n/a	n/a	n/a	n/a	n/a	n/a	0.14,0.11,0.75	n/a	n/a	n/a	n/a	0.23,0.25,0.52	n/a	n/a	n/a	Psat1	Psat1	Mus musculus phosphoserine aminotransferase 1 (Psat1), transcript variant 1, mRNA.
Lrig2	n/a	0.4	0.4	0.2	0.64	0.5	0.81	0.64	0.58	0.68	0.64	0.55	n/a	0.35	0.67	0.73	n/a	0.67	n/a	n/a	n/a	0.43	Lrig2	Lrig2	Mus musculus leucine-rich repeats and immunoglobulin-like domains 2 (Lrig2), transcript variant 1, mRNA.
Serpina1a	0.14,0.28,0.58	0.14,0.22,0.64	0.31,0.08,0.61	0.33,0.05,0.62	0.16,0.19,0.65	0.15,0.20,0.65	0.26,0.05,0.69	0.19,0.22,0.59	0.21,0.25,0.55	0.15,0.20,0.66	0.24,0.15,0.61	0.13,0.27,0.60	0.13,0.37,0.49	0.14,0.21,0.65	0.10,0.26,0.64	0.05,0.32,0.64	0.14,0.24,0.62	0.15,0.44,0.42	0.05,0.43,0.52	0.19,0.06,0.75	0.12,0.14,0.74	0.21,0.11,0.68	Serpina1a	Serpina1a	Mus musculus serine (or cysteine) peptidase inhibitor, clade A, member 1A (Serpina1a), transcript variant 1, mRNA.
Schip1	n/a	n/a	0.22,0.18,0.11,0.30,0.20	n/a	0.23,0.22,0.15,0.24,0.15	n/a	n/a	n/a	n/a	0.21,0.15,0.27,0.12,0.25	n/a	n/a	n/a	n/a	n/a	n/a	n/a	n/a	n/a	n/a	n/a	n/a	Schip1	Schip1	Mus musculus schwannomin interacting protein 1 (Schip1), transcript variant 3, mRNA.
Cdk14	n/a	n/a	n/a	n/a	n/a	0.8	n/a	n/a	n/a	n/a	n/a	n/a	n/a	n/a	n/a	n/a	n/a	n/a	n/a	n/a	n/a	n/a	Cdk14	Cdk14	Mus musculus cyclin-dependent kinase 14 (Cdk14), transcript variant 2, mRNA.
Serpina1d	0.97	0.97	0.95	0.98	0.98	0.98	0.97	0.98	0.94	0.96	0.93	0.95	0.92	0.96	0.96	0.94	0.95	0.66	0.92	0.89	0.91	0.94	Serpina1d	Serpina1d	Mus musculus serine (or cysteine) peptidase inhibitor, clade A, member 1D (Serpina1d), mRNA.
Pde4a	0.10,0.04,0.67,0.11,0.09	0.15,0.31,0.15,0.14,0.25	0.08,0.03,0.13,0.65,0.11	n/a	n/a	0.54,0.08,0.12,0.15,0.10	0.20,0.14,0.43,0.08,0.15	0.17,0.34,0.17,0.16,0.16	n/a	n/a	n/a	n/a	n/a	n/a	n/a	n/a	n/a	n/a	n/a	n/a	n/a	n/a	Pde4a	Pde4a	Mus musculus phosphodiesterase 4A, cAMP specific (Pde4a), transcript variant 5, mRNA.
Dnm1l	0.15,0.11,0.72,0.03	0.26,0.02,0.62,0.09	0.08,0.04,0.81,0.07	0.05,0.03,0.88,0.04	0.14,0.10,0.74,0.02	0.33,0.04,0.62,0.01	0.07,0.05,0.86,0.02	0.21,0.14,0.65,0.00	0.09,0.06,0.85,0.00	0.29,0.05,0.65,0.00	0.12,0.12,0.75,0.00	0.09,0.09,0.81,0.00	0.06,0.08,0.85,0.00	0.20,0.08,0.72,0.00	0.20,0.13,0.67,0.00	0.25,0.08,0.67,0.00	0.21,0.15,0.63,0.01	0.05,0.05,0.90,0.00	0.18,0.05,0.77,0.00	0.24,0.04,0.72,0.00	0.15,0.06,0.79,0.00	0.28,0.06,0.65,0.00	Dnm1l	Dnm1l	Mus musculus dynamin 1-like (Dnm1l), transcript variant 4, mRNA.
Tcirg1	0.44,0.18,0.10,0.28	0.18,0.16,0.19,0.47	0.45,0.17,0.20,0.18	0.54,0.17,0.14,0.15	0.34,0.11,0.08,0.48	0.29,0.30,0.11,0.29	0.62,0.13,0.09,0.17	0.38,0.28,0.04,0.30	0.54,0.07,0.04,0.35	0.59,0.10,0.06,0.24	0.60,0.07,0.05,0.27	0.64,0.06,0.05,0.25	0.33,0.61,0.02,0.04	0.61,0.09,0.06,0.23	0.58,0.12,0.03,0.28	0.54,0.27,0.04,0.15	0.77,0.08,0.04,0.10	0.39,0.45,0.04,0.13	0.75,0.08,0.05,0.12	0.41,0.45,0.05,0.09	0.85,0.08,0.06,0.02	0.53,0.33,0.05,0.10	Tcirg1	Tcirg1	Mus musculus T cell, immune regulator 1, ATPase, H+ transporting, lysosomal V0 protein A3 (Tcirg1), transcript variant 2, mRNA.
Mvk	0.21,0.27,0.52	0.29,0.26,0.45	0.19,0.24,0.57	0.18,0.19,0.63	0.24,0.31,0.45	0.10,0.28,0.61	0.12,0.17,0.71	0.07,0.12,0.80	0.07,0.15,0.78	0.09,0.11,0.79	0.10,0.11,0.79	0.12,0.12,0.76	0.14,0.17,0.69	0.09,0.16,0.75	0.13,0.22,0.65	0.08,0.11,0.81	0.09,0.16,0.75	0.09,0.12,0.79	0.08,0.14,0.78	0.14,0.19,0.67	0.10,0.19,0.71	0.10,0.20,0.70	Mvk	Mvk	Mus musculus mevalonate kinase (Mvk), transcript variant 2, mRNA.
Ltbp3	n/a	n/a	n/a	n/a	n/a	n/a	n/a	n/a	n/a	n/a	n/a	0.31,0.24,0.45	n/a	n/a	n/a	n/a	n/a	n/a	n/a	n/a	n/a	n/a	Ltbp3	Ltbp3	Mus musculus latent transforming growth factor beta binding protein 3 (Ltbp3), mRNA.
Ppp3r1	0.29,0.04,0.67	0.40,0.04,0.56	0.36,0.08,0.56	0.38,0.07,0.55	0.33,0.04,0.63	0.35,0.07,0.58	0.25,0.04,0.70	0.35,0.05,0.60	0.41,0.04,0.56	0.39,0.05,0.56	0.39,0.08,0.53	0.41,0.02,0.57	0.25,0.17,0.58	0.27,0.11,0.62	0.39,0.09,0.52	0.38,0.07,0.55	0.40,0.08,0.53	0.32,0.15,0.53	0.33,0.06,0.61	0.38,0.03,0.59	0.34,0.10,0.57	0.36,0.02,0.62	Ppp3r1	Ppp3r1	Mus musculus protein phosphatase 3, regulatory subunit B, alpha isoform (calcineurin B, type I) (Ppp3r1), mRNA.
Fam208b	0.35	0.65	0.53	0.49	0.79	0.83	0.48	0.59	0.71	0.65	0.81	0.36	0.79	0.49	0.47	0.73	0.56	0.72	0.74	0.53	0.59	0.63	Fam208b	Fam208b	Mus musculus family with sequence similarity 208, member B (Fam208b), mRNA.
Suv39h1	n/a	n/a	n/a	n/a	0.27	0.75	n/a	0.46	n/a	0.5	n/a	n/a	n/a	0.58	n/a	n/a	0.25	n/a	n/a	n/a	0.12	n/a	Suv39h1	Suv39h1	Mus musculus suppressor of variegation 3-9 homolog 1 (Drosophila) (Suv39h1), transcript variant 2, mRNA.
Mup8	0.32	0.61	0.58	0.54	0.47	0.51	0.45	0.39	0.47	0.43	0.46	0.64	0.45	0.54	0.49	0.49	0.56	0.38	0.52	0.48	0.42	0.49	Mup8	Mup8	Mus musculus major urinary protein 8 (Mup8), mRNA.
Mkrn1	0.39,0.15,0.46	0.23,0.02,0.75	0.55,0.23,0.22	0.48,0.14,0.37	0.53,0.04,0.43	0.26,0.14,0.60	0.30,0.02,0.68	0.17,0.16,0.67	n/a	n/a	0.43,0.10,0.47	n/a	n/a	0.64,0.11,0.25	n/a	0.69,0.10,0.21	0.20,0.06,0.74	n/a	0.34,0.21,0.45	n/a	n/a	n/a	Mkrn1	Mkrn1	Mus musculus makorin, ring finger protein, 1 (Mkrn1), transcript variant 2, mRNA.
Nipbl	0.18,0.08,0.67,0.04,0.03	0.08,0.16,0.74,0.00,0.02	0.21,0.06,0.69,0.00,0.03	0.19,0.36,0.42,0.01,0.04	0.37,0.22,0.39,0.00,0.02	0.27,0.11,0.61,0.00,0.02	0.21,0.12,0.65,0.00,0.01	0.29,0.26,0.43,0.00,0.02	0.46,0.36,0.15,0.00,0.02	0.44,0.05,0.45,0.01,0.05	0.24,0.10,0.64,0.00,0.01	0.38,0.52,0.07,0.01,0.02	0.79,0.05,0.11,0.01,0.05	0.45,0.22,0.30,0.00,0.03	0.76,0.12,0.07,0.01,0.04	0.22,0.07,0.69,0.00,0.02	0.16,0.12,0.69,0.01,0.03	0.26,0.04,0.66,0.01,0.03	0.46,0.34,0.13,0.01,0.06	0.16,0.22,0.58,0.01,0.03	0.74,0.07,0.14,0.01,0.04	0.67,0.12,0.13,0.01,0.06	Nipbl	Nipbl	Mus musculus Nipped-B homolog (Drosophila) (Nipbl), transcript variant b, mRNA.
Gm2083	0.26,0.19,0.22,0.11,0.23	0.22,0.20,0.21,0.22,0.14	0.16,0.20,0.16,0.27,0.20	0.25,0.23,0.24,0.01,0.27	0.20,0.24,0.24,0.01,0.31	0.23,0.28,0.23,0.01,0.25	0.24,0.19,0.27,0.01,0.29	0.23,0.23,0.28,0.01,0.26	0.22,0.29,0.23,0.02,0.25	0.23,0.23,0.23,0.01,0.30	0.23,0.18,0.22,0.00,0.37	0.19,0.29,0.20,0.12,0.20	0.25,0.18,0.27,0.03,0.27	0.27,0.21,0.21,0.01,0.30	0.29,0.27,0.22,0.03,0.19	0.21,0.26,0.27,0.00,0.25	0.29,0.26,0.21,0.00,0.25	0.21,0.21,0.28,0.00,0.30	0.32,0.20,0.19,0.00,0.29	0.26,0.25,0.22,0.01,0.26	0.24,0.30,0.19,0.00,0.27	0.24,0.20,0.14,0.01,0.41	Gm2083	Gm2083	Mus musculus major urinary protein LOC100048885 (Gm2083), mRNA.
Ppan	0.46	n/a	0.38	0.34	0.35	0.43	0.26	0.44	0.24	0.21	0.31	0.25	0.33	0.17	0.27	0.32	0.25	0.27	0.27	0.31	0.27	0.27	Ppan	Ppan	Mus musculus peter pan homolog (Drosophila) (Ppan), mRNA.
Sppl2b	n/a	n/a	n/a	0.29,0.38,0.33	0.27,0.41,0.32	0.22,0.46,0.31	n/a	n/a	n/a	n/a	n/a	0.34,0.33,0.33	n/a	n/a	0.28,0.35,0.37	0.36,0.24,0.41	0.22,0.42,0.36	0.23,0.49,0.28	n/a	n/a	n/a	0.30,0.48,0.22	Sppl2b	Sppl2b	Mus musculus signal peptide peptidase like 2B (Sppl2b), mRNA.
Papola	0.51	0.63	0.51	0.36	0.26	0.28	0.38	0.34	0.28	0.35	0.36	0.34	0.3	0.26	0.28	0.46	0.49	0.29	0.25	0.62	0.19	0.24	Papola	Papola	Mus musculus poly (A) polymerase alpha (Papola), mRNA.
Dnajc1	0.08	0.08	0.15	0.13	0.61	0.32	0.2	0.42	0.46	0.37	0.3	0.16	0.22	0.25	0.27	0.61	0.13	0.15	0.24	0.19	0.26	0.22	Dnajc1	Dnajc1	Mus musculus DnaJ heat shock protein family (Hsp40) member C1 (Dnajc1), transcript variant 2, mRNA.
Tnks1bp1	n/a	0.63	n/a	n/a	n/a	n/a	n/a	n/a	0.25	0.81	n/a	0.61	n/a	n/a	n/a	n/a	n/a	0.65	n/a	n/a	n/a	n/a	Tnks1bp1	Tnks1bp1	Mus musculus tankyrase 1 binding protein 1 (Tnks1bp1), mRNA.
Tmem11	0.78	0.8	0.86	0.91	0.81	0.87	0.87	0.93	0.84	0.76	0.72	0.86	0.86	0.69	0.8	n/a	0.64	0.51	0.55	0.47	0.59	0.53	Tmem11	Tmem11	Mus musculus transmembrane protein 11 (Tmem11), transcript variant 2, mRNA.
Ints2	n/a	n/a	n/a	n/a	n/a	0.17	n/a	0.1	0.16	n/a	n/a	0.27	n/a	n/a	n/a	n/a	n/a	n/a	n/a	n/a	n/a	n/a	Ints2	Ints2	Mus musculus integrator complex subunit 2 (Ints2), mRNA.
Ahcyl1	0.15	0.17	0.12	0.08	0.04	0.02	0.03	0.02	0.03	0.03	0.02	0.02	0.03	0.02	0.02	0.06	0.05	0.04	0.04	0.05	0.03	0.03	Ahcyl1	Ahcyl1	Mus musculus S-adenosylhomocysteine hydrolase-like 1 (Ahcyl1), mRNA.
Tmem19	0.35,0.16,0.17,0.32	0.41,0.14,0.18,0.26	0.23,0.24,0.07,0.46	0.57,0.19,0.09,0.15	0.43,0.08,0.03,0.46	0.19,0.14,0.10,0.57	0.21,0.10,0.09,0.59	0.17,0.06,0.10,0.68	0.32,0.27,0.14,0.27	0.08,0.09,0.21,0.63	0.26,0.12,0.07,0.55	0.21,0.13,0.02,0.65	0.11,0.37,0.21,0.31	0.29,0.17,0.22,0.33	0.17,0.64,0.07,0.11	0.31,0.09,0.38,0.22	0.22,0.13,0.16,0.48	0.23,0.12,0.28,0.37	0.31,0.24,0.15,0.30	0.26,0.09,0.09,0.56	0.25,0.16,0.25,0.33	0.59,0.17,0.17,0.06	Tmem19	Tmem19	Mus musculus transmembrane protein 19 (Tmem19), mRNA.
Zfp12	0.48	0.66	0.61	0.52	0.62	0.72	0.75	0.82	0.57	0.83	0.79	0.76	0.38	0.75	0.75	n/a	n/a	0.77	0.52	0.72	n/a	n/a	Zfp12	Zfp12	Mus musculus zinc finger protein 12 (Zfp12), transcript variant 3, mRNA.
Sulf2	0.76,0.14,0.10	0.54,0.19,0.26	0.72,0.15,0.14	0.39,0.36,0.25	0.69,0.15,0.16	0.64,0.22,0.14	n/a	0.24,0.27,0.49	0.65,0.20,0.15	n/a	0.23,0.54,0.23	0.30,0.36,0.33	0.83,0.06,0.11	n/a	n/a	n/a	n/a	n/a	n/a	n/a	0.77,0.10,0.13	n/a	Sulf2	Sulf2	Mus musculus sulfatase 2 (Sulf2), transcript variant 1, mRNA.
Sulf1	n/a	n/a	n/a	n/a	n/a	n/a	n/a	n/a	n/a	n/a	n/a	n/a	n/a	0.10,0.66,0.11,0.12	n/a	0.15,0.62,0.10,0.12	n/a	n/a	n/a	n/a	n/a	n/a	Sulf1	Sulf1	Mus musculus sulfatase 1 (Sulf1), transcript variant 1, mRNA.
Zfp608	0.27,0.14,0.06,0.13,0.41	0.55,0.13,0.04,0.09,0.19	0.51,0.29,0.05,0.04,0.10	0.67,0.13,0.07,0.10,0.03	0.43,0.37,0.03,0.04,0.12	0.53,0.18,0.03,0.03,0.22	0.35,0.30,0.04,0.08,0.23	0.29,0.09,0.09,0.08,0.45	0.35,0.20,0.23,0.08,0.15	0.31,0.15,0.07,0.11,0.36	0.25,0.44,0.08,0.04,0.20	0.05,0.60,0.03,0.03,0.30	0.68,0.10,0.01,0.02,0.19	0.23,0.50,0.02,0.04,0.21	0.23,0.29,0.04,0.08,0.37	0.39,0.43,0.03,0.03,0.13	0.44,0.17,0.11,0.04,0.24	0.06,0.11,0.33,0.05,0.45	0.24,0.46,0.02,0.03,0.24	0.33,0.12,0.06,0.07,0.42	0.52,0.36,0.02,0.02,0.09	0.12,0.34,0.04,0.05,0.46	Zfp608	Zfp608	Mus musculus zinc finger protein 608 (Zfp608), mRNA.
Zfp609	0.04	0.28	0.12	0.4	0.34	0.53	0.2	0.15	0.2	0.42	0.68	0.43	0.69	0.39	0.65	0.45	0.49	0.13	0.27	0.59	0.41	0.28	Zfp609	Zfp609	Mus musculus zinc finger protein 609 (Zfp609), mRNA.
Pcf11	0.37,0.20,0.16,0.27	0.34,0.11,0.30,0.25	0.65,0.05,0.13,0.17	0.43,0.16,0.15,0.25	0.22,0.24,0.32,0.22	0.30,0.35,0.24,0.11	0.40,0.37,0.05,0.18	0.34,0.44,0.09,0.13	0.26,0.18,0.06,0.50	0.29,0.09,0.21,0.41	0.41,0.31,0.09,0.18	0.40,0.34,0.08,0.17	0.27,0.16,0.12,0.45	0.34,0.23,0.16,0.28	0.60,0.15,0.09,0.17	0.41,0.30,0.12,0.17	0.40,0.13,0.27,0.20	0.26,0.19,0.27,0.29	0.58,0.17,0.09,0.15	0.31,0.24,0.16,0.29	0.22,0.39,0.21,0.18	0.40,0.14,0.34,0.12	Pcf11	Pcf11	Mus musculus PCF11 cleavage and polyadenylation factor subunit (Pcf11), mRNA.
Diaph1	0.68	0.56	0.68	0.79	0.74	0.75	0.85	0.79	0.81	0.77	0.83	0.87	0.77	0.84	0.73	0.76	0.69	0.82	0.77	0.76	0.87	0.86	Diaph1	Diaph1	Mus musculus diaphanous related formin 1 (Diaph1), transcript variant 3, mRNA.
Zfp605	0.16	0.32	0.69	0.08	0.45	0.69	0.22	0.23	0.14	0.12	0.35	0.42	n/a	0.12	0.3	0.24	0.27	0.28	0.24	0.4	0.26	0.3	Zfp605	Zfp605	Mus musculus zinc finger protein 605 (Zfp605), mRNA.
Parp9	0.01	0.03	0.03	0.03	0.02	0.02	0.03	0.02	0.02	0.02	0.02	0.01	0.01	0.01	0.01	0.01	0.01	0.01	0.01	0.01	0.01	0.01	Parp9	Parp9	Mus musculus poly (ADP-ribose) polymerase family, member 9 (Parp9), mRNA.
Orai3	0.26	0.34	0.42	0.33	0.36	0.42	0.23	0.58	0.41	0.47	0.21	0.44	0.3	0.19	0.24	0.72	0.39	0.34	0.34	n/a	0.55	0.38	Orai3	Orai3	Mus musculus ORAI calcium release-activated calcium modulator 3 (Orai3), mRNA.
Cebpzos	0.73	0.55	n/a	0.63	0.65	0.52	0.46	0.6	0.52	0.41	0.56	0.41	0.49	0.53	0.41	0.38	n/a	0.57	0.53	0.57	0.67	0.53	Cebpzos	Cebpzos	Mus musculus CCAAT/enhancer binding protein (C/EBP), zeta, opposite strand (Cebpzos), transcript variant 2, mRNA.
Zfp322a	0.25,0.31,0.20,0.24	0.30,0.21,0.27,0.21	0.43,0.17,0.23,0.17	0.13,0.45,0.30,0.12	0.55,0.10,0.10,0.25	0.30,0.34,0.21,0.15	0.08,0.56,0.22,0.14	0.57,0.11,0.12,0.20	0.21,0.43,0.24,0.12	0.46,0.27,0.14,0.13	0.36,0.20,0.20,0.24	0.39,0.25,0.15,0.21	0.36,0.24,0.21,0.19	0.57,0.10,0.15,0.18	0.30,0.18,0.21,0.31	0.42,0.15,0.16,0.27	0.39,0.20,0.22,0.19	0.41,0.21,0.14,0.25	n/a	0.15,0.41,0.28,0.17	0.11,0.54,0.27,0.08	0.12,0.33,0.37,0.18	Zfp322a	Zfp322a	Mus musculus zinc finger protein 322A (Zfp322a), transcript variant 3, mRNA.
Btf3l4	0.27,0.45,0.28	0.50,0.14,0.36	0.25,0.41,0.34	0.17,0.53,0.30	0.37,0.27,0.36	0.32,0.37,0.31	0.46,0.16,0.38	0.49,0.13,0.37	0.25,0.43,0.32	0.32,0.36,0.32	0.64,0.03,0.33	0.76,0.00,0.24	n/a	0.38,0.27,0.35	0.31,0.40,0.29	0.58,0.04,0.38	n/a	0.27,0.41,0.32	0.75,0.01,0.24	0.64,0.03,0.33	0.75,0.01,0.25	n/a	Btf3l4	Btf3l4	Mus musculus basic transcription factor 3-like 4 (Btf3l4), mRNA.
Nat8f4	n/a	0.7	0.72	0.67	0.76	0.85	0.72	0.68	0.88	0.76	0.86	0.58	0.86	0.89	0.78	0.82	0.76	0.79	0.53	0.55	0.88	0.33	Nat8f4	Nat8f4	Mus musculus N-acetyltransferase 8 (GCN5-related) family member 4 (Nat8f4), transcript variant 1, mRNA.
Slc7a6	n/a	n/a	0.08,0.08,0.55,0.15,0.13	n/a	n/a	n/a	n/a	n/a	n/a	n/a	n/a	n/a	n/a	n/a	n/a	n/a	n/a	n/a	n/a	n/a	n/a	n/a	Slc7a6	Slc7a6	Mus musculus solute carrier family 7 (cationic amino acid transporter, y+ system), member 6 (Slc7a6), mRNA.
Prkar1a	0.14,0.03,0.01,0.39,0.35,0.08	0.15,0.05,0.01,0.32,0.42,0.06	0.13,0.04,0.01,0.39,0.33,0.10	0.09,0.05,0.02,0.34,0.45,0.05	0.06,0.02,0.00,0.24,0.64,0.05	0.07,0.03,0.00,0.23,0.63,0.03	0.05,0.01,0.00,0.27,0.65,0.03	0.03,0.01,0.00,0.18,0.75,0.02	0.03,0.01,0.02,0.22,0.70,0.02	0.04,0.01,0.01,0.25,0.66,0.03	0.03,0.01,0.00,0.20,0.74,0.02	0.03,0.01,0.00,0.23,0.73,0.01	0.03,0.00,0.00,0.20,0.76,0.01	0.02,0.01,0.00,0.18,0.78,0.01	0.01,0.00,0.00,0.14,0.83,0.01	0.03,0.00,0.00,0.41,0.54,0.02	0.04,0.01,0.00,0.34,0.59,0.02	0.01,0.00,0.00,0.10,0.86,0.02	0.04,0.01,0.01,0.28,0.64,0.02	0.03,0.01,0.00,0.13,0.81,0.01	0.03,0.01,0.00,0.22,0.72,0.02	0.03,0.01,0.00,0.20,0.75,0.02	Prkar1a	Prkar1a	Mus musculus protein kinase, cAMP dependent regulatory, type I, alpha (Prkar1a), transcript variant 1, mRNA.
Bdp1	0.17,0.21,0.38,0.24	0.09,0.12,0.47,0.32	0.19,0.22,0.33,0.26	0.22,0.20,0.27,0.31	0.27,0.17,0.27,0.29	0.19,0.17,0.40,0.24	0.18,0.10,0.47,0.24	0.12,0.16,0.53,0.19	0.28,0.12,0.25,0.36	0.20,0.14,0.40,0.26	0.10,0.20,0.47,0.24	0.27,0.27,0.18,0.28	0.05,0.56,0.22,0.18	0.23,0.18,0.26,0.33	0.25,0.26,0.16,0.33	0.30,0.22,0.28,0.20	0.22,0.20,0.16,0.42	0.04,0.10,0.44,0.41	0.03,0.17,0.46,0.34	0.17,0.29,0.20,0.33	0.32,0.28,0.02,0.38	0.30,0.22,0.06,0.42	Bdp1	Bdp1	Mus musculus B double prime 1, subunit of RNA polymerase III transcription initiation factor IIIB (Bdp1), mRNA.
Tm9sf1	0.11,0.88,0.01	0.15,0.80,0.05	0.12,0.82,0.06	0.09,0.89,0.02	0.07,0.87,0.07	0.07,0.87,0.07	0.07,0.84,0.09	0.07,0.85,0.09	0.06,0.71,0.22	0.11,0.82,0.07	0.12,0.66,0.22	0.13,0.62,0.25	0.11,0.81,0.08	0.09,0.89,0.03	0.08,0.83,0.09	0.14,0.80,0.06	0.11,0.76,0.13	0.12,0.72,0.16	0.11,0.85,0.04	0.11,0.82,0.07	0.18,0.79,0.04	0.09,0.86,0.05	Tm9sf1	Tm9sf1	Mus musculus transmembrane 9 superfamily member 1 (Tm9sf1), mRNA.
Ttc27	0.62	0.48	0.56	n/a	0.57	0.69	0.61	0.78	0.76	0.69	0.86	0.86	0.71	0.76	0.36	0.51	0.53	0.39	0.51	0.45	0.83	0.8	Ttc27	Ttc27	Mus musculus tetratricopeptide repeat domain 27 (Ttc27), mRNA.
Parp6	0.26	0.14	0.09	0.11	0.35	0.23	0.22	0.57	0.2	0.22	0.24	n/a	n/a	0.4	0.47	n/a	n/a	n/a	0.29	n/a	0.35	0.48	Parp6	Parp6	Mus musculus poly (ADP-ribose) polymerase family, member 6 (Parp6), transcript variant 4, non-coding RNA.
Ttc23	0.88	0.83	0.9	0.95	0.81	0.96	0.95	0.96	0.97	0.98	0.97	0.93	0.95	0.97	0.96	0.96	0.76	0.88	0.91	0.93	0.89	0.93	Ttc23	Ttc23	Mus musculus tetratricopeptide repeat domain 23 (Ttc23), transcript variant 4, mRNA.
Ufl1	0.22,0.26,0.52	0.17,0.39,0.44	0.39,0.31,0.30	0.48,0.32,0.19	0.53,0.36,0.10	0.48,0.33,0.19	0.41,0.25,0.34	0.55,0.33,0.12	0.56,0.32,0.13	0.54,0.25,0.21	0.52,0.31,0.16	0.58,0.27,0.15	0.37,0.38,0.25	0.42,0.37,0.21	0.56,0.20,0.23	0.31,0.33,0.36	0.39,0.32,0.29	0.55,0.31,0.14	0.49,0.31,0.19	0.21,0.37,0.43	0.08,0.36,0.56	0.28,0.37,0.34	Ufl1	Ufl1	Mus musculus UFM1 specific ligase 1 (Ufl1), mRNA.
Znhit1	0.46,0.20,0.34	0.57,0.14,0.29	0.62,0.05,0.33	0.65,0.05,0.31	0.64,0.07,0.30	0.54,0.06,0.40	0.65,0.10,0.24	0.47,0.26,0.27	0.47,0.17,0.35	0.33,0.25,0.42	0.40,0.31,0.29	0.38,0.30,0.32	0.39,0.34,0.28	0.43,0.26,0.31	0.40,0.31,0.29	0.25,0.42,0.32	0.61,0.08,0.31	0.42,0.16,0.42	0.59,0.04,0.37	0.22,0.48,0.29	0.20,0.54,0.27	0.59,0.14,0.27	Znhit1	Znhit1	Mus musculus zinc finger, HIT domain containing 1 (Znhit1), transcript variant 3, mRNA.
Wwp2	0.12,0.21,0.65,0.02	0.05,0.20,0.70,0.05	0.08,0.21,0.68,0.03	0.06,0.28,0.51,0.15	0.03,0.18,0.78,0.01	0.01,0.19,0.79,0.01	0.03,0.19,0.76,0.01	0.01,0.19,0.79,0.01	0.06,0.20,0.73,0.00	0.03,0.17,0.79,0.00	0.02,0.12,0.86,0.00	0.10,0.17,0.72,0.00	0.00,0.17,0.82,0.00	0.03,0.13,0.84,0.00	0.04,0.16,0.79,0.00	0.01,0.21,0.78,0.00	0.02,0.14,0.83,0.01	0.07,0.17,0.75,0.01	0.07,0.11,0.82,0.01	0.02,0.20,0.78,0.01	0.07,0.15,0.78,0.01	0.04,0.21,0.74,0.01	Wwp2	Wwp2	Mus musculus WW domain containing E3 ubiquitin protein ligase 2 (Wwp2), mRNA.
Znhit6	n/a	n/a	0.5	n/a	0.52	0.65	0.59	0.62	0.58	0.71	0.49	0.63	0.69	0.79	0.72	0.55	0.57	0.59	0.67	0.63	0.7	0.74	Znhit6	Znhit6	Mus musculus zinc finger, HIT type 6 (Znhit6), mRNA.
Nfib	0.66	0.64	0.37	0.47	0.62	0.63	0.7	0.66	0.72	0.74	0.78	0.74	0.77	0.74	0.72	0.64	0.71	0.78	0.72	0.62	0.56	0.61	Nfib	Nfib	Mus musculus nuclear factor I/B (Nfib), transcript variant 1, mRNA.
Ptp4a2	0.01,0.90,0.09	0.01,0.61,0.38	0.01,0.97,0.02	0.00,0.98,0.02	0.01,0.98,0.01	0.00,0.99,0.01	0.00,0.97,0.02	0.00,0.97,0.02	0.01,0.98,0.01	0.01,0.97,0.02	0.01,0.97,0.02	0.01,0.88,0.12	0.02,0.83,0.14	0.01,0.98,0.02	0.01,0.94,0.04	0.05,0.75,0.21	0.03,0.89,0.08	0.02,0.94,0.04	0.02,0.94,0.04	0.03,0.87,0.10	0.02,0.95,0.03	0.02,0.94,0.04	Ptp4a2	Ptp4a2	Mus musculus protein tyrosine phosphatase 4a2 (Ptp4a2), transcript variant 1, mRNA.
Cacna1d	0.31,0.09,0.11,0.29,0.20	0.12,0.10,0.17,0.41,0.20	0.11,0.12,0.18,0.41,0.18	0.20,0.08,0.13,0.47,0.13	0.17,0.10,0.20,0.41,0.14	0.20,0.08,0.15,0.37,0.21	0.21,0.13,0.15,0.29,0.21	0.13,0.09,0.21,0.46,0.11	0.19,0.14,0.18,0.37,0.13	0.18,0.13,0.19,0.33,0.18	0.39,0.12,0.13,0.22,0.14	0.33,0.07,0.13,0.34,0.13	0.34,0.08,0.17,0.24,0.17	0.11,0.15,0.14,0.40,0.20	0.27,0.16,0.22,0.24,0.12	0.18,0.09,0.19,0.40,0.14	0.24,0.13,0.16,0.27,0.21	0.09,0.11,0.18,0.45,0.17	0.11,0.12,0.16,0.39,0.22	0.15,0.13,0.17,0.36,0.20	0.17,0.14,0.19,0.33,0.17	0.13,0.10,0.16,0.40,0.21	Cacna1d	Cacna1d	Mus musculus calcium channel, voltage-dependent, L type, alpha 1D subunit (Cacna1d), transcript variant 1, mRNA.
Abcg2	n/a	0.18,0.59,0.24	n/a	n/a	0.32,0.40,0.28	n/a	0.31,0.36,0.33	0.19,0.44,0.37	0.26,0.46,0.28	0.14,0.18,0.68	0.29,0.47,0.24	0.26,0.16,0.58	n/a	0.20,0.63,0.17	0.24,0.52,0.24	0.17,0.05,0.78	n/a	n/a	n/a	n/a	n/a	0.36,0.38,0.26	Abcg2	Abcg2	Mus musculus ATP-binding cassette, sub-family G (WHITE), member 2 (Abcg2), mRNA.
Wnt5b	0.53,0.22,0.26	0.06,0.03,0.91	0.17,0.13,0.70	0.21,0.11,0.68	0.17,0.09,0.75	0.06,0.03,0.91	0.09,0.04,0.87	0.18,0.12,0.69	0.09,0.05,0.87	0.18,0.12,0.70	0.23,0.19,0.59	n/a	0.18,0.10,0.73	0.31,0.23,0.46	0.14,0.08,0.78	0.18,0.10,0.72	n/a	n/a	0.16,0.11,0.73	n/a	n/a	0.06,0.03,0.91	Wnt5b	Wnt5b	Mus musculus wingless-type MMTV integration site family, member 5B (Wnt5b), transcript variant 2, mRNA.
Pcdh12	0.13,0.77,0.10	0.30,0.51,0.19	0.29,0.46,0.24	0.17,0.62,0.21	0.35,0.41,0.24	0.04,0.93,0.03	0.19,0.70,0.12	0.31,0.56,0.13	0.28,0.50,0.22	n/a	n/a	n/a	n/a	n/a	0.32,0.25,0.43	0.11,0.80,0.10	n/a	0.45,0.35,0.20	0.36,0.28,0.36	0.15,0.13,0.72	0.09,0.83,0.08	n/a	Pcdh12	Pcdh12	Mus musculus protocadherin 12 (Pcdh12), mRNA.
Ccnf	n/a	n/a	n/a	n/a	n/a	n/a	n/a	n/a	n/a	n/a	n/a	0.5	n/a	n/a	0.42	n/a	n/a	n/a	n/a	n/a	0.37	0.49	Ccnf	Ccnf	Mus musculus cyclin F (Ccnf), mRNA.
Zfp516	0.46	0.51	0.37	0.54	0.53	0.5	0.43	0.41	0.29	0.52	0.36	0.44	0.36	0.33	0.48	n/a	0.53	0.54	n/a	n/a	0.37	0.61	Zfp516	Zfp516	Mus musculus zinc finger protein 516 (Zfp516), transcript variant 1, mRNA.
Cdca4	n/a	0.48	0.49	n/a	0.75	0.45	0.45	0.87	0.79	0.57	0.29	0.75	0.79	0.3	0.25	0.3	n/a	n/a	n/a	n/a	n/a	0.42	Cdca4	Cdca4	Mus musculus cell division cycle associated 4 (Cdca4), mRNA.
Zfp513	0.06,0.83,0.11	0.12,0.66,0.21	0.06,0.72,0.21	0.08,0.33,0.59	0.07,0.80,0.13	0.13,0.62,0.25	0.11,0.51,0.38	0.10,0.64,0.26	0.03,0.57,0.40	0.12,0.66,0.21	0.10,0.56,0.34	0.07,0.61,0.32	0.03,0.85,0.12	0.06,0.71,0.23	0.02,0.73,0.24	0.11,0.71,0.18	0.26,0.51,0.23	0.03,0.68,0.29	0.32,0.30,0.38	0.07,0.62,0.31	0.03,0.74,0.23	0.15,0.43,0.42	Zfp513	Zfp513	Mus musculus zinc finger protein 513 (Zfp513), transcript variant 2, mRNA.
Eif4a2	n/a	n/a	n/a	0.6	0.55	n/a	0.44	0.66	n/a	n/a	0.72	0.55	n/a	0.4	n/a	n/a	0.37	0.53	0.59	0.58	n/a	n/a	Eif4a2	Eif4a2	Mus musculus eukaryotic translation initiation factor 4A2 (Eif4a2), transcript variant 4, non-coding RNA.
Cmc4	0.74	0.43	0.48	0.88	0.51	0.59	0.67	0.57	0.67	0.7	0.7	0.78	n/a	0.89	0.24	0.48	0.33	0.18	n/a	0.37	n/a	0.67	Cmc4	Cmc4	Mus musculus C-x(9)-C motif containing 4 (Cmc4), transcript variant 2, mRNA.
Usp21	0.41	0.67	0.62	0.28	0.55	0.4	0.38	0.42	0.33	0.44	0.31	0.11	0.1	0.42	0.76	0.72	0.5	0.16	0.37	0.37	0.78	0.5	Usp21	Usp21	Mus musculus ubiquitin specific peptidase 21 (Usp21), mRNA.
Arhgef40	0.68	0.28	0.55	0.71	0.33	0.27	0.34	0.65	0.33	0.84	0.5	0.64	0.77	0.59	0.64	0.66	0.57	0.77	0.4	0.45	0.31	0.54	Arhgef40	Arhgef40	Mus musculus Rho guanine nucleotide exchange factor (GEF) 40 (Arhgef40), transcript variant 3, mRNA.
Kansl3	0.09,0.79,0.12	0.09,0.71,0.20	0.13,0.72,0.16	0.05,0.85,0.10	0.07,0.83,0.10	0.02,0.93,0.05	0.05,0.88,0.07	0.03,0.93,0.04	0.02,0.92,0.05	0.03,0.89,0.08	0.03,0.91,0.06	0.04,0.89,0.07	0.05,0.86,0.09	0.02,0.94,0.04	0.03,0.91,0.05	0.04,0.90,0.06	0.03,0.86,0.11	0.07,0.84,0.09	0.10,0.76,0.14	0.04,0.87,0.09	0.12,0.77,0.11	0.04,0.91,0.05	Kansl3	Kansl3	Mus musculus KAT8 regulatory NSL complex subunit 3 (Kansl3), transcript variant 1, mRNA.
Kansl2	0.16,0.15,0.22,0.47	0.12,0.18,0.23,0.46	0.21,0.11,0.16,0.51	0.14,0.09,0.19,0.58	0.37,0.04,0.07,0.52	0.51,0.03,0.06,0.41	0.36,0.04,0.08,0.52	0.46,0.03,0.07,0.44	0.34,0.03,0.09,0.55	0.39,0.03,0.11,0.46	0.41,0.04,0.07,0.48	0.56,0.07,0.08,0.29	0.19,0.06,0.10,0.65	0.34,0.08,0.22,0.35	0.16,0.08,0.12,0.63	0.15,0.16,0.23,0.46	0.23,0.12,0.20,0.45	0.42,0.15,0.24,0.19	0.30,0.17,0.31,0.23	0.38,0.16,0.20,0.26	0.04,0.04,0.04,0.89	0.67,0.09,0.14,0.10	Kansl2	Kansl2	Mus musculus KAT8 regulatory NSL complex subunit 2 (Kansl2), transcript variant 2, mRNA.
Tbc1d15	n/a	n/a	n/a	n/a	n/a	n/a	0.57	n/a	n/a	n/a	n/a	n/a	n/a	n/a	n/a	n/a	n/a	n/a	n/a	n/a	n/a	n/a	Tbc1d15	Tbc1d15	Mus musculus TBC1 domain family, member 15 (Tbc1d15), mRNA.
Mxi1	0.91,0.05,0.05	0.89,0.08,0.03	0.96,0.02,0.02	0.95,0.02,0.03	0.79,0.18,0.03	0.91,0.07,0.03	0.78,0.15,0.07	0.39,0.58,0.04	0.41,0.53,0.06	0.34,0.62,0.04	0.10,0.83,0.07	0.34,0.63,0.03	0.04,0.91,0.05	0.43,0.46,0.11	0.68,0.23,0.09	0.41,0.50,0.09	n/a	n/a	0.42,0.35,0.23	0.49,0.45,0.06	0.37,0.59,0.04	0.45,0.38,0.17	Mxi1	Mxi1	Mus musculus MAX interactor 1, dimerization protein (Mxi1), transcript variant 1, mRNA.
Psmf1	0.8	0.73	0.75	0.62	0.83	0.92	0.91	0.9	0.93	0.93	0.92	0.95	0.93	0.95	0.95	0.93	0.91	0.93	0.91	0.92	0.84	0.93	Psmf1	Psmf1	Mus musculus proteasome (prosome, macropain) inhibitor subunit 1 (Psmf1), transcript variant 1, mRNA.
Dopey2	0.38	0.43	0.69	0.22	0.28	0.52	0.45	0.38	0.44	0.46	0.32	0.37	0.64	0.29	0.52	0.4	0.45	0.53	0.27	0.84	0.79	0.58	Dopey2	Dopey2	Mus musculus dopey family member 2 (Dopey2), transcript variant 2, mRNA.
Dopey1	0.10,0.22,0.32,0.11,0.24	0.20,0.11,0.22,0.31,0.16	0.08,0.20,0.29,0.17,0.26	0.07,0.13,0.45,0.14,0.21	0.11,0.19,0.33,0.18,0.19	0.15,0.17,0.25,0.21,0.21	0.02,0.09,0.64,0.16,0.09	0.07,0.15,0.26,0.32,0.20	0.04,0.12,0.58,0.08,0.19	0.12,0.20,0.28,0.26,0.14	0.05,0.12,0.61,0.09,0.13	0.08,0.16,0.28,0.30,0.18	0.05,0.15,0.47,0.09,0.24	0.04,0.13,0.40,0.28,0.15	0.16,0.16,0.48,0.08,0.12	0.08,0.22,0.34,0.13,0.24	0.07,0.17,0.32,0.32,0.12	n/a	0.07,0.12,0.50,0.10,0.21	0.14,0.14,0.22,0.34,0.16	n/a	n/a	Dopey1	Dopey1	Mus musculus dopey family member 1 (Dopey1), mRNA.
Shroom3	0.64,0.13,0.23	0.79,0.11,0.09	0.71,0.15,0.14	0.20,0.34,0.46	0.59,0.12,0.28	0.23,0.05,0.72	0.84,0.08,0.08	0.72,0.10,0.18	0.66,0.15,0.18	0.54,0.14,0.32	0.55,0.14,0.31	0.52,0.13,0.35	0.74,0.08,0.18	0.26,0.21,0.52	0.30,0.30,0.40	0.45,0.27,0.29	0.49,0.22,0.28	0.67,0.14,0.19	0.67,0.16,0.18	0.13,0.36,0.51	0.17,0.35,0.48	0.88,0.06,0.07	Shroom3	Shroom3	Mus musculus shroom family member 3 (Shroom3), transcript variant 1, mRNA.
Atad5	0.66	0.71	0.22	0.31	0.46	0.14	0.33	0.48	0.44	n/a	0.58	n/a	0.29	0.43	n/a	0.23	n/a	0.31	n/a	n/a	n/a	n/a	Atad5	Atad5	Mus musculus ATPase family, AAA domain containing 5 (Atad5), mRNA.
Zcchc8	n/a	0.45	n/a	n/a	n/a	n/a	0.84	0.55	0.41	n/a	n/a	0.86	n/a	n/a	0.84	0.66	0.69	0.86	n/a	n/a	n/a	n/a	Zcchc8	Zcchc8	Mus musculus zinc finger, CCHC domain containing 8 (Zcchc8), mRNA.
Arhgap9	n/a	n/a	n/a	n/a	0.20,0.13,0.30,0.36	n/a	0.08,0.06,0.47,0.40	0.26,0.20,0.26,0.28	n/a	0.19,0.19,0.28,0.34	0.20,0.16,0.29,0.35	n/a	n/a	n/a	n/a	n/a	n/a	n/a	n/a	n/a	n/a	n/a	Arhgap9	Arhgap9	Mus musculus Rho GTPase activating protein 9 (Arhgap9), transcript variant 1, mRNA.
Xrn2	0.33,0.41,0.26	0.32,0.57,0.11	0.30,0.55,0.15	0.27,0.62,0.11	0.28,0.59,0.12	0.28,0.64,0.08	0.30,0.64,0.06	0.32,0.65,0.04	0.32,0.62,0.06	0.27,0.69,0.04	0.28,0.70,0.02	0.37,0.34,0.29	0.29,0.33,0.38	0.34,0.60,0.06	0.30,0.67,0.03	0.30,0.59,0.11	0.33,0.64,0.03	0.26,0.70,0.04	0.34,0.49,0.17	0.33,0.62,0.05	0.30,0.63,0.07	0.26,0.65,0.10	Xrn2	Xrn2	Mus musculus 5'-3' exoribonuclease 2 (Xrn2), mRNA.
Shroom4	0.15,0.55,0.30	n/a	n/a	0.49,0.30,0.21	0.37,0.29,0.34	0.52,0.27,0.22	n/a	0.10,0.70,0.19	0.07,0.65,0.28	n/a	n/a	n/a	n/a	n/a	n/a	n/a	n/a	n/a	n/a	n/a	n/a	n/a	Shroom4	Shroom4	Mus musculus shroom family member 4 (Shroom4), transcript variant 1, mRNA.
Arhgap4	n/a	n/a	0.32,0.51,0.18	n/a	n/a	0.34,0.24,0.42	0.36,0.39,0.25	0.30,0.47,0.23	0.33,0.60,0.07	0.32,0.61,0.07	0.37,0.37,0.26	0.30,0.66,0.05	0.36,0.53,0.10	0.29,0.57,0.14	0.25,0.56,0.19	0.30,0.62,0.07	0.34,0.53,0.14	0.33,0.59,0.08	0.31,0.57,0.12	0.32,0.35,0.33	0.33,0.60,0.07	0.37,0.60,0.04	Arhgap4	Arhgap4	Mus musculus Rho GTPase activating protein 4 (Arhgap4), transcript variant 2, mRNA.
Arhgap5	0.06	0.04	0.09	0.07	0.04	0.06	0.04	0.02	0.04	0.04	0.04	0.19	0.15	0.09	0.34	0.38	0.24	0.34	0.64	0.33	0.11	0.32	Arhgap5	Arhgap5	Mus musculus Rho GTPase activating protein 5 (Arhgap5), mRNA.
Arhgap6	0.70,0.07,0.23	0.75,0.03,0.22	0.89,0.05,0.06	0.34,0.22,0.44	0.87,0.09,0.04	0.86,0.03,0.11	0.79,0.05,0.16	0.81,0.06,0.13	0.80,0.09,0.11	0.76,0.02,0.23	0.80,0.06,0.13	0.82,0.06,0.12	0.30,0.02,0.68	0.66,0.20,0.14	0.56,0.36,0.08	0.78,0.13,0.10	0.84,0.11,0.05	0.93,0.03,0.03	0.69,0.23,0.08	0.68,0.23,0.09	0.79,0.16,0.05	0.80,0.14,0.06	Arhgap6	Arhgap6	Mus musculus Rho GTPase activating protein 6 (Arhgap6), transcript variant 2, mRNA.
Ssh3	n/a	0.45	0.52	0.36	0.4	0.37	0.77	0.35	0.37	0.33	0.4	0.47	0.52	0.67	0.41	0.8	0.39	0.51	0.72	0.35	0.38	0.37	Ssh3	Ssh3	Mus musculus slingshot homolog 3 (Drosophila) (Ssh3), mRNA.
Alox12	n/a	n/a	n/a	n/a	n/a	n/a	n/a	n/a	n/a	n/a	n/a	n/a	n/a	n/a	0.62	n/a	n/a	n/a	0.46	n/a	n/a	0.38	Alox12	Alox12	Mus musculus arachidonate 12-lipoxygenase (Alox12), mRNA.
Nadk	0.04,0.96,0.00	0.05,0.94,0.01	0.03,0.97,0.00	0.02,0.97,0.01	0.01,0.99,0.00	0.01,0.99,0.00	0.01,0.98,0.00	0.01,0.99,0.00	0.01,0.98,0.00	0.03,0.97,0.01	0.02,0.98,0.00	0.03,0.97,0.00	0.06,0.94,0.00	0.04,0.96,0.00	0.04,0.96,0.00	0.06,0.94,0.00	0.06,0.94,0.00	0.04,0.95,0.00	0.05,0.95,0.00	0.05,0.95,0.00	0.08,0.92,0.00	0.06,0.94,0.00	Nadk	Nadk	Mus musculus NAD kinase (Nadk), transcript variant 2, mRNA.
Prpf39	0.61,0.15,0.24	0.03,0.58,0.39	0.10,0.58,0.32	0.20,0.25,0.55	0.14,0.36,0.49	0.12,0.06,0.82	0.20,0.14,0.66	0.30,0.35,0.35	0.16,0.31,0.53	0.26,0.30,0.44	0.07,0.34,0.59	0.27,0.15,0.58	0.04,0.33,0.62	0.42,0.25,0.33	0.19,0.26,0.55	0.44,0.46,0.09	0.15,0.57,0.28	0.29,0.32,0.39	0.10,0.27,0.63	0.17,0.59,0.24	0.34,0.54,0.12	0.14,0.69,0.18	Prpf39	Prpf39	Mus musculus pre-mRNA processing factor 39 (Prpf39), mRNA.
9830147E19Rik	0.42	0.5	0.21	0.38	0.56	0.31	0.38	0.32	0.78	0.3	0.48	0.39	0.55	0.64	n/a	n/a	0.63	0.52	0.75	0.33	n/a	n/a	9830147E19Rik	9830147E19Rik	Mus musculus RIKEN cDNA 9830147E19 gene (9830147E19Rik), mRNA.
Cndp2	n/a	n/a	n/a	n/a	n/a	n/a	0.41	0.43	n/a	n/a	0.37	0.13	0.25	0.25	0.16	n/a	0.28	0.17	0.33	0.27	0.68	0.33	Cndp2	Cndp2	Mus musculus CNDP dipeptidase 2 (metallopeptidase M20 family) (Cndp2), transcript variant 1, mRNA.
Med23	0.53	0.49	0.48	0.73	0.7	0.66	0.65	0.69	0.64	0.75	0.71	0.79	0.66	0.81	0.68	0.61	0.53	0.66	0.64	0.72	0.26	0.5	Med23	Med23	Mus musculus mediator complex subunit 23 (Med23), transcript variant 1, mRNA.
Papd5	0.35	n/a	0.4	n/a	0.45	0.27	0.42	0.18	0.57	0.41	0.17	0.25	0.26	0.2	0.43	0.42	0.36	0.3	0.33	0.39	0.38	0.48	Papd5	Papd5	Mus musculus PAP associated domain containing 5 (Papd5), transcript variant 2, mRNA.
Med24	0.56,0.13,0.15,0.17	0.73,0.09,0.05,0.14	0.20,0.20,0.35,0.26	0.68,0.15,0.06,0.11	0.70,0.07,0.09,0.14	0.70,0.06,0.13,0.11	0.76,0.06,0.08,0.11	0.72,0.05,0.14,0.08	0.70,0.04,0.15,0.11	0.59,0.07,0.21,0.13	0.72,0.04,0.14,0.10	0.78,0.05,0.13,0.04	0.55,0.07,0.23,0.16	0.71,0.04,0.17,0.09	0.75,0.03,0.14,0.08	0.63,0.07,0.20,0.10	0.64,0.07,0.16,0.12	0.77,0.05,0.11,0.07	0.16,0.16,0.54,0.15	0.64,0.08,0.15,0.14	0.71,0.04,0.18,0.07	0.47,0.10,0.30,0.13	Med24	Med24	Mus musculus mediator complex subunit 24 (Med24), mRNA.
Ap5z1	n/a	n/a	n/a	0.66	0.61	0.64	0.8	0.74	0.92	0.62	0.83	0.92	n/a	0.95	0.87	0.89	0.7	0.79	0.89	0.91	0.86	0.85	Ap5z1	Ap5z1	Mus musculus adaptor-related protein complex 5, zeta 1 subunit (Ap5z1), mRNA.
Rassf6	0.67	0.63	0.64	0.65	0.71	0.66	0.77	0.85	0.82	0.8	0.81	0.82	0.76	0.8	0.78	0.83	0.84	0.8	0.81	0.79	0.87	0.79	Rassf6	Rassf6	Mus musculus Ras association (RalGDS/AF-6) domain family member 6 (Rassf6), transcript variant 1, mRNA.
Alas1	0.67	0.66	0.4	0.12	0.09	0.1	0.05	0.05	0.07	0.02	0.02	0.03	0.01	0.01	0.02	0.01	0.01	0	0.02	0.01	0.01	0.01	Alas1	Alas1	Mus musculus aminolevulinic acid synthase 1 (Alas1), transcript variant 1, mRNA.
Dnm1	n/a	n/a	n/a	n/a	n/a	n/a	n/a	n/a	n/a	n/a	n/a	n/a	n/a	n/a	0.33,0.24,0.43	n/a	n/a	n/a	n/a	n/a	n/a	n/a	Dnm1	Dnm1	Mus musculus dynamin 1 (Dnm1), transcript variant 2, mRNA.
A230046K03Rik	0.51	0.58	0.6	0.64	0.63	0.81	0.76	0.84	0.72	0.7	0.74	0.76	0.59	0.77	0.69	0.65	0.81	0.58	0.61	0.7	0.59	0.72	A230046K03Rik	A230046K03Rik	Mus musculus RIKEN cDNA A230046K03 gene (A230046K03Rik), mRNA.
Dnm3	n/a	0.28,0.26,0.46	n/a	n/a	0.21,0.37,0.42	0.25,0.15,0.61	0.27,0.21,0.52	0.25,0.22,0.52	0.15,0.23,0.61	0.23,0.09,0.68	0.19,0.32,0.49	0.32,0.18,0.50	0.22,0.12,0.67	0.22,0.19,0.60	0.28,0.16,0.56	0.23,0.09,0.68	0.27,0.21,0.52	0.26,0.10,0.64	0.24,0.09,0.68	0.20,0.12,0.68	0.25,0.22,0.53	0.14,0.07,0.79	Dnm3	Dnm3	Mus musculus dynamin 3 (Dnm3), transcript variant 2, mRNA.
Dnm2	0.16,0.63,0.21	0.09,0.40,0.51	0.11,0.41,0.48	0.07,0.37,0.56	0.08,0.32,0.60	0.04,0.37,0.59	0.05,0.53,0.42	0.02,0.38,0.60	0.02,0.57,0.41	0.02,0.47,0.50	0.02,0.54,0.44	0.01,0.40,0.59	0.03,0.46,0.51	0.01,0.52,0.47	0.01,0.48,0.50	0.02,0.53,0.44	0.02,0.58,0.39	0.02,0.51,0.48	0.01,0.41,0.58	0.02,0.47,0.51	0.08,0.45,0.47	0.02,0.24,0.74	Dnm2	Dnm2	Mus musculus dynamin 2 (Dnm2), transcript variant 1, mRNA.
Tmem222	0.6	0.43	0.56	0.43	0.51	0.59	0.51	0.5	0.38	0.58	0.65	0.42	0.48	0.48	0.41	0.49	0.54	0.51	0.47	0.57	n/a	0.51	Tmem222	Tmem222	Mus musculus transmembrane protein 222 (Tmem222), transcript variant 1, mRNA.
Neu2	n/a	n/a	n/a	n/a	n/a	0.14,0.03,0.11,0.63,0.09	n/a	0.13,0.03,0.21,0.57,0.07	0.17,0.11,0.17,0.43,0.11	n/a	n/a	0.17,0.03,0.15,0.58,0.07	n/a	n/a	0.08,0.02,0.15,0.69,0.06	0.14,0.04,0.16,0.59,0.07	n/a	n/a	n/a	n/a	n/a	n/a	Neu2	Neu2	Mus musculus neuraminidase 2 (Neu2), transcript variant 1, mRNA.
Ednrb	n/a	n/a	n/a	n/a	n/a	n/a	n/a	0.86	0.47	n/a	n/a	0.49	n/a	n/a	0.11	n/a	n/a	n/a	n/a	n/a	n/a	n/a	Ednrb	Ednrb	Mus musculus endothelin receptor type B (Ednrb), transcript variant 3, mRNA.
Brwd1	0.77	0.8	0.76	0.68	0.71	0.58	0.72	0.72	0.77	0.82	0.77	0.57	0.83	0.89	0.72	0.77	0.81	0.9	0.86	0.77	0.75	0.82	Brwd1	Brwd1	Mus musculus bromodomain and WD repeat domain containing 1 (Brwd1), transcript variant 1, mRNA.
Col16a1	n/a	n/a	n/a	n/a	n/a	n/a	n/a	0.83,0.05,0.12	n/a	n/a	n/a	n/a	n/a	n/a	n/a	n/a	n/a	n/a	n/a	n/a	n/a	n/a	Col16a1	Col16a1	Mus musculus collagen, type XVI, alpha 1 (Col16a1), mRNA.
Nabp1	0.66,0.12,0.13,0.09	0.29,0.35,0.12,0.23	0.47,0.07,0.20,0.26	0.63,0.16,0.06,0.15	0.82,0.07,0.03,0.08	0.75,0.06,0.09,0.10	0.69,0.07,0.07,0.18	0.76,0.07,0.12,0.05	0.85,0.09,0.01,0.05	0.69,0.05,0.09,0.17	0.72,0.20,0.03,0.05	0.84,0.09,0.02,0.05	0.74,0.15,0.02,0.09	0.63,0.25,0.07,0.05	0.87,0.07,0.02,0.03	0.52,0.31,0.07,0.11	0.40,0.34,0.10,0.16	0.75,0.18,0.03,0.05	0.64,0.23,0.06,0.07	0.16,0.54,0.16,0.13	0.80,0.02,0.08,0.10	0.73,0.14,0.05,0.07	Nabp1	Nabp1	Mus musculus nucleic acid binding protein 1 (Nabp1), transcript variant 1, mRNA.
Sphk2	0.10,0.70,0.20	0.09,0.82,0.09	0.07,0.66,0.27	0.08,0.49,0.43	0.05,0.76,0.18	0.03,0.61,0.36	0.03,0.66,0.32	0.03,0.70,0.27	0.02,0.54,0.44	0.04,0.62,0.34	0.04,0.75,0.21	0.03,0.58,0.39	0.02,0.51,0.47	0.03,0.74,0.23	0.02,0.82,0.16	0.05,0.80,0.15	0.03,0.85,0.12	0.02,0.74,0.24	0.03,0.88,0.10	0.04,0.81,0.14	0.02,0.96,0.03	0.03,0.91,0.06	Sphk2	Sphk2	Mus musculus sphingosine kinase 2 (Sphk2), transcript variant 2, mRNA.
Tsku	0.06,0.31,0.20,0.21,0.12,0.11	0.15,0.15,0.17,0.16,0.20,0.17	0.18,0.13,0.16,0.16,0.15,0.22	0.08,0.31,0.18,0.17,0.15,0.11	0.12,0.24,0.14,0.22,0.20,0.08	0.13,0.27,0.20,0.17,0.13,0.09	0.07,0.40,0.13,0.15,0.17,0.07	0.14,0.22,0.15,0.17,0.17,0.16	0.20,0.10,0.15,0.21,0.16,0.18	0.14,0.20,0.18,0.14,0.21,0.13	n/a	0.06,0.34,0.19,0.18,0.17,0.07	0.09,0.38,0.13,0.11,0.16,0.13	0.12,0.24,0.18,0.19,0.18,0.09	0.08,0.26,0.19,0.21,0.17,0.09	0.12,0.26,0.20,0.13,0.18,0.11	n/a	n/a	0.17,0.25,0.15,0.16,0.13,0.14	0.10,0.14,0.20,0.19,0.20,0.17	0.06,0.44,0.11,0.14,0.17,0.08	0.11,0.21,0.21,0.18,0.16,0.13	Tsku	Tsku	Mus musculus tsukushi, small leucine rich proteoglycan (Tsku), transcript variant 2, mRNA.
Zfp467	0.03,0.39,0.16,0.06,0.36	0.06,0.10,0.13,0.17,0.54	0.07,0.06,0.31,0.08,0.48	0.05,0.17,0.18,0.05,0.55	0.05,0.06,0.49,0.06,0.33	0.06,0.03,0.43,0.05,0.44	0.07,0.06,0.21,0.08,0.58	0.05,0.06,0.20,0.13,0.55	0.06,0.04,0.26,0.05,0.59	0.05,0.30,0.11,0.04,0.50	0.05,0.27,0.17,0.12,0.40	0.07,0.03,0.39,0.07,0.44	0.06,0.07,0.22,0.07,0.58	0.07,0.04,0.47,0.05,0.38	0.07,0.06,0.46,0.07,0.34	0.12,0.05,0.47,0.07,0.29	0.08,0.07,0.28,0.07,0.50	0.04,0.09,0.27,0.07,0.54	0.06,0.04,0.16,0.12,0.61	0.10,0.10,0.60,0.07,0.13	0.04,0.24,0.16,0.04,0.52	0.05,0.06,0.20,0.06,0.63	Zfp467	Zfp467	Mus musculus zinc finger protein 467 (Zfp467), transcript variant 4, mRNA.
Hmgb3	n/a	n/a	0.16,0.17,0.47,0.20	0.18,0.17,0.34,0.30	0.18,0.15,0.52,0.15	0.16,0.15,0.35,0.34	0.14,0.13,0.30,0.43	0.15,0.16,0.39,0.29	0.17,0.15,0.55,0.12	0.17,0.13,0.28,0.43	0.12,0.11,0.58,0.19	0.11,0.11,0.63,0.15	0.17,0.14,0.32,0.37	0.07,0.07,0.69,0.17	0.14,0.17,0.59,0.11	0.16,0.19,0.49,0.16	0.18,0.14,0.13,0.55	0.16,0.09,0.66,0.09	0.25,0.18,0.29,0.28	0.19,0.17,0.38,0.26	0.30,0.25,0.22,0.22	0.15,0.16,0.55,0.14	Hmgb3	Hmgb3	Mus musculus high mobility group box 3 (Hmgb3), transcript variant 1, mRNA.
Zcchc7	0.25,0.53,0.22	0.31,0.46,0.23	0.31,0.24,0.45	0.31,0.48,0.21	0.34,0.44,0.22	0.31,0.09,0.60	0.28,0.45,0.28	0.33,0.08,0.59	0.25,0.37,0.38	0.31,0.43,0.26	n/a	n/a	0.39,0.05,0.56	0.39,0.05,0.56	0.32,0.28,0.40	n/a	n/a	n/a	0.31,0.43,0.25	n/a	0.30,0.39,0.31	0.31,0.50,0.19	Zcchc7	Zcchc7	Mus musculus zinc finger, CCHC domain containing 7 (Zcchc7), mRNA.
Hmgb1	0.03,0.67,0.30	0.06,0.71,0.24	0.05,0.48,0.47	0.01,0.79,0.20	0.01,0.88,0.11	0.00,0.89,0.11	0.01,0.86,0.13	0.00,0.84,0.16	0.00,0.80,0.20	0.00,0.88,0.12	0.00,0.87,0.13	0.00,0.87,0.13	0.00,0.91,0.09	0.00,0.93,0.07	0.00,0.96,0.04	0.00,0.96,0.04	0.00,0.91,0.09	0.00,0.96,0.04	0.00,0.95,0.05	0.00,0.93,0.07	0.00,0.97,0.03	0.00,0.95,0.05	Hmgb1	Hmgb1	Mus musculus high mobility group box 1 (Hmgb1), transcript variant 1, mRNA.
Tmem254a	0.03,0.31,0.03,0.28,0.03,0.31	0.03,0.31,0.03,0.28,0.04,0.30	0.02,0.31,0.02,0.31,0.02,0.31	0.01,0.33,0.02,0.30,0.01,0.33	0.01,0.34,0.01,0.30,0.01,0.33	0.01,0.33,0.01,0.31,0.01,0.33	0.01,0.34,0.01,0.29,0.01,0.34	0.01,0.33,0.01,0.29,0.01,0.33	0.01,0.34,0.01,0.30,0.01,0.33	0.02,0.32,0.03,0.28,0.04,0.31	0.02,0.32,0.02,0.29,0.03,0.32	0.02,0.31,0.03,0.29,0.03,0.31	0.01,0.33,0.01,0.31,0.01,0.33	0.03,0.31,0.04,0.28,0.03,0.31	0.01,0.33,0.01,0.30,0.01,0.33	0.02,0.33,0.02,0.29,0.02,0.32	0.03,0.32,0.03,0.28,0.03,0.32	0.01,0.34,0.01,0.28,0.02,0.34	0.01,0.33,0.02,0.30,0.01,0.33	0.05,0.27,0.08,0.25,0.07,0.28	0.02,0.32,0.03,0.27,0.04,0.32	0.03,0.31,0.02,0.30,0.03,0.31	Tmem254a	Tmem254a	Mus musculus transmembrane protein 254a (Tmem254a), transcript variant 2, mRNA.
Zfp62	0.30,0.20,0.17,0.12,0.11,0.10	0.17,0.28,0.16,0.16,0.12,0.12	0.08,0.30,0.09,0.23,0.12,0.19	0.12,0.23,0.22,0.13,0.14,0.17	n/a	0.25,0.14,0.24,0.14,0.11,0.13	0.30,0.18,0.26,0.08,0.11,0.07	0.37,0.17,0.24,0.05,0.04,0.13	0.25,0.16,0.18,0.09,0.12,0.20	0.24,0.17,0.21,0.14,0.11,0.13	n/a	n/a	n/a	n/a	n/a	n/a	n/a	n/a	n/a	n/a	n/a	n/a	Zfp62	Zfp62	Mus musculus zinc finger protein 62 (Zfp62), transcript variant 2, mRNA.
Spns1	0.12	0.13	0.13	0.07	0.06	0.04	0.06	0.03	0.05	0.09	0.07	0.03	0.04	0.05	0.06	0.13	0.04	0.04	0.05	0.06	0.08	0.04	Spns1	Spns1	Mus musculus spinster homolog 1 (Spns1), transcript variant 2, non-coding RNA.
Dvl3	0.68	0.79	0.84	0.36	0.78	0.53	0.76	0.83	0.81	0.87	0.82	0.68	0.72	0.73	0.67	0.52	0.49	0.75	0.82	0.65	0.32	0.67	Dvl3	Dvl3	Mus musculus dishevelled segment polarity protein 3 (Dvl3), mRNA.
Dvl1	0.69,0.05,0.08,0.05,0.13	0.75,0.07,0.04,0.05,0.09	0.80,0.03,0.03,0.02,0.12	0.74,0.02,0.04,0.02,0.19	0.76,0.04,0.04,0.02,0.15	0.83,0.01,0.02,0.01,0.12	0.81,0.04,0.04,0.01,0.10	0.82,0.03,0.02,0.02,0.11	0.75,0.02,0.04,0.01,0.18	0.74,0.02,0.05,0.02,0.18	0.80,0.02,0.02,0.02,0.14	0.76,0.03,0.02,0.02,0.17	0.92,0.02,0.02,0.02,0.03	0.73,0.04,0.08,0.01,0.14	0.67,0.05,0.09,0.03,0.17	0.70,0.07,0.03,0.05,0.16	0.76,0.04,0.05,0.04,0.12	0.76,0.06,0.10,0.02,0.06	0.71,0.06,0.04,0.04,0.15	0.60,0.02,0.05,0.04,0.29	0.56,0.04,0.15,0.03,0.21	0.88,0.04,0.02,0.03,0.04	Dvl1	Dvl1	Mus musculus dishevelled segment polarity protein 1 (Dvl1), transcript variant 1, mRNA.
Ttc9c	0.22	0.14	0.15	0.12	0.12	0.16	0.4	0.6	0.36	0.47	0.77	0.48	0.61	0.41	0.34	0.45	0.43	0.58	0.62	0.21	0.64	0.74	Ttc9c	Ttc9c	Mus musculus tetratricopeptide repeat domain 9C (Ttc9c), mRNA.
Slc5a6	0.18,0.70,0.12	0.66,0.10,0.25	0.44,0.35,0.22	0.40,0.42,0.19	0.24,0.36,0.40	0.41,0.04,0.56	0.51,0.19,0.30	0.62,0.31,0.07	0.84,0.03,0.13	0.24,0.13,0.63	0.64,0.07,0.29	0.88,0.05,0.07	0.41,0.50,0.09	0.54,0.22,0.23	0.39,0.43,0.17	0.59,0.32,0.10	0.29,0.57,0.14	0.60,0.08,0.32	0.24,0.40,0.36	0.64,0.27,0.08	0.60,0.24,0.15	0.48,0.29,0.23	Slc5a6	Slc5a6	Mus musculus solute carrier family 5 (sodium-dependent vitamin transporter), member 6 (Slc5a6), transcript variant 2, mRNA.
Rita1	0.41	0.3	n/a	0.31	0.42	0.3	0.29	0.25	0.42	0.39	0.32	0.62	n/a	0.54	0.21	0.45	n/a	0.46	0.29	n/a	n/a	n/a	Rita1	Rita1	Mus musculus RBPJ interacting and tubulin associated 1 (Rita1), transcript variant 1, mRNA.
Zfp60	n/a	n/a	0.32	n/a	n/a	0.5	n/a	n/a	n/a	n/a	n/a	n/a	n/a	n/a	n/a	n/a	n/a	n/a	n/a	0.44	n/a	0.32	Zfp60	Zfp60	Mus musculus zinc finger protein 60 (Zfp60), transcript variant 1, mRNA.
Mapk7	n/a	n/a	n/a	0.15,0.10,0.21,0.11,0.22,0.12,0.09	0.23,0.07,0.21,0.25,0.11,0.06,0.08	0.20,0.07,0.22,0.29,0.08,0.05,0.09	n/a	0.20,0.09,0.13,0.35,0.08,0.05,0.11	0.11,0.16,0.26,0.18,0.09,0.08,0.12	0.07,0.14,0.27,0.18,0.14,0.10,0.10	0.23,0.07,0.10,0.19,0.22,0.12,0.08	0.11,0.05,0.35,0.10,0.07,0.24,0.08	0.12,0.06,0.38,0.25,0.08,0.05,0.06	0.25,0.07,0.25,0.10,0.14,0.08,0.10	0.41,0.09,0.07,0.20,0.08,0.07,0.07	0.14,0.09,0.34,0.26,0.08,0.04,0.06	n/a	n/a	n/a	n/a	n/a	n/a	Mapk7	Mapk7	Mus musculus mitogen-activated protein kinase 7 (Mapk7), transcript variant 4, mRNA.
Clec10a	n/a	n/a	n/a	n/a	n/a	n/a	n/a	n/a	n/a	n/a	n/a	n/a	n/a	n/a	n/a	n/a	n/a	n/a	n/a	n/a	0.29	n/a	Clec10a	Clec10a	Mus musculus C-type lectin domain family 10, member A (Clec10a), transcript variant 1, mRNA.
C77080	0.03,0.02,0.32,0.62	0.05,0.04,0.35,0.56	0.03,0.03,0.51,0.43	0.01,0.01,0.69,0.29	0.01,0.01,0.65,0.34	0.01,0.01,0.63,0.35	0.01,0.01,0.65,0.34	0.00,0.00,0.71,0.28	0.01,0.01,0.45,0.53	0.01,0.01,0.69,0.30	0.01,0.01,0.62,0.35	0.02,0.01,0.53,0.44	0.01,0.01,0.64,0.34	0.01,0.01,0.67,0.30	0.02,0.02,0.54,0.42	0.02,0.02,0.54,0.41	0.02,0.02,0.73,0.23	0.02,0.07,0.54,0.36	0.02,0.01,0.64,0.33	0.02,0.02,0.69,0.27	0.02,0.01,0.46,0.51	0.04,0.02,0.55,0.39	C77080	C77080	Mus musculus expressed sequence C77080 (C77080), transcript variant 3, mRNA.
Nebl	n/a	n/a	n/a	n/a	n/a	n/a	n/a	n/a	0.20,0.36,0.34,0.10	n/a	n/a	n/a	n/a	n/a	n/a	n/a	n/a	n/a	n/a	n/a	n/a	n/a	Nebl	Nebl	RecName: Full=Nebulette; AltName: Full=Actin-binding Z-disk protein;
Mtch2	0.19,0.77,0.05	0.26,0.67,0.07	0.21,0.73,0.05	0.17,0.78,0.05	0.15,0.83,0.02	0.08,0.90,0.02	0.14,0.85,0.01	0.15,0.84,0.01	0.14,0.84,0.01	0.13,0.87,0.01	0.12,0.87,0.01	0.10,0.89,0.01	0.10,0.89,0.01	0.11,0.89,0.01	0.13,0.86,0.01	0.16,0.83,0.01	0.14,0.84,0.02	0.12,0.86,0.01	0.08,0.91,0.01	0.11,0.88,0.01	0.08,0.91,0.01	0.05,0.93,0.02	Mtch2	Mtch2	Mus musculus mitochondrial carrier 2 (Mtch2), transcript variant 3, mRNA.
Gne	0.08,0.83,0.09	0.17,0.72,0.11	0.14,0.76,0.11	0.27,0.65,0.08	0.29,0.65,0.06	0.32,0.60,0.08	0.26,0.68,0.06	0.34,0.61,0.05	0.26,0.69,0.05	0.21,0.74,0.05	0.20,0.76,0.04	0.26,0.69,0.05	0.22,0.74,0.04	0.16,0.81,0.03	0.12,0.86,0.02	0.12,0.84,0.03	0.10,0.87,0.03	0.14,0.83,0.03	0.12,0.85,0.03	0.08,0.89,0.03	0.08,0.89,0.03	0.12,0.85,0.04	Gne	Gne	Mus musculus glucosamine (UDP-N-acetyl)-2-epimerase/N-acetylmannosamine kinase (Gne), transcript variant 2, mRNA.
Thpo	n/a	0.3	0.65	0.32	0.35	0.2	0.08	0.04	0.09	0.08	0.12	0.11	0.23	0.09	0.06	0.25	0.24	0.23	0.09	n/a	0.36	0.18	Thpo	Thpo	Mus musculus thrombopoietin (Thpo), transcript variant 2, mRNA.
2610020H08Rik	0.13,0.77,0.10	0.16,0.73,0.10	n/a	n/a	n/a	0.06,0.27,0.67	n/a	0.66,0.14,0.21	n/a	0.20,0.50,0.29	0.59,0.28,0.12	0.69,0.19,0.12	0.03,0.93,0.04	0.54,0.29,0.16	0.76,0.17,0.07	n/a	n/a	0.26,0.58,0.16	0.58,0.25,0.17	n/a	0.36,0.44,0.20	n/a	2610020H08Rik	2610020H08Rik	Mus musculus RIKEN cDNA 2610020H08 gene (2610020H08Rik), transcript variant 2, mRNA.
Tspear	n/a	n/a	n/a	n/a	n/a	n/a	n/a	n/a	n/a	n/a	n/a	0.24,0.56,0.20	n/a	n/a	n/a	n/a	n/a	n/a	n/a	n/a	n/a	n/a	Tspear	Tspear	Mus musculus thrombospondin type laminin G domain and EAR repeats (Tspear), mRNA.
Cnot8	0.79	0.64	0.8	0.95	0.8	0.69	0.78	0.75	0.47	0.6	0.68	0.9	0.93	0.72	0.79	0.87	0.54	0.9	0.3	0.57	0.53	0.46	Cnot8	Cnot8	Mus musculus CCR4-NOT transcription complex, subunit 8 (Cnot8), mRNA.
Tial1	0.52	0.27	0.22	0.17	0.23	0.43	0.2	0.17	0.32	0.56	0.41	0.36	0.81	0.66	0.27	0.57	0.79	0.2	0.56	0.43	0.67	0.62	Tial1	Tial1	Mus musculus Tia1 cytotoxic granule-associated RNA binding protein-like 1 (Tial1), mRNA.
Sp110	0.45	0.44	n/a	0.55	0.43	0.32	0.48	0.28	0.51	0.46	0.19	0.56	n/a	0.4	0.47	n/a	0.41	0.43	0.36	n/a	0.42	n/a	Sp110	Sp110	Mus musculus Sp110 nuclear body protein (Sp110), transcript variant 2, mRNA.
Cnot2	0.42,0.35,0.02,0.21	0.53,0.28,0.05,0.15	0.50,0.26,0.05,0.19	0.47,0.30,0.10,0.13	0.46,0.27,0.04,0.23	0.60,0.28,0.03,0.10	0.51,0.28,0.02,0.19	0.59,0.20,0.02,0.19	0.52,0.25,0.02,0.22	0.51,0.25,0.02,0.22	0.60,0.25,0.03,0.13	0.65,0.24,0.04,0.08	0.55,0.19,0.08,0.18	0.66,0.22,0.02,0.09	0.57,0.31,0.03,0.09	0.55,0.30,0.04,0.12	0.64,0.24,0.05,0.07	0.69,0.23,0.05,0.03	0.62,0.25,0.05,0.08	0.52,0.30,0.05,0.13	0.61,0.25,0.03,0.11	0.61,0.28,0.06,0.05	Cnot2	Cnot2	Mus musculus CCR4-NOT transcription complex, subunit 2 (Cnot2), transcript variant 1, mRNA.
Cnot7	0.03,0.91,0.06	0.02,0.89,0.10	0.01,0.95,0.04	0.04,0.94,0.02	0.01,0.97,0.02	0.02,0.97,0.01	0.01,0.98,0.01	0.00,0.99,0.01	0.01,0.97,0.02	0.07,0.88,0.05	0.02,0.93,0.05	0.01,0.91,0.08	0.01,0.92,0.07	0.00,0.95,0.04	0.02,0.91,0.07	0.01,0.95,0.03	0.04,0.92,0.04	0.02,0.91,0.07	0.02,0.85,0.13	0.02,0.91,0.07	0.02,0.89,0.09	0.08,0.84,0.08	Cnot7	Cnot7	Mus musculus CCR4-NOT transcription complex, subunit 7 (Cnot7), transcript variant 2, mRNA.
Dnal4	n/a	n/a	0.48	0.67	0.21	0.36	0.49	0.17	0.23	0.35	0.36	0.43	n/a	0.26	0.11	n/a	n/a	n/a	n/a	0.13	n/a	0.23	Dnal4	Dnal4	Mus musculus dynein, axonemal, light chain 4 (Dnal4), mRNA.
Slc19a1	0.13,0.47,0.15,0.25	0.20,0.31,0.13,0.36	n/a	n/a	0.49,0.16,0.22,0.13	0.17,0.16,0.44,0.23	n/a	0.20,0.09,0.48,0.23	n/a	n/a	0.23,0.40,0.17,0.19	n/a	0.07,0.66,0.09,0.18	0.09,0.49,0.25,0.17	0.18,0.33,0.21,0.28	0.19,0.14,0.50,0.17	0.14,0.55,0.11,0.21	n/a	n/a	0.11,0.51,0.11,0.27	n/a	n/a	Slc19a1	Slc19a1	Mus musculus solute carrier family 19 (folate transporter), member 1 (Slc19a1), transcript variant 1, mRNA.
Ube2j2	0.16,0.38,0.14,0.19,0.14	0.16,0.41,0.09,0.23,0.11	0.19,0.36,0.12,0.12,0.21	0.09,0.62,0.06,0.12,0.11	0.14,0.32,0.15,0.32,0.06	0.04,0.62,0.04,0.21,0.09	0.08,0.45,0.08,0.31,0.08	0.05,0.50,0.04,0.37,0.05	0.07,0.67,0.05,0.12,0.10	0.11,0.60,0.07,0.11,0.10	0.09,0.45,0.06,0.31,0.09	0.15,0.38,0.14,0.23,0.10	0.10,0.39,0.09,0.29,0.14	0.14,0.59,0.09,0.11,0.08	0.14,0.25,0.12,0.38,0.11	0.10,0.51,0.08,0.16,0.14	0.10,0.45,0.11,0.22,0.11	0.14,0.48,0.08,0.10,0.20	0.14,0.39,0.08,0.25,0.14	0.13,0.19,0.12,0.24,0.32	0.10,0.34,0.14,0.30,0.13	0.14,0.19,0.16,0.42,0.08	Ube2j2	Ube2j2	Mus musculus ubiquitin-conjugating enzyme E2J 2 (Ube2j2), transcript variant 1, mRNA.
Ift172	n/a	0.88	n/a	n/a	n/a	n/a	n/a	0.62	0.87	0.77	0.89	0.83	0.96	0.63	n/a	n/a	n/a	0.84	n/a	0.76	0.75	0.81	Ift172	Ift172	Mus musculus intraflagellar transport 172 (Ift172), mRNA.
D230025D16Rik	0.29,0.24,0.48	0.08,0.64,0.28	0.01,0.24,0.75	0.01,0.36,0.63	0.01,0.45,0.54	0.01,0.30,0.69	0.01,0.36,0.63	0.01,0.40,0.58	0.00,0.36,0.64	0.01,0.61,0.39	0.01,0.51,0.48	0.01,0.32,0.67	0.00,0.35,0.64	0.01,0.41,0.59	0.01,0.37,0.63	0.00,0.48,0.51	0.02,0.47,0.51	0.00,0.40,0.60	0.01,0.45,0.54	0.02,0.56,0.42	0.01,0.39,0.60	0.00,0.37,0.63	D230025D16Rik	D230025D16Rik	Mus musculus RIKEN cDNA D230025D16 gene (D230025D16Rik), mRNA.
Cd36	0.09,0.45,0.08,0.08,0.30	0.15,0.40,0.13,0.07,0.25	0.12,0.56,0.09,0.10,0.13	0.06,0.52,0.05,0.05,0.32	0.41,0.28,0.13,0.03,0.15	0.42,0.17,0.21,0.05,0.15	0.38,0.15,0.28,0.05,0.14	0.64,0.10,0.11,0.04,0.11	0.26,0.10,0.28,0.19,0.18	0.26,0.37,0.19,0.03,0.15	0.26,0.15,0.25,0.20,0.14	n/a	n/a	0.15,0.32,0.13,0.17,0.24	0.34,0.15,0.26,0.11,0.14	n/a	0.53,0.10,0.17,0.06,0.13	0.30,0.20,0.27,0.08,0.14	0.40,0.09,0.20,0.11,0.20	n/a	0.42,0.07,0.09,0.22,0.20	n/a	Cd36	Cd36	Mus musculus CD36 antigen (Cd36), transcript variant 2, mRNA.
Rnf123	0.06,0.60,0.34	0.30,0.44,0.26	0.30,0.38,0.33	0.19,0.43,0.38	0.28,0.50,0.22	0.38,0.49,0.13	0.24,0.30,0.46	0.33,0.28,0.39	0.41,0.21,0.39	0.44,0.22,0.34	0.60,0.13,0.27	0.37,0.08,0.55	0.70,0.02,0.29	0.46,0.11,0.43	0.39,0.06,0.56	0.68,0.16,0.16	0.64,0.08,0.28	0.66,0.03,0.31	0.53,0.03,0.43	0.53,0.06,0.41	0.57,0.10,0.34	0.55,0.02,0.43	Rnf123	Rnf123	Mus musculus ring finger protein 123 (Rnf123), transcript variant 1, mRNA.
Gak	0.24,0.47,0.01,0.08,0.12,0.06,0.03	0.37,0.35,0.02,0.03,0.11,0.07,0.05	0.56,0.25,0.01,0.02,0.08,0.06,0.02	0.30,0.46,0.01,0.08,0.08,0.04,0.03	0.22,0.32,0.00,0.08,0.09,0.26,0.02	0.28,0.38,0.01,0.11,0.11,0.09,0.02	0.33,0.39,0.00,0.10,0.10,0.05,0.02	0.30,0.42,0.01,0.09,0.08,0.09,0.02	0.32,0.45,0.01,0.07,0.10,0.03,0.02	0.40,0.40,0.02,0.04,0.10,0.02,0.02	0.39,0.42,0.00,0.05,0.07,0.06,0.02	0.35,0.50,0.00,0.04,0.08,0.01,0.01	0.40,0.38,0.02,0.05,0.06,0.08,0.02	0.41,0.40,0.00,0.06,0.10,0.02,0.01	0.40,0.47,0.00,0.02,0.07,0.02,0.01	0.30,0.55,0.00,0.03,0.05,0.05,0.01	0.37,0.42,0.01,0.04,0.07,0.07,0.02	0.42,0.35,0.00,0.07,0.08,0.06,0.01	0.45,0.38,0.01,0.04,0.08,0.03,0.02	0.31,0.49,0.01,0.02,0.11,0.03,0.02	0.32,0.52,0.01,0.01,0.07,0.05,0.02	0.41,0.41,0.01,0.08,0.05,0.02,0.03	Gak	Gak	Mus musculus cyclin G associated kinase (Gak), transcript variant 3, mRNA.
Rnf103	0.03	0.06	0.13	0.27	0.43	0.44	0.33	0.45	0.46	0.41	0.27	0.18	0.15	0.24	0.05	0.07	0.23	0.07	0.37	0.2	0.39	0.42	Rnf103	Rnf103	Mus musculus ring finger protein 103 (Rnf103), transcript variant 1, mRNA.
Cited2	0.09	0.18	0.1	0.18	0.11	0.08	0.04	0.03	0.04	0.18	0.07	0.04	0.04	0.03	0.05	0.04	0.04	0.03	0.03	0.08	0.02	0.03	Cited2	Cited2	Mus musculus Cbp/p300-interacting transactivator, with Glu/Asp-rich carboxy-terminal domain, 2 (Cited2), mRNA.
Mta1	0.1	0.1	0.09	0.09	0.11	0.08	0.1	0.13	0.09	0.09	0.13	0.21	0.14	0.24	0.15	0.26	0.26	0.2	0.24	0.19	0.2	0.29	Mta1	Mta1	Mus musculus metastasis associated 1 (Mta1), mRNA.
Gaa	0.31	n/a	0.12	0.12	0.11	0.16	0.1	0.07	0.16	0.22	0.21	0.21	0.3	0.34	0.27	0.23	n/a	0.4	0.22	0.28	n/a	n/a	Gaa	Gaa	Mus musculus glucosidase, alpha, acid (Gaa), transcript variant 1, mRNA.
Mta3	n/a	n/a	n/a	n/a	n/a	n/a	n/a	n/a	n/a	n/a	n/a	n/a	n/a	n/a	n/a	n/a	n/a	n/a	n/a	0.58	n/a	n/a	Mta3	Mta3	Mus musculus metastasis associated 3 (Mta3), transcript variant 3, mRNA.
Sat1	0.5	0.66	0.58	0.32	0.28	0.29	0.26	0.25	0.29	0.31	0.3	0.19	0.33	0.32	0.24	0.33	0.29	0.3	0.28	0.4	0.56	0.26	Sat1	Sat1	Mus musculus spermidine/spermine N1-acetyl transferase 1 (Sat1), transcript variant 2, mRNA.
Sat2	0.46	n/a	n/a	n/a	0.48	0.39	0.48	0.51	0.37	0.37	0.48	0.35	0.29	0.29	0.36	0.26	0.4	0.31	0.37	0.42	0.41	0.42	Sat2	Sat2	Mus musculus spermidine/spermine N1-acetyl transferase 2 (Sat2), mRNA.
4930579F01Rik	n/a	n/a	n/a	n/a	n/a	n/a	0.35	n/a	n/a	n/a	n/a	n/a	0.17	n/a	n/a	n/a	n/a	n/a	n/a	n/a	n/a	n/a	4930579F01Rik	4930579F01Rik	Mus musculus RIKEN cDNA 4930579F01 gene (4930579F01Rik), transcript variant 2, mRNA.
Atg16l1	0.09,0.10,0.81	0.26,0.07,0.67	0.24,0.04,0.72	0.28,0.01,0.71	0.06,0.01,0.93	0.08,0.00,0.91	0.23,0.02,0.75	0.13,0.00,0.87	0.10,0.01,0.89	0.04,0.01,0.95	0.34,0.01,0.65	0.21,0.00,0.79	0.15,0.01,0.85	0.15,0.01,0.84	0.28,0.01,0.72	0.25,0.01,0.74	0.50,0.01,0.49	0.06,0.02,0.92	0.43,0.00,0.56	0.26,0.01,0.73	0.07,0.01,0.92	0.03,0.01,0.96	Atg16l1	Atg16l1	Mus musculus autophagy related 16-like 1 (S. cerevisiae) (Atg16l1), transcript variant 3, mRNA.
Ephb3	n/a	n/a	n/a	n/a	n/a	n/a	n/a	n/a	n/a	n/a	n/a	n/a	n/a	n/a	0.03,0.02,0.95	n/a	n/a	n/a	n/a	n/a	n/a	n/a	Ephb3	Ephb3	Mus musculus Eph receptor B3 (Ephb3), mRNA.
Trmt61a	n/a	n/a	n/a	n/a	n/a	n/a	n/a	n/a	0.59,0.26,0.15	n/a	n/a	n/a	n/a	n/a	n/a	n/a	n/a	n/a	0.28,0.27,0.46	n/a	0.47,0.25,0.28	n/a	Trmt61a	Trmt61a	Mus musculus tRNA methyltransferase 61A (Trmt61a), transcript variant 3, mRNA.
Arid5a	n/a	n/a	n/a	n/a	n/a	n/a	n/a	n/a	n/a	n/a	n/a	0.25,0.22,0.16,0.20,0.17	0.41,0.11,0.13,0.19,0.16	n/a	0.03,0.36,0.34,0.15,0.12	0.07,0.28,0.31,0.18,0.16	n/a	n/a	n/a	n/a	0.43,0.15,0.11,0.18,0.13	n/a	Arid5a	Arid5a	Mus musculus AT rich interactive domain 5A (MRF1-like) (Arid5a), transcript variant 1, mRNA.
Slc35a4	0.37,0.17,0.46	0.29,0.48,0.23	0.23,0.69,0.08	0.07,0.88,0.06	0.07,0.88,0.05	0.20,0.74,0.06	0.04,0.92,0.03	0.03,0.94,0.03	0.20,0.74,0.07	0.51,0.34,0.15	0.18,0.75,0.07	0.18,0.66,0.16	0.08,0.85,0.07	0.11,0.81,0.08	0.74,0.16,0.10	0.33,0.46,0.21	0.82,0.15,0.04	0.24,0.69,0.07	0.28,0.64,0.09	0.22,0.69,0.08	0.44,0.34,0.21	0.17,0.58,0.25	Slc35a4	Slc35a4	Mus musculus solute carrier family 35, member A4 (Slc35a4), transcript variant 1, mRNA.
Fggy	0.28	0.38	0.26	0.24	0.1	0.14	0.29	0.09	0.08	0.2	0.2	0.09	0.08	0.05	0.06	0.06	0.1	0.06	0.07	0.06	0.03	0.08	Fggy	Fggy	Mus musculus FGGY carbohydrate kinase domain containing (Fggy), transcript variant 1, mRNA.
Slc35a2	n/a	n/a	n/a	n/a	n/a	0.52	0.51	0.48	n/a	n/a	n/a	n/a	n/a	n/a	n/a	n/a	n/a	n/a	n/a	n/a	n/a	n/a	Slc35a2	Slc35a2	Mus musculus solute carrier family 35 (UDP-galactose transporter), member A2 (Slc35a2), transcript variant 2, mRNA.
Slc35a3	0.09	0.24	0.06	0.22	0.07	0.02	0.01	0.01	0.02	0.02	0.02	0.03	0.05	0.02	0.03	0.05	0.03	0.04	0.06	0.09	0.04	0.02	Slc35a3	Slc35a3	Mus musculus solute carrier family 35 (UDP-N-acetylglucosamine (UDP-GlcNAc) transporter), member 3 (Slc35a3), mRNA.
Abl1	0.35,0.13,0.07,0.05,0.20,0.19	0.54,0.13,0.05,0.06,0.07,0.15	0.33,0.11,0.23,0.05,0.13,0.15	0.47,0.12,0.03,0.04,0.21,0.13	0.23,0.10,0.11,0.05,0.29,0.23	0.53,0.04,0.02,0.02,0.31,0.07	0.39,0.08,0.05,0.02,0.30,0.15	0.74,0.04,0.02,0.02,0.10,0.07	0.56,0.06,0.16,0.02,0.10,0.10	0.72,0.06,0.02,0.03,0.08,0.08	0.72,0.05,0.03,0.03,0.08,0.10	0.83,0.08,0.01,0.02,0.01,0.04	0.58,0.12,0.05,0.03,0.11,0.11	0.72,0.08,0.02,0.09,0.02,0.07	0.76,0.11,0.02,0.02,0.03,0.06	0.39,0.09,0.04,0.04,0.30,0.14	0.71,0.11,0.03,0.04,0.04,0.07	0.51,0.12,0.04,0.04,0.21,0.08	0.66,0.12,0.05,0.06,0.05,0.07	0.62,0.15,0.03,0.04,0.04,0.13	0.21,0.13,0.15,0.05,0.18,0.27	0.69,0.08,0.03,0.03,0.05,0.12	Abl1	Abl1	Mus musculus c-abl oncogene 1, non-receptor tyrosine kinase (Abl1), transcript variant 4, mRNA.
Hltf	0.13	0.35	0.39	0.31	0.15	0.04	0.06	0.04	0.06	0.15	0.06	0.03	0.04	0.04	0.05	0.06	0.37	0.1	0.06	0.07	0.03	0.14	Hltf	Hltf	Mus musculus helicase-like transcription factor (Hltf), transcript variant 1, mRNA.
Nfix	0.87	0.95	0.92	0.97	0.99	0.99	0.99	1	1	0.98	0.99	1	0.99	1	1	0.99	0.97	0.99	0.99	0.99	0.96	0.99	Nfix	Nfix	Mus musculus nuclear factor I/X (Nfix), transcript variant 3, mRNA.
Fbxl21	0.09,0.08,0.83	0.14,0.23,0.64	0.07,0.09,0.84	0.10,0.07,0.83	0.20,0.11,0.69	0.03,0.08,0.89	0.28,0.16,0.56	0.33,0.16,0.51	0.42,0.23,0.35	0.28,0.11,0.61	0.30,0.15,0.54	0.26,0.19,0.56	0.39,0.14,0.47	0.22,0.14,0.64	0.13,0.22,0.65	0.09,0.29,0.62	0.22,0.31,0.47	0.47,0.11,0.42	0.07,0.22,0.71	0.21,0.28,0.51	0.11,0.25,0.63	0.05,0.17,0.78	Fbxl21	Fbxl21	Mus musculus F-box and leucine-rich repeat protein 21 (Fbxl21), mRNA.
Atxn1	0.25	0.44	0.55	0.3	0.38	0.75	0.41	0.46	0.37	0.74	0.76	0.85	0.57	0.69	0.82	0.53	0.52	0.41	0.43	0.69	0.78	0.75	Atxn1	Atxn1	Mus musculus ataxin 1 (Atxn1), transcript variant 1, mRNA.
Rcc1	0.45	n/a	n/a	n/a	0.52	0.62	0.58	0.59	n/a	n/a	n/a	0.61	0.6	0.43	0.7	n/a	n/a	0.7	0.55	n/a	n/a	n/a	Rcc1	Rcc1	Mus musculus regulator of chromosome condensation 1 (Rcc1), transcript variant 1, mRNA.
Igsf8	0.28	n/a	n/a	n/a	n/a	0.41	0.05	n/a	n/a	n/a	n/a	n/a	n/a	0.58	0.36	n/a	n/a	0.73	n/a	n/a	n/a	n/a	Igsf8	Igsf8	Mus musculus immunoglobulin superfamily, member 8 (Igsf8), mRNA.
Plscr3	0.08,0.36,0.56	n/a	0.35,0.42,0.24	0.27,0.39,0.34	0.30,0.16,0.54	0.32,0.19,0.48	0.18,0.25,0.58	0.37,0.24,0.39	0.16,0.60,0.24	0.10,0.50,0.40	0.08,0.18,0.75	0.33,0.19,0.47	0.07,0.09,0.85	0.06,0.08,0.85	0.16,0.10,0.74	0.11,0.57,0.32	0.15,0.39,0.45	0.05,0.18,0.77	0.07,0.22,0.71	0.48,0.20,0.32	0.05,0.16,0.80	0.07,0.18,0.75	Plscr3	Plscr3	Mus musculus phospholipid scramblase 3 (Plscr3), transcript variant 2, mRNA.
Tirap	0.26,0.25,0.13,0.36	0.24,0.14,0.16,0.46	0.22,0.20,0.20,0.38	0.34,0.09,0.07,0.49	0.17,0.23,0.11,0.50	0.08,0.05,0.04,0.84	0.21,0.08,0.04,0.67	0.18,0.09,0.03,0.70	0.38,0.12,0.09,0.41	0.39,0.14,0.07,0.40	0.29,0.17,0.09,0.45	0.30,0.52,0.06,0.12	0.32,0.28,0.14,0.25	0.40,0.13,0.08,0.38	0.18,0.15,0.07,0.60	0.21,0.23,0.13,0.43	0.31,0.10,0.09,0.50	0.33,0.40,0.08,0.19	0.30,0.11,0.21,0.38	0.41,0.08,0.08,0.42	0.25,0.21,0.16,0.38	0.19,0.30,0.21,0.30	Tirap	Tirap	Mus musculus toll-interleukin 1 receptor (TIR) domain-containing adaptor protein (Tirap), transcript variant 4, mRNA.
Atp5s	n/a	n/a	n/a	n/a	0.52	0.52	0.56	0.35	0.55	n/a	n/a	n/a	n/a	n/a	n/a	n/a	n/a	n/a	n/a	n/a	n/a	n/a	Atp5s	Atp5s	Mus musculus ATP synthase, H+ transporting, mitochondrial F0 complex, subunit S (Atp5s), mRNA.
Slc6a8	0.27,0.61,0.12	n/a	0.34,0.28,0.38	0.23,0.08,0.69	0.26,0.13,0.61	0.24,0.31,0.45	0.33,0.21,0.46	0.32,0.06,0.62	0.27,0.25,0.49	0.55,0.03,0.42	0.29,0.16,0.55	0.28,0.05,0.66	0.24,0.03,0.73	0.52,0.07,0.41	0.29,0.34,0.37	0.34,0.02,0.64	0.26,0.14,0.60	0.69,0.05,0.26	0.33,0.20,0.46	0.23,0.15,0.62	0.26,0.48,0.26	0.30,0.36,0.34	Slc6a8	Slc6a8	Mus musculus solute carrier family 6 (neurotransmitter transporter, creatine), member 8 (Slc6a8), transcript variant 3, mRNA.
Eml6	0.73	n/a	n/a	0.82	0.46	0.81	0.52	0.37	0.65	0.43	0.58	0.77	0.87	0.67	0.66	0.24	0.4	0.79	0.39	0.15	n/a	0.74	Eml6	Eml6	Mus musculus echinoderm microtubule associated protein like 6 (Eml6), mRNA.
Eml4	0.45	0.57	0.24	0.47	0.46	0.3	0.33	0.17	0.4	0.57	0.35	0.67	n/a	0.18	0.17	n/a	0.43	0.48	0.19	0.53	0.26	0.44	Eml4	Eml4	Mus musculus echinoderm microtubule associated protein like 4 (Eml4), transcript variant 4, mRNA.
Eml5	0.17	0.28	0.28	0.53	0.4	0.29	0.56	0.54	0.21	0.76	0.58	0.83	0.39	0.65	0.32	n/a	0.78	0.7	0.33	0.29	0.28	n/a	Eml5	Eml5	Mus musculus echinoderm microtubule associated protein like 5 (Eml5), mRNA.
Atp5j	0.13,0.15,0.04,0.01,0.67	0.11,0.21,0.04,0.02,0.63	0.15,0.03,0.07,0.02,0.73	0.14,0.19,0.02,0.02,0.62	0.15,0.11,0.03,0.01,0.69	0.10,0.33,0.02,0.01,0.55	0.15,0.30,0.03,0.01,0.51	0.14,0.20,0.03,0.01,0.62	0.11,0.18,0.04,0.01,0.66	0.17,0.36,0.04,0.02,0.41	0.18,0.32,0.04,0.02,0.44	0.16,0.37,0.04,0.02,0.40	0.16,0.14,0.04,0.05,0.61	0.11,0.28,0.05,0.02,0.54	0.15,0.20,0.05,0.04,0.56	0.20,0.25,0.12,0.05,0.39	0.24,0.28,0.05,0.04,0.39	0.23,0.29,0.05,0.05,0.37	0.19,0.44,0.08,0.04,0.25	0.17,0.41,0.07,0.06,0.29	0.15,0.25,0.13,0.04,0.43	0.21,0.28,0.09,0.05,0.37	Atp5j	Atp5j	Mus musculus ATP synthase, H+ transporting, mitochondrial F0 complex, subunit F (Atp5j), transcript variant 5, mRNA.
Csnk1e	0.29,0.46,0.25	n/a	0.42,0.38,0.19	0.37,0.41,0.22	n/a	0.55,0.44,0.02	0.56,0.42,0.01	0.51,0.39,0.10	0.49,0.49,0.03	n/a	n/a	n/a	n/a	n/a	n/a	n/a	n/a	n/a	n/a	n/a	n/a	n/a	Csnk1e	Csnk1e	Mus musculus casein kinase 1, epsilon (Csnk1e), transcript variant 2, mRNA.
Oxsr1	0.24	0.45	0.16	0.38	0.33	0.48	0.16	0.2	0.13	0.07	0.08	0.11	0.15	0.1	0.08	0.1	0.09	0.1	0.07	0.28	0.05	0.07	Oxsr1	Oxsr1	Mus musculus oxidative-stress responsive 1 (Oxsr1), transcript variant 2, non-coding RNA.
Aldh16a1	0.52	0.52	0.47	0.52	0.44	0.46	0.45	0.51	0.46	0.63	0.33	0.42	0.44	0.62	0.38	0.51	0.43	0.55	0.5	0.53	0.42	0.45	Aldh16a1	Aldh16a1	Mus musculus aldehyde dehydrogenase 16 family, member A1 (Aldh16a1), mRNA.
Rpgrip1l	0.51	0.43	0.5	0.64	0.55	0.47	n/a	0.53	0.52	0.44	0.41	n/a	0.51	n/a	0.4	n/a	0.51	0.52	0.52	0.42	n/a	n/a	Rpgrip1l	Rpgrip1l	Mus musculus Rpgrip1-like (Rpgrip1l), mRNA.
Lyn	0.16	0.26	0.21	0.25	0.19	0.13	0.1	0.13	0.12	0.14	0.12	0.36	0.25	0.21	0.43	0.19	0.13	0.22	0.18	0.2	0.2	0.23	Lyn	Lyn	Mus musculus LYN proto-oncogene, Src family tyrosine kinase (Lyn), transcript variant 1, mRNA.
Naa35	n/a	n/a	n/a	0.29	n/a	n/a	n/a	n/a	0.57	n/a	n/a	n/a	n/a	n/a	n/a	n/a	n/a	n/a	n/a	n/a	n/a	n/a	Naa35	Naa35	Mus musculus N(alpha)-acetyltransferase 35, NatC auxiliary subunit (Naa35), mRNA.
Dlc1	0.08,0.14,0.74,0.05	0.05,0.22,0.60,0.13	0.05,0.42,0.46,0.08	0.03,0.10,0.84,0.04	0.03,0.08,0.85,0.03	0.04,0.03,0.86,0.07	0.01,0.05,0.84,0.09	0.03,0.07,0.83,0.07	0.03,0.04,0.86,0.08	0.01,0.08,0.79,0.12	0.00,0.18,0.79,0.02	0.01,0.05,0.83,0.11	0.01,0.20,0.78,0.01	0.03,0.08,0.86,0.03	0.03,0.08,0.74,0.15	0.06,0.09,0.82,0.03	0.01,0.21,0.75,0.03	0.09,0.20,0.65,0.06	0.01,0.11,0.79,0.09	0.04,0.08,0.86,0.02	0.01,0.08,0.81,0.10	0.01,0.12,0.79,0.09	Dlc1	Dlc1	Mus musculus deleted in liver cancer 1 (Dlc1), transcript variant 2, mRNA.
Adam12	n/a	0.36	n/a	n/a	n/a	n/a	n/a	n/a	n/a	n/a	n/a	n/a	n/a	n/a	n/a	n/a	n/a	n/a	n/a	n/a	n/a	n/a	Adam12	Adam12	Mus musculus a disintegrin and metallopeptidase domain 12 (meltrin alpha) (Adam12), mRNA.
Bcap31	0.79	0.6	0.69	0.87	0.74	0.83	0.89	0.74	0.92	0.89	0.91	0.88	0.83	0.96	0.94	0.89	0.88	0.92	0.87	0.93	0.87	0.9	Bcap31	Bcap31	Mus musculus B cell receptor associated protein 31 (Bcap31), transcript variant 1, mRNA.
C87436	0.37,0.04,0.58	0.29,0.04,0.67	0.32,0.02,0.65	0.21,0.02,0.77	0.16,0.02,0.83	0.14,0.01,0.85	0.14,0.01,0.85	0.07,0.01,0.93	0.10,0.01,0.89	0.16,0.02,0.82	0.15,0.01,0.84	0.19,0.02,0.79	0.44,0.10,0.47	0.14,0.01,0.85	0.20,0.02,0.78	0.44,0.02,0.54	0.36,0.06,0.58	0.41,0.06,0.53	0.38,0.04,0.57	0.34,0.04,0.62	0.15,0.01,0.83	0.33,0.09,0.59	C87436	C87436	Mus musculus expressed sequence C87436 (C87436), transcript variant 1, mRNA.
Mycn	n/a	n/a	n/a	n/a	n/a	n/a	n/a	n/a	n/a	n/a	n/a	n/a	n/a	n/a	n/a	n/a	n/a	n/a	n/a	n/a	n/a	0.14	Mycn	Mycn	Mus musculus v-myc avian myelocytomatosis viral related oncogene, neuroblastoma derived (Mycn), mRNA.
Txlng	0.35	0.43	0.55	0.32	0.38	0.43	0.35	0.27	0.56	0.62	0.48	n/a	n/a	n/a	0.55	0.55	n/a	0.35	n/a	0.44	n/a	0.41	Txlng	Txlng	Mus musculus taxilin gamma (Txlng), transcript variant 2, mRNA.
Cldnd1	n/a	n/a	n/a	n/a	n/a	n/a	n/a	n/a	n/a	n/a	n/a	n/a	n/a	0.29,0.38,0.32	n/a	n/a	n/a	n/a	n/a	n/a	n/a	n/a	Cldnd1	Cldnd1	Mus musculus claudin domain containing 1 (Cldnd1), transcript variant 2, mRNA.
Pkig	0.05,0.07,0.05,0.74,0.09	0.19,0.03,0.08,0.59,0.10	0.04,0.03,0.03,0.82,0.08	0.03,0.04,0.07,0.80,0.06	0.12,0.18,0.13,0.43,0.14	0.12,0.05,0.02,0.76,0.05	0.06,0.65,0.08,0.13,0.08	0.06,0.37,0.04,0.37,0.16	0.06,0.10,0.37,0.35,0.11	0.21,0.14,0.10,0.40,0.15	0.19,0.13,0.10,0.38,0.19	0.16,0.14,0.10,0.41,0.20	n/a	0.16,0.10,0.10,0.52,0.13	n/a	n/a	0.27,0.19,0.13,0.27,0.13	0.17,0.12,0.12,0.37,0.22	0.19,0.26,0.13,0.25,0.18	0.18,0.13,0.14,0.36,0.19	0.08,0.09,0.60,0.16,0.07	0.12,0.07,0.04,0.69,0.09	Pkig	Pkig	Mus musculus protein kinase inhibitor, gamma (Pkig), transcript variant 2, mRNA.
Txlna	n/a	n/a	n/a	0.28	0.39	0.38	0.51	0.54	0.64	0.4	0.34	0.31	0.34	0.68	0.23	0.36	0.52	0.35	0.44	0.47	n/a	0.37	Txlna	Txlna	Mus musculus taxilin alpha (Txlna), transcript variant 1, mRNA.
Rpl10	0.72	0.76	n/a	0.76	0.87	0.73	0.8	n/a	0.65	n/a	n/a	n/a	n/a	n/a	n/a	n/a	n/a	n/a	n/a	n/a	n/a	n/a	Rpl10	Rpl10	Mus musculus ribosomal protein L10 (Rpl10), mRNA.
Lrtm1	0.1	0.18	0.16	0.06	0.1	0.07	0.1	0.18	0.12	0.17	0.28	0.39	0.15	0.17	0.09	0.17	0.18	0.09	0.28	0.3	0.72	0.2	Lrtm1	Lrtm1	Mus musculus leucine-rich repeats and transmembrane domains 1 (Lrtm1), mRNA.
Zfp57	n/a	n/a	n/a	n/a	n/a	n/a	n/a	n/a	n/a	0.21,0.22,0.42,0.16	n/a	n/a	n/a	n/a	n/a	n/a	n/a	n/a	n/a	n/a	n/a	n/a	Zfp57	Zfp57	Mus musculus zinc finger protein 57 (Zfp57), transcript variant 3, mRNA.
Ubxn1	0.37,0.49,0.15	0.28,0.59,0.13	0.29,0.61,0.10	0.28,0.51,0.22	0.38,0.54,0.08	0.37,0.39,0.23	0.25,0.63,0.12	0.31,0.53,0.16	0.33,0.59,0.08	0.38,0.46,0.16	0.28,0.64,0.08	0.32,0.59,0.08	0.34,0.45,0.21	0.40,0.47,0.14	0.37,0.48,0.15	0.25,0.61,0.14	0.32,0.55,0.12	0.39,0.53,0.09	0.28,0.55,0.17	0.40,0.37,0.24	0.31,0.60,0.09	0.31,0.52,0.17	Ubxn1	Ubxn1	Mus musculus UBX domain protein 1 (Ubxn1), mRNA.
Hspbp1	n/a	n/a	n/a	0.47	0.5	0.8	0.78	0.56	0.57	0.54	0.56	0.57	0.4	0.71	0.64	0.45	0.51	0.53	0.72	0.4	0.85	0.71	Hspbp1	Hspbp1	Mus musculus HSPA (heat shock 70kDa) binding protein, cytoplasmic cochaperone 1 (Hspbp1), mRNA.
Adra1a	n/a	0.42,0.47,0.11	0.37,0.48,0.15	0.24,0.55,0.20	0.27,0.32,0.41	0.37,0.45,0.18	0.37,0.39,0.24	0.64,0.32,0.04	0.66,0.23,0.10	0.38,0.56,0.07	0.42,0.49,0.08	0.37,0.50,0.14	0.88,0.09,0.03	0.61,0.34,0.05	0.42,0.47,0.11	0.57,0.35,0.08	0.48,0.16,0.36	0.23,0.32,0.45	0.61,0.30,0.09	0.42,0.45,0.13	0.42,0.53,0.05	0.35,0.53,0.12	Adra1a	Adra1a	Mus musculus adrenergic receptor, alpha 1a (Adra1a), transcript variant 4, mRNA.
Pibf1	0.07,0.21,0.72	0.22,0.23,0.55	0.41,0.24,0.35	0.52,0.28,0.20	0.70,0.24,0.06	0.74,0.21,0.05	0.50,0.19,0.32	0.67,0.19,0.14	0.58,0.21,0.21	0.69,0.20,0.11	0.73,0.22,0.05	0.73,0.21,0.05	0.64,0.15,0.20	0.60,0.15,0.25	0.41,0.14,0.44	0.40,0.25,0.35	0.46,0.24,0.30	0.40,0.16,0.44	0.47,0.20,0.33	0.60,0.18,0.22	0.59,0.19,0.22	0.51,0.18,0.31	Pibf1	Pibf1	Mus musculus progesterone immunomodulatory binding factor 1 (Pibf1), mRNA.
Fam19a2	n/a	n/a	n/a	n/a	n/a	n/a	n/a	0.46	n/a	n/a	n/a	n/a	n/a	n/a	n/a	n/a	n/a	n/a	n/a	n/a	n/a	n/a	Fam19a2	Fam19a2	Mus musculus family with sequence similarity 19, member A2 (Fam19a2), transcript variant 1, mRNA.
Filip1l	0.88	0.8	0.82	0.87	0.89	0.86	0.73	0.82	0.64	n/a	0.82	0.6	0.89	0.74	0.81	0.76	0.67	0.8	0.75	0.69	0.91	0.7	Filip1l	Filip1l	Mus musculus filamin A interacting protein 1-like (Filip1l), transcript variant 1, mRNA.
Zbtb42	n/a	n/a	n/a	0.37	0.41	0.27	n/a	n/a	n/a	n/a	0.31	n/a	n/a	n/a	n/a	n/a	n/a	n/a	n/a	n/a	n/a	n/a	Zbtb42	Zbtb42	Mus musculus zinc finger and BTB domain containing 42 (Zbtb42), mRNA.
Cpeb4	0.91	0.9	0.87	0.91	0.86	0.88	0.88	0.85	0.95	0.93	0.93	0.83	0.81	0.9	0.9	0.88	0.86	0.82	0.88	0.92	0.94	0.88	Cpeb4	Cpeb4	Mus musculus cytoplasmic polyadenylation element binding protein 4 (Cpeb4), transcript variant 3, mRNA.
Safb	0.49	0.62	0.77	0.72	0.74	0.78	0.84	0.8	0.68	0.64	0.66	0.5	0.6	0.64	0.52	0.48	0.54	0.57	0.33	0.45	0.39	0.37	Safb	Safb	Mus musculus scaffold attachment factor B (Safb), mRNA.
Cpeb3	0.13,0.16,0.41,0.30	0.15,0.47,0.33,0.05	0.17,0.24,0.52,0.07	0.13,0.21,0.12,0.54	0.11,0.32,0.41,0.16	0.13,0.27,0.53,0.07	0.15,0.25,0.52,0.08	0.09,0.25,0.43,0.23	0.11,0.34,0.46,0.10	0.11,0.36,0.42,0.11	0.19,0.45,0.26,0.10	0.06,0.70,0.09,0.16	0.07,0.74,0.15,0.04	0.13,0.19,0.30,0.37	0.12,0.50,0.17,0.21	0.11,0.41,0.26,0.21	n/a	0.12,0.06,0.69,0.13	0.15,0.40,0.29,0.16	0.20,0.44,0.29,0.07	0.09,0.24,0.59,0.08	0.11,0.60,0.26,0.04	Cpeb3	Cpeb3	Mus musculus cytoplasmic polyadenylation element binding protein 3 (Cpeb3), transcript variant 1, mRNA.
Dis3	n/a	0.62	n/a	0.63	0.65	0.65	0.7	0.35	0.85	0.72	0.82	0.53	0.79	0.82	0.64	0.35	0.65	0.59	0.63	0.61	0.71	0.63	Dis3	Dis3	Mus musculus DIS3 homolog, exosome endoribonuclease and 3'-5' exoribonuclease (Dis3), mRNA.
Afg3l2	0.14,0.68,0.19	0.20,0.57,0.23	0.32,0.20,0.47	0.08,0.18,0.74	0.03,0.29,0.68	0.05,0.30,0.65	0.03,0.57,0.40	0.04,0.45,0.51	0.05,0.42,0.53	0.06,0.42,0.52	0.05,0.56,0.38	0.05,0.42,0.52	0.07,0.62,0.30	0.06,0.45,0.50	0.07,0.52,0.41	0.06,0.42,0.52	0.06,0.43,0.51	0.08,0.40,0.52	0.10,0.38,0.52	0.07,0.37,0.56	0.10,0.16,0.74	0.06,0.56,0.38	Afg3l2	Afg3l2	Mus musculus AFG3-like AAA ATPase 2 (Afg3l2), mRNA.
Lifr	0.32,0.01,0.67	0.33,0.03,0.64	0.34,0.02,0.65	0.34,0.03,0.62	0.34,0.02,0.63	0.37,0.01,0.62	0.34,0.02,0.64	0.34,0.02,0.64	0.33,0.01,0.66	0.34,0.01,0.65	0.31,0.01,0.68	0.36,0.01,0.63	0.46,0.02,0.53	0.34,0.01,0.65	0.37,0.11,0.53	0.33,0.01,0.66	0.38,0.01,0.61	0.32,0.01,0.67	0.44,0.02,0.54	0.32,0.01,0.68	0.25,0.01,0.74	0.37,0.02,0.62	Lifr	Lifr	Mus musculus leukemia inhibitory factor receptor (Lifr), transcript variant 2, mRNA.
Zfp189	0.73	0.56	n/a	0.83	0.52	0.74	0.69	0.86	0.88	0.89	0.74	0.88	0.79	0.78	0.89	n/a	0.79	n/a	0.8	n/a	n/a	0.74	Zfp189	Zfp189	Mus musculus zinc finger protein 189 (Zfp189), transcript variant 2, mRNA.
Lnpep	0.17,0.37,0.01,0.45	0.18,0.51,0.05,0.25	0.23,0.35,0.06,0.35	0.16,0.34,0.08,0.42	0.18,0.31,0.01,0.51	0.18,0.25,0.01,0.57	0.19,0.39,0.02,0.40	0.17,0.37,0.01,0.46	0.16,0.20,0.02,0.61	0.35,0.34,0.01,0.30	0.18,0.38,0.01,0.43	0.22,0.32,0.01,0.46	0.22,0.26,0.01,0.51	0.22,0.25,0.01,0.52	0.20,0.38,0.01,0.41	0.31,0.38,0.01,0.31	0.20,0.42,0.01,0.37	0.20,0.29,0.01,0.50	0.18,0.24,0.01,0.57	0.19,0.43,0.02,0.36	0.16,0.25,0.01,0.59	0.19,0.24,0.01,0.56	Lnpep	Lnpep	Mus musculus leucyl/cystinyl aminopeptidase (Lnpep), mRNA.
Pglyrp2	n/a	n/a	n/a	0.88	0.88	0.97	0.97	0.96	0.89	0.86	0.89	0.93	0.95	n/a	n/a	n/a	0.94	0.88	n/a	n/a	n/a	0.9	Pglyrp2	Pglyrp2	Mus musculus peptidoglycan recognition protein 2 (Pglyrp2), transcript variant 6, non-coding RNA.
Proser2	0.14	0.4	0.34	0.27	0.15	0.25	0.17	0.08	0.05	0.1	0.21	0.04	0.07	0.17	0.09	0.15	0.59	0.07	0.17	0.12	0.12	0.3	Proser2	Proser2	Mus musculus proline and serine rich 2 (Proser2), transcript variant 2, mRNA.
Tmem175	0.36	0.58	0.81	0.69	0.49	0.57	0.7	0.58	0.47	n/a	0.77	0.49	0.78	0.87	0.65	n/a	n/a	n/a	0.64	n/a	n/a	n/a	Tmem175	Tmem175	Mus musculus transmembrane protein 175 (Tmem175), transcript variant 3, mRNA.
Setdb1	n/a	n/a	n/a	0.84	0.56	0.89	0.83	0.88	0.85	0.8	0.81	0.76	0.52	0.82	0.88	0.8	0.84	0.75	0.78	0.81	0.82	0.35	Setdb1	Setdb1	Mus musculus SET domain, bifurcated 1 (Setdb1), transcript variant 3, mRNA.
Setdb2	0.63	0.52	0.32	0.64	0.94	0.94	0.91	0.89	0.86	0.62	0.88	0.88	0.74	0.86	0.79	0.88	0.73	0.82	0.88	0.58	0.9	0.92	Setdb2	Setdb2	Mus musculus SET domain, bifurcated 2 (Setdb2), mRNA.
Zfp180	0.13,0.04,0.61,0.03,0.03,0.16	0.03,0.03,0.81,0.07,0.02,0.05	0.03,0.03,0.88,0.02,0.01,0.03	0.03,0.02,0.82,0.06,0.03,0.04	0.05,0.03,0.67,0.12,0.07,0.06	0.06,0.03,0.77,0.03,0.03,0.08	0.20,0.06,0.59,0.03,0.03,0.10	0.07,0.04,0.73,0.06,0.03,0.07	0.09,0.03,0.77,0.03,0.03,0.06	0.18,0.05,0.57,0.05,0.04,0.11	0.06,0.07,0.72,0.03,0.05,0.07	0.06,0.03,0.81,0.03,0.03,0.04	0.14,0.09,0.54,0.07,0.08,0.09	0.04,0.02,0.70,0.04,0.09,0.11	0.06,0.06,0.75,0.03,0.03,0.07	0.14,0.06,0.61,0.07,0.06,0.07	0.12,0.15,0.45,0.10,0.11,0.08	0.07,0.06,0.68,0.06,0.05,0.07	0.10,0.06,0.65,0.06,0.05,0.08	0.12,0.11,0.41,0.08,0.11,0.16	0.18,0.07,0.46,0.08,0.06,0.15	0.15,0.11,0.37,0.11,0.10,0.16	Zfp180	Zfp180	Mus musculus zinc finger protein 180 (Zfp180), transcript variant 5, mRNA.
C2cd3	0.08,0.24,0.24,0.43	0.17,0.08,0.47,0.27	0.10,0.55,0.17,0.18	0.08,0.05,0.67,0.20	0.24,0.24,0.30,0.22	0.06,0.07,0.63,0.24	0.06,0.26,0.51,0.17	0.06,0.23,0.54,0.18	0.06,0.15,0.50,0.29	0.06,0.54,0.17,0.24	0.09,0.06,0.51,0.34	0.03,0.16,0.67,0.14	0.19,0.11,0.30,0.40	0.07,0.36,0.29,0.28	0.06,0.33,0.40,0.21	0.05,0.05,0.12,0.77	0.10,0.24,0.24,0.42	0.06,0.22,0.56,0.16	0.07,0.12,0.61,0.19	0.14,0.45,0.32,0.09	0.14,0.22,0.53,0.12	0.14,0.13,0.36,0.36	C2cd3	C2cd3	Mus musculus C2 calcium-dependent domain containing 3 (C2cd3), mRNA.
C2cd2	0.47,0.02,0.50	0.34,0.07,0.59	0.36,0.11,0.53	0.45,0.02,0.53	0.62,0.04,0.34	0.64,0.04,0.31	0.63,0.11,0.27	0.67,0.02,0.31	0.65,0.05,0.30	0.57,0.01,0.42	0.66,0.03,0.31	0.66,0.04,0.30	0.62,0.01,0.37	0.63,0.03,0.33	0.59,0.02,0.39	0.65,0.02,0.32	0.54,0.01,0.45	0.58,0.01,0.41	0.61,0.03,0.36	0.59,0.01,0.40	0.54,0.01,0.45	0.61,0.01,0.37	C2cd2	C2cd2	Mus musculus C2 calcium-dependent domain containing 2 (C2cd2), mRNA.
Gss	0.49	0.34	0.31	n/a	0.24	0.24	0.29	0.19	0.34	0.19	0.39	0.11	0.15	0.23	0.19	0.23	0.13	0.36	0.36	0.2	0.13	0.25	Gss	Gss	Mus musculus glutathione synthetase (Gss), transcript variant 1, mRNA.
Ift27	0.06	0.24	n/a	0.08	0.11	0.05	0.04	0.04	0.03	0.05	0.03	0.01	0.02	0.01	0.02	0.02	0.05	0.03	0.03	0.04	0.05	0.02	Ift27	Ift27	Mus musculus intraflagellar transport 27 (Ift27), mRNA.
Ift20	0.2	0.16	0.14	0.16	0.22	0.39	0.48	0.6	0.73	0.8	0.8	0.72	0.83	0.66	0.87	0.88	0.7	0.8	0.78	0.88	0.73	0.61	Ift20	Ift20	Mus musculus intraflagellar transport 20 (Ift20), mRNA.
Immp2l	0.6	0.61	0.58	0.84	0.83	0.82	0.72	0.8	0.69	0.72	0.8	0.76	0.79	0.84	0.85	0.54	0.71	n/a	n/a	0.61	n/a	0.53	Immp2l	Immp2l	Mus musculus IMP2 inner mitochondrial membrane peptidase-like (S. cerevisiae) (Immp2l), mRNA.
C2cd5	0.17,0.61,0.22	0.15,0.65,0.20	0.27,0.40,0.33	0.17,0.56,0.27	0.20,0.47,0.33	0.17,0.61,0.22	0.23,0.48,0.29	0.23,0.26,0.52	0.10,0.65,0.26	0.14,0.67,0.19	0.15,0.59,0.26	0.08,0.62,0.30	0.18,0.60,0.22	0.18,0.55,0.26	0.15,0.58,0.27	0.12,0.53,0.36	0.21,0.53,0.26	0.11,0.57,0.32	0.51,0.30,0.19	0.25,0.41,0.35	0.16,0.55,0.29	0.09,0.57,0.33	C2cd5	C2cd5	Mus musculus C2 calcium-dependent domain containing 5 (C2cd5), transcript variant 1, mRNA.
Porcn	n/a	n/a	n/a	n/a	n/a	n/a	n/a	n/a	0.65	n/a	n/a	n/a	n/a	n/a	n/a	n/a	n/a	n/a	n/a	n/a	n/a	n/a	Porcn	Porcn	Mus musculus porcupine homolog (Drosophila) (Porcn), transcript variant d, mRNA.
Nisch	0.74	0.76	0.8	0.74	0.64	0.75	0.87	0.77	0.81	0.82	0.87	0.9	0.8	0.91	0.87	0.95	0.89	0.94	0.97	0.85	0.9	0.93	Nisch	Nisch	Mus musculus nischarin (Nisch), mRNA.
Fam20c	0.9	0.9	0.81	0.95	0.89	0.61	0.66	0.63	0.86	0.91	0.83	0.68	0.91	0.79	0.84	0.8	0.9	0.9	0.94	0.96	0.8	0.91	Fam20c	Fam20c	Mus musculus family with sequence similarity 20, member C (Fam20c), mRNA.
Hax1	0.6	0.41	0.3	0.4	0.4	0.21	0.28	0.21	0.16	0.13	0.05	0.07	0.3	0.03	0.18	0.12	0.13	0.06	0.09	0.07	0.05	0.12	Hax1	Hax1	Mus musculus HCLS1 associated X-1 (Hax1), transcript variant 3, mRNA.
Rdx	0.05	0.12	0.08	0.06	0.03	0.02	0.02	0.02	0.03	0.04	0.02	0.02	0.03	0.03	0.03	0.03	0.03	0.03	0.03	0.02	0.02	0.03	Rdx	Rdx	Mus musculus radixin (Rdx), transcript variant 2, mRNA.
Banf1	0.49,0.28,0.23	n/a	0.48,0.24,0.29	0.48,0.33,0.19	0.27,0.32,0.41	0.50,0.16,0.34	0.19,0.19,0.62	0.56,0.28,0.15	0.32,0.54,0.14	0.47,0.27,0.25	0.11,0.57,0.32	0.46,0.10,0.44	0.22,0.45,0.34	0.15,0.38,0.46	0.64,0.09,0.26	0.43,0.26,0.31	0.46,0.26,0.28	0.36,0.45,0.19	0.53,0.30,0.17	n/a	0.17,0.12,0.71	0.07,0.05,0.88	Banf1	Banf1	Mus musculus barrier to autointegration factor 1 (Banf1), transcript variant 2, mRNA.
Elf1	0.26	0.18	0.12	0.15	0.1	0.04	0.12	0.03	0.11	0.15	0.06	0.08	0.07	0.1	0.16	0.23	0.08	0.14	0.1	0.17	0.21	0.34	Elf1	Elf1	Mus musculus E74-like factor 1 (Elf1), transcript variant 1, mRNA.
Zkscan3	0.24,0.46,0.14,0.16	0.12,0.18,0.54,0.16	0.14,0.28,0.42,0.15	0.05,0.35,0.51,0.09	0.06,0.14,0.74,0.06	0.08,0.41,0.45,0.06	0.07,0.57,0.27,0.09	0.04,0.33,0.57,0.06	0.07,0.44,0.40,0.09	0.11,0.17,0.53,0.19	0.07,0.39,0.44,0.10	0.08,0.50,0.34,0.07	0.07,0.36,0.48,0.09	0.09,0.31,0.51,0.09	0.09,0.53,0.34,0.04	0.10,0.54,0.29,0.07	0.08,0.55,0.29,0.08	0.11,0.34,0.46,0.09	0.07,0.70,0.13,0.10	0.04,0.55,0.31,0.10	0.07,0.84,0.02,0.07	0.07,0.66,0.19,0.08	Zkscan3	Zkscan3	Mus musculus zinc finger with KRAB and SCAN domains 3 (Zkscan3), transcript variant 2, mRNA.
Elf2	0.03,0.06,0.00,0.90	0.04,0.05,0.01,0.90	0.15,0.09,0.03,0.73	0.07,0.04,0.17,0.72	0.18,0.09,0.27,0.47	0.10,0.21,0.13,0.56	0.18,0.10,0.14,0.58	0.17,0.07,0.35,0.41	0.09,0.09,0.21,0.62	0.12,0.05,0.31,0.52	0.22,0.12,0.16,0.50	0.24,0.04,0.06,0.66	0.15,0.04,0.49,0.32	0.35,0.07,0.26,0.33	0.35,0.05,0.25,0.34	0.25,0.10,0.13,0.51	0.15,0.07,0.31,0.46	0.15,0.10,0.17,0.58	0.33,0.02,0.21,0.44	0.33,0.08,0.34,0.26	0.41,0.21,0.27,0.12	0.09,0.20,0.17,0.54	Elf2	Elf2	Mus musculus E74-like factor 2 (Elf2), transcript variant 3, mRNA.
Sugp2	0.23,0.23,0.54	0.54,0.29,0.17	0.23,0.09,0.68	0.20,0.21,0.58	0.19,0.43,0.37	0.19,0.43,0.38	0.46,0.23,0.31	0.17,0.41,0.42	0.17,0.30,0.54	0.66,0.09,0.25	0.26,0.29,0.45	0.28,0.19,0.52	0.20,0.29,0.51	0.23,0.40,0.37	0.38,0.49,0.13	0.18,0.49,0.33	0.19,0.46,0.35	0.47,0.14,0.39	0.40,0.29,0.32	0.13,0.31,0.56	0.13,0.67,0.21	0.40,0.19,0.41	Sugp2	Sugp2	Mus musculus SURP and G patch domain containing 2 (Sugp2), transcript variant 2, mRNA.
Elf4	0.6	0.64	0.66	0.38	0.52	0.83	0.33	0.68	n/a	0.53	n/a	n/a	n/a	0.38	n/a	n/a	n/a	n/a	n/a	n/a	n/a	n/a	Elf4	Elf4	Mus musculus E74-like factor 4 (ets domain transcription factor) (Elf4), mRNA.
Patl1	0.87	0.81	0.55	0.52	0.77	0.93	0.84	0.78	0.79	0.68	0.82	0.76	0.61	0.64	0.66	0.73	0.77	0.86	0.82	0.35	0.76	0.61	Patl1	Patl1	Mus musculus protein associated with topoisomerase II homolog 1 (yeast) (Patl1), mRNA.
Syncrip	0.66	0.71	0.68	0.5	0.55	0.11	0.77	0.86	0.73	0.91	0.9	0.59	0.84	0.93	0.39	0.88	0.92	0.45	0.79	0.8	0.48	0.59	Syncrip	Syncrip	Mus musculus synaptotagmin binding, cytoplasmic RNA interacting protein (Syncrip), transcript variant 2, mRNA.
Hk3	0.40,0.22,0.29,0.09	0.32,0.22,0.20,0.26	n/a	0.34,0.18,0.25,0.23	0.43,0.14,0.27,0.17	0.59,0.10,0.21,0.09	0.68,0.07,0.18,0.08	0.61,0.07,0.22,0.10	0.64,0.09,0.18,0.09	0.61,0.08,0.24,0.08	0.67,0.03,0.22,0.08	0.70,0.04,0.21,0.04	0.62,0.05,0.26,0.08	0.70,0.05,0.21,0.04	0.66,0.03,0.26,0.05	0.66,0.04,0.24,0.06	0.62,0.04,0.29,0.05	0.62,0.08,0.17,0.13	0.63,0.03,0.29,0.05	0.64,0.04,0.23,0.09	0.78,0.03,0.15,0.05	0.68,0.04,0.23,0.04	Hk3	Hk3	Mus musculus hexokinase 3 (Hk3), transcript variant 2, mRNA.
Ppt2	0.17,0.29,0.24,0.17,0.14	0.15,0.11,0.49,0.12,0.13	0.09,0.50,0.29,0.08,0.04	0.11,0.33,0.41,0.08,0.07	0.47,0.13,0.26,0.06,0.08	0.14,0.19,0.34,0.26,0.07	0.12,0.09,0.58,0.16,0.04	0.24,0.10,0.49,0.09,0.09	0.04,0.25,0.45,0.23,0.03	0.26,0.05,0.63,0.03,0.04	0.06,0.04,0.65,0.20,0.04	0.22,0.04,0.70,0.03,0.02	0.39,0.21,0.32,0.03,0.04	0.07,0.29,0.49,0.04,0.11	0.08,0.20,0.62,0.04,0.06	0.09,0.19,0.62,0.05,0.05	0.22,0.06,0.59,0.06,0.07	0.14,0.17,0.41,0.24,0.04	0.29,0.18,0.28,0.15,0.10	0.10,0.24,0.56,0.04,0.06	0.31,0.04,0.50,0.12,0.04	0.09,0.03,0.78,0.03,0.06	Ppt2	Ppt2	Mus musculus palmitoyl-protein thioesterase 2 (Ppt2), transcript variant 2, mRNA.
Scap	0.47	0.51	0.71	0.63	0.4	0.11	0.51	0.35	0.62	0.38	0.59	0.7	0.4	0.64	0.42	0.33	0.53	0.57	0.68	0.24	0.61	0.65	Scap	Scap	Mus musculus SREBF chaperone (Scap), transcript variant 2, mRNA.
Lmnb2	n/a	n/a	n/a	n/a	n/a	n/a	n/a	n/a	n/a	n/a	n/a	n/a	n/a	n/a	n/a	n/a	n/a	n/a	n/a	0.48	n/a	n/a	Lmnb2	Lmnb2	Mus musculus lamin B2 (Lmnb2), mRNA.
Aste1	0.15,0.41,0.20,0.24	0.11,0.63,0.14,0.12	0.51,0.15,0.15,0.19	0.68,0.10,0.13,0.10	0.23,0.23,0.39,0.15	0.24,0.53,0.15,0.08	0.18,0.43,0.18,0.21	0.45,0.29,0.09,0.17	0.35,0.13,0.22,0.30	0.57,0.20,0.08,0.14	0.42,0.35,0.08,0.15	0.63,0.13,0.07,0.18	0.67,0.11,0.13,0.09	0.21,0.40,0.22,0.17	0.59,0.20,0.10,0.11	0.14,0.19,0.26,0.41	0.24,0.19,0.21,0.36	0.45,0.16,0.23,0.16	0.45,0.26,0.17,0.12	0.19,0.50,0.13,0.18	0.24,0.19,0.31,0.26	0.30,0.18,0.20,0.32	Aste1	Aste1	Mus musculus asteroid homolog 1 (Drosophila) (Aste1), transcript variant 1, mRNA.
Wdsub1	0.28,0.27,0.45	0.30,0.38,0.32	0.29,0.33,0.38	0.38,0.38,0.24	0.31,0.29,0.40	0.29,0.36,0.35	0.26,0.35,0.39	0.36,0.28,0.36	0.36,0.38,0.26	0.29,0.34,0.37	0.35,0.39,0.26	0.30,0.33,0.37	0.37,0.37,0.26	0.41,0.40,0.19	0.42,0.33,0.25	0.26,0.35,0.39	0.30,0.33,0.37	0.31,0.34,0.36	0.31,0.28,0.41	0.31,0.33,0.36	0.28,0.41,0.31	0.39,0.33,0.28	Wdsub1	Wdsub1	Mus musculus WD repeat, SAM and U-box domain containing 1 (Wdsub1), transcript variant 1, mRNA.
Slc26a1	0.71,0.22,0.07	0.43,0.49,0.08	0.54,0.35,0.11	0.25,0.65,0.10	0.55,0.40,0.05	0.52,0.43,0.06	0.53,0.44,0.03	0.59,0.39,0.02	0.55,0.39,0.06	0.65,0.33,0.03	0.82,0.15,0.03	0.87,0.08,0.05	0.80,0.17,0.03	0.64,0.30,0.06	0.70,0.15,0.16	0.75,0.18,0.07	0.51,0.43,0.06	0.52,0.45,0.03	0.58,0.38,0.04	0.55,0.43,0.02	0.65,0.32,0.02	0.68,0.26,0.06	Slc26a1	Slc26a1	Mus musculus solute carrier family 26 (sulfate transporter), member 1 (Slc26a1), transcript variant 1, mRNA.
Sult2a8	0.99	0.99	1	1	1	1	0.99	1	0.98	0.99	0.99	0.98	0.97	0.99	0.97	0.96	0.98	0.97	0.95	0.98	0.97	0.87	Sult2a8	Sult2a8	Mus musculus sulfotransferase family 2A, dehydroepiandrosterone (DHEA)-preferring, member 8 (Sult2a8), transcript variant 2, mRNA.
Ncaph	n/a	n/a	n/a	n/a	n/a	n/a	n/a	n/a	0.51	n/a	n/a	n/a	n/a	n/a	n/a	n/a	n/a	n/a	n/a	n/a	n/a	n/a	Ncaph	Ncaph	Mus musculus non-SMC condensin I complex, subunit H (Ncaph), mRNA.
Faim	0.49	n/a	n/a	0.5	0.57	0.72	0.62	0.59	0.48	n/a	0.57	0.45	n/a	0.4	0.44	n/a	n/a	n/a	n/a	0.55	0.47	n/a	Faim	Faim	Mus musculus Fas apoptotic inhibitory molecule (Faim), transcript variant 2, mRNA.
Fam229b	n/a	n/a	n/a	n/a	n/a	n/a	n/a	0.52	n/a	n/a	n/a	n/a	n/a	n/a	n/a	n/a	n/a	n/a	n/a	n/a	n/a	n/a	Fam229b	Fam229b	Mus musculus family with sequence similarity 229, member B (Fam229b), mRNA.
Gbp8	0.47	0.45	0.35	0.45	0.55	0.31	0.43	0.3	0.27	0.35	0.28	0.33	0.3	0.24	0.21	0.16	0.28	0.19	0.25	0.18	0.23	0.23	Gbp8	Gbp8	Mus musculus guanylate-binding protein 8 (Gbp8), mRNA.
Wwp1	0.01,0.97,0.01,0.01	0.01,0.98,0.01,0.01	0.01,0.96,0.01,0.02	0.00,0.96,0.01,0.03	0.01,0.89,0.02,0.08	0.01,0.96,0.01,0.03	0.01,0.96,0.02,0.01	0.01,0.96,0.01,0.02	0.01,0.91,0.02,0.06	0.02,0.92,0.02,0.04	0.02,0.90,0.02,0.05	0.04,0.79,0.05,0.12	0.03,0.82,0.03,0.12	0.01,0.91,0.03,0.04	0.02,0.91,0.02,0.05	0.02,0.92,0.02,0.04	0.02,0.86,0.06,0.05	0.08,0.68,0.12,0.12	0.03,0.89,0.04,0.04	0.01,0.89,0.03,0.07	0.04,0.77,0.06,0.13	0.02,0.89,0.03,0.06	Wwp1	Wwp1	Mus musculus WW domain containing E3 ubiquitin protein ligase 1 (Wwp1), transcript variant 4, non-coding RNA.
Lime1	0.4	0.81	0.65	0.59	0.51	0.3	0.77	0.92	0.81	0.94	0.93	0.92	0.83	0.85	0.9	0.89	0.67	0.92	0.91	0.89	0.83	0.86	Lime1	Lime1	Mus musculus Lck interacting transmembrane adaptor 1 (Lime1), mRNA.
Sod1	0.99	0.98	0.98	0.99	0.99	0.99	0.99	0.99	0.98	0.99	1	0.99	0.99	1	0.99	0.99	0.99	0.98	0.99	0.99	0.99	0.98	Sod1	Sod1	Mus musculus superoxide dismutase 1, soluble (Sod1), mRNA.
Gbp3	n/a	n/a	n/a	n/a	0.10,0.37,0.53	0.34,0.40,0.26	0.10,0.19,0.71	0.21,0.55,0.24	n/a	n/a	n/a	0.17,0.20,0.63	n/a	0.18,0.28,0.54	n/a	n/a	n/a	n/a	n/a	n/a	n/a	n/a	Gbp3	Gbp3	Mus musculus guanylate binding protein 3 (Gbp3), transcript variant 1, mRNA.
Blzf1	n/a	n/a	n/a	0.67	n/a	0.2	0.47	0.54	0.36	n/a	0.47	0.65	0.64	0.68	0.35	0.48	0.49	0.44	0.51	0.35	0.61	0.49	Blzf1	Blzf1	Mus musculus basic leucine zipper nuclear factor 1 (Blzf1), transcript variant 1, mRNA.
Gbp7	n/a	n/a	0.45	0.49	0.44	0.25	0.34	0.31	0.27	0.17	0.22	0.23	0.48	0.15	0.31	0.21	0.4	0.13	0.33	0.26	0.2	0.34	Gbp7	Gbp7	Mus musculus guanylate binding protein 7 (Gbp7), transcript variant 2, mRNA.
Gbp6	0.39	0.48	0.38	0.26	0.37	0.24	0.36	0.23	0.24	0.41	0.26	0.21	0.25	0.23	0.17	0.31	0.26	0.24	0.23	0.28	0.24	0.35	Gbp6	Gbp6	Mus musculus guanylate binding protein 6 (Gbp6), mRNA.
Gbp4	0.43	0.4	0.29	0.43	0.33	0.23	0.36	0.29	0.19	0.23	0.27	0.47	0.37	0.25	0.26	0.4	0.39	0.34	0.62	0.48	0.3	0.21	Gbp4	Gbp4	Mus musculus guanylate binding protein 4 (Gbp4), transcript variant 1, mRNA.
Fer	0.13,0.25,0.10,0.39,0.12	0.13,0.19,0.14,0.38,0.16	0.19,0.18,0.07,0.43,0.12	0.14,0.23,0.08,0.46,0.09	0.17,0.17,0.09,0.43,0.14	0.19,0.17,0.07,0.48,0.09	0.20,0.16,0.09,0.45,0.10	0.22,0.17,0.12,0.41,0.08	0.24,0.21,0.07,0.39,0.08	0.26,0.23,0.07,0.38,0.07	0.16,0.22,0.09,0.41,0.12	0.23,0.20,0.06,0.45,0.07	0.17,0.17,0.16,0.38,0.11	0.19,0.19,0.04,0.54,0.04	0.17,0.19,0.04,0.54,0.06	0.15,0.26,0.07,0.44,0.08	0.19,0.18,0.09,0.40,0.14	0.21,0.14,0.14,0.37,0.14	0.21,0.13,0.06,0.53,0.07	0.20,0.15,0.08,0.51,0.07	0.21,0.10,0.03,0.60,0.05	0.16,0.12,0.05,0.58,0.09	Fer	Fer	Mus musculus fer (fms/fps related) protein kinase (Fer), transcript variant 1, mRNA.
Ankib1	0.00,0.31,0.22,0.47	0.00,0.31,0.11,0.57	0.02,0.29,0.21,0.48	0.15,0.22,0.19,0.45	0.20,0.18,0.16,0.46	0.17,0.26,0.22,0.36	0.04,0.25,0.24,0.47	0.05,0.24,0.32,0.39	0.14,0.35,0.21,0.30	0.19,0.36,0.27,0.18	0.06,0.29,0.25,0.40	0.21,0.23,0.18,0.39	0.03,0.18,0.55,0.24	0.03,0.33,0.31,0.34	0.23,0.29,0.31,0.17	0.17,0.35,0.33,0.14	0.10,0.44,0.18,0.27	0.08,0.40,0.11,0.41	0.47,0.36,0.10,0.08	0.08,0.25,0.30,0.37	0.20,0.30,0.25,0.26	0.52,0.21,0.19,0.07	Ankib1	Ankib1	Mus musculus ankyrin repeat and IBR domain containing 1 (Ankib1), transcript variant 4, mRNA.
Pms1	n/a	n/a	0.36	0.47	n/a	n/a	0.41	n/a	0.35	0.28	n/a	0.39	n/a	n/a	n/a	n/a	n/a	n/a	n/a	n/a	n/a	n/a	Pms1	Pms1	Mus musculus postmeiotic segregation increased 1 (S. cerevisiae) (Pms1), mRNA.
Pms2	0.62	n/a	n/a	n/a	n/a	0.48	n/a	n/a	0.44	n/a	n/a	0.37	n/a	n/a	0.45	0.64	0.64	n/a	n/a	n/a	0.5	n/a	Pms2	Pms2	Mus musculus postmeiotic segregation increased 2 (S. cerevisiae) (Pms2), mRNA.
Lpar1	0.27,0.50,0.23	n/a	n/a	n/a	n/a	n/a	n/a	n/a	n/a	n/a	n/a	n/a	n/a	n/a	n/a	n/a	n/a	n/a	n/a	n/a	n/a	n/a	Lpar1	Lpar1	Mus musculus lysophosphatidic acid receptor 1 (Lpar1), transcript variant 3, mRNA.
Fbxw5	0.81	0.57	0.67	0.73	0.73	0.86	0.61	0.8	0.89	0.88	0.9	0.87	0.84	0.85	0.73	0.77	0.77	0.8	0.72	0.71	0.8	0.74	Fbxw5	Fbxw5	Mus musculus F-box and WD-40 domain protein 5 (Fbxw5), mRNA.
Fbxw7	n/a	n/a	0.55,0.26,0.18	n/a	n/a	n/a	n/a	n/a	n/a	n/a	n/a	n/a	n/a	n/a	n/a	n/a	n/a	n/a	n/a	n/a	n/a	n/a	Fbxw7	Fbxw7	Mus musculus F-box and WD-40 domain protein 7 (Fbxw7), transcript variant 2, mRNA.
Insc	0.38	n/a	n/a	n/a	n/a	n/a	n/a	0.53	0.35	n/a	n/a	n/a	n/a	n/a	n/a	n/a	0.46	n/a	n/a	0.72	n/a	n/a	Insc	Insc	Mus musculus inscuteable homolog (Drosophila) (Insc), mRNA.
Tecpr2	0.14,0.06,0.73,0.08	0.19,0.17,0.48,0.15	0.15,0.16,0.55,0.14	0.15,0.30,0.46,0.09	0.15,0.24,0.47,0.14	0.15,0.24,0.52,0.09	0.14,0.49,0.24,0.13	0.08,0.37,0.44,0.12	0.11,0.12,0.68,0.09	0.13,0.11,0.69,0.08	0.10,0.12,0.71,0.07	0.11,0.15,0.65,0.10	0.10,0.06,0.73,0.11	0.11,0.12,0.69,0.08	0.09,0.34,0.43,0.13	0.14,0.10,0.66,0.10	0.14,0.07,0.70,0.10	0.11,0.10,0.69,0.10	0.12,0.09,0.69,0.11	0.13,0.13,0.64,0.09	0.10,0.07,0.74,0.09	0.19,0.11,0.63,0.07	Tecpr2	Tecpr2	Mus musculus tectonin beta-propeller repeat containing 2 (Tecpr2), transcript variant 2, mRNA.
Klkb1	0.02	0.01	0.02	0.02	0.02	0.01	0.03	0.02	0.03	0.03	0.04	0.03	0.03	0.02	0.02	0.02	0.02	0.02	0.02	0.02	0.01	0.01	Klkb1	Klkb1	Mus musculus kallikrein B, plasma 1 (Klkb1), mRNA.
Ncald	0.10,0.06,0.34,0.50	0.13,0.06,0.40,0.41	0.15,0.10,0.35,0.40	0.20,0.17,0.41,0.22	0.05,0.03,0.35,0.57	0.02,0.01,0.31,0.66	0.04,0.02,0.42,0.52	0.02,0.01,0.22,0.75	0.03,0.02,0.33,0.62	0.02,0.01,0.16,0.81	0.04,0.02,0.25,0.69	0.02,0.01,0.28,0.69	0.02,0.01,0.39,0.58	0.02,0.02,0.33,0.63	0.04,0.03,0.44,0.49	0.04,0.02,0.33,0.61	0.05,0.04,0.54,0.38	0.04,0.02,0.38,0.56	0.05,0.03,0.41,0.51	0.05,0.04,0.41,0.49	0.09,0.06,0.49,0.36	0.03,0.02,0.42,0.52	Ncald	Ncald	Mus musculus neurocalcin delta (Ncald), transcript variant 3, mRNA.
Cbr4	0.02	n/a	0.49	0.14	0.04	0.02	0.03	0.01	0.01	0.02	0.01	0.01	0.01	0	0.01	0.01	0.01	0.01	0.01	0.01	0.01	0.01	Cbr4	Cbr4	Mus musculus carbonyl reductase 4 (Cbr4), mRNA.
Zglp1	0.14	0.33	0.43	0.32	0.28	0.31	0.45	0.43	0.48	0.84	0.95	0.73	0.93	0.96	0.75	0.92	0.89	0.79	0.86	0.86	0.92	0.95	Zglp1	Zglp1	Mus musculus zinc finger, GATA-like protein 1 (Zglp1), mRNA.
Pard6a	0.51,0.22,0.28	0.47,0.20,0.34	0.51,0.19,0.30	n/a	0.36,0.33,0.32	n/a	0.69,0.14,0.17	0.67,0.16,0.17	0.52,0.33,0.15	0.60,0.20,0.19	0.63,0.12,0.25	0.69,0.12,0.20	0.61,0.14,0.25	0.71,0.13,0.16	0.64,0.15,0.22	0.33,0.48,0.20	0.62,0.15,0.23	0.58,0.15,0.26	0.63,0.18,0.19	0.64,0.13,0.23	0.29,0.51,0.20	0.63,0.15,0.22	Pard6a	Pard6a	Mus musculus par-6 family cell polarity regulator alpha (Pard6a), transcript variant 3, mRNA.
Sptbn2	0.48	n/a	n/a	n/a	0.41	n/a	0.53	n/a	n/a	n/a	n/a	n/a	n/a	n/a	n/a	n/a	n/a	n/a	n/a	n/a	n/a	n/a	Sptbn2	Sptbn2	Mus musculus spectrin beta, non-erythrocytic 2 (Sptbn2), mRNA.
Zfp873	n/a	n/a	n/a	n/a	n/a	n/a	n/a	n/a	n/a	0.52	n/a	n/a	n/a	n/a	n/a	n/a	n/a	n/a	n/a	n/a	n/a	n/a	Zfp873	Zfp873	Mus musculus zinc finger protein 873 (Zfp873), transcript variant 1, mRNA.
Tarbp2	0.83	0.79	0.82	0.9	0.9	0.95	0.92	0.96	0.96	0.96	0.94	0.91	0.89	0.92	0.93	0.89	0.83	0.84	0.83	0.75	0.94	0.86	Tarbp2	Tarbp2	Mus musculus TAR (HIV) RNA binding protein 2 (Tarbp2), transcript variant 1, mRNA.
Slc30a5	0.24	0.41	0.39	0.55	0.73	0.79	0.76	0.85	0.62	0.63	0.44	0.61	0.1	0.47	0.56	0.54	0.53	0.71	0.55	0.46	0.71	0.46	Slc30a5	Slc30a5	Mus musculus solute carrier family 30 (zinc transporter), member 5 (Slc30a5), mRNA.
Dtnb	0.09	0.11	0.08	0.07	0.09	0.04	0.07	0.09	0.09	0.11	0.1	0.09	0.1	0.21	0.14	0.14	n/a	0.19	0.09	0.15	0.14	n/a	Dtnb	Dtnb	Mus musculus dystrobrevin, beta (Dtnb), transcript variant 1, mRNA.
Zfp879	n/a	n/a	n/a	n/a	n/a	n/a	n/a	n/a	n/a	n/a	n/a	n/a	n/a	n/a	n/a	0.7	n/a	n/a	n/a	n/a	n/a	n/a	Zfp879	Zfp879	Mus musculus zinc finger protein 879 (Zfp879), transcript variant 1, mRNA.
Slc1a3	n/a	n/a	0.53	n/a	n/a	n/a	n/a	n/a	n/a	n/a	n/a	n/a	n/a	n/a	n/a	n/a	n/a	n/a	n/a	n/a	n/a	n/a	Slc1a3	Slc1a3	Mus musculus solute carrier family 1 (glial high affinity glutamate transporter), member 3 (Slc1a3), mRNA.
Nr1h2	0.16,0.13,0.48,0.22	0.15,0.10,0.61,0.14	0.15,0.22,0.35,0.29	0.17,0.13,0.54,0.16	0.35,0.22,0.26,0.18	0.46,0.10,0.28,0.16	0.45,0.13,0.23,0.19	0.35,0.12,0.27,0.27	0.41,0.17,0.29,0.13	0.38,0.15,0.20,0.26	0.36,0.22,0.23,0.19	0.18,0.53,0.20,0.08	0.14,0.16,0.56,0.14	0.40,0.18,0.20,0.21	0.43,0.20,0.13,0.24	0.36,0.24,0.22,0.18	0.31,0.21,0.26,0.22	0.40,0.18,0.27,0.15	0.24,0.19,0.35,0.22	0.27,0.23,0.33,0.17	0.37,0.24,0.24,0.16	0.22,0.22,0.34,0.23	Nr1h2	Nr1h2	Mus musculus nuclear receptor subfamily 1, group H, member 2 (Nr1h2), transcript variant 2, mRNA.
Arl4a	0.19	0.43	0.35	0.65	0.89	0.89	0.95	0.78	0.97	0.94	0.92	0.97	0.9	0.87	0.84	0.41	0.88	0.76	0.6	0.9	0.93	0.96	Arl4a	Arl4a	Mus musculus ADP-ribosylation factor-like 4A (Arl4a), transcript variant 1, mRNA.
St3gal3	0.04,0.09,0.87	0.04,0.38,0.57	0.03,0.06,0.91	0.02,0.09,0.89	0.02,0.07,0.90	0.02,0.07,0.91	0.06,0.07,0.87	0.02,0.08,0.89	0.03,0.07,0.90	0.09,0.43,0.48	0.04,0.13,0.83	0.04,0.57,0.39	0.04,0.08,0.88	0.06,0.19,0.75	0.06,0.30,0.65	0.05,0.17,0.79	0.07,0.14,0.79	0.05,0.20,0.75	0.04,0.10,0.87	0.06,0.26,0.69	0.03,0.07,0.90	0.08,0.12,0.80	St3gal3	St3gal3	Mus musculus ST3 beta-galactoside alpha-2,3-sialyltransferase 3 (St3gal3), transcript variant 2, mRNA.
St3gal1	0.12	0.14	0.12	0.05	0.05	0.04	0.04	0.04	0.04	0.09	0.09	0.08	0.14	0.07	0.1	0.1	0.17	0.1	0.09	0.09	0.09	0.15	St3gal1	St3gal1	Mus musculus ST3 beta-galactoside alpha-2,3-sialyltransferase 1 (St3gal1), mRNA.
Pced1a	0.21,0.05,0.33,0.14,0.17,0.10	0.29,0.06,0.09,0.08,0.34,0.13	0.38,0.03,0.17,0.06,0.25,0.11	0.45,0.16,0.12,0.10,0.08,0.09	0.26,0.27,0.20,0.07,0.13,0.07	0.19,0.25,0.22,0.08,0.19,0.08	0.33,0.20,0.08,0.16,0.15,0.08	0.39,0.15,0.12,0.10,0.15,0.08	0.40,0.25,0.08,0.08,0.13,0.07	0.50,0.06,0.03,0.21,0.13,0.07	0.35,0.27,0.13,0.06,0.12,0.08	0.60,0.05,0.12,0.06,0.12,0.06	0.48,0.04,0.25,0.04,0.10,0.08	0.16,0.42,0.03,0.18,0.13,0.08	0.34,0.16,0.16,0.07,0.19,0.09	0.20,0.15,0.11,0.06,0.38,0.10	0.14,0.18,0.14,0.14,0.32,0.07	0.08,0.32,0.10,0.11,0.32,0.08	0.12,0.14,0.24,0.09,0.26,0.16	0.13,0.11,0.20,0.07,0.39,0.11	0.07,0.24,0.06,0.09,0.41,0.12	0.18,0.10,0.14,0.11,0.37,0.10	Pced1a	Pced1a	Mus musculus PC-esterase domain containing 1A (Pced1a), transcript variant 1, mRNA.
St3gal6	0.13,0.68,0.19	0.27,0.36,0.37	n/a	0.38,0.18,0.44	0.23,0.44,0.33	0.19,0.26,0.55	0.24,0.36,0.39	0.10,0.17,0.72	0.29,0.25,0.45	n/a	0.10,0.17,0.74	0.07,0.12,0.81	0.07,0.21,0.72	0.22,0.37,0.42	n/a	n/a	n/a	0.10,0.16,0.74	n/a	n/a	n/a	n/a	St3gal6	St3gal6	Mus musculus ST3 beta-galactoside alpha-2,3-sialyltransferase 6 (St3gal6), mRNA.
Bcl2l13	0.49	0.6	0.74	0.51	0.3	0.23	0.82	0.3	0.73	0.59	0.38	0.48	0.69	0.15	0.77	0.52	0.48	0.35	0.46	0.38	0.27	0.55	Bcl2l13	Bcl2l13	Mus musculus BCL2-like 13 (apoptosis facilitator) (Bcl2l13), mRNA.
Exoc5	0.91	0.85	0.92	0.94	0.97	0.98	0.97	0.98	0.98	0.95	0.97	0.97	0.96	0.97	0.97	0.92	0.93	0.93	0.93	0.95	0.94	0.94	Exoc5	Exoc5	Mus musculus exocyst complex component 5 (Exoc5), mRNA.
Fut10	n/a	n/a	n/a	n/a	n/a	0.35,0.12,0.54	n/a	0.33,0.33,0.34	0.52,0.07,0.41	0.36,0.14,0.50	0.50,0.23,0.27	0.30,0.16,0.54	n/a	0.36,0.30,0.34	n/a	0.16,0.06,0.77	n/a	n/a	n/a	n/a	n/a	0.57,0.14,0.30	Fut10	Fut10	Mus musculus fucosyltransferase 10 (Fut10), transcript variant 4, mRNA.
Znfx1	0.33,0.49,0.17	0.38,0.49,0.14	0.24,0.60,0.16	0.24,0.27,0.49	0.26,0.25,0.49	0.24,0.64,0.11	0.24,0.62,0.14	0.24,0.55,0.21	0.22,0.68,0.10	0.26,0.58,0.16	0.29,0.55,0.16	0.24,0.68,0.07	0.29,0.61,0.10	0.26,0.56,0.18	0.25,0.67,0.09	0.30,0.47,0.23	0.26,0.61,0.13	0.23,0.64,0.13	0.27,0.59,0.14	0.26,0.52,0.22	0.29,0.55,0.16	0.22,0.67,0.11	Znfx1	Znfx1	Mus musculus zinc finger, NFX1-type containing 1 (Znfx1), transcript variant 2, mRNA.
Ptbp2	n/a	n/a	n/a	0.22	0.4	n/a	n/a	0.26	n/a	n/a	n/a	0.21	n/a	0.44	n/a	0.23	n/a	n/a	n/a	0.3	n/a	n/a	Ptbp2	Ptbp2	Mus musculus polypyrimidine tract binding protein 2 (Ptbp2), transcript variant 2, mRNA.
H6pd	0.19	0.28	0.06	0.1	0.13	0.07	0.16	0.04	0.1	0.11	0.15	0.09	0.15	0.14	0.2	0.21	0.19	0.08	0.07	0.13	0.29	0.19	H6pd	H6pd	Mus musculus hexose-6-phosphate dehydrogenase (glucose 1-dehydrogenase) (H6pd), transcript variant 2, mRNA.
Acbd5	0.84	0.86	0.74	0.66	0.66	0.72	0.75	0.74	0.81	0.81	0.82	0.72	0.92	0.86	0.91	0.87	0.93	0.91	0.88	0.91	0.82	0.95	Acbd5	Acbd5	Mus musculus acyl-Coenzyme A binding domain containing 5 (Acbd5), transcript variant 4, mRNA.
Gpm6b	n/a	n/a	0.61	n/a	n/a	n/a	0.75	n/a	n/a	n/a	n/a	n/a	n/a	n/a	n/a	n/a	n/a	n/a	n/a	n/a	n/a	n/a	Gpm6b	Gpm6b	Mus musculus glycoprotein m6b (Gpm6b), transcript variant 4, mRNA.
St7l	0.29	0.15	0.78	0.38	0.6	0.48	0.25	0.21	0.38	0.25	0.26	0.26	0.58	0.28	0.31	0.69	0.2	0.2	0.21	0.67	0.62	0.18	St7l	St7l	Mus musculus suppression of tumorigenicity 7-like (St7l), transcript variant 1, mRNA.
Hbs1l	0.03	0.04	0.02	0.01	0.01	0.01	0.01	0	0.01	0.01	0.01	0.01	0.01	0.01	0.01	0.01	0.02	0.01	0.03	0.01	0.02	0.02	Hbs1l	Hbs1l	Mus musculus Hbs1-like (S. cerevisiae) (Hbs1l), transcript variant 3, mRNA.
Prickle1	0.6	n/a	n/a	0.71	0.64	0.88	0.6	0.63	0.37	n/a	n/a	0.81	0.66	0.59	0.75	n/a	n/a	n/a	0.22	n/a	0.87	0.65	Prickle1	Prickle1	Mus musculus prickle planar cell polarity protein 1 (Prickle1), mRNA.
Fam160a2	0.05,0.11,0.84	0.10,0.16,0.74	0.05,0.05,0.89	0.06,0.12,0.81	0.06,0.18,0.76	0.09,0.31,0.59	0.03,0.04,0.93	0.03,0.13,0.84	0.03,0.08,0.89	0.05,0.19,0.76	0.06,0.08,0.86	0.04,0.10,0.86	0.04,0.14,0.82	0.05,0.05,0.90	0.07,0.28,0.65	0.05,0.13,0.81	0.06,0.11,0.83	0.08,0.11,0.81	0.06,0.60,0.34	0.05,0.08,0.87	0.06,0.07,0.87	0.04,0.07,0.89	Fam160a2	Fam160a2	Mus musculus family with sequence similarity 160, member A2 (Fam160a2), transcript variant 1, mRNA.
Zmym1	0.01,0.19,0.68,0.12	0.11,0.15,0.26,0.47	0.26,0.39,0.21,0.15	0.02,0.29,0.28,0.41	n/a	0.01,0.31,0.40,0.29	0.01,0.42,0.24,0.33	0.01,0.30,0.22,0.48	0.00,0.15,0.72,0.12	0.04,0.31,0.10,0.56	0.03,0.21,0.43,0.33	0.00,0.56,0.20,0.23	0.01,0.13,0.37,0.49	0.01,0.23,0.35,0.41	0.01,0.13,0.25,0.61	n/a	0.01,0.36,0.34,0.28	0.01,0.22,0.53,0.23	0.03,0.31,0.57,0.09	0.03,0.52,0.27,0.18	0.19,0.13,0.08,0.59	n/a	Zmym1	Zmym1	Mus musculus zinc finger, MYM domain containing 1 (Zmym1), mRNA.
Zmym4	0.42	0.39	0.43	0.53	0.54	0.49	0.6	0.5	0.56	0.46	0.56	0.6	0.48	0.5	0.55	0.45	0.58	0.55	0.5	0.52	0.49	0.48	Zmym4	Zmym4	Mus musculus zinc finger, MYM-type 4 (Zmym4), mRNA.
Zmym5	0.05,0.06,0.81,0.08	0.03,0.09,0.78,0.09	0.07,0.08,0.71,0.14	0.05,0.06,0.82,0.07	0.03,0.04,0.89,0.04	0.06,0.15,0.62,0.17	0.05,0.11,0.71,0.12	0.03,0.03,0.86,0.07	0.04,0.05,0.84,0.07	0.06,0.08,0.76,0.10	0.06,0.13,0.70,0.11	0.10,0.06,0.75,0.09	0.16,0.47,0.16,0.20	0.05,0.08,0.77,0.09	0.06,0.15,0.67,0.13	0.17,0.26,0.24,0.33	0.08,0.35,0.49,0.08	0.09,0.24,0.56,0.12	0.10,0.11,0.66,0.14	0.30,0.17,0.10,0.44	0.14,0.10,0.62,0.14	0.06,0.17,0.66,0.11	Zmym5	Zmym5	Mus musculus zinc finger, MYM-type 5 (Zmym5), transcript variant 3, mRNA.
Ampd3	n/a	n/a	n/a	n/a	n/a	0.4	n/a	n/a	n/a	n/a	n/a	n/a	n/a	n/a	n/a	n/a	n/a	n/a	n/a	n/a	n/a	n/a	Ampd3	Ampd3	Mus musculus adenosine monophosphate deaminase 3 (Ampd3), transcript variant 2, mRNA.
Ampd2	n/a	n/a	0.28,0.08,0.65	0.17,0.37,0.46	0.24,0.22,0.55	0.19,0.28,0.53	0.17,0.08,0.75	0.17,0.30,0.53	0.17,0.16,0.67	0.24,0.17,0.59	0.20,0.26,0.54	0.20,0.21,0.59	0.13,0.04,0.83	0.16,0.08,0.76	0.15,0.08,0.77	0.17,0.05,0.78	0.27,0.19,0.54	0.17,0.66,0.17	0.16,0.16,0.68	0.17,0.12,0.71	0.23,0.48,0.28	0.25,0.09,0.66	Ampd2	Ampd2	Mus musculus adenosine monophosphate deaminase 2 (Ampd2), transcript variant 1, mRNA.
Zkscan6	n/a	n/a	n/a	n/a	n/a	n/a	0.47	n/a	n/a	0.42	n/a	0.56	n/a	0.63	n/a	n/a	n/a	n/a	0.52	0.57	n/a	n/a	Zkscan6	Zkscan6	Mus musculus zinc finger with KRAB and SCAN domains 6 (Zkscan6), transcript variant 1, mRNA.
Agpat9	n/a	n/a	0.17,0.18,0.66	0.10,0.15,0.75	0.11,0.20,0.69	0.13,0.22,0.64	0.08,0.13,0.79	0.07,0.13,0.80	0.06,0.11,0.83	0.07,0.13,0.80	0.12,0.22,0.67	0.06,0.11,0.83	n/a	0.14,0.22,0.64	0.06,0.07,0.87	0.07,0.09,0.84	0.10,0.20,0.70	0.08,0.21,0.71	n/a	n/a	n/a	0.12,0.24,0.64	Agpat9	Agpat9	Mus musculus 1-acylglycerol-3-phosphate O-acyltransferase 9 (Agpat9), mRNA.
Gm18853	n/a	n/a	n/a	0.57	0.54	0.57	n/a	n/a	n/a	n/a	n/a	n/a	n/a	0.57	0.6	0.34	n/a	n/a	n/a	0.47	0.5	0.49	Gm18853	Gm18853	Mus musculus predicted gene, 18853 (Gm18853), non-coding RNA.
Amigo1	0.64	0.55	0.42	0.41	0.42	0.35	0.42	0.4	0.39	0.55	0.38	0.41	0.7	0.69	0.67	0.49	0.52	0.73	0.46	n/a	n/a	0.49	Amigo1	Amigo1	Mus musculus adhesion molecule with Ig like domain 1 (Amigo1), transcript variant 3, mRNA.
Prkg1	0.6	n/a	n/a	0.49	n/a	n/a	n/a	0.39	0.66	0.64	0.64	0.64	n/a	n/a	n/a	0.54	n/a	n/a	n/a	n/a	n/a	n/a	Prkg1	Prkg1	Mus musculus protein kinase, cGMP-dependent, type I (Prkg1), transcript variant 2, mRNA.
Ap1b1	0.08	0.05	0.08	0.03	0.05	0.04	0.02	0.02	0.02	0.01	0.01	0.01	0.01	0.01	0.01	0.01	0.01	0.01	0.01	0.01	0.01	0.01	Ap1b1	Ap1b1	Mus musculus adaptor protein complex AP-1, beta 1 subunit (Ap1b1), transcript variant 1, mRNA.
Amigo2	0.37,0.45,0.19	0.23,0.18,0.59	0.33,0.15,0.51	n/a	0.55,0.23,0.21	0.18,0.39,0.43	0.19,0.20,0.61	0.55,0.39,0.06	0.27,0.24,0.49	0.34,0.35,0.31	n/a	n/a	n/a	0.66,0.27,0.08	n/a	n/a	n/a	n/a	n/a	n/a	0.75,0.16,0.09	n/a	Amigo2	Amigo2	Mus musculus adhesion molecule with Ig like domain 2 (Amigo2), transcript variant 3, mRNA.
Zfp617	0.3	0.33	0.38	0.25	0.57	0.63	0.57	0.44	0.47	0.35	0.42	0.56	0.49	0.6	0.22	0.5	0.44	0.49	0.54	0.32	0.59	0.54	Zfp617	Zfp617	Mus musculus zinc finger protein 617 (Zfp617), mRNA.
Zfp612	0.31	n/a	n/a	n/a	0.43	0.29	0.61	0.49	0.46	n/a	0.5	0.09	0.21	n/a	0.32	0.48	n/a	n/a	0.33	n/a	0.79	0.28	Zfp612	Zfp612	Mus musculus zinc finger protein 612 (Zfp612), mRNA.
Vangl1	n/a	n/a	n/a	n/a	n/a	n/a	n/a	n/a	n/a	n/a	n/a	n/a	n/a	n/a	n/a	n/a	n/a	n/a	n/a	n/a	n/a	0.07,0.10,0.83	Vangl1	Vangl1	Mus musculus vang-like 1 (van gogh, Drosophila) (Vangl1), mRNA.
Lypla2	n/a	n/a	n/a	0.61	0.49	0.61	0.53	0.4	0.71	0.42	0.39	0.59	0.48	0.59	0.5	0.58	0.51	0.5	0.59	0.59	0.44	0.55	Lypla2	Lypla2	Mus musculus lysophospholipase 2 (Lypla2), mRNA.
Metap2	0.28,0.57,0.16	0.24,0.58,0.18	0.10,0.63,0.26	0.01,0.79,0.19	0.07,0.82,0.11	0.01,0.94,0.05	0.01,0.93,0.07	0.01,0.94,0.05	0.01,0.94,0.05	0.01,0.94,0.05	0.01,0.97,0.03	0.01,0.96,0.04	0.00,0.95,0.04	0.00,0.95,0.05	0.01,0.96,0.03	0.01,0.89,0.10	0.02,0.79,0.19	0.01,0.88,0.10	0.01,0.93,0.07	0.01,0.86,0.13	0.01,0.93,0.06	0.01,0.87,0.12	Metap2	Metap2	Mus musculus methionine aminopeptidase 2 (Metap2), mRNA.
Zfp27	0.21,0.22,0.30,0.28	0.23,0.19,0.20,0.37	0.26,0.33,0.26,0.15	0.30,0.24,0.23,0.24	0.20,0.36,0.23,0.21	0.43,0.09,0.06,0.42	0.42,0.12,0.20,0.26	0.32,0.20,0.28,0.20	n/a	n/a	0.19,0.15,0.24,0.42	0.18,0.37,0.30,0.16	n/a	0.28,0.23,0.23,0.26	n/a	n/a	n/a	n/a	n/a	n/a	n/a	n/a	Zfp27	Zfp27	Mus musculus zinc finger protein 27 (Zfp27), transcript variant 2, mRNA.
Zfp26	0.17,0.23,0.60	0.44,0.27,0.29	0.15,0.31,0.54	0.14,0.44,0.42	0.17,0.69,0.14	0.29,0.14,0.56	0.33,0.50,0.17	0.29,0.30,0.41	0.29,0.60,0.10	0.65,0.18,0.18	0.06,0.90,0.05	0.15,0.76,0.09	0.04,0.93,0.03	0.18,0.47,0.34	0.21,0.20,0.59	0.23,0.51,0.26	0.16,0.28,0.56	0.42,0.32,0.26	0.28,0.41,0.31	0.17,0.30,0.53	0.21,0.17,0.61	0.31,0.40,0.29	Zfp26	Zfp26	Mus musculus zinc finger protein 26 (Zfp26), mRNA.
Pgm2	0.94	0.88	0.71	0.87	0.97	0.96	0.98	0.99	0.99	0.99	0.99	0.99	0.99	0.99	0.99	0.99	0.99	0.99	0.99	0.99	0.99	0.99	Pgm2	Pgm2	Mus musculus phosphoglucomutase 2 (Pgm2), mRNA.
Zfp24	0.38	0.64	n/a	n/a	0.45	0.26	0.4	0.29	0.23	0.25	0.35	0.28	0.12	0.24	0.44	0.26	0.23	0.3	0.4	0.32	0.21	0.31	Zfp24	Zfp24	Mus musculus zinc finger protein 24 (Zfp24), mRNA.
Polr3g	0.41	0.43	n/a	0.34	0.43	0.14	0.2	0.28	0.32	0.28	0.32	0.21	n/a	0.32	0.23	0.3	0.34	0.5	0.22	0.36	n/a	0.5	Polr3g	Polr3g	Mus musculus polymerase (RNA) III (DNA directed) polypeptide G (Polr3g), mRNA.
Polr3d	n/a	n/a	n/a	n/a	0.82	0.56	0.67	n/a	n/a	0.72	n/a	n/a	0.86	n/a	n/a	0.75	n/a	n/a	n/a	n/a	0.74	n/a	Polr3d	Polr3d	Mus musculus polymerase (RNA) III (DNA directed) polypeptide D (Polr3d), transcript variant 2, mRNA.
Polr3e	0.41	0.69	0.52	0.52	0.7	0.84	0.65	0.56	0.45	0.49	0.76	0.74	0.92	0.35	0.35	0.59	0.61	0.25	0.56	0.83	0.68	0.45	Polr3e	Polr3e	Mus musculus polymerase (RNA) III (DNA directed) polypeptide E (Polr3e), transcript variant 1, mRNA.
Chaf1a	0.64	n/a	0.6	n/a	n/a	n/a	0.43	0.4	0.15	0.48	0.51	0.27	n/a	0.39	n/a	0.47	n/a	n/a	n/a	n/a	0.6	n/a	Chaf1a	Chaf1a	Mus musculus chromatin assembly factor 1, subunit A (p150) (Chaf1a), mRNA.
Glrx2	0.29,0.22,0.12,0.19,0.18	n/a	n/a	0.32,0.26,0.14,0.12,0.16	0.31,0.22,0.14,0.12,0.21	0.36,0.18,0.21,0.11,0.14	0.35,0.19,0.14,0.13,0.20	0.41,0.21,0.09,0.09,0.19	0.44,0.20,0.14,0.11,0.11	0.37,0.26,0.15,0.12,0.10	0.40,0.20,0.13,0.07,0.20	0.38,0.22,0.13,0.14,0.13	0.29,0.24,0.10,0.15,0.22	0.34,0.17,0.14,0.13,0.21	n/a	n/a	0.27,0.22,0.17,0.23,0.11	n/a	n/a	0.28,0.18,0.17,0.16,0.21	n/a	0.35,0.26,0.15,0.12,0.12	Glrx2	Glrx2	Mus musculus glutaredoxin 2 (thioltransferase) (Glrx2), transcript variant 3, mRNA.
Dtnbp1	0.16	0.18	0.53	0.1	0.06	0.21	0.13	0.05	0.14	0.13	0.16	0.21	0.04	0.11	0.34	0.33	0.17	0.41	0.29	n/a	0.27	0.15	Dtnbp1	Dtnbp1	Mus musculus dystrobrevin binding protein 1 (Dtnbp1), mRNA.
Plce1	n/a	n/a	n/a	n/a	n/a	n/a	n/a	n/a	n/a	n/a	n/a	n/a	n/a	n/a	n/a	n/a	n/a	0.4	n/a	n/a	n/a	n/a	Plce1	Plce1	Mus musculus phospholipase C, epsilon 1 (Plce1), mRNA.
Nrp1	0.33	0.53	0.37	0.45	0.31	0.17	0.56	0.27	0.69	0.77	0.63	0.75	0.74	0.57	0.67	0.68	0.42	0.48	0.65	0.49	0.71	0.41	Nrp1	Nrp1	Mus musculus neuropilin 1 (Nrp1), mRNA.
Nrp2	0.79	0.79	0.76	0.81	0.86	0.84	0.84	0.8	0.74	0.79	0.77	0.73	0.69	0.76	0.7	0.65	0.65	0.68	0.77	0.62	0.63	0.7	Nrp2	Nrp2	Mus musculus neuropilin 2 (Nrp2), transcript variant 6, mRNA.
Usp53	0.29,0.31,0.40	0.12,0.71,0.18	0.22,0.40,0.38	0.33,0.27,0.40	0.27,0.21,0.53	0.27,0.26,0.48	0.20,0.42,0.38	0.17,0.58,0.25	0.25,0.47,0.27	0.18,0.54,0.28	0.21,0.44,0.35	0.12,0.70,0.18	0.21,0.58,0.21	0.10,0.74,0.16	0.25,0.35,0.40	0.26,0.42,0.32	0.07,0.85,0.08	0.19,0.67,0.14	0.18,0.54,0.28	0.19,0.62,0.19	0.25,0.21,0.54	0.49,0.27,0.24	Usp53	Usp53	Mus musculus ubiquitin specific peptidase 53 (Usp53), mRNA.
Plxnb2	0.61,0.29,0.11	0.56,0.34,0.10	0.80,0.16,0.03	0.86,0.09,0.05	0.95,0.04,0.02	0.92,0.03,0.05	0.95,0.03,0.01	0.91,0.05,0.05	0.86,0.10,0.05	0.66,0.19,0.15	0.70,0.13,0.17	0.89,0.09,0.02	0.64,0.29,0.07	0.89,0.06,0.05	0.89,0.08,0.02	0.85,0.13,0.02	0.88,0.09,0.03	0.94,0.05,0.01	0.92,0.05,0.03	0.69,0.12,0.19	0.59,0.18,0.23	0.89,0.05,0.06	Plxnb2	Plxnb2	Mus musculus plexin B2 (Plxnb2), transcript variant 3, mRNA.
Ripk1	0.14	0.2	0.1	0.1	0.09	0.05	0.1	0.05	0.06	0.08	0.05	0.04	0.08	0.04	0.05	0.08	0.07	0.08	0.06	0.12	0.07	0.1	Ripk1	Ripk1	Mus musculus receptor (TNFRSF)-interacting serine-threonine kinase 1 (Ripk1), mRNA.
Enox2	0.14,0.25,0.27,0.34	0.18,0.25,0.35,0.23	0.39,0.20,0.26,0.15	0.08,0.31,0.32,0.28	0.05,0.33,0.39,0.23	0.04,0.16,0.29,0.51	0.04,0.30,0.58,0.08	0.03,0.23,0.68,0.07	0.06,0.22,0.68,0.04	0.05,0.34,0.47,0.14	0.06,0.33,0.44,0.16	0.04,0.17,0.67,0.12	0.11,0.28,0.45,0.16	0.05,0.27,0.52,0.16	0.07,0.45,0.38,0.09	0.06,0.24,0.52,0.18	0.18,0.32,0.38,0.12	0.05,0.20,0.57,0.18	0.06,0.30,0.30,0.34	0.12,0.18,0.41,0.28	0.25,0.27,0.33,0.15	0.09,0.18,0.40,0.34	Enox2	Enox2	Mus musculus ecto-NOX disulfide-thiol exchanger 2 (Enox2), transcript variant 4, mRNA.
Nlgn2	0.82	n/a	n/a	0.78	0.85	0.71	0.41	0.52	0.83	0.78	0.61	n/a	n/a	0.69	0.8	n/a	n/a	0.53	0.79	0.37	0.91	n/a	Nlgn2	Nlgn2	Mus musculus neuroligin 2 (Nlgn2), mRNA.
Nlgn3	0.64	n/a	n/a	0.7	0.74	0.83	n/a	0.74	0.75	0.79	0.74	0.84	0.8	0.73	0.78	0.71	n/a	0.67	0.75	0.74	0.73	0.79	Nlgn3	Nlgn3	Mus musculus neuroligin 3 (Nlgn3), mRNA.
Entpd8	0.09,0.84,0.08	0.15,0.66,0.20	0.14,0.74,0.12	0.44,0.20,0.36	0.55,0.22,0.23	0.32,0.54,0.14	0.52,0.22,0.25	0.35,0.38,0.27	0.27,0.42,0.31	0.31,0.35,0.34	0.14,0.71,0.14	0.10,0.81,0.09	0.20,0.65,0.15	0.32,0.42,0.26	0.15,0.69,0.16	0.34,0.43,0.23	0.33,0.46,0.20	0.16,0.64,0.21	0.15,0.78,0.07	0.08,0.83,0.09	0.28,0.50,0.22	0.28,0.54,0.18	Entpd8	Entpd8	Mus musculus ectonucleoside triphosphate diphosphohydrolase 8 (Entpd8), mRNA.
Cgn	0.51	n/a	n/a	0.58	0.46	0.4	0.59	0.57	0.45	0.47	0.57	0.68	0.5	0.42	0.53	n/a	n/a	0.47	0.51	0.49	0.59	0.58	Cgn	Cgn	Mus musculus cingulin (Cgn), transcript variant 1, mRNA.
Cacnb3	n/a	n/a	n/a	n/a	n/a	n/a	0.52,0.25,0.23	n/a	n/a	n/a	n/a	n/a	n/a	n/a	n/a	n/a	n/a	n/a	n/a	n/a	n/a	n/a	Cacnb3	Cacnb3	Mus musculus calcium channel, voltage-dependent, beta 3 subunit (Cacnb3), transcript variant 2, mRNA.
Nipa2	0.07,0.59,0.26,0.02,0.06	0.20,0.59,0.12,0.02,0.07	0.06,0.34,0.50,0.04,0.06	0.03,0.41,0.45,0.05,0.05	0.02,0.51,0.44,0.00,0.03	0.01,0.64,0.31,0.02,0.03	0.03,0.78,0.14,0.02,0.03	0.01,0.59,0.35,0.01,0.03	0.03,0.53,0.38,0.01,0.05	0.06,0.69,0.17,0.01,0.07	0.06,0.43,0.42,0.02,0.07	0.05,0.79,0.10,0.01,0.05	n/a	0.04,0.56,0.33,0.01,0.07	0.04,0.16,0.70,0.03,0.08	0.06,0.50,0.32,0.06,0.07	0.16,0.50,0.19,0.04,0.11	0.07,0.61,0.22,0.02,0.09	0.05,0.40,0.46,0.01,0.08	0.05,0.31,0.54,0.01,0.09	0.04,0.54,0.29,0.02,0.11	0.07,0.42,0.41,0.04,0.06	Nipa2	Nipa2	Mus musculus non imprinted in Prader-Willi/Angelman syndrome 2 homolog (human) (Nipa2), transcript variant 4, mRNA.
Dtl	n/a	n/a	n/a	n/a	n/a	n/a	n/a	n/a	n/a	0.38,0.13,0.20,0.28	n/a	n/a	n/a	0.04,0.74,0.18,0.05	n/a	n/a	n/a	n/a	0.06,0.71,0.16,0.07	0.32,0.12,0.38,0.18	0.06,0.73,0.10,0.12	n/a	Dtl	Dtl	Mus musculus denticleless E3 ubiquitin protein ligase (Dtl), transcript variant 1, mRNA.
Atp10d	0.61	n/a	0.33	0.37	0.59	0.3	0.11	0.31	0.78	0.44	0.22	0.23	0.44	0.31	0.54	0.68	0.53	0.79	0.22	0.51	0.12	0.52	Atp10d	Atp10d	Mus musculus ATPase, class V, type 10D (Atp10d), transcript variant 1, non-coding, non-coding RNA.
Nr2f2	0.88	0.93	0.94	0.98	0.93	0.97	0.98	0.97	0.97	0.96	0.97	0.99	0.95	0.99	0.98	0.99	0.99	0.99	0.97	0.89	0.99	0.99	Nr2f2	Nr2f2	Mus musculus nuclear receptor subfamily 2, group F, member 2 (Nr2f2), transcript variant 1, mRNA.
Asgr1	0.10,0.51,0.39	0.20,0.50,0.30	0.25,0.50,0.25	0.12,0.58,0.30	0.10,0.52,0.39	0.08,0.61,0.32	0.06,0.57,0.37	0.05,0.66,0.29	0.04,0.67,0.30	0.04,0.52,0.43	0.04,0.68,0.27	0.06,0.62,0.32	0.06,0.70,0.24	0.05,0.62,0.32	0.05,0.66,0.28	0.03,0.67,0.30	0.05,0.64,0.31	0.09,0.66,0.25	0.08,0.58,0.34	0.06,0.60,0.34	0.02,0.66,0.32	0.10,0.48,0.42	Asgr1	Asgr1	Mus musculus asialoglycoprotein receptor 1 (Asgr1), transcript variant 2, mRNA.
Asgr2	0.55,0.36,0.01,0.08	0.72,0.19,0.02,0.07	0.63,0.21,0.04,0.11	0.72,0.23,0.01,0.04	0.66,0.22,0.05,0.07	0.73,0.22,0.01,0.05	0.73,0.18,0.00,0.08	0.73,0.18,0.01,0.08	0.71,0.19,0.01,0.09	0.77,0.14,0.01,0.08	0.56,0.33,0.01,0.10	0.62,0.28,0.01,0.09	0.67,0.20,0.01,0.12	0.56,0.34,0.01,0.10	0.67,0.22,0.01,0.11	0.52,0.31,0.02,0.15	0.62,0.20,0.04,0.14	0.60,0.30,0.01,0.09	0.52,0.35,0.01,0.12	0.58,0.27,0.01,0.14	0.73,0.21,0.01,0.06	0.61,0.28,0.01,0.10	Asgr2	Asgr2	Mus musculus asialoglycoprotein receptor 2 (Asgr2), transcript variant 3, mRNA.
Wdr36	0.02	0.46	0.31	0.24	0.04	0.15	0.1	0.01	0.02	0.03	0.01	0.02	0.01	0.01	0.01	0.02	0.16	0.02	0.04	0.26	0.13	0.01	Wdr36	Wdr36	Mus musculus WD repeat domain 36 (Wdr36), transcript variant 3, mRNA.
Dnajc19	0.9	0.93	0.82	0.92	0.97	0.98	0.97	0.97	0.96	0.94	0.94	0.89	0.81	0.94	0.91	0.9	0.87	0.89	0.87	0.93	0.87	0.83	Dnajc19	Dnajc19	Mus musculus DnaJ heat shock protein family (Hsp40) member C19 (Dnajc19), transcript variant 2, mRNA.
Chtf18	n/a	n/a	n/a	n/a	n/a	n/a	n/a	n/a	n/a	n/a	n/a	0.39	n/a	n/a	n/a	n/a	n/a	n/a	n/a	n/a	n/a	n/a	Chtf18	Chtf18	Mus musculus CTF18, chromosome transmission fidelity factor 18 (Chtf18), mRNA.
Tenm4	n/a	n/a	n/a	0.16,0.18,0.15,0.13,0.17,0.21	n/a	n/a	n/a	0.18,0.14,0.17,0.15,0.22,0.15	0.16,0.16,0.19,0.10,0.10,0.29	n/a	n/a	n/a	n/a	n/a	n/a	n/a	n/a	n/a	n/a	n/a	n/a	0.13,0.19,0.21,0.10,0.19,0.18	Tenm4	Tenm4	Mus musculus teneurin transmembrane protein 4 (Tenm4), transcript variant 3, mRNA.
Cyp2d22	0.21	0.35	0.09	0.12	0.05	0.04	0.1	0.05	0.14	0.05	0.16	0.11	0.09	0.09	0.39	0.35	0.19	0.14	0.25	0.13	0.09	0.09	Cyp2d22	Cyp2d22	Mus musculus cytochrome P450, family 2, subfamily d, polypeptide 22 (Cyp2d22), transcript variant 2, mRNA.
Kif3c	n/a	n/a	n/a	n/a	n/a	n/a	n/a	0.35	n/a	n/a	n/a	n/a	n/a	n/a	n/a	n/a	n/a	n/a	n/a	n/a	n/a	n/a	Kif3c	Kif3c	Mus musculus kinesin family member 3C (Kif3c), mRNA.
Kif3a	0.68	0.77	n/a	0.45	n/a	0.57	0.48	0.78	0.47	0.45	0.66	0.77	0.84	0.54	0.39	0.6	0.5	0.7	0.43	0.72	0.42	0.72	Kif3a	Kif3a	Mus musculus kinesin family member 3A (Kif3a), transcript variant 3, mRNA.
Stard10	0.00,0.61,0.39,0.00	0.00,0.60,0.40,0.00	0.00,0.54,0.45,0.00	0.00,0.59,0.40,0.00	0.00,0.60,0.40,0.00	0.00,0.64,0.36,0.00	0.00,0.66,0.33,0.01	0.00,0.71,0.29,0.00	0.00,0.78,0.21,0.01	0.00,0.76,0.23,0.01	0.00,0.83,0.16,0.01	0.00,0.87,0.12,0.00	0.00,0.84,0.14,0.02	0.00,0.84,0.15,0.00	0.00,0.87,0.12,0.00	0.00,0.82,0.17,0.01	0.01,0.80,0.18,0.02	0.00,0.83,0.16,0.01	0.00,0.80,0.19,0.01	0.01,0.78,0.21,0.01	0.00,0.83,0.16,0.01	0.00,0.83,0.16,0.01	Stard10	Stard10	Mus musculus START domain containing 10 (Stard10), mRNA.
Itprip	n/a	n/a	n/a	0.49	n/a	n/a	n/a	n/a	n/a	n/a	n/a	n/a	n/a	n/a	n/a	n/a	n/a	n/a	n/a	n/a	n/a	n/a	Itprip	Itprip	Mus musculus inositol 1,4,5-triphosphate receptor interacting protein (Itprip), mRNA.
Dlgap4	0.02,0.70,0.27,0.02	0.02,0.58,0.38,0.03	0.01,0.59,0.39,0.02	0.04,0.49,0.45,0.02	0.04,0.57,0.37,0.03	0.02,0.69,0.28,0.01	0.03,0.68,0.27,0.01	0.01,0.66,0.31,0.01	0.02,0.71,0.26,0.02	0.01,0.79,0.19,0.01	0.01,0.69,0.28,0.02	0.01,0.70,0.27,0.01	0.03,0.49,0.46,0.02	0.01,0.78,0.20,0.01	0.03,0.64,0.31,0.01	0.01,0.68,0.29,0.02	0.00,0.68,0.29,0.03	0.01,0.64,0.33,0.02	0.01,0.68,0.30,0.02	0.01,0.88,0.09,0.02	0.02,0.64,0.32,0.02	0.00,0.83,0.15,0.02	Dlgap4	Dlgap4	Mus musculus discs, large homolog-associated protein 4 (Drosophila) (Dlgap4), transcript variant 1, mRNA.
Vwa9	0.71	n/a	n/a	0.74	0.7	0.78	0.89	0.91	0.88	0.81	0.76	0.9	0.9	0.87	0.9	0.86	0.74	0.65	0.71	0.88	0.83	0.84	Vwa9	Vwa9	Mus musculus von Willebrand factor A domain containing 9 (Vwa9), transcript variant 2, mRNA.
Cdkl5	0.77	0.75	n/a	0.76	0.52	0.66	0.75	0.72	0.81	0.64	0.73	0.77	n/a	0.83	0.79	0.71	n/a	0.77	0.64	n/a	n/a	0.73	Cdkl5	Cdkl5	Mus musculus cyclin-dependent kinase-like 5 (Cdkl5), mRNA.
Trub2	n/a	n/a	n/a	n/a	n/a	0.45	0.62	0.57	0.48	0.45	0.66	0.39	0.44	0.52	0.55	0.62	0.48	0.4	0.43	0.41	0.49	0.65	Trub2	Trub2	Mus musculus TruB pseudouridine (psi) synthase family member 2 (Trub2), transcript variant 3, mRNA.
Gmppa	0.30,0.33,0.37	n/a	n/a	0.20,0.41,0.38	n/a	0.16,0.47,0.36	0.23,0.38,0.39	0.12,0.63,0.25	0.12,0.63,0.25	0.15,0.50,0.35	0.09,0.53,0.38	0.12,0.59,0.29	0.14,0.57,0.29	0.17,0.59,0.25	0.14,0.41,0.45	0.20,0.39,0.41	0.17,0.46,0.37	0.24,0.35,0.41	0.22,0.47,0.31	0.20,0.45,0.35	n/a	0.24,0.43,0.34	Gmppa	Gmppa	Mus musculus GDP-mannose pyrophosphorylase A (Gmppa), mRNA.
Borcs5	n/a	n/a	n/a	0.31	n/a	0.25	0.23	0.18	0.14	0.19	0.25	0.25	n/a	0.25	n/a	n/a	n/a	n/a	n/a	n/a	0.33	n/a	Borcs5	Borcs5	Mus musculus BLOC-1 related complex subunit 5 (Borcs5), transcript variant 1, mRNA.
Cdkl2	0.65,0.02,0.33	0.23,0.02,0.75	0.46,0.02,0.51	0.64,0.01,0.35	0.37,0.05,0.57	0.68,0.28,0.04	0.41,0.08,0.50	0.25,0.20,0.54	0.07,0.49,0.44	0.37,0.37,0.27	0.54,0.05,0.41	0.22,0.13,0.65	n/a	0.46,0.14,0.40	0.38,0.08,0.54	0.79,0.09,0.12	n/a	n/a	n/a	n/a	n/a	n/a	Cdkl2	Cdkl2	Mus musculus cyclin-dependent kinase-like 2 (CDC2-related kinase) (Cdkl2), transcript variant 1, mRNA.
Rps6ka3	0.86	n/a	n/a	n/a	0.54	0.61	0.91	0.76	0.94	0.78	0.71	0.94	0.92	0.93	0.75	0.54	n/a	0.93	n/a	0.83	n/a	0.77	Rps6ka3	Rps6ka3	Mus musculus ribosomal protein S6 kinase polypeptide 3 (Rps6ka3), mRNA.
Glt8d1	n/a	0.36,0.31,0.33	0.35,0.42,0.23	0.39,0.31,0.30	0.30,0.43,0.27	0.27,0.47,0.26	0.30,0.40,0.29	0.27,0.50,0.23	0.34,0.44,0.23	0.38,0.44,0.17	n/a	n/a	n/a	0.28,0.44,0.28	0.35,0.47,0.18	n/a	n/a	0.28,0.35,0.37	n/a	n/a	n/a	0.33,0.47,0.20	Glt8d1	Glt8d1	Mus musculus glycosyltransferase 8 domain containing 1 (Glt8d1), transcript variant 1, mRNA.
Psmg3	n/a	n/a	n/a	0.68	0.59	0.38	0.4	0.67	0.46	0.53	0.51	0.47	0.56	0.45	0.4	0.38	0.58	0.54	0.4	0.5	0.5	0.66	Psmg3	Psmg3	Mus musculus proteasome (prosome, macropain) assembly chaperone 3 (Psmg3), mRNA.
Pcnx3	0.52,0.12,0.08,0.12,0.16	0.49,0.11,0.18,0.04,0.18	0.49,0.28,0.04,0.11,0.08	0.36,0.10,0.14,0.22,0.18	0.18,0.33,0.02,0.33,0.14	0.17,0.21,0.05,0.50,0.06	0.16,0.14,0.04,0.33,0.33	0.16,0.27,0.03,0.45,0.10	0.18,0.16,0.06,0.40,0.20	0.24,0.21,0.01,0.44,0.10	0.21,0.37,0.01,0.30,0.11	0.16,0.55,0.03,0.18,0.09	0.17,0.07,0.10,0.51,0.14	0.18,0.41,0.05,0.23,0.13	0.20,0.50,0.04,0.10,0.17	0.24,0.40,0.02,0.23,0.12	0.30,0.33,0.06,0.18,0.12	0.28,0.43,0.03,0.15,0.11	0.26,0.38,0.04,0.23,0.10	0.28,0.33,0.05,0.14,0.20	0.32,0.10,0.16,0.25,0.18	0.21,0.43,0.08,0.19,0.09	Pcnx3	Pcnx3	Mus musculus pecanex homolog 3 (Pcnx3), mRNA.
Tpgs2	0.63	0.71	0.72	0.69	0.74	0.65	0.7	0.68	0.7	n/a	0.65	n/a	n/a	n/a	n/a	0.52	n/a	n/a	n/a	n/a	n/a	n/a	Tpgs2	Tpgs2	Mus musculus tubulin polyglutamylase complex subunit 2 (Tpgs2), transcript variant 2, mRNA.
Usp33	0.64,0.07,0.30	0.60,0.05,0.35	0.58,0.06,0.36	0.55,0.15,0.30	0.65,0.07,0.28	0.60,0.09,0.30	0.64,0.06,0.30	0.62,0.06,0.32	0.57,0.11,0.32	0.58,0.03,0.39	0.65,0.04,0.30	0.28,0.38,0.33	0.36,0.25,0.39	0.64,0.07,0.29	0.55,0.14,0.30	0.63,0.10,0.27	0.60,0.07,0.34	0.56,0.08,0.35	0.61,0.08,0.31	0.60,0.08,0.33	0.57,0.17,0.26	0.33,0.28,0.39	Usp33	Usp33	Mus musculus ubiquitin specific peptidase 33 (Usp33), transcript variant 2, mRNA.
Usp36	0.35,0.27,0.38	0.12,0.69,0.19	0.33,0.20,0.47	0.09,0.78,0.13	0.15,0.62,0.23	0.16,0.52,0.32	0.20,0.45,0.35	0.08,0.82,0.10	0.08,0.87,0.05	0.11,0.70,0.19	0.07,0.76,0.17	0.11,0.67,0.22	0.07,0.83,0.09	0.07,0.77,0.16	0.08,0.84,0.08	0.05,0.87,0.08	0.12,0.80,0.08	0.05,0.88,0.07	0.08,0.70,0.22	0.07,0.83,0.10	0.09,0.80,0.11	0.14,0.79,0.07	Usp36	Usp36	Mus musculus ubiquitin specific peptidase 36 (Usp36), mRNA.
Usp37	0.61	0.54	n/a	n/a	0.27	0.47	0.5	0.26	0.57	0.37	0.33	n/a	0.55	0.22	0.14	0.31	0.42	0.41	0.14	0.56	0.22	0.29	Usp37	Usp37	Mus musculus ubiquitin specific peptidase 37 (Usp37), transcript variant 2, mRNA.
Xpo5	0.28,0.15,0.57	n/a	0.33,0.16,0.52	0.35,0.03,0.62	0.35,0.15,0.49	n/a	0.33,0.01,0.65	0.35,0.01,0.64	0.37,0.00,0.63	0.30,0.02,0.68	0.38,0.01,0.61	0.30,0.00,0.70	0.38,0.00,0.61	0.38,0.01,0.61	0.38,0.01,0.62	0.34,0.01,0.65	0.33,0.00,0.67	0.36,0.01,0.63	0.34,0.00,0.66	0.35,0.01,0.64	0.34,0.01,0.65	0.30,0.01,0.70	Xpo5	Xpo5	Mus musculus exportin 5 (Xpo5), mRNA.
4931406C07Rik	0.36,0.62,0.02	0.36,0.61,0.02	0.41,0.58,0.02	0.43,0.55,0.02	0.35,0.61,0.04	0.66,0.34,0.01	0.40,0.60,0.00	0.25,0.75,0.00	0.36,0.64,0.00	0.27,0.73,0.00	0.24,0.75,0.00	0.33,0.67,0.00	0.40,0.60,0.00	0.23,0.77,0.00	0.41,0.59,0.00	0.21,0.78,0.00	0.34,0.66,0.00	0.34,0.66,0.00	0.29,0.71,0.00	0.31,0.69,0.00	0.23,0.77,0.00	0.20,0.78,0.02	4931406C07Rik	4931406C07Rik	Mus musculus RIKEN cDNA 4931406C07 gene (4931406C07Rik), transcript variant 3, mRNA.
Xpo6	0.32	0.17	0.12	0.13	0.09	0.06	0.08	0.09	0.12	0.14	0.1	0.07	0.1	0.11	0.13	0.08	0.12	0.09	0.1	0.12	0.08	0.07	Xpo6	Xpo6	Mus musculus exportin 6 (Xpo6), transcript variant 1, mRNA.
Gsta3	0.07,0.02,0.91	0.10,0.03,0.87	0.12,0.03,0.85	0.13,0.02,0.85	0.14,0.01,0.85	0.11,0.01,0.88	0.09,0.01,0.90	0.11,0.00,0.89	0.13,0.01,0.87	0.10,0.01,0.90	0.13,0.00,0.87	0.11,0.00,0.89	0.12,0.00,0.88	0.11,0.00,0.89	0.12,0.00,0.88	0.10,0.00,0.89	0.12,0.00,0.88	0.11,0.00,0.88	0.12,0.00,0.88	0.11,0.01,0.89	0.12,0.00,0.87	0.14,0.00,0.85	Gsta3	Gsta3	Mus musculus glutathione S-transferase, alpha 3 (Gsta3), transcript variant 3, mRNA.
Ppp1r15a	n/a	0.79	n/a	0.96	0.98	0.98	0.98	0.98	0.95	0.97	0.95	n/a	0.95	0.87	n/a	n/a	n/a	0.95	n/a	0.95	n/a	0.88	Ppp1r15a	Ppp1r15a	Mus musculus protein phosphatase 1, regulatory (inhibitor) subunit 15A (Ppp1r15a), mRNA.
Pxn	0.7	0.41	0.82	0.51	0.75	0.72	0.71	0.58	0.76	0.51	0.58	0.62	0.7	0.75	0.68	0.59	0.48	0.69	0.53	0.68	0.78	0.87	Pxn	Pxn	Mus musculus paxillin (Pxn), transcript variant beta, mRNA.
Sirt4	n/a	n/a	n/a	n/a	n/a	n/a	n/a	n/a	n/a	n/a	0.28	n/a	n/a	0.26	n/a	n/a	n/a	n/a	n/a	n/a	n/a	0.42	Sirt4	Sirt4	Mus musculus sirtuin 4 (Sirt4), transcript variant 1, mRNA.
Arhgap27	n/a	n/a	n/a	n/a	0.25,0.29,0.46	0.23,0.17,0.60	0.25,0.61,0.14	0.20,0.28,0.52	0.38,0.09,0.53	0.23,0.14,0.63	0.28,0.11,0.60	0.20,0.25,0.55	0.18,0.26,0.56	n/a	n/a	n/a	n/a	n/a	0.24,0.42,0.33	0.27,0.15,0.59	0.18,0.68,0.14	0.55,0.18,0.27	Arhgap27	Arhgap27	Mus musculus Rho GTPase activating protein 27 (Arhgap27), transcript variant 2, mRNA.
Acy3	n/a	0.12,0.48,0.08,0.32	0.17,0.47,0.17,0.19	0.22,0.43,0.14,0.20	0.19,0.36,0.18,0.27	0.15,0.47,0.14,0.25	0.22,0.42,0.15,0.21	0.16,0.45,0.21,0.19	0.12,0.48,0.14,0.26	0.20,0.30,0.22,0.28	0.14,0.61,0.13,0.12	0.17,0.44,0.18,0.21	0.10,0.64,0.10,0.15	0.09,0.58,0.10,0.23	0.07,0.62,0.09,0.23	0.18,0.38,0.17,0.27	0.23,0.23,0.33,0.20	0.29,0.31,0.20,0.20	0.26,0.14,0.33,0.27	0.24,0.38,0.20,0.18	n/a	0.37,0.10,0.31,0.22	Acy3	Acy3	Mus musculus aspartoacylase (aminoacylase) 3 (Acy3), transcript variant 1, mRNA.
Wiz	0.16,0.16,0.18,0.08,0.30,0.12	0.16,0.17,0.15,0.16,0.23,0.13	0.12,0.13,0.07,0.11,0.47,0.09	0.06,0.20,0.05,0.11,0.34,0.23	0.22,0.20,0.03,0.13,0.28,0.13	0.21,0.16,0.04,0.14,0.38,0.06	0.27,0.22,0.06,0.09,0.22,0.15	0.07,0.18,0.07,0.06,0.42,0.20	0.46,0.12,0.03,0.03,0.33,0.03	0.08,0.14,0.06,0.06,0.59,0.07	0.15,0.14,0.12,0.10,0.41,0.09	0.28,0.16,0.04,0.03,0.45,0.03	0.48,0.13,0.03,0.07,0.26,0.04	0.08,0.13,0.29,0.07,0.36,0.07	0.10,0.21,0.09,0.10,0.40,0.10	0.07,0.14,0.08,0.44,0.19,0.09	0.12,0.23,0.14,0.12,0.29,0.11	0.11,0.13,0.14,0.11,0.38,0.13	0.26,0.16,0.08,0.29,0.12,0.09	0.09,0.17,0.17,0.06,0.43,0.09	0.11,0.21,0.09,0.09,0.40,0.10	0.14,0.15,0.07,0.09,0.48,0.08	Wiz	Wiz	Mus musculus widely-interspaced zinc finger motifs (Wiz), transcript variant 1, mRNA.
Acy1	n/a	n/a	n/a	n/a	n/a	n/a	n/a	n/a	0.39	0.41	0.45	n/a	0.69	0.52	0.63	0.45	0.44	0.43	0.56	n/a	0.48	0.45	Acy1	Acy1	Mus musculus aminoacylase 1 (Acy1), transcript variant 1, mRNA.
Mtmr14	0.63,0.17,0.19	0.55,0.20,0.24	0.65,0.24,0.10	0.55,0.39,0.06	0.56,0.28,0.16	0.58,0.23,0.19	0.49,0.33,0.18	0.63,0.15,0.21	0.58,0.19,0.24	0.52,0.25,0.23	0.70,0.10,0.20	0.42,0.33,0.25	0.48,0.33,0.19	0.60,0.21,0.20	0.61,0.14,0.24	0.49,0.13,0.37	0.45,0.16,0.40	0.78,0.16,0.06	0.43,0.42,0.15	0.65,0.16,0.20	0.47,0.50,0.04	0.66,0.17,0.17	Mtmr14	Mtmr14	Mus musculus myotubularin related protein 14 (Mtmr14), mRNA.
Prdm15	0.26,0.31,0.22,0.21	0.29,0.31,0.22,0.18	0.28,0.29,0.24,0.19	0.23,0.44,0.14,0.19	0.22,0.40,0.20,0.17	0.30,0.31,0.24,0.15	0.22,0.28,0.16,0.33	0.28,0.41,0.16,0.15	0.23,0.43,0.14,0.20	0.20,0.46,0.19,0.15	0.24,0.44,0.12,0.19	0.23,0.47,0.12,0.17	0.23,0.43,0.18,0.16	0.19,0.50,0.09,0.21	0.19,0.51,0.15,0.15	0.15,0.56,0.12,0.16	0.22,0.49,0.13,0.16	0.22,0.39,0.17,0.22	0.20,0.46,0.13,0.21	0.18,0.44,0.17,0.20	n/a	0.25,0.50,0.12,0.13	Prdm15	Prdm15	Mus musculus PR domain containing 15 (Prdm15), mRNA.
Fam149b	0.05,0.25,0.70	0.08,0.39,0.53	0.10,0.29,0.61	0.04,0.18,0.79	0.08,0.48,0.44	0.03,0.32,0.65	0.28,0.33,0.39	0.14,0.20,0.67	0.21,0.58,0.21	0.11,0.40,0.48	0.08,0.39,0.53	0.08,0.70,0.22	0.21,0.51,0.28	0.37,0.45,0.18	0.05,0.29,0.65	0.08,0.30,0.62	0.15,0.58,0.27	0.35,0.08,0.57	0.08,0.74,0.18	0.16,0.59,0.25	0.06,0.11,0.83	0.07,0.06,0.86	Fam149b	Fam149b	Mus musculus family with sequence similarity 149, member B (Fam149b), transcript variant 3, mRNA.
Fam149a	0.02	0.01	0.01	0.01	0.01	0.01	0.01	0.01	0.03	0.04	0.03	0.04	0.04	0.02	0.04	0.06	0.06	0.05	0.07	0.08	0.11	0.12	Fam149a	Fam149a	Mus musculus family with sequence similarity 149, member A (Fam149a), mRNA.
Cul1	0.19	0.27	0.39	0.29	0.32	0.13	0.24	0.21	0.12	0.13	0.14	0.04	0.11	0.16	0.08	0.2	0.37	0.34	0.08	0.11	0.13	0.25	Cul1	Cul1	Mus musculus cullin 1 (Cul1), mRNA.
Cpne1	0.18,0.39,0.43	0.11,0.21,0.68	0.16,0.21,0.63	0.10,0.13,0.77	0.15,0.26,0.59	0.09,0.51,0.40	0.09,0.23,0.67	0.07,0.11,0.82	0.03,0.05,0.91	0.06,0.16,0.78	0.05,0.09,0.87	0.04,0.09,0.87	0.05,0.17,0.78	0.05,0.12,0.83	0.03,0.05,0.92	0.05,0.07,0.88	0.06,0.25,0.69	0.05,0.14,0.82	0.05,0.20,0.76	0.04,0.07,0.88	0.04,0.51,0.45	0.03,0.08,0.89	Cpne1	Cpne1	Mus musculus copine I (Cpne1), transcript variant 2, mRNA.
Fbf1	0.11,0.40,0.18,0.15,0.15	0.21,0.10,0.21,0.15,0.33	0.05,0.67,0.19,0.06,0.04	0.21,0.34,0.16,0.23,0.07	0.17,0.23,0.19,0.19,0.22	0.18,0.06,0.10,0.63,0.03	0.30,0.14,0.22,0.27,0.08	0.38,0.15,0.20,0.13,0.14	0.15,0.37,0.20,0.14,0.14	0.21,0.15,0.24,0.11,0.29	0.36,0.26,0.12,0.23,0.03	0.42,0.03,0.16,0.30,0.08	0.16,0.08,0.19,0.19,0.37	0.24,0.25,0.19,0.16,0.16	0.27,0.11,0.15,0.39,0.08	0.31,0.25,0.15,0.18,0.11	0.18,0.13,0.18,0.48,0.03	0.23,0.28,0.17,0.28,0.03	0.13,0.29,0.19,0.16,0.23	0.11,0.38,0.22,0.09,0.19	0.09,0.64,0.14,0.06,0.08	0.11,0.47,0.13,0.11,0.18	Fbf1	Fbf1	Mus musculus Fas (TNFRSF6) binding factor 1 (Fbf1), mRNA.
Spryd3	0.48	0.57	0.54	0.5	0.47	0.44	0.5	0.56	0.45	0.41	0.51	0.25	0.51	0.48	0.48	0.56	0.52	0.51	0.49	0.59	0.62	0.5	Spryd3	Spryd3	Mus musculus SPRY domain containing 3 (Spryd3), mRNA.
Nf2	0.7	0.59	0.8	0.83	0.84	0.93	0.89	0.94	0.92	0.91	0.86	0.89	0.84	0.87	0.88	0.78	0.75	0.83	0.82	0.87	0.88	0.81	Nf2	Nf2	Mus musculus neurofibromatosis 2 (Nf2), transcript variant 1, mRNA.
Nf1	0.54,0.26,0.20	0.32,0.13,0.54	0.24,0.56,0.19	0.26,0.46,0.28	0.47,0.39,0.14	0.38,0.32,0.30	0.30,0.37,0.33	0.37,0.39,0.24	0.52,0.26,0.22	0.39,0.33,0.28	0.22,0.38,0.41	0.38,0.44,0.17	0.78,0.18,0.04	0.10,0.55,0.35	0.18,0.62,0.21	0.20,0.56,0.25	0.48,0.24,0.29	0.16,0.49,0.35	0.78,0.20,0.02	0.77,0.13,0.11	0.18,0.36,0.46	0.66,0.30,0.04	Nf1	Nf1	Mus musculus neurofibromatosis 1 (Nf1), mRNA.
Ctbp1	0.08,0.89,0.04	0.06,0.89,0.05	0.05,0.91,0.05	0.07,0.91,0.02	0.04,0.93,0.03	0.02,0.96,0.02	0.04,0.94,0.02	0.02,0.97,0.01	0.03,0.95,0.02	0.07,0.89,0.03	0.05,0.92,0.04	0.05,0.88,0.06	0.13,0.80,0.08	0.05,0.92,0.03	0.05,0.88,0.07	0.07,0.86,0.07	0.11,0.77,0.11	0.24,0.57,0.19	0.11,0.78,0.11	0.10,0.80,0.09	0.05,0.90,0.05	0.13,0.73,0.14	Ctbp1	Ctbp1	Mus musculus C-terminal binding protein 1 (Ctbp1), transcript variant 4, mRNA.
Borcs8	0.5	0.45	0.47	0.59	0.65	0.54	0.55	0.49	0.42	0.52	0.28	0.47	0.4	0.53	0.63	0.45	0.42	0.45	n/a	0.43	0.53	0.62	Borcs8	Borcs8	Mus musculus BLOC-1 related complex subunit 8 (Borcs8), transcript variant 2, mRNA.
Xpnpep1	n/a	n/a	n/a	0.64	n/a	0.75	0.78	0.84	0.73	0.83	0.63	0.78	0.83	0.77	0.77	0.6	0.67	0.68	0.78	0.73	0.86	0.7	Xpnpep1	Xpnpep1	Mus musculus X-prolyl aminopeptidase (aminopeptidase P) 1, soluble (Xpnpep1), mRNA.
Smox	0.29	0.48	0.33	0.32	0.34	0.31	0.38	0.16	0.38	0.22	0.25	0.35	0.21	0.45	0.19	0.3	0.32	n/a	0.86	n/a	0.5	0.29	Smox	Smox	Mus musculus spermine oxidase (Smox), transcript variant 1, mRNA.
Pecam1	0.08	n/a	n/a	0.05	0.09	0.04	0.07	0.05	0.36	n/a	n/a	0.23	n/a	n/a	n/a	n/a	n/a	n/a	n/a	n/a	n/a	n/a	Pecam1	Pecam1	Mus musculus platelet/endothelial cell adhesion molecule 1 (Pecam1), transcript variant 3, mRNA.
Cnot6l	0.01,0.75,0.12,0.11,0.00	0.02,0.72,0.13,0.11,0.03	0.02,0.65,0.15,0.16,0.02	0.02,0.75,0.11,0.10,0.02	0.02,0.68,0.14,0.15,0.01	0.01,0.77,0.11,0.11,0.01	0.01,0.79,0.07,0.12,0.00	0.04,0.84,0.06,0.06,0.00	0.01,0.84,0.06,0.09,0.00	0.01,0.78,0.09,0.12,0.00	0.01,0.74,0.09,0.16,0.00	0.01,0.77,0.12,0.10,0.00	0.01,0.78,0.08,0.13,0.01	0.01,0.72,0.11,0.15,0.00	0.01,0.70,0.17,0.11,0.00	0.01,0.81,0.04,0.13,0.01	0.02,0.72,0.12,0.12,0.01	0.01,0.74,0.09,0.15,0.01	0.02,0.74,0.11,0.12,0.01	0.02,0.73,0.12,0.12,0.01	0.02,0.71,0.16,0.10,0.01	0.03,0.60,0.14,0.20,0.04	Cnot6l	Cnot6l	Mus musculus CCR4-NOT transcription complex, subunit 6-like (Cnot6l), transcript variant 1, mRNA.
Nfkbiz	n/a	n/a	n/a	0.59,0.22,0.19	n/a	n/a	n/a	n/a	n/a	n/a	n/a	n/a	n/a	n/a	n/a	n/a	n/a	n/a	n/a	0.94,0.03,0.03	n/a	n/a	Nfkbiz	Nfkbiz	Mus musculus nuclear factor of kappa light polypeptide gene enhancer in B cells inhibitor, zeta (Nfkbiz), transcript variant 2, mRNA.
Peli3	n/a	n/a	n/a	n/a	n/a	n/a	n/a	n/a	n/a	0.69	n/a	n/a	n/a	n/a	n/a	n/a	n/a	n/a	n/a	n/a	n/a	n/a	Peli3	Peli3	Mus musculus pellino 3 (Peli3), mRNA.
Aqr	0.12,0.85,0.02	0.57,0.38,0.05	0.54,0.40,0.05	0.24,0.72,0.03	0.75,0.17,0.07	0.28,0.69,0.03	0.54,0.42,0.03	0.26,0.72,0.02	0.23,0.75,0.02	0.50,0.48,0.02	0.60,0.37,0.03	0.78,0.17,0.04	0.46,0.50,0.04	0.59,0.39,0.02	0.83,0.12,0.05	0.49,0.46,0.05	0.75,0.19,0.07	0.43,0.54,0.03	0.32,0.64,0.03	0.83,0.10,0.06	0.64,0.30,0.06	0.38,0.59,0.03	Aqr	Aqr	Mus musculus aquarius (Aqr), transcript variant 2, mRNA.
Kif1c	0.02,0.91,0.07	0.02,0.93,0.04	0.01,0.81,0.18	0.01,0.95,0.04	0.01,0.94,0.05	0.00,0.87,0.13	0.01,0.94,0.05	0.01,0.95,0.04	0.01,0.89,0.10	0.03,0.89,0.08	0.03,0.84,0.14	0.01,0.81,0.17	0.02,0.93,0.05	0.02,0.89,0.09	0.02,0.85,0.13	0.05,0.83,0.12	0.02,0.94,0.04	0.03,0.91,0.06	0.04,0.80,0.15	0.04,0.86,0.10	0.03,0.92,0.05	0.04,0.60,0.36	Kif1c	Kif1c	Mus musculus kinesin family member 1C (Kif1c), mRNA.
Zfp473	n/a	n/a	n/a	n/a	n/a	0.02,0.80,0.06,0.04,0.07	n/a	n/a	n/a	n/a	n/a	0.02,0.68,0.10,0.11,0.10	n/a	n/a	n/a	n/a	n/a	n/a	n/a	n/a	n/a	n/a	Zfp473	Zfp473	Mus musculus zinc finger protein 473 (Zfp473), transcript variant 3, mRNA.
2019-09-09	0.41,0.20,0.27,0.11	0.28,0.40,0.08,0.23	0.62,0.13,0.09,0.16	0.68,0.16,0.08,0.08	0.59,0.11,0.22,0.08	0.67,0.12,0.07,0.15	0.45,0.36,0.08,0.10	0.39,0.46,0.10,0.05	0.75,0.12,0.08,0.05	0.23,0.44,0.18,0.15	0.31,0.56,0.06,0.07	0.45,0.38,0.03,0.13	0.07,0.82,0.10,0.01	0.37,0.44,0.08,0.11	0.04,0.77,0.10,0.08	0.04,0.61,0.15,0.20	0.09,0.72,0.08,0.12	0.22,0.52,0.06,0.20	0.46,0.17,0.11,0.26	0.14,0.66,0.07,0.13	0.21,0.69,0.01,0.09	0.23,0.58,0.15,0.05	2019-09-09	2019-09-09	Mus musculus septin 9 (Sept9), transcript variant 1, mRNA.
Cyth1	0.54	n/a	0.53	n/a	0.44	0.5	0.44	0.52	0.51	0.5	0.51	0.43	0.57	0.45	0.58	n/a	n/a	n/a	0.38	n/a	0.61	0.46	Cyth1	Cyth1	Mus musculus cytohesin 1 (Cyth1), transcript variant 3, mRNA.
Sec61g	n/a	0.29,0.48,0.23	0.37,0.35,0.28	n/a	n/a	n/a	0.36,0.37,0.27	0.39,0.38,0.23	0.45,0.35,0.20	0.30,0.31,0.39	0.32,0.31,0.37	0.22,0.21,0.56	0.52,0.32,0.16	0.27,0.37,0.36	0.40,0.36,0.25	n/a	0.46,0.36,0.18	0.27,0.25,0.47	0.33,0.33,0.34	0.38,0.35,0.27	0.47,0.34,0.19	n/a	Sec61g	Sec61g	Mus musculus SEC61, gamma subunit (Sec61g), transcript variant 2, mRNA.
Cyth3	0.55	0.23	0.22	0.05	0.34	0.06	0.24	0.12	0.19	0.22	0.25	0.15	n/a	0.46	0.24	0.56	n/a	0.47	n/a	0.13	0.1	0.61	Cyth3	Cyth3	Mus musculus cytohesin 3 (Cyth3), transcript variant 1, mRNA.
Cyth2	0.19	n/a	0.06	0.05	0.02	0.13	0.01	0.01	0.01	0.01	0.01	0.01	0.01	0.02	0.01	0.03	0.16	0.02	0.09	0.04	0.01	0.08	Cyth2	Cyth2	Mus musculus cytohesin 2 (Cyth2), transcript variant 2, mRNA.
Rbm39	0.02,0.44,0.10,0.39,0.05	0.07,0.46,0.03,0.40,0.03	0.01,0.32,0.02,0.61,0.04	0.05,0.39,0.02,0.52,0.02	0.00,0.30,0.01,0.65,0.03	0.00,0.32,0.01,0.64,0.03	0.00,0.32,0.01,0.65,0.02	0.01,0.39,0.01,0.58,0.01	0.00,0.56,0.01,0.42,0.01	0.00,0.56,0.01,0.43,0.01	0.00,0.53,0.01,0.44,0.02	0.00,0.62,0.00,0.37,0.01	0.00,0.58,0.00,0.40,0.01	0.01,0.64,0.00,0.34,0.01	0.00,0.71,0.00,0.27,0.01	0.00,0.63,0.00,0.36,0.01	0.00,0.62,0.00,0.37,0.00	0.00,0.63,0.00,0.37,0.00	0.00,0.54,0.00,0.44,0.01	0.00,0.69,0.00,0.30,0.01	0.00,0.57,0.00,0.41,0.01	0.00,0.60,0.00,0.39,0.01	Rbm39	Rbm39	Mus musculus RNA binding motif protein 39 (Rbm39), transcript variant 3, mRNA.
Cyth4	0.22,0.45,0.14,0.20	n/a	0.26,0.27,0.26,0.21	n/a	0.29,0.30,0.22,0.19	0.34,0.10,0.35,0.20	n/a	0.26,0.28,0.29,0.18	n/a	n/a	n/a	n/a	0.20,0.31,0.28,0.21	0.25,0.37,0.18,0.20	n/a	n/a	n/a	n/a	n/a	n/a	0.46,0.05,0.30,0.19	n/a	Cyth4	Cyth4	Mus musculus cytohesin 4 (Cyth4), mRNA.
2019-09-02	0.11,0.77,0.05,0.07	0.09,0.73,0.05,0.13	0.11,0.71,0.06,0.13	0.10,0.77,0.05,0.08	0.05,0.58,0.30,0.07	0.03,0.90,0.03,0.04	0.03,0.84,0.09,0.04	0.01,0.82,0.14,0.02	0.01,0.77,0.17,0.05	0.02,0.83,0.12,0.04	0.02,0.81,0.14,0.03	0.02,0.83,0.12,0.02	0.03,0.77,0.17,0.03	0.01,0.88,0.09,0.02	0.02,0.91,0.05,0.02	0.02,0.81,0.12,0.04	0.04,0.86,0.07,0.03	0.03,0.87,0.08,0.02	0.03,0.89,0.04,0.04	0.02,0.90,0.04,0.04	0.04,0.91,0.01,0.04	0.04,0.69,0.22,0.05	2019-09-02	2019-09-02	Mus musculus septin 2 (Sept2), transcript variant 2, mRNA.
Cic	0.29,0.15,0.10,0.46	0.24,0.24,0.12,0.41	0.29,0.18,0.07,0.45	0.31,0.23,0.01,0.45	0.24,0.27,0.02,0.47	0.35,0.31,0.04,0.30	0.25,0.30,0.01,0.44	0.26,0.33,0.04,0.37	0.31,0.29,0.08,0.32	0.26,0.26,0.03,0.44	0.24,0.26,0.07,0.43	0.23,0.28,0.03,0.46	0.24,0.39,0.00,0.37	0.29,0.23,0.03,0.45	0.33,0.21,0.03,0.43	0.22,0.21,0.01,0.55	0.26,0.20,0.03,0.50	0.27,0.23,0.06,0.44	0.28,0.27,0.05,0.40	0.38,0.30,0.05,0.26	0.27,0.18,0.07,0.48	0.29,0.26,0.04,0.41	Cic	Cic	Mus musculus capicua transcriptional repressor (Cic), transcript variant 4, mRNA.
Nfkb1	0.04,0.04,0.34,0.59	0.12,0.06,0.21,0.62	0.19,0.05,0.20,0.56	0.20,0.02,0.59,0.18	0.23,0.02,0.57,0.18	0.09,0.02,0.53,0.36	0.12,0.02,0.57,0.28	0.12,0.02,0.59,0.28	0.09,0.02,0.54,0.35	0.17,0.01,0.53,0.29	0.12,0.01,0.59,0.28	0.14,0.01,0.61,0.24	0.14,0.10,0.54,0.22	0.18,0.02,0.60,0.20	0.11,0.02,0.59,0.27	0.14,0.03,0.62,0.22	0.04,0.03,0.68,0.26	0.04,0.03,0.62,0.31	0.11,0.03,0.65,0.21	0.06,0.03,0.61,0.30	0.09,0.16,0.54,0.21	0.03,0.02,0.78,0.17	Nfkb1	Nfkb1	Mus musculus nuclear factor of kappa light polypeptide gene enhancer in B cells 1, p105 (Nfkb1), mRNA.
Enoph1	n/a	n/a	n/a	0.26	0.6	0.52	0.36	0.39	0.25	0.33	0.36	0.73	0.66	0.16	0.54	0.28	0.2	0.55	0.31	0.66	0.55	0.7	Enoph1	Enoph1	Mus musculus enolase-phosphatase 1 (Enoph1), transcript variant 2, mRNA.
Lyrm5	0.61	0.54	0.65	0.63	0.86	0.59	0.5	0.59	0.74	0.4	0.59	0.72	0.62	0.7	0.74	0.57	0.41	0.44	0.2	0.53	0.58	0.75	Lyrm5	Lyrm5	Mus musculus LYR motif containing 5 (Lyrm5), transcript variant 1, mRNA.
Kctd15	0.75	n/a	0.66	0.81	0.36	0.21	0.75	0.48	0.39	0.52	0.68	n/a	n/a	n/a	n/a	n/a	n/a	n/a	n/a	n/a	0.19	n/a	Kctd15	Kctd15	Mus musculus potassium channel tetramerisation domain containing 15 (Kctd15), mRNA.
Nap1l1	0.92	0.95	0.94	0.98	0.98	0.96	0.95	0.96	0.96	0.97	0.93	0.95	0.98	0.96	0.95	0.97	0.9	0.94	0.96	0.78	0.96	0.96	Nap1l1	Nap1l1	Mus musculus nucleosome assembly protein 1-like 1 (Nap1l1), transcript variant 2, mRNA.
Tacc2	0.03,0.15,0.72,0.10	0.09,0.04,0.76,0.11	0.05,0.03,0.83,0.09	0.04,0.03,0.87,0.06	0.03,0.03,0.87,0.07	0.03,0.02,0.76,0.19	0.02,0.01,0.94,0.03	0.03,0.02,0.90,0.05	0.01,0.01,0.93,0.05	0.03,0.02,0.91,0.04	0.01,0.01,0.96,0.02	0.02,0.01,0.93,0.04	0.03,0.01,0.91,0.05	0.04,0.01,0.91,0.04	0.02,0.02,0.92,0.04	0.05,0.03,0.80,0.13	0.04,0.02,0.89,0.05	0.04,0.02,0.81,0.13	0.02,0.02,0.90,0.06	0.01,0.02,0.94,0.02	0.01,0.01,0.95,0.02	0.01,0.01,0.94,0.03	Tacc2	Tacc2	Mus musculus transforming, acidic coiled-coil containing protein 2 (Tacc2), transcript variant 3, mRNA.
Kctd18	0.51,0.32,0.18	0.52,0.27,0.21	0.55,0.24,0.21	0.59,0.21,0.20	0.60,0.24,0.16	0.62,0.21,0.17	0.68,0.18,0.14	0.76,0.17,0.07	0.64,0.21,0.14	0.68,0.21,0.11	0.65,0.22,0.12	0.72,0.19,0.09	0.61,0.22,0.17	0.67,0.20,0.13	0.63,0.21,0.16	0.66,0.18,0.16	0.56,0.21,0.23	0.41,0.31,0.28	0.67,0.24,0.10	0.56,0.23,0.21	0.59,0.26,0.16	0.59,0.28,0.14	Kctd18	Kctd18	Mus musculus potassium channel tetramerisation domain containing 18 (Kctd18), transcript variant 4, non-coding RNA.
Lrrn3	0.31,0.43,0.27	0.22,0.37,0.41	0.42,0.25,0.32	0.38,0.35,0.26	0.31,0.35,0.34	0.34,0.32,0.34	n/a	0.25,0.42,0.33	0.32,0.37,0.31	n/a	n/a	n/a	n/a	0.31,0.32,0.36	n/a	n/a	n/a	0.36,0.35,0.29	n/a	n/a	n/a	n/a	Lrrn3	Lrrn3	Mus musculus leucine rich repeat protein 3, neuronal (Lrrn3), transcript variant 1, mRNA.
Zfp444	0.32,0.25,0.22,0.22	0.50,0.09,0.19,0.23	0.60,0.06,0.15,0.19	0.65,0.08,0.14,0.14	0.78,0.04,0.11,0.07	0.75,0.05,0.11,0.08	0.34,0.22,0.24,0.20	0.45,0.17,0.17,0.22	0.76,0.03,0.14,0.07	0.62,0.14,0.11,0.13	0.57,0.10,0.13,0.20	0.82,0.03,0.09,0.06	0.77,0.03,0.12,0.08	0.69,0.08,0.15,0.09	0.71,0.06,0.13,0.10	0.66,0.05,0.16,0.13	0.38,0.15,0.24,0.23	0.72,0.05,0.15,0.08	0.66,0.13,0.13,0.08	0.59,0.10,0.12,0.19	0.74,0.04,0.10,0.12	0.51,0.09,0.21,0.19	Zfp444	Zfp444	Mus musculus zinc finger protein 444 (Zfp444), transcript variant 1, mRNA.
Tecr	0.48,0.21,0.31	0.27,0.32,0.40	0.40,0.24,0.36	0.34,0.30,0.36	0.44,0.22,0.34	0.53,0.20,0.27	0.57,0.15,0.29	0.52,0.16,0.32	0.40,0.16,0.44	0.27,0.20,0.53	0.44,0.25,0.31	0.43,0.22,0.35	0.37,0.30,0.33	0.39,0.23,0.38	0.38,0.23,0.38	0.39,0.23,0.38	0.29,0.31,0.40	0.35,0.25,0.40	0.28,0.24,0.48	0.35,0.23,0.42	0.23,0.33,0.43	0.35,0.26,0.39	Tecr	Tecr	Mus musculus trans-2,3-enoyl-CoA reductase (Tecr), transcript variant 2, mRNA.
Tmem26	n/a	n/a	n/a	n/a	n/a	n/a	0.58	n/a	0.71	n/a	n/a	n/a	n/a	n/a	n/a	n/a	n/a	n/a	n/a	n/a	n/a	n/a	Tmem26	Tmem26	Mus musculus transmembrane protein 26 (Tmem26), mRNA.
Col1a2	0.8	n/a	n/a	0.87	0.65	0.9	n/a	n/a	0.56	0.84	n/a	n/a	n/a	0.68	n/a	0.84	n/a	n/a	n/a	n/a	n/a	n/a	Col1a2	Col1a2	Mus musculus collagen, type I, alpha 2 (Col1a2), mRNA.
Apbb2	0.52,0.29,0.10,0.09	0.28,0.23,0.26,0.23	0.35,0.25,0.17,0.22	0.34,0.35,0.07,0.24	0.13,0.24,0.14,0.49	0.33,0.21,0.17,0.30	0.27,0.33,0.13,0.27	0.34,0.23,0.06,0.37	0.42,0.27,0.12,0.19	0.22,0.29,0.15,0.34	0.32,0.29,0.10,0.28	0.45,0.22,0.07,0.25	0.46,0.21,0.16,0.18	0.30,0.20,0.14,0.35	0.24,0.27,0.09,0.40	0.12,0.23,0.24,0.40	0.09,0.30,0.19,0.43	0.44,0.24,0.08,0.24	0.40,0.27,0.18,0.16	0.05,0.34,0.29,0.33	0.62,0.19,0.05,0.15	0.17,0.29,0.22,0.32	Apbb2	Apbb2	Mus musculus amyloid beta (A4) precursor protein-binding, family B, member 2 (Apbb2), transcript variant 5, mRNA.
Cit	n/a	n/a	n/a	0.11,0.11,0.23,0.04,0.22,0.29	0.16,0.17,0.12,0.18,0.27,0.11	0.10,0.45,0.10,0.09,0.11,0.16	n/a	n/a	n/a	0.11,0.45,0.16,0.08,0.11,0.09	n/a	n/a	n/a	0.14,0.07,0.12,0.07,0.48,0.12	n/a	n/a	n/a	n/a	n/a	n/a	n/a	n/a	Cit	Cit	Mus musculus citron (Cit), mRNA.
Rnf170	0.08,0.83,0.09	0.07,0.85,0.08	0.07,0.84,0.08	0.07,0.87,0.07	0.06,0.89,0.05	0.05,0.90,0.06	0.08,0.84,0.08	0.10,0.81,0.09	0.13,0.73,0.13	0.18,0.66,0.17	0.09,0.85,0.06	0.12,0.76,0.13	0.14,0.74,0.12	0.16,0.70,0.14	0.07,0.81,0.12	0.20,0.59,0.21	0.13,0.73,0.14	0.13,0.72,0.15	0.12,0.77,0.11	0.12,0.72,0.16	0.25,0.50,0.25	0.29,0.37,0.34	Rnf170	Rnf170	Mus musculus ring finger protein 170 (Rnf170), mRNA.
Serpinb6b	n/a	n/a	n/a	n/a	n/a	n/a	n/a	n/a	n/a	n/a	n/a	n/a	n/a	0.47	n/a	n/a	n/a	n/a	n/a	n/a	0.63	n/a	Serpinb6b	Serpinb6b	Mus musculus serine (or cysteine) peptidase inhibitor, clade B, member 6b (Serpinb6b), mRNA.
Get4	n/a	0.58	0.34	0.45	0.48	0.3	0.35	0.15	0.15	0.18	0.5	0.7	n/a	0.49	n/a	n/a	n/a	0.28	0.73	n/a	n/a	n/a	Get4	Get4	Mus musculus golgi to ER traffic protein 4 (Get4), transcript variant 1, mRNA.
Fgf1	0.9	0.92	0.94	0.95	0.97	0.98	0.97	0.96	0.81	0.9	0.88	0.94	0.92	0.79	0.93	0.9	0.7	0.85	0.48	0.8	0.67	0.81	Fgf1	Fgf1	Mus musculus fibroblast growth factor 1 (Fgf1), mRNA.
Tmsb10	n/a	0.69,0.15,0.16	n/a	n/a	0.28,0.43,0.29	0.64,0.21,0.15	n/a	0.67,0.20,0.13	0.56,0.27,0.17	n/a	n/a	n/a	n/a	n/a	n/a	n/a	n/a	0.18,0.69,0.14	n/a	n/a	n/a	n/a	Tmsb10	Tmsb10	Mus musculus thymosin, beta 10 (Tmsb10), transcript variant 2, mRNA.
Gtf3a	0.2	0.18	0.31	0.11	0.11	0.07	0.07	0.06	0.08	0.1	0.09	0.13	0.15	0.14	0.25	0.15	0.33	0.17	0.18	0.17	0.23	0.29	Gtf3a	Gtf3a	Mus musculus general transcription factor III A (Gtf3a), mRNA.
Ptprs	n/a	n/a	n/a	n/a	n/a	0.32	n/a	n/a	n/a	n/a	n/a	n/a	n/a	n/a	n/a	n/a	n/a	n/a	n/a	n/a	n/a	n/a	Ptprs	Ptprs	Mus musculus protein tyrosine phosphatase, receptor type, S (Ptprs), transcript variant 4, mRNA.
Exoc6b	n/a	n/a	0.27	0.45	0.47	0.53	0.48	0.72	n/a	0.62	0.62	n/a	n/a	0.32	0.39	0.38	n/a	n/a	0.53	n/a	0.25	n/a	Exoc6b	Exoc6b	Mus musculus exocyst complex component 6B (Exoc6b), mRNA.
Zbtb45	n/a	n/a	n/a	n/a	n/a	0.28	n/a	n/a	0.69	0.43	0.44	0.39	n/a	0.37	n/a	n/a	0.41	0.67	n/a	0.33	n/a	n/a	Zbtb45	Zbtb45	Mus musculus zinc finger and BTB domain containing 45 (Zbtb45), mRNA.
Zfp7	0.58,0.16,0.26	0.52,0.26,0.22	n/a	n/a	n/a	n/a	n/a	0.55,0.21,0.24	n/a	0.50,0.15,0.34	0.47,0.16,0.37	0.52,0.16,0.32	n/a	0.43,0.34,0.23	n/a	n/a	0.43,0.29,0.27	0.07,0.74,0.19	n/a	0.53,0.17,0.30	n/a	n/a	Zfp7	Zfp7	Mus musculus zinc finger protein 7 (Zfp7), mRNA.
Zfp1	0.23,0.65,0.12	0.74,0.17,0.10	0.73,0.16,0.11	0.79,0.14,0.07	0.53,0.30,0.16	0.22,0.72,0.05	0.81,0.12,0.07	0.77,0.13,0.10	0.32,0.59,0.09	0.77,0.14,0.09	0.79,0.12,0.09	0.85,0.09,0.06	0.81,0.11,0.08	0.59,0.31,0.10	0.86,0.08,0.06	0.87,0.10,0.04	0.82,0.10,0.08	0.85,0.07,0.07	0.76,0.08,0.16	0.80,0.12,0.08	0.85,0.11,0.04	0.83,0.10,0.08	Zfp1	Zfp1	Mus musculus zinc finger protein 1 (Zfp1), transcript variant 1, mRNA.
Taz	0.33	0.65	0.73	0.76	0.78	0.78	0.84	0.6	0.46	0.88	0.56	0.64	0.77	0.77	0.84	0.82	0.41	0.81	0.69	0.69	0.85	0.84	Taz	Taz	Mus musculus tafazzin (Taz), transcript variant 1, mRNA.
Zfp182	n/a	n/a	n/a	n/a	n/a	0.32	n/a	n/a	n/a	n/a	0.36	n/a	n/a	n/a	n/a	n/a	n/a	n/a	n/a	n/a	n/a	n/a	Zfp182	Zfp182	Mus musculus zinc finger protein 182 (Zfp182), transcript variant 2, mRNA.
Ptprg	0.18,0.30,0.51	0.23,0.10,0.68	0.27,0.07,0.66	0.13,0.33,0.54	0.13,0.41,0.47	0.10,0.50,0.40	0.11,0.42,0.47	0.12,0.38,0.50	0.15,0.34,0.51	0.15,0.11,0.74	0.19,0.20,0.61	0.15,0.58,0.28	0.16,0.60,0.24	0.14,0.16,0.69	0.15,0.27,0.58	0.21,0.16,0.64	0.17,0.42,0.41	0.16,0.07,0.77	0.16,0.19,0.65	0.14,0.37,0.49	0.18,0.42,0.40	0.20,0.23,0.57	Ptprg	Ptprg	Mus musculus protein tyrosine phosphatase, receptor type, G (Ptprg), mRNA.
Gpr180	0.52	0.55	0.45	0.38	0.66	0.47	0.66	0.57	0.53	0.53	0.56	0.46	0.56	0.42	0.49	0.51	0.47	0.39	0.4	0.51	0.58	0.53	Gpr180	Gpr180	Mus musculus G protein-coupled receptor 180 (Gpr180), mRNA.
Ptpre	0.15,0.51,0.09,0.10,0.16	n/a	0.17,0.20,0.17,0.32,0.14	n/a	n/a	n/a	0.20,0.23,0.22,0.13,0.22	0.19,0.19,0.16,0.23,0.23	0.20,0.23,0.21,0.18,0.18	0.24,0.17,0.14,0.24,0.20	0.20,0.25,0.19,0.15,0.22	n/a	n/a	n/a	n/a	n/a	n/a	n/a	n/a	n/a	n/a	n/a	Ptpre	Ptpre	Mus musculus protein tyrosine phosphatase, receptor type, E (Ptpre), transcript variant 2, mRNA.
Sirt6	n/a	n/a	n/a	n/a	n/a	n/a	n/a	n/a	0.54	n/a	n/a	0.52	n/a	n/a	n/a	n/a	n/a	n/a	n/a	n/a	n/a	n/a	Sirt6	Sirt6	Mus musculus sirtuin 6 (Sirt6), transcript variant 2, mRNA.
Ptprb	0.62	0.5	0.55	0.43	0.44	0.68	0.5	0.51	0.65	0.49	0.52	0.44	0.42	0.44	0.47	0.45	n/a	0.4	0.41	n/a	0.33	0.53	Ptprb	Ptprb	Mus musculus protein tyrosine phosphatase, receptor type, B (Ptprb), mRNA.
Ipo8	0.06,0.17,0.76	0.08,0.18,0.74	0.16,0.23,0.61	0.06,0.10,0.84	0.12,0.39,0.49	0.05,0.32,0.63	0.06,0.15,0.78	0.12,0.25,0.63	0.09,0.23,0.68	0.06,0.20,0.74	0.10,0.24,0.66	0.07,0.31,0.62	0.13,0.34,0.53	0.08,0.34,0.58	0.07,0.27,0.66	0.07,0.22,0.72	0.07,0.15,0.79	0.05,0.22,0.73	0.07,0.37,0.56	0.08,0.20,0.72	0.07,0.29,0.64	0.07,0.27,0.66	Ipo8	Ipo8	Mus musculus importin 8 (Ipo8), mRNA.
Ipo9	0.44,0.20,0.11,0.25	0.28,0.36,0.09,0.27	0.33,0.28,0.09,0.30	0.45,0.24,0.04,0.26	0.37,0.36,0.04,0.22	0.39,0.27,0.02,0.32	0.36,0.44,0.04,0.16	0.44,0.37,0.02,0.17	0.34,0.33,0.06,0.27	0.44,0.34,0.03,0.19	0.40,0.29,0.03,0.28	0.55,0.34,0.02,0.09	0.27,0.32,0.13,0.28	0.52,0.30,0.02,0.16	0.61,0.23,0.01,0.15	0.45,0.35,0.04,0.16	0.38,0.27,0.06,0.29	0.51,0.26,0.03,0.20	0.55,0.21,0.01,0.22	0.47,0.28,0.02,0.22	0.40,0.28,0.02,0.30	0.48,0.31,0.02,0.19	Ipo9	Ipo9	Mus musculus importin 9 (Ipo9), mRNA.
Rnf138	0.02,0.64,0.34	0.02,0.68,0.30	0.03,0.64,0.33	0.02,0.57,0.41	0.01,0.38,0.61	0.01,0.47,0.52	0.01,0.63,0.36	0.01,0.47,0.52	0.01,0.56,0.43	0.01,0.40,0.59	0.02,0.70,0.29	0.01,0.52,0.46	0.02,0.71,0.27	0.03,0.77,0.20	0.01,0.21,0.78	0.04,0.78,0.18	0.03,0.31,0.66	0.03,0.42,0.55	0.03,0.57,0.40	0.04,0.61,0.35	0.02,0.29,0.69	0.03,0.61,0.35	Rnf138	Rnf138	Mus musculus ring finger protein 138 (Rnf138), transcript variant 3, mRNA.
Ptprm	0.12,0.39,0.49	0.20,0.18,0.61	n/a	0.07,0.85,0.07	0.38,0.57,0.05	0.34,0.55,0.11	0.24,0.48,0.28	0.62,0.29,0.09	n/a	0.45,0.20,0.35	0.11,0.71,0.18	0.39,0.50,0.11	0.61,0.33,0.06	0.48,0.44,0.07	0.47,0.40,0.13	0.63,0.21,0.16	0.82,0.09,0.09	0.38,0.44,0.18	0.72,0.14,0.14	0.69,0.12,0.19	0.25,0.49,0.26	n/a	Ptprm	Ptprm	Mus musculus protein tyrosine phosphatase, receptor type, M (Ptprm), mRNA.
Fam171a1	0.65,0.15,0.20	0.40,0.26,0.35	0.11,0.64,0.24	0.66,0.10,0.24	0.30,0.50,0.20	0.54,0.19,0.27	0.57,0.27,0.15	0.49,0.10,0.41	0.59,0.15,0.26	0.62,0.19,0.19	0.63,0.15,0.21	0.66,0.14,0.20	0.60,0.16,0.24	0.41,0.40,0.19	0.61,0.15,0.24	0.40,0.39,0.22	0.50,0.30,0.20	0.60,0.15,0.25	0.50,0.26,0.24	0.49,0.18,0.33	0.38,0.39,0.22	0.23,0.35,0.42	Fam171a1	Fam171a1	Mus musculus family with sequence similarity 171, member A1 (Fam171a1), transcript variant 2, mRNA.
Itgb1bp1	0.37	0.22	0.17	0.52	0.47	0.47	0.81	0.73	0.45	0.36	0.7	0.67	0.34	0.63	0.62	0.33	0.29	0.44	0.41	0.34	0.42	0.47	Itgb1bp1	Itgb1bp1	Mus musculus integrin beta 1 binding protein 1 (Itgb1bp1), mRNA.
Aplf	n/a	n/a	n/a	n/a	0.57,0.23,0.19	0.72,0.12,0.16	n/a	0.80,0.13,0.08	0.58,0.33,0.09	0.49,0.23,0.28	0.59,0.25,0.16	0.80,0.13,0.07	0.63,0.23,0.14	n/a	0.82,0.10,0.08	0.47,0.25,0.28	0.42,0.27,0.31	0.46,0.32,0.22	0.70,0.16,0.14	n/a	n/a	n/a	Aplf	Aplf	Mus musculus aprataxin and PNKP like factor (Aplf), transcript variant 1, mRNA.
Rasa3	0.64	0.17	0.27	0.14	0.42	0.05	0.15	0.15	0.39	0.49	0.46	0.18	0.74	0.19	0.38	0.19	0.11	0.52	0.38	0.3	0.14	0.19	Rasa3	Rasa3	Mus musculus RAS p21 protein activator 3 (Rasa3), mRNA.
Pphln1	0.71,0.12,0.18	n/a	n/a	n/a	0.73,0.09,0.18	0.26,0.32,0.42	0.59,0.21,0.20	0.24,0.29,0.48	0.60,0.19,0.21	0.45,0.30,0.25	0.36,0.29,0.35	0.57,0.24,0.19	n/a	n/a	n/a	n/a	0.48,0.26,0.26	n/a	n/a	0.58,0.22,0.20	n/a	n/a	Pphln1	Pphln1	Mus musculus periphilin 1 (Pphln1), transcript variant 1, mRNA.
Dpysl3	n/a	n/a	n/a	0.49,0.20,0.32	0.50,0.31,0.19	n/a	0.48,0.22,0.30	n/a	n/a	n/a	0.42,0.27,0.31	0.60,0.12,0.28	n/a	n/a	n/a	0.43,0.30,0.26	0.48,0.17,0.36	0.47,0.27,0.27	n/a	n/a	n/a	n/a	Dpysl3	Dpysl3	Mus musculus dihydropyrimidinase-like 3 (Dpysl3), transcript variant 1, mRNA.
Susd1	n/a	0.37	n/a	0.45	n/a	n/a	0.5	n/a	0.61	n/a	n/a	n/a	n/a	0.55	0.74	n/a	n/a	0.5	0.56	n/a	0.6	0.59	Susd1	Susd1	Mus musculus sushi domain containing 1 (Susd1), mRNA.
Palb2	n/a	n/a	n/a	n/a	n/a	n/a	n/a	n/a	n/a	0.66	n/a	n/a	n/a	0.7	n/a	n/a	n/a	n/a	n/a	n/a	n/a	n/a	Palb2	Palb2	Mus musculus partner and localizer of BRCA2 (Palb2), transcript variant 4, mRNA.
Dab2ip	0.06,0.19,0.06,0.27,0.16,0.15,0.12	0.07,0.14,0.09,0.38,0.13,0.08,0.11	0.05,0.19,0.10,0.31,0.11,0.13,0.10	0.04,0.04,0.05,0.63,0.08,0.08,0.07	0.04,0.19,0.08,0.32,0.15,0.09,0.12	0.06,0.27,0.06,0.35,0.12,0.06,0.07	0.01,0.38,0.04,0.42,0.08,0.05,0.02	0.02,0.43,0.02,0.39,0.07,0.04,0.03	0.01,0.31,0.04,0.54,0.04,0.03,0.02	0.02,0.48,0.02,0.34,0.09,0.03,0.02	0.02,0.32,0.03,0.46,0.07,0.06,0.04	0.02,0.16,0.03,0.59,0.11,0.05,0.04	0.01,0.06,0.01,0.78,0.07,0.05,0.02	0.01,0.22,0.02,0.68,0.03,0.03,0.02	0.01,0.54,0.03,0.29,0.06,0.04,0.02	0.02,0.11,0.02,0.71,0.06,0.07,0.02	0.03,0.22,0.12,0.37,0.10,0.09,0.07	0.02,0.23,0.05,0.49,0.09,0.05,0.06	0.03,0.16,0.08,0.53,0.08,0.08,0.04	0.02,0.21,0.08,0.57,0.06,0.04,0.02	0.02,0.14,0.05,0.58,0.11,0.06,0.04	0.05,0.18,0.02,0.56,0.10,0.05,0.04	Dab2ip	Dab2ip	Mus musculus disabled 2 interacting protein (Dab2ip), transcript variant 1, mRNA.
Pter	0.7	0.7	0.47	0.37	0.79	0.71	0.88	0.87	0.87	0.88	0.92	0.79	0.95	0.8	0.9	0.93	0.9	0.82	0.78	0.73	0.8	0.76	Pter	Pter	Mus musculus phosphotriesterase related (Pter), transcript variant 1, mRNA.
Ldah	0.19,0.26,0.55	0.19,0.21,0.60	0.19,0.25,0.56	0.14,0.18,0.68	0.12,0.19,0.69	0.13,0.18,0.70	0.08,0.15,0.77	0.07,0.10,0.84	0.09,0.14,0.78	0.13,0.15,0.73	0.07,0.10,0.82	0.07,0.10,0.82	0.07,0.14,0.79	0.05,0.11,0.84	0.05,0.10,0.85	0.07,0.12,0.81	0.08,0.13,0.79	0.08,0.15,0.78	0.07,0.16,0.76	0.16,0.15,0.69	0.07,0.13,0.81	0.07,0.17,0.75	Ldah	Ldah	Mus musculus lipid droplet associated hydrolase (Ldah), transcript variant 3, mRNA.
Slc35b1	0.7	0.69	0.6	0.74	0.49	0.8	0.74	0.5	0.51	0.67	0.37	0.64	0.62	0.64	0.62	0.61	0.67	0.31	0.52	0.41	0.42	0.65	Slc35b1	Slc35b1	Mus musculus solute carrier family 35, member B1 (Slc35b1), mRNA.
Slc35b3	0.16,0.55,0.29	0.19,0.53,0.28	0.05,0.59,0.36	0.17,0.52,0.31	0.04,0.57,0.39	0.05,0.67,0.27	0.07,0.68,0.25	0.24,0.12,0.64	0.27,0.38,0.35	0.12,0.49,0.39	0.08,0.27,0.65	0.25,0.40,0.35	0.21,0.49,0.30	0.11,0.63,0.26	n/a	n/a	n/a	n/a	n/a	0.15,0.14,0.71	n/a	n/a	Slc35b3	Slc35b3	Mus musculus solute carrier family 35, member B3 (Slc35b3), transcript variant 3, mRNA.
Slc35b2	0.92	0.73	0.88	0.88	0.8	0.74	0.9	0.92	0.54	0.5	0.53	0.47	0.36	0.88	0.89	0.84	0.85	0.8	0.48	0.33	0.94	0.76	Slc35b2	Slc35b2	Mus musculus solute carrier family 35, member B2 (Slc35b2), mRNA.
Slc35b4	0.17	0.37	0.23	0.31	0.13	0.21	0.13	0.08	0.09	0.22	0.21	0.23	0.17	0.26	0.17	0.24	0.13	0.13	0.22	0.33	0.13	n/a	Slc35b4	Slc35b4	Mus musculus solute carrier family 35, member B4 (Slc35b4), mRNA.
Tbc1d24	0.28,0.36,0.12,0.24	0.32,0.26,0.19,0.23	0.38,0.29,0.12,0.22	0.34,0.33,0.09,0.24	0.40,0.28,0.10,0.22	0.21,0.34,0.10,0.35	0.56,0.22,0.07,0.14	0.12,0.54,0.04,0.31	0.14,0.55,0.04,0.27	0.15,0.43,0.04,0.38	0.16,0.67,0.06,0.10	0.15,0.68,0.03,0.13	0.19,0.39,0.05,0.37	0.11,0.68,0.04,0.17	0.17,0.51,0.07,0.24	0.28,0.41,0.06,0.24	0.19,0.33,0.21,0.27	0.25,0.34,0.17,0.24	0.08,0.57,0.05,0.30	0.15,0.23,0.40,0.22	0.31,0.27,0.26,0.17	0.56,0.26,0.05,0.14	Tbc1d24	Tbc1d24	Mus musculus TBC1 domain family, member 24 (Tbc1d24), transcript variant 8, mRNA.
Relb	n/a	n/a	n/a	0.24	n/a	0.35	0.53	0.45	0.85	n/a	n/a	0.66	n/a	n/a	0.68	n/a	n/a	0.36	n/a	n/a	n/a	0.76	Relb	Relb	Mus musculus avian reticuloendotheliosis viral (v-rel) oncogene related B (Relb), transcript variant 1, mRNA.
Rela	0.61	0.38	0.73	0.42	0.65	0.33	0.31	0.38	0.39	0.56	0.3	0.49	0.29	0.3	0.26	0.23	0.43	0.35	0.48	0.36	0.45	0.67	Rela	Rela	Mus musculus v-rel reticuloendotheliosis viral oncogene homolog A (avian) (Rela), mRNA.
Chpf	n/a	n/a	n/a	n/a	n/a	n/a	n/a	n/a	n/a	n/a	n/a	0.27,0.54,0.09,0.10	n/a	n/a	n/a	n/a	n/a	n/a	n/a	n/a	n/a	n/a	Chpf	Chpf	Mus musculus chondroitin polymerizing factor (Chpf), transcript variant 2, mRNA.
Emilin2	n/a	0.18,0.60,0.22	0.12,0.29,0.58	n/a	n/a	n/a	n/a	0.13,0.30,0.56	n/a	n/a	n/a	n/a	0.02,0.93,0.05	n/a	n/a	n/a	n/a	n/a	n/a	n/a	n/a	n/a	Emilin2	Emilin2	Mus musculus elastin microfibril interfacer 2 (Emilin2), mRNA.
Kif16b	0.92	n/a	0.84	0.91	0.91	0.79	0.75	0.93	0.96	0.87	0.96	0.96	0.97	0.96	0.69	0.87	0.52	0.64	0.61	0.86	0.96	0.85	Kif16b	Kif16b	Mus musculus kinesin family member 16B (Kif16b), mRNA.
Prmt9	0.33	0.25	0.25	0.41	0.25	0.36	0.14	0.13	0.17	0.18	0.22	0.09	0.24	0.13	0.08	0.1	0.13	0.2	0.11	0.13	0.08	0.36	Prmt9	Prmt9	Mus musculus protein arginine methyltransferase 9 (Prmt9), mRNA.
Emilin1	n/a	n/a	n/a	n/a	0.42	0.4	0.77	0.35	0.61	n/a	n/a	0.26	n/a	0.76	n/a	0.48	n/a	0.68	0.38	n/a	n/a	0.46	Emilin1	Emilin1	Mus musculus elastin microfibril interfacer 1 (Emilin1), mRNA.
Zfp266	0.34	0.52	0.47	0.43	0.53	0.73	0.36	0.41	0.53	0.43	0.46	0.48	0.33	0.41	0.42	0.6	0.33	0.34	0.38	0.52	0.48	0.44	Zfp266	Zfp266	Mus musculus zinc finger protein 266 (Zfp266), transcript variant 1, mRNA.
Gm21992	0.96	0.92	0.78	0.66	0.59	0.46	0.63	0.75	0.66	0.41	0.75	0.68	0.84	0.75	0.86	0.74	0.65	0.5	0.79	0.65	0.56	0.38	Gm21992	Gm21992	Mus musculus predicted gene 21992 (Gm21992), transcript variant 2, mRNA.
Prmt1	0.59	n/a	0.49	0.5	0.65	0.4	0.3	0.46	0.38	0.27	0.29	0.21	0.44	0.29	0.67	0.58	0.65	0.36	0.56	n/a	0.36	n/a	Prmt1	Prmt1	Mus musculus protein arginine N-methyltransferase 1 (Prmt1), transcript variant 2, mRNA.
Zfp263	0.05,0.57,0.31,0.07	0.29,0.19,0.43,0.10	0.08,0.61,0.25,0.07	0.05,0.48,0.39,0.08	0.06,0.10,0.71,0.14	0.05,0.10,0.64,0.22	0.09,0.16,0.43,0.32	0.11,0.54,0.32,0.03	0.04,0.38,0.54,0.04	0.03,0.58,0.35,0.04	0.08,0.57,0.29,0.06	0.14,0.18,0.48,0.20	0.05,0.53,0.39,0.02	0.09,0.55,0.30,0.06	0.03,0.23,0.65,0.08	0.14,0.38,0.25,0.23	0.15,0.11,0.67,0.07	0.16,0.15,0.56,0.13	0.04,0.42,0.43,0.11	0.08,0.57,0.19,0.16	0.02,0.57,0.40,0.01	0.25,0.40,0.32,0.03	Zfp263	Zfp263	Mus musculus zinc finger protein 263 (Zfp263), mRNA.
Prmt5	n/a	0.31,0.24,0.45	n/a	n/a	0.12,0.25,0.63	0.38,0.24,0.38	0.33,0.14,0.53	0.09,0.11,0.79	0.15,0.17,0.68	0.23,0.17,0.60	0.16,0.14,0.70	0.15,0.19,0.66	0.42,0.10,0.49	0.46,0.08,0.46	0.23,0.14,0.63	0.24,0.14,0.62	0.28,0.17,0.55	0.20,0.12,0.67	0.43,0.17,0.40	0.14,0.17,0.69	0.22,0.12,0.67	0.72,0.10,0.17	Prmt5	Prmt5	Mus musculus protein arginine N-methyltransferase 5 (Prmt5), transcript variant 1, mRNA.
Nphp3	n/a	0.16	0.12	n/a	0.16	0.18	n/a	0.09	0.03	0.35	0.2	0.15	0.07	0.15	n/a	0.15	0.12	0.05	n/a	0.13	0.06	0.25	Nphp3	Nphp3	Mus musculus nephronophthisis 3 (adolescent) (Nphp3), transcript variant 2, mRNA.
Cdkn1c	n/a	n/a	n/a	n/a	n/a	n/a	n/a	n/a	0.32,0.29,0.39	n/a	0.38,0.40,0.22	n/a	0.32,0.35,0.33	0.38,0.29,0.34	0.34,0.35,0.31	n/a	0.39,0.30,0.32	0.35,0.39,0.26	0.30,0.42,0.28	0.31,0.35,0.34	0.32,0.33,0.35	0.29,0.33,0.38	Cdkn1c	Cdkn1c	Mus musculus cyclin-dependent kinase inhibitor 1C (P57) (Cdkn1c), transcript variant 1, mRNA.
Dennd5a	0.64	0.42	0.64	0.81	0.39	0.66	0.45	0.56	0.26	0.52	0.49	0.59	0.43	0.7	0.72	0.4	0.65	0.14	0.45	0.5	0.75	0.36	Dennd5a	Dennd5a	Mus musculus DENN/MADD domain containing 5A (Dennd5a), transcript variant 1, mRNA.
Ppp1r9a	n/a	n/a	0.26,0.24,0.24,0.26	n/a	n/a	n/a	n/a	0.38,0.25,0.19,0.17	0.27,0.27,0.22,0.24	0.28,0.21,0.20,0.31	n/a	n/a	n/a	0.43,0.16,0.18,0.24	n/a	n/a	n/a	0.36,0.23,0.13,0.29	n/a	0.20,0.29,0.26,0.25	n/a	n/a	Ppp1r9a	Ppp1r9a	Mus musculus protein phosphatase 1, regulatory (inhibitor) subunit 9A (Ppp1r9a), mRNA.
Ppp1r9b	0.38	n/a	0.22	0.18	0.3	n/a	0.2	0.11	0.3	0.15	0.25	0.15	0.28	0.08	0.27	0.48	0.4	n/a	n/a	0.31	n/a	n/a	Ppp1r9b	Ppp1r9b	Mus musculus protein phosphatase 1, regulatory subunit 9B (Ppp1r9b), mRNA.
Fam20b	0.73	0.8	0.81	0.6	0.76	0.8	0.9	0.62	0.86	0.83	0.57	0.75	0.82	0.62	0.61	n/a	0.77	n/a	0.73	0.53	0.61	0.62	Fam20b	Fam20b	Mus musculus family with sequence similarity 20, member B (Fam20b), mRNA.
Fam172a	n/a	0.46,0.15,0.38	0.24,0.56,0.20	n/a	0.55,0.16,0.29	0.54,0.05,0.41	0.55,0.11,0.34	0.61,0.22,0.17	0.43,0.38,0.19	0.48,0.13,0.38	0.37,0.33,0.30	0.79,0.01,0.20	0.20,0.55,0.25	0.48,0.32,0.20	0.29,0.44,0.26	0.27,0.43,0.30	0.42,0.23,0.34	0.62,0.10,0.28	0.81,0.01,0.18	0.15,0.69,0.16	0.57,0.06,0.37	0.43,0.05,0.53	Fam172a	Fam172a	Mus musculus family with sequence similarity 172, member A (Fam172a), transcript variant 4, non-coding RNA.
Map3k8	0.7	n/a	n/a	0.31	0.69	0.61	0.54	0.41	0.62	0.59	0.34	n/a	n/a	0.79	0.69	n/a	n/a	n/a	n/a	0.71	0.71	n/a	Map3k8	Map3k8	Mus musculus mitogen-activated protein kinase kinase kinase 8 (Map3k8), mRNA.
Clk2-scamp3	0.26	0.39	0.2	0.25	0.23	0.22	0.14	0.15	0.09	0.08	0.1	0.08	0.05	0.09	0.07	0.13	0.17	0.14	0.1	0.17	0.09	0.16	Clk2-scamp3	Clk2-scamp3	Mus musculus Clk2-scamp3 readthrough (Clk2-scamp3), transcript variant 1, mRNA.
Larp1b	n/a	n/a	n/a	0.14,0.64,0.22	n/a	n/a	n/a	n/a	n/a	n/a	n/a	n/a	n/a	n/a	n/a	n/a	n/a	n/a	n/a	n/a	n/a	n/a	Larp1b	Larp1b	Mus musculus La ribonucleoprotein domain family, member 1B (Larp1b), mRNA.
Rbpms2	0.96	0.95	0.95	0.96	0.96	0.98	0.97	0.98	0.97	0.96	0.96	0.96	0.83	0.95	0.93	0.78	0.95	0.95	0.88	0.91	0.9	0.94	Rbpms2	Rbpms2	Mus musculus RNA binding protein with multiple splicing 2 (Rbpms2), mRNA.
Lrrc14	0.26,0.17,0.09,0.05,0.12,0.13,0.07,0.10	0.11,0.20,0.13,0.12,0.10,0.13,0.10,0.13	0.13,0.15,0.12,0.14,0.15,0.09,0.13,0.09	0.07,0.10,0.39,0.08,0.10,0.10,0.09,0.06	0.07,0.09,0.29,0.12,0.12,0.19,0.05,0.07	0.39,0.07,0.09,0.04,0.12,0.15,0.04,0.10	0.12,0.10,0.36,0.05,0.08,0.17,0.04,0.08	0.20,0.21,0.23,0.04,0.08,0.12,0.04,0.08	0.29,0.09,0.38,0.03,0.09,0.04,0.02,0.06	0.06,0.10,0.41,0.10,0.08,0.12,0.06,0.07	0.08,0.09,0.45,0.04,0.05,0.16,0.06,0.07	0.43,0.04,0.25,0.01,0.15,0.02,0.05,0.05	0.16,0.05,0.11,0.09,0.08,0.40,0.03,0.07	0.41,0.18,0.14,0.03,0.06,0.10,0.03,0.05	0.30,0.06,0.14,0.03,0.09,0.26,0.04,0.07	0.08,0.04,0.64,0.03,0.07,0.06,0.03,0.05	0.55,0.10,0.06,0.03,0.07,0.05,0.07,0.08	0.06,0.09,0.16,0.17,0.16,0.22,0.07,0.09	0.18,0.16,0.31,0.04,0.09,0.08,0.05,0.08	0.09,0.06,0.41,0.09,0.12,0.12,0.05,0.06	0.09,0.38,0.19,0.12,0.06,0.08,0.04,0.05	0.18,0.04,0.26,0.09,0.07,0.23,0.04,0.07	Lrrc14	Lrrc14	Mus musculus leucine rich repeat containing 14 (Lrrc14), mRNA.
Map3k6	n/a	n/a	n/a	0.19	n/a	n/a	n/a	n/a	n/a	n/a	n/a	0.71	n/a	n/a	n/a	n/a	n/a	n/a	0.73	n/a	n/a	n/a	Map3k6	Map3k6	Mus musculus mitogen-activated protein kinase kinase kinase 6 (Map3k6), mRNA.
Ophn1	n/a	n/a	n/a	n/a	n/a	n/a	n/a	n/a	n/a	0.22,0.23,0.56	0.47,0.36,0.17	n/a	n/a	n/a	0.71,0.12,0.18	n/a	n/a	n/a	n/a	n/a	0.75,0.06,0.19	0.75,0.08,0.17	Ophn1	Ophn1	Mus musculus oligophrenin 1 (Ophn1), transcript variant 2, mRNA.
Rnft1	0.06	0.4	0.1	0.08	0.03	0.01	0.04	0.02	0.03	0.02	0.05	0.01	0.03	0.04	0.08	0.02	0.04	0.03	0.05	0.05	0.06	0.01	Rnft1	Rnft1	Mus musculus ring finger protein, transmembrane 1 (Rnft1), mRNA.
Ric1	0.63	0.77	0.44	0.54	0.52	0.51	0.45	0.41	0.29	0.48	0.45	0.42	0.45	0.25	0.43	0.26	0.42	0.45	0.49	0.29	0.33	0.32	Ric1	Ric1	Mus musculus RAB6A GEF complex partner 1 (Ric1), mRNA.
Abca5	0.11,0.21,0.12,0.55	0.13,0.20,0.23,0.44	0.19,0.14,0.27,0.40	0.24,0.16,0.31,0.29	0.56,0.13,0.13,0.18	0.13,0.16,0.54,0.17	0.18,0.13,0.56,0.14	0.13,0.21,0.41,0.25	0.25,0.17,0.39,0.19	n/a	0.25,0.37,0.19,0.18	0.17,0.27,0.20,0.36	n/a	0.25,0.17,0.22,0.37	n/a	n/a	0.25,0.41,0.16,0.18	0.60,0.12,0.23,0.05	0.52,0.13,0.23,0.12	n/a	0.07,0.72,0.12,0.10	0.07,0.73,0.16,0.04	Abca5	Abca5	Mus musculus ATP-binding cassette, sub-family A (ABC1), member 5 (Abca5), mRNA.
Gm6710	0.7	0.57	0.53	0.6	0.65	0.5	0.66	0.66	0.65	0.76	0.64	0.5	0.42	0.61	0.52	0.44	0.43	0.68	0.8	0.46	n/a	n/a	Gm6710	Gm6710	Mus musculus predicted gene 6710 (Gm6710), mRNA.
Abca3	0.63,0.04,0.33	0.59,0.07,0.34	0.58,0.07,0.35	0.79,0.04,0.17	0.69,0.03,0.28	0.66,0.01,0.33	0.75,0.02,0.23	0.70,0.01,0.29	0.72,0.02,0.27	0.73,0.03,0.24	0.72,0.02,0.26	0.71,0.03,0.26	0.64,0.02,0.34	0.67,0.02,0.32	0.64,0.02,0.34	0.63,0.03,0.34	0.77,0.04,0.19	0.67,0.02,0.31	0.67,0.02,0.31	0.69,0.04,0.28	0.65,0.02,0.33	0.73,0.03,0.24	Abca3	Abca3	Mus musculus ATP-binding cassette, sub-family A (ABC1), member 3 (Abca3), transcript variant 2, mRNA.
Mtrr	n/a	n/a	n/a	n/a	0.32	0.47	0.33	0.34	0.36	0.42	0.34	0.35	n/a	0.36	0.4	n/a	n/a	n/a	n/a	n/a	n/a	n/a	Mtrr	Mtrr	Mus musculus 5-methyltetrahydrofolate-homocysteine methyltransferase reductase (Mtrr), transcript variant 1, mRNA.
Champ1	n/a	n/a	n/a	0.54	0.55	n/a	0.57	n/a	n/a	n/a	0.64	0.33	0.47	0.52	0.79	0.79	n/a	0.63	n/a	n/a	0.57	0.76	Champ1	Champ1	Mus musculus chromosome alignment maintaining phosphoprotein 1 (Champ1), mRNA.
Tubgcp2	0.16,0.41,0.43	0.30,0.57,0.13	0.17,0.25,0.58	0.05,0.19,0.76	0.09,0.59,0.32	0.03,0.56,0.41	0.04,0.54,0.42	0.02,0.51,0.47	0.02,0.52,0.46	0.02,0.50,0.48	0.02,0.60,0.39	0.02,0.70,0.28	0.02,0.66,0.33	0.01,0.75,0.24	0.02,0.73,0.25	0.02,0.59,0.39	0.03,0.53,0.44	0.03,0.64,0.34	0.03,0.70,0.27	0.02,0.59,0.39	0.02,0.72,0.26	0.02,0.49,0.49	Tubgcp2	Tubgcp2	Mus musculus tubulin, gamma complex associated protein 2 (Tubgcp2), transcript variant 2, mRNA.
Tubgcp3	0.62	0.39	0.52	0.38	0.64	0.53	0.57	0.45	0.6	0.51	0.51	0.46	0.54	0.67	0.54	0.5	0.51	0.59	0.52	0.56	0.6	0.43	Tubgcp3	Tubgcp3	Mus musculus tubulin, gamma complex associated protein 3 (Tubgcp3), mRNA.
Tubgcp4	0.05,0.05,0.91	0.01,0.03,0.96	0.01,0.02,0.98	0.02,0.03,0.95	0.01,0.02,0.97	0.01,0.02,0.98	0.01,0.02,0.97	0.00,0.02,0.98	0.01,0.02,0.97	0.00,0.02,0.98	0.01,0.05,0.94	0.00,0.02,0.98	0.01,0.02,0.98	0.00,0.02,0.98	0.01,0.02,0.97	0.08,0.08,0.83	0.02,0.05,0.93	0.03,0.09,0.89	0.04,0.09,0.87	0.03,0.06,0.90	0.02,0.05,0.93	0.02,0.05,0.92	Tubgcp4	Tubgcp4	Mus musculus tubulin, gamma complex associated protein 4 (Tubgcp4), transcript variant 2, non-coding RNA.
Tubgcp6	0.45,0.26,0.29	0.42,0.27,0.32	0.44,0.38,0.18	0.37,0.26,0.37	0.18,0.23,0.59	0.24,0.24,0.52	0.46,0.31,0.23	0.18,0.25,0.57	0.08,0.19,0.73	0.50,0.23,0.27	0.12,0.28,0.60	0.17,0.26,0.57	0.51,0.24,0.26	0.49,0.30,0.21	0.55,0.28,0.17	0.33,0.31,0.36	0.47,0.20,0.33	0.15,0.34,0.50	0.29,0.36,0.35	0.44,0.28,0.28	0.49,0.29,0.23	0.56,0.29,0.14	Tubgcp6	Tubgcp6	Mus musculus tubulin, gamma complex associated protein 6 (Tubgcp6), mRNA.
Pcyt1a	0.93,0.02,0.05	0.91,0.03,0.05	0.81,0.17,0.02	0.94,0.03,0.03	0.77,0.07,0.17	0.71,0.11,0.19	0.72,0.09,0.20	0.83,0.07,0.10	0.77,0.04,0.19	0.88,0.05,0.07	0.81,0.07,0.11	0.96,0.01,0.03	0.98,0.00,0.01	0.94,0.03,0.04	0.91,0.04,0.05	0.98,0.01,0.01	0.96,0.03,0.01	0.97,0.01,0.03	0.97,0.01,0.02	0.80,0.03,0.17	0.93,0.00,0.07	0.91,0.01,0.08	Pcyt1a	Pcyt1a	Mus musculus phosphate cytidylyltransferase 1, choline, alpha isoform (Pcyt1a), transcript variant 2, mRNA.
Zbtb2	0.85,0.01,0.14	0.23,0.47,0.30	n/a	0.62,0.03,0.34	0.79,0.03,0.18	0.62,0.01,0.37	0.29,0.45,0.25	0.14,0.02,0.84	0.35,0.00,0.64	n/a	0.57,0.13,0.30	n/a	n/a	0.31,0.02,0.67	n/a	0.17,0.04,0.79	n/a	0.63,0.10,0.28	n/a	n/a	n/a	n/a	Zbtb2	Zbtb2	Mus musculus zinc finger and BTB domain containing 2 (Zbtb2), mRNA.
Wtap	0.81	0.78	0.82	0.95	0.96	0.97	0.87	0.9	0.87	0.86	0.88	0.95	0.62	0.88	0.85	0.76	0.87	0.61	0.77	0.81	0.59	0.81	Wtap	Wtap	Mus musculus Wilms tumour 1-associating protein (Wtap), transcript variant 1, mRNA.
Pcyt1b	n/a	n/a	n/a	n/a	n/a	n/a	n/a	n/a	n/a	n/a	n/a	0.21	n/a	n/a	n/a	n/a	n/a	n/a	n/a	n/a	n/a	n/a	Pcyt1b	Pcyt1b	Mus musculus phosphate cytidylyltransferase 1, choline, beta isoform (Pcyt1b), transcript variant 2, mRNA.
Dclre1c	n/a	0.49	n/a	n/a	0.56	0.59	n/a	n/a	n/a	0.64	0.51	0.67	n/a	0.68	0.62	0.61	0.52	0.39	n/a	0.53	0.62	0.49	Dclre1c	Dclre1c	Mus musculus DNA cross-link repair 1C (Dclre1c), transcript variant 5, mRNA.
Zbtb6	0.37	0.36	0.25	0.31	0.25	0.22	0.14	0.12	0.22	0.54	0.21	0.33	0.45	0.42	0.42	0.42	0.46	0.39	0.35	0.29	0.41	n/a	Zbtb6	Zbtb6	Mus musculus zinc finger and BTB domain containing 6 (Zbtb6), mRNA.
Zbtb5	0.06,0.82,0.13	0.08,0.78,0.14	0.25,0.33,0.42	0.08,0.75,0.17	0.15,0.70,0.15	0.30,0.47,0.23	0.10,0.70,0.20	0.04,0.75,0.20	0.05,0.76,0.19	0.06,0.74,0.20	0.27,0.51,0.22	0.18,0.08,0.75	0.09,0.64,0.27	0.10,0.39,0.52	0.18,0.23,0.60	0.05,0.34,0.61	0.25,0.02,0.74	0.59,0.21,0.21	0.22,0.66,0.13	0.10,0.66,0.24	0.23,0.44,0.33	0.07,0.36,0.57	Zbtb5	Zbtb5	Mus musculus zinc finger and BTB domain containing 5 (Zbtb5), transcript variant 1, mRNA.
Zbtb4	0.32,0.56,0.06,0.06	0.25,0.60,0.07,0.08	0.22,0.65,0.06,0.07	0.23,0.69,0.03,0.05	0.22,0.69,0.05,0.04	0.21,0.72,0.03,0.04	0.15,0.78,0.03,0.05	0.26,0.68,0.02,0.03	0.16,0.77,0.03,0.04	0.22,0.70,0.03,0.06	0.20,0.71,0.03,0.05	0.17,0.75,0.03,0.05	0.25,0.64,0.05,0.07	0.22,0.70,0.04,0.04	0.16,0.75,0.05,0.05	0.20,0.66,0.06,0.08	0.23,0.62,0.08,0.08	0.21,0.64,0.09,0.06	0.16,0.71,0.05,0.08	0.18,0.65,0.06,0.11	0.19,0.71,0.03,0.07	0.19,0.69,0.05,0.08	Zbtb4	Zbtb4	Mus musculus zinc finger and BTB domain containing 4 (Zbtb4), mRNA.
Itga2b	0.05,0.60,0.21,0.14	0.14,0.55,0.16,0.15	0.02,0.75,0.16,0.07	0.05,0.69,0.15,0.11	0.11,0.59,0.19,0.10	0.02,0.84,0.10,0.04	0.05,0.57,0.24,0.14	0.09,0.66,0.17,0.08	0.05,0.70,0.17,0.08	0.14,0.46,0.21,0.19	0.06,0.58,0.20,0.16	n/a	n/a	n/a	n/a	n/a	n/a	n/a	n/a	n/a	n/a	n/a	Itga2b	Itga2b	Mus musculus integrin alpha 2b (Itga2b), mRNA.
Rpf2	0.53	n/a	n/a	n/a	n/a	n/a	0.5	n/a	0.57	0.59	n/a	n/a	0.49	n/a	0.49	n/a	n/a	0.47	n/a	n/a	n/a	n/a	Rpf2	Rpf2	Mus musculus ribosome production factor 2 homolog (Rpf2), transcript variant 2, mRNA.
Timm9	0.22,0.09,0.08,0.41,0.20	0.18,0.06,0.12,0.42,0.22	0.08,0.05,0.09,0.18,0.61	0.06,0.12,0.10,0.59,0.13	0.06,0.03,0.07,0.44,0.41	0.18,0.04,0.06,0.34,0.38	0.04,0.01,0.03,0.09,0.83	0.15,0.02,0.07,0.32,0.44	0.08,0.03,0.07,0.25,0.57	0.18,0.04,0.10,0.30,0.38	0.16,0.04,0.14,0.28,0.39	0.11,0.03,0.06,0.05,0.75	0.10,0.03,0.05,0.14,0.69	0.16,0.04,0.06,0.17,0.58	0.16,0.08,0.21,0.42,0.12	0.07,0.12,0.14,0.28,0.38	0.17,0.07,0.28,0.34,0.14	0.04,0.08,0.49,0.12,0.26	0.22,0.09,0.35,0.15,0.18	0.18,0.08,0.24,0.24,0.26	0.02,0.03,0.25,0.07,0.63	0.13,0.04,0.08,0.21,0.53	Timm9	Timm9	Mus musculus translocase of inner mitochondrial membrane 9 (Timm9), transcript variant 1, mRNA.
Rfx3	0.22,0.30,0.26,0.22	0.36,0.19,0.22,0.23	n/a	0.44,0.17,0.15,0.24	0.30,0.32,0.21,0.16	0.35,0.20,0.18,0.26	n/a	0.45,0.27,0.16,0.13	0.41,0.20,0.19,0.20	0.36,0.21,0.16,0.27	0.37,0.16,0.16,0.31	0.27,0.24,0.20,0.29	n/a	0.42,0.19,0.21,0.17	0.35,0.25,0.19,0.21	n/a	n/a	0.34,0.23,0.21,0.23	n/a	n/a	n/a	n/a	Rfx3	Rfx3	Mus musculus regulatory factor X, 3 (influences HLA class II expression) (Rfx3), transcript variant 2, mRNA.
Frmd8	0.6	n/a	0.23	0.6	0.63	0.31	0.17	0.26	0.23	0.34	0.23	0.27	0.14	0.43	0.26	0.31	0.5	0.14	0.35	0.47	0.47	0.3	Frmd8	Frmd8	Mus musculus FERM domain containing 8 (Frmd8), mRNA.
Fktn	0.36	0.69	0.29	0.49	0.5	0.35	0.38	0.86	0.46	0.49	0.24	0.32	0.3	0.3	0.8	0.82	n/a	n/a	n/a	n/a	0.59	n/a	Fktn	Fktn	Mus musculus fukutin (Fktn), mRNA.
Zfp692	n/a	n/a	n/a	n/a	n/a	n/a	n/a	n/a	n/a	n/a	n/a	n/a	n/a	0.19,0.59,0.22	n/a	n/a	n/a	n/a	n/a	n/a	n/a	n/a	Zfp692	Zfp692	Mus musculus zinc finger protein 692 (Zfp692), transcript variant 1, mRNA.
Frmd6	0.03,0.57,0.40	0.08,0.65,0.27	0.08,0.63,0.29	0.10,0.65,0.26	0.09,0.66,0.25	0.19,0.43,0.39	0.15,0.59,0.26	0.02,0.68,0.29	0.34,0.37,0.29	n/a	0.32,0.28,0.40	0.20,0.57,0.23	n/a	0.11,0.57,0.31	0.23,0.50,0.27	0.22,0.43,0.34	n/a	0.43,0.23,0.34	n/a	n/a	0.32,0.43,0.25	n/a	Frmd6	Frmd6	Mus musculus FERM domain containing 6 (Frmd6), mRNA.
Pak1	0.31,0.47,0.23	0.26,0.38,0.36	0.29,0.44,0.27	0.50,0.14,0.36	0.09,0.33,0.58	0.12,0.79,0.09	0.27,0.47,0.26	0.15,0.30,0.55	0.17,0.74,0.09	0.14,0.63,0.23	0.14,0.74,0.11	0.67,0.29,0.05	0.18,0.72,0.11	0.12,0.29,0.59	0.12,0.74,0.14	0.12,0.70,0.17	0.09,0.35,0.56	0.27,0.38,0.36	0.29,0.19,0.52	0.22,0.41,0.37	0.21,0.68,0.11	0.21,0.13,0.66	Pak1	Pak1	Mus musculus p21 protein (Cdc42/Rac)-activated kinase 1 (Pak1), mRNA.
Alg9	n/a	0.42	0.68	0.41	0.36	0.34	0.28	0.24	0.32	0.47	n/a	0.33	0.29	0.44	n/a	0.24	0.36	0.32	0.29	n/a	0.35	0.24	Alg9	Alg9	Mus musculus asparagine-linked glycosylation 9 (alpha 1,2 mannosyltransferase) (Alg9), transcript variant 1, mRNA.
Pus1	n/a	n/a	n/a	0.40,0.41,0.19	n/a	0.34,0.40,0.25	0.46,0.25,0.29	0.42,0.37,0.20	0.45,0.33,0.22	0.48,0.34,0.18	0.49,0.28,0.23	0.46,0.32,0.21	0.44,0.39,0.18	0.49,0.24,0.27	0.47,0.34,0.19	0.40,0.33,0.27	0.43,0.36,0.21	0.46,0.30,0.24	0.38,0.31,0.31	0.43,0.33,0.25	0.42,0.38,0.20	0.44,0.35,0.22	Pus1	Pus1	Mus musculus pseudouridine synthase 1 (Pus1), transcript variant 3, mRNA.
Aspscr1	n/a	0.33	n/a	n/a	0.47	0.3	n/a	n/a	0.5	0.29	n/a	n/a	n/a	n/a	n/a	0.21	0.27	0.43	n/a	n/a	n/a	n/a	Aspscr1	Aspscr1	Mus musculus alveolar soft part sarcoma chromosome region, candidate 1 (human) (Aspscr1), transcript variant 1, mRNA.
Ift52	0.48	n/a	0.47	0.49	0.66	0.45	0.57	0.46	0.52	0.49	0.35	0.67	0.52	0.51	0.36	0.51	n/a	0.53	n/a	0.43	n/a	n/a	Ift52	Ift52	Mus musculus intraflagellar transport 52 (Ift52), mRNA.
Msl3	0.64	0.57	0.82	0.78	0.79	0.68	0.77	0.69	0.73	0.7	0.64	0.73	0.67	0.73	0.57	0.72	0.64	0.4	0.62	0.55	0.61	0.68	Msl3	Msl3	Mus musculus male-specific lethal 3 homolog (Drosophila) (Msl3), mRNA.
Dgkq	0.08,0.37,0.55	0.07,0.39,0.53	0.23,0.38,0.39	0.15,0.37,0.48	0.16,0.32,0.52	0.12,0.31,0.57	0.14,0.37,0.50	0.11,0.33,0.57	0.08,0.38,0.53	0.12,0.42,0.46	0.19,0.38,0.43	0.14,0.30,0.56	0.10,0.31,0.58	0.13,0.34,0.53	0.19,0.38,0.43	0.12,0.27,0.61	0.08,0.37,0.56	0.14,0.37,0.49	0.02,0.38,0.60	0.09,0.35,0.56	0.08,0.45,0.47	0.17,0.31,0.51	Dgkq	Dgkq	Mus musculus diacylglycerol kinase, theta (Dgkq), mRNA.
Rufy4	n/a	n/a	n/a	n/a	n/a	n/a	n/a	0.42	n/a	0.57	n/a	n/a	n/a	n/a	n/a	n/a	n/a	n/a	n/a	n/a	n/a	n/a	Rufy4	Rufy4	Mus musculus RUN and FYVE domain containing 4 (Rufy4), transcript variant 1, mRNA.
Glb1l	n/a	n/a	n/a	0.18,0.49,0.33	0.05,0.70,0.25	0.01,0.11,0.88	n/a	0.21,0.20,0.59	0.41,0.26,0.33	n/a	n/a	n/a	n/a	0.37,0.37,0.26	n/a	0.33,0.44,0.23	n/a	n/a	n/a	n/a	n/a	n/a	Glb1l	Glb1l	Mus musculus galactosidase, beta 1-like (Glb1l), mRNA.
Prr5l	0.39,0.23,0.16,0.22	0.31,0.35,0.13,0.20	0.15,0.23,0.21,0.41	0.51,0.17,0.12,0.20	0.32,0.31,0.10,0.28	0.20,0.35,0.13,0.32	0.34,0.22,0.19,0.25	0.03,0.27,0.08,0.62	0.04,0.51,0.07,0.37	0.12,0.64,0.14,0.10	0.23,0.51,0.08,0.18	0.13,0.38,0.14,0.35	0.05,0.52,0.11,0.33	0.48,0.28,0.10,0.14	0.29,0.31,0.12,0.28	0.47,0.25,0.15,0.13	0.56,0.16,0.12,0.16	0.53,0.15,0.10,0.22	0.07,0.40,0.10,0.43	n/a	0.51,0.15,0.17,0.17	0.18,0.29,0.08,0.45	Prr5l	Prr5l	Mus musculus proline rich 5 like (Prr5l), transcript variant 3, mRNA.
Nktr	0.29,0.06,0.66	0.27,0.08,0.66	0.20,0.06,0.74	0.23,0.04,0.73	0.19,0.40,0.41	0.25,0.11,0.64	0.25,0.22,0.53	0.35,0.10,0.55	0.52,0.18,0.31	0.30,0.29,0.40	0.33,0.10,0.57	0.30,0.12,0.57	0.28,0.26,0.46	0.25,0.22,0.54	0.30,0.11,0.59	0.25,0.14,0.61	0.28,0.24,0.48	0.29,0.11,0.60	0.30,0.31,0.39	0.26,0.10,0.64	0.21,0.09,0.70	0.28,0.41,0.31	Nktr	Nktr	Mus musculus natural killer tumor recognition sequence (Nktr), mRNA.
2700081O15Rik	n/a	n/a	n/a	n/a	n/a	0.81	0.33	0.63	0.69	0.16	0.77	0.71	n/a	n/a	n/a	0.58	n/a	n/a	n/a	n/a	0.86	n/a	2700081O15Rik	2700081O15Rik	Mus musculus RIKEN cDNA 2700081O15 gene (2700081O15Rik), mRNA.
Ccp110	0.31,0.06,0.63	0.15,0.17,0.68	0.27,0.11,0.62	0.32,0.16,0.52	0.16,0.28,0.56	0.02,0.41,0.57	0.12,0.07,0.81	0.19,0.07,0.74	0.37,0.03,0.60	0.20,0.36,0.44	0.35,0.19,0.45	0.51,0.35,0.14	0.08,0.85,0.07	0.14,0.19,0.67	0.12,0.77,0.10	0.40,0.19,0.41	n/a	0.62,0.21,0.17	n/a	0.10,0.11,0.79	0.62,0.03,0.35	n/a	Ccp110	Ccp110	Mus musculus centriolar coiled coil protein 110 (Ccp110), mRNA.
Cyfip1	0.23,0.39,0.19,0.19	0.27,0.45,0.13,0.15	0.23,0.47,0.16,0.14	0.27,0.18,0.24,0.32	0.22,0.20,0.20,0.38	0.22,0.52,0.10,0.16	0.23,0.56,0.10,0.10	0.20,0.32,0.16,0.31	0.26,0.56,0.11,0.07	0.28,0.37,0.18,0.18	0.21,0.52,0.13,0.14	0.24,0.49,0.11,0.16	0.30,0.56,0.08,0.07	0.23,0.66,0.05,0.06	0.27,0.52,0.11,0.09	0.31,0.49,0.09,0.11	0.31,0.47,0.10,0.12	0.25,0.64,0.04,0.07	0.23,0.51,0.09,0.17	0.25,0.47,0.13,0.14	0.22,0.67,0.05,0.06	0.22,0.26,0.16,0.37	Cyfip1	Cyfip1	Mus musculus cytoplasmic FMR1 interacting protein 1 (Cyfip1), transcript variant 3, mRNA.
C330006A16Rik	0.09	0.08	0.04	0.07	0.07	0.05	0.05	0.02	0.06	0.05	0.03	0.04	0.08	0.12	0.07	0.08	0.05	0.13	0.06	0.09	0.05	0.06	C330006A16Rik	C330006A16Rik	Mus musculus RIKEN cDNA C330006A16 gene (C330006A16Rik), transcript variant 2, mRNA.
Strbp	0.11	0.08	0.06	0.17	0.14	0.22	0.1	0.26	0.16	0.1	0.13	0.15	0.07	0.09	0.11	0.07	0.06	0.14	0.21	0.12	0.04	0.22	Strbp	Strbp	Mus musculus spermatid perinuclear RNA binding protein (Strbp), mRNA.
Pafah2	0.05,0.11,0.41,0.09,0.34	0.05,0.10,0.40,0.16,0.29	0.06,0.12,0.38,0.15,0.29	0.03,0.07,0.51,0.10,0.29	0.02,0.04,0.45,0.16,0.33	0.01,0.04,0.62,0.07,0.26	0.01,0.02,0.46,0.10,0.40	0.00,0.01,0.36,0.29,0.33	0.01,0.02,0.39,0.28,0.32	0.00,0.02,0.36,0.21,0.41	0.01,0.02,0.59,0.10,0.28	0.00,0.01,0.46,0.18,0.35	0.01,0.02,0.47,0.14,0.36	0.01,0.01,0.47,0.18,0.32	0.01,0.03,0.63,0.13,0.20	0.01,0.02,0.42,0.16,0.38	0.02,0.04,0.55,0.19,0.20	0.02,0.04,0.71,0.06,0.17	0.02,0.03,0.49,0.10,0.36	0.01,0.04,0.59,0.15,0.22	0.01,0.03,0.45,0.06,0.44	0.01,0.03,0.39,0.06,0.50	Pafah2	Pafah2	Mus musculus platelet-activating factor acetylhydrolase 2 (Pafah2), transcript variant 2, mRNA.
Yipf2	0.75,0.11,0.14	n/a	n/a	n/a	0.75,0.13,0.13	0.89,0.05,0.05	0.89,0.05,0.06	0.83,0.08,0.09	0.89,0.05,0.06	0.69,0.15,0.16	0.76,0.12,0.13	0.70,0.19,0.11	0.66,0.17,0.17	0.74,0.15,0.12	0.75,0.11,0.14	n/a	n/a	0.68,0.18,0.14	0.79,0.10,0.11	n/a	0.18,0.55,0.27	0.70,0.16,0.13	Yipf2	Yipf2	Mus musculus Yip1 domain family, member 2 (Yipf2), transcript variant 4, non-coding RNA.
Etv5	n/a	n/a	n/a	n/a	0.54	n/a	n/a	n/a	n/a	0.55	n/a	n/a	0.35	n/a	n/a	n/a	n/a	n/a	n/a	n/a	0.13	0.2	Etv5	Etv5	Mus musculus ets variant 5 (Etv5), mRNA.
Galk2	n/a	n/a	n/a	n/a	0.14	0.32	0.25	0.1	0.12	0.07	0.05	0.18	0.61	0.11	0.2	0.22	0.08	0.05	0.11	0.22	n/a	0.32	Galk2	Galk2	Mus musculus galactokinase 2 (Galk2), transcript variant 1, mRNA.
Gpt2	0.33,0.06,0.61	0.35,0.09,0.56	0.45,0.06,0.49	0.37,0.04,0.59	0.37,0.03,0.60	0.34,0.01,0.65	0.34,0.01,0.64	0.28,0.01,0.71	0.37,0.01,0.62	0.38,0.01,0.61	0.38,0.01,0.61	0.34,0.01,0.66	0.34,0.01,0.65	0.33,0.01,0.67	0.30,0.01,0.69	0.29,0.01,0.70	0.35,0.01,0.64	0.32,0.01,0.67	0.37,0.01,0.61	0.27,0.01,0.72	0.33,0.01,0.66	0.32,0.01,0.67	Gpt2	Gpt2	Mus musculus glutamic pyruvate transaminase (alanine aminotransferase) 2 (Gpt2), mRNA.
Ogt	0.27,0.27,0.36,0.10	0.24,0.39,0.25,0.13	0.26,0.47,0.18,0.09	0.20,0.57,0.13,0.10	0.23,0.48,0.15,0.14	0.18,0.53,0.21,0.09	0.20,0.51,0.20,0.09	0.19,0.50,0.22,0.09	0.33,0.44,0.19,0.04	0.21,0.43,0.28,0.08	0.25,0.43,0.24,0.08	0.20,0.45,0.29,0.07	0.23,0.42,0.29,0.06	0.28,0.44,0.24,0.04	0.21,0.47,0.27,0.04	0.19,0.41,0.31,0.09	0.23,0.35,0.33,0.08	0.19,0.51,0.23,0.06	0.25,0.40,0.29,0.06	0.19,0.50,0.25,0.07	0.22,0.48,0.27,0.04	0.21,0.55,0.18,0.06	Ogt	Ogt	Mus musculus O-linked N-acetylglucosamine (GlcNAc) transferase (UDP-N-acetylglucosamine:polypeptide-N-acetylglucosaminyl transferase) (Ogt), transcript variant 1, mRNA.
Slc25a45	n/a	n/a	n/a	n/a	0.7	0.57	0.58	0.15	0.77	0.31	0.59	n/a	n/a	0.63	n/a	n/a	n/a	n/a	0.49	n/a	n/a	0.13	Slc25a45	Slc25a45	Mus musculus solute carrier family 25, member 45 (Slc25a45), mRNA.
Dnajc14	0.17,0.63,0.20	0.21,0.66,0.13	0.19,0.71,0.10	0.16,0.72,0.12	0.24,0.62,0.14	0.20,0.68,0.13	0.28,0.40,0.32	0.23,0.62,0.14	0.21,0.61,0.18	0.27,0.49,0.24	0.22,0.62,0.16	0.25,0.57,0.18	n/a	0.28,0.57,0.16	0.28,0.42,0.30	n/a	0.21,0.56,0.23	n/a	0.21,0.66,0.14	0.26,0.49,0.24	n/a	0.23,0.61,0.16	Dnajc14	Dnajc14	Mus musculus DnaJ heat shock protein family (Hsp40) member C14 (Dnajc14), mRNA.
Yipf4	0.38	0.33	0.29	0.25	0.13	0.26	0.11	0.07	0.05	0.16	0.31	0.13	0.14	0.18	0.12	0.18	0.33	0.2	0.34	0.45	0.62	0.25	Yipf4	Yipf4	Mus musculus Yip1 domain family, member 4 (Yipf4), mRNA.
Traf7	n/a	0.46,0.38,0.17	0.42,0.36,0.22	0.38,0.27,0.34	0.42,0.39,0.19	0.56,0.31,0.13	0.55,0.18,0.27	0.59,0.26,0.14	0.71,0.23,0.06	0.62,0.22,0.16	0.60,0.25,0.15	0.50,0.35,0.15	0.54,0.30,0.16	0.49,0.37,0.14	0.58,0.32,0.11	0.31,0.35,0.34	0.43,0.32,0.25	0.43,0.33,0.24	0.31,0.26,0.44	0.51,0.35,0.13	0.52,0.33,0.15	0.51,0.39,0.10	Traf7	Traf7	Mus musculus TNF receptor-associated factor 7 (Traf7), transcript variant 3, mRNA.
Smarce1	0.37	0.46	0.55	n/a	0.49	0.53	n/a	n/a	n/a	0.51	0.45	0.55	0.55	0.54	n/a	0.53	0.61	n/a	0.4	n/a	0.46	0.42	Smarce1	Smarce1	Mus musculus SWI/SNF related, matrix associated, actin dependent regulator of chromatin, subfamily e, member 1 (Smarce1), mRNA.
Sh3bp2	0.38,0.25,0.37	n/a	n/a	0.35,0.27,0.39	0.37,0.20,0.42	n/a	0.33,0.19,0.48	0.38,0.21,0.42	n/a	n/a	0.31,0.27,0.42	0.30,0.10,0.60	0.40,0.11,0.49	0.33,0.24,0.44	0.34,0.21,0.45	0.35,0.14,0.51	n/a	n/a	0.36,0.23,0.42	n/a	n/a	0.33,0.18,0.49	Sh3bp2	Sh3bp2	Mus musculus SH3-domain binding protein 2 (Sh3bp2), transcript variant 1, mRNA.
Pwwp2a	0.36,0.43,0.21	0.29,0.38,0.33	0.34,0.28,0.38	0.36,0.44,0.20	0.34,0.50,0.16	0.33,0.51,0.16	0.33,0.47,0.20	0.31,0.53,0.16	0.31,0.48,0.22	0.35,0.50,0.16	0.35,0.42,0.23	0.33,0.47,0.20	0.34,0.49,0.18	0.33,0.51,0.16	0.32,0.50,0.17	n/a	0.35,0.41,0.24	0.29,0.22,0.49	0.35,0.28,0.38	0.33,0.30,0.37	0.31,0.51,0.18	0.32,0.05,0.63	Pwwp2a	Pwwp2a	Mus musculus PWWP domain containing 2A (Pwwp2a), transcript variant 2, mRNA.
Eif4e	0.18	0.32	0.15	0.23	0.25	0.11	0.1	0.11	0.08	0.14	0.07	0.07	0.1	0.2	0.11	0.17	0.21	0.14	0.15	0.26	0.11	0.44	Eif4e	Eif4e	Mus musculus eukaryotic translation initiation factor 4E (Eif4e), transcript variant 1, mRNA.
Chfr	0.20,0.62,0.18	0.21,0.60,0.18	0.24,0.61,0.14	0.32,0.57,0.10	0.27,0.66,0.07	0.36,0.59,0.04	0.26,0.70,0.04	0.19,0.56,0.25	0.11,0.78,0.10	0.14,0.77,0.09	0.18,0.70,0.13	0.13,0.76,0.11	0.15,0.60,0.25	0.17,0.67,0.16	0.23,0.66,0.11	0.17,0.62,0.20	0.22,0.50,0.28	0.22,0.46,0.31	0.20,0.60,0.21	0.25,0.48,0.27	0.27,0.47,0.26	0.25,0.53,0.22	Chfr	Chfr	Mus musculus checkpoint with forkhead and ring finger domains (Chfr), transcript variant 4, mRNA.
Sugp1	n/a	n/a	n/a	n/a	n/a	n/a	n/a	n/a	0.6	0.42	n/a	0.58	n/a	n/a	0.58	n/a	0.47	n/a	n/a	0.5	n/a	n/a	Sugp1	Sugp1	Mus musculus SURP and G patch domain containing 1 (Sugp1), mRNA.
Rttn	0.17,0.19,0.35,0.18,0.10	0.18,0.17,0.33,0.19,0.12	n/a	0.08,0.20,0.18,0.41,0.13	0.10,0.23,0.39,0.18,0.09	0.43,0.18,0.09,0.17,0.14	n/a	0.11,0.21,0.06,0.56,0.06	n/a	n/a	n/a	n/a	n/a	0.10,0.21,0.17,0.19,0.33	n/a	n/a	n/a	n/a	0.15,0.16,0.13,0.37,0.18	0.09,0.17,0.08,0.56,0.10	n/a	0.13,0.17,0.40,0.18,0.12	Rttn	Rttn	Mus musculus rotatin (Rttn), mRNA.
Aif1	n/a	n/a	n/a	n/a	n/a	0.47	n/a	0.36	0.48	0.54	0.47	0.3	0.4	0.31	0.32	0.56	0.29	0.37	0.53	n/a	n/a	n/a	Aif1	Aif1	Mus musculus allograft inflammatory factor 1 (Aif1), mRNA.
E2f6	0.55,0.33,0.12	0.26,0.48,0.26	0.72,0.22,0.06	0.10,0.71,0.19	0.08,0.86,0.06	0.13,0.84,0.03	0.48,0.48,0.04	0.35,0.59,0.06	0.12,0.84,0.04	0.18,0.76,0.06	0.12,0.64,0.24	0.11,0.84,0.06	0.35,0.57,0.08	0.37,0.56,0.07	0.15,0.70,0.15	0.11,0.69,0.19	0.44,0.41,0.14	0.24,0.63,0.13	0.54,0.30,0.16	n/a	0.74,0.17,0.10	0.33,0.51,0.16	E2f6	E2f6	Mus musculus E2F transcription factor 6 (E2f6), transcript variant 2, non-coding RNA.
Stk38l	0.56	0.76	0.44	0.41	0.65	0.67	0.8	0.78	0.82	0.77	0.84	0.83	0.8	0.81	0.83	0.8	0.7	0.86	0.84	0.83	0.77	0.75	Stk38l	Stk38l	Mus musculus serine/threonine kinase 38 like (Stk38l), mRNA.
Brap	0.98,0.02,0.01	0.95,0.04,0.01	0.95,0.04,0.01	0.98,0.02,0.00	0.98,0.01,0.01	0.98,0.02,0.00	0.98,0.01,0.00	0.98,0.01,0.01	0.98,0.01,0.01	0.98,0.01,0.01	0.97,0.02,0.01	0.99,0.01,0.00	0.98,0.01,0.01	0.97,0.02,0.01	0.96,0.02,0.02	0.97,0.02,0.00	0.94,0.06,0.01	0.97,0.03,0.00	0.94,0.05,0.00	0.96,0.03,0.01	0.92,0.07,0.00	0.96,0.04,0.00	Brap	Brap	Mus musculus BRCA1 associated protein (Brap), transcript variant 1, mRNA.
Evl	0.20,0.08,0.09,0.10,0.54	0.16,0.16,0.31,0.17,0.20	0.21,0.12,0.37,0.15,0.15	0.66,0.10,0.04,0.07,0.13	0.29,0.17,0.14,0.16,0.25	0.24,0.06,0.03,0.08,0.58	0.16,0.08,0.05,0.12,0.59	0.25,0.13,0.35,0.11,0.15	0.16,0.11,0.47,0.12,0.14	0.18,0.12,0.39,0.12,0.19	0.17,0.10,0.32,0.09,0.32	0.11,0.06,0.02,0.04,0.76	0.32,0.02,0.01,0.03,0.62	0.30,0.17,0.11,0.17,0.25	0.20,0.36,0.10,0.12,0.22	0.20,0.56,0.06,0.07,0.12	0.21,0.29,0.08,0.19,0.23	0.15,0.06,0.06,0.11,0.62	0.10,0.03,0.02,0.04,0.81	0.15,0.10,0.06,0.17,0.52	0.24,0.20,0.16,0.17,0.24	n/a	Evl	Evl	Mus musculus Ena-vasodilator stimulated phosphoprotein (Evl), transcript variant 1, mRNA.
Txn2	0.03	0.07	0.1	0.06	0.02	0.01	0.01	0.01	0	0.01	0	0.01	0	0.01	0.01	0.01	0.04	0.01	0.07	0.06	0.01	0.03	Txn2	Txn2	Mus musculus thioredoxin 2 (Txn2), mRNA.
Eif4g3	0.04,0.40,0.40,0.14,0.02	0.05,0.36,0.46,0.11,0.02	0.05,0.54,0.27,0.11,0.03	0.06,0.54,0.33,0.06,0.01	0.12,0.46,0.31,0.10,0.02	0.05,0.15,0.74,0.05,0.00	0.06,0.30,0.52,0.11,0.01	0.04,0.29,0.59,0.07,0.00	0.04,0.30,0.62,0.03,0.00	0.03,0.72,0.07,0.17,0.01	0.05,0.46,0.38,0.10,0.01	0.01,0.20,0.74,0.05,0.00	0.03,0.31,0.54,0.12,0.00	0.03,0.28,0.65,0.03,0.00	0.02,0.51,0.35,0.11,0.00	0.04,0.40,0.44,0.12,0.01	0.04,0.48,0.41,0.06,0.01	0.04,0.57,0.31,0.08,0.01	0.03,0.35,0.53,0.09,0.01	0.02,0.32,0.52,0.14,0.00	0.03,0.35,0.56,0.05,0.00	0.03,0.55,0.35,0.07,0.00	Eif4g3	Eif4g3	Mus musculus eukaryotic translation initiation factor 4 gamma, 3 (Eif4g3), transcript variant 3, mRNA.
Vwa5a	n/a	0.48	0.59	n/a	0.48	0.6	n/a	0.65	n/a	0.52	0.59	n/a	0.63	0.5	0.54	0.64	0.56	0.43	0.64	n/a	n/a	n/a	Vwa5a	Vwa5a	Mus musculus von Willebrand factor A domain containing 5A (Vwa5a), transcript variant 1, mRNA.
Eif4g1	0.86	0.66	0.75	0.82	0.95	0.97	0.94	0.95	0.96	0.92	0.94	0.97	0.93	0.96	0.93	0.95	0.91	0.93	0.95	0.86	0.94	0.89	Eif4g1	Eif4g1	Mus musculus eukaryotic translation initiation factor 4, gamma 1 (Eif4g1), transcript variant 1, mRNA.
Evc	0.15,0.29,0.56	0.67,0.24,0.09	0.49,0.29,0.22	0.51,0.46,0.03	0.55,0.33,0.12	0.51,0.46,0.03	0.59,0.26,0.15	0.77,0.19,0.03	0.72,0.23,0.05	0.55,0.23,0.22	0.56,0.31,0.13	0.54,0.29,0.18	0.64,0.33,0.04	0.76,0.22,0.02	0.65,0.25,0.10	0.64,0.30,0.07	0.74,0.19,0.07	0.69,0.27,0.04	0.64,0.22,0.14	0.59,0.27,0.14	0.46,0.22,0.33	0.66,0.30,0.04	Evc	Evc	Mus musculus Ellis van Creveld gene syndrome (Evc), mRNA.
Tmcc1	0.73,0.01,0.21,0.06	0.77,0.02,0.19,0.03	0.81,0.03,0.09,0.07	0.55,0.02,0.38,0.05	0.50,0.02,0.42,0.05	0.71,0.01,0.24,0.03	0.52,0.01,0.41,0.07	0.39,0.00,0.58,0.02	0.25,0.00,0.73,0.01	0.30,0.00,0.69,0.01	0.51,0.01,0.43,0.06	0.40,0.01,0.55,0.05	0.52,0.01,0.45,0.03	0.63,0.01,0.32,0.04	0.37,0.01,0.60,0.02	0.34,0.01,0.58,0.06	0.10,0.02,0.83,0.05	0.43,0.01,0.53,0.03	0.21,0.03,0.75,0.02	0.38,0.01,0.58,0.03	0.24,0.01,0.72,0.03	0.30,0.07,0.49,0.13	Tmcc1	Tmcc1	Mus musculus transmembrane and coiled coil domains 1 (Tmcc1), mRNA.
E2f8	0.19	0.5	0.22	0.36	0.1	0.11	0.16	0.13	0.22	0.13	0.13	0.2	0.38	0.13	0.3	0.1	0.13	0.09	0.23	0.13	0.07	0.23	E2f8	E2f8	Mus musculus E2F transcription factor 8 (E2f8), mRNA.
Bola1	0.30,0.29,0.41	n/a	n/a	n/a	0.32,0.27,0.40	0.26,0.11,0.63	0.21,0.12,0.67	0.22,0.09,0.69	0.22,0.06,0.71	0.30,0.34,0.36	0.27,0.10,0.63	0.20,0.08,0.72	0.26,0.28,0.46	0.33,0.22,0.44	0.28,0.14,0.58	0.27,0.21,0.53	0.36,0.29,0.35	0.31,0.29,0.40	0.31,0.24,0.45	0.33,0.29,0.38	0.21,0.07,0.72	0.25,0.31,0.44	Bola1	Bola1	Mus musculus bolA-like 1 (E. coli) (Bola1), mRNA.
Ung	n/a	n/a	n/a	n/a	n/a	n/a	n/a	0.33,0.31,0.37	0.32,0.33,0.35	n/a	n/a	0.37,0.34,0.29	n/a	n/a	n/a	n/a	n/a	n/a	n/a	n/a	n/a	n/a	Ung	Ung	Mus musculus uracil DNA glycosylase (Ung), transcript variant 1, mRNA.
1110004E09Rik	0.77	0.74	0.68	0.56	0.86	0.8	0.73	0.91	0.79	0.84	0.62	0.92	0.89	0.72	0.75	0.81	0.79	0.7	0.74	0.74	0.7	0.74	1110004E09Rik	1110004E09Rik	Mus musculus RIKEN cDNA 1110004E09 gene (1110004E09Rik), mRNA.
Ubn2	0.18,0.50,0.25,0.07	0.23,0.18,0.32,0.27	0.28,0.15,0.23,0.33	0.25,0.48,0.24,0.03	0.28,0.46,0.22,0.04	0.21,0.59,0.18,0.02	0.21,0.53,0.23,0.03	0.19,0.55,0.23,0.03	0.29,0.46,0.23,0.01	0.23,0.41,0.29,0.07	0.18,0.62,0.18,0.02	0.21,0.61,0.16,0.01	0.11,0.52,0.37,0.01	0.19,0.61,0.16,0.04	0.24,0.50,0.23,0.03	0.19,0.57,0.20,0.03	0.26,0.36,0.24,0.14	0.19,0.56,0.23,0.02	0.21,0.54,0.23,0.02	0.33,0.43,0.19,0.04	0.29,0.49,0.18,0.03	0.18,0.62,0.17,0.03	Ubn2	Ubn2	Mus musculus ubinuclein 2 (Ubn2), mRNA.
Med17	0.51	0.41	n/a	0.64	0.58	0.62	0.49	0.51	0.48	0.56	0.39	0.58	0.39	0.51	0.43	0.51	0.47	0.58	0.59	0.42	0.54	0.66	Med17	Med17	Mus musculus mediator complex subunit 17 (Med17), mRNA.
C330018D20Rik	0.57	0.52	0.39	0.6	n/a	0.57	0.68	0.61	0.71	0.79	0.67	n/a	n/a	0.64	n/a	0.6	0.49	0.47	0.57	n/a	n/a	n/a	C330018D20Rik	C330018D20Rik	Mus musculus RIKEN cDNA C330018D20 gene (C330018D20Rik), mRNA.
Heatr5a	0.78	0.75	0.72	0.49	0.68	0.89	0.62	0.78	0.73	0.51	0.55	0.53	0.72	0.43	0.59	0.63	0.62	0.59	0.73	0.39	0.86	0.44	Heatr5a	Heatr5a	Mus musculus HEAT repeat containing 5A (Heatr5a), mRNA.
Naa50	0.8	0.65	0.83	0.64	0.88	0.89	0.9	0.96	0.95	0.85	0.93	0.94	0.87	0.98	0.94	0.9	0.75	0.92	0.82	0.8	0.98	0.96	Naa50	Naa50	Mus musculus N(alpha)-acetyltransferase 50, NatE catalytic subunit (Naa50), mRNA.
Abr	0.19,0.19,0.12,0.21,0.28	n/a	0.27,0.10,0.10,0.17,0.36	0.11,0.14,0.17,0.21,0.38	n/a	0.08,0.09,0.10,0.13,0.60	0.10,0.11,0.08,0.18,0.53	0.26,0.10,0.11,0.13,0.40	0.06,0.07,0.07,0.13,0.68	0.08,0.10,0.10,0.15,0.56	0.19,0.13,0.14,0.14,0.41	0.10,0.11,0.16,0.14,0.50	0.08,0.16,0.12,0.57,0.08	0.09,0.09,0.09,0.15,0.58	0.09,0.10,0.10,0.17,0.54	0.14,0.16,0.20,0.17,0.33	0.09,0.13,0.14,0.15,0.50	0.14,0.24,0.17,0.14,0.31	0.14,0.15,0.15,0.25,0.31	0.19,0.16,0.16,0.17,0.32	0.12,0.10,0.11,0.22,0.44	0.14,0.07,0.14,0.16,0.48	Abr	Abr	Mus musculus active BCR-related gene (Abr), transcript variant 4, mRNA.
Htra1	n/a	n/a	n/a	n/a	n/a	n/a	n/a	n/a	n/a	n/a	n/a	0.49	n/a	n/a	n/a	n/a	n/a	n/a	n/a	n/a	n/a	n/a	Htra1	Htra1	Mus musculus HtrA serine peptidase 1 (Htra1), mRNA.
Palld	0.01,0.74,0.22,0.03	0.03,0.45,0.47,0.05	0.01,0.47,0.47,0.04	0.01,0.40,0.55,0.04	0.01,0.58,0.38,0.03	0.02,0.54,0.42,0.02	0.04,0.50,0.43,0.03	0.03,0.45,0.50,0.02	0.00,0.36,0.61,0.02	0.00,0.61,0.37,0.02	0.00,0.40,0.57,0.02	0.01,0.42,0.56,0.01	0.00,0.33,0.66,0.01	0.00,0.40,0.58,0.01	0.01,0.32,0.66,0.01	0.00,0.42,0.56,0.01	0.00,0.33,0.66,0.01	0.00,0.18,0.81,0.01	0.01,0.37,0.61,0.01	0.01,0.41,0.56,0.01	0.01,0.36,0.61,0.01	0.00,0.43,0.57,0.01	Palld	Palld	Mus musculus palladin, cytoskeletal associated protein (Palld), transcript variant 3, mRNA.
Zfp148	0.97	0.94	0.9	0.59	0.88	0.92	0.94	0.93	0.9	0.88	0.9	0.77	0.82	0.82	0.8	0.77	0.82	0.74	0.69	0.67	0.74	0.68	Zfp148	Zfp148	Mus musculus zinc finger protein 148 (Zfp148), mRNA.
Nod1	0.2	0.42	0.3	0.58	0.33	0.22	0.16	0.18	0.15	0.42	0.14	0.14	0.39	0.22	0.13	0.28	0.3	0.24	0.21	0.31	0.29	0.16	Nod1	Nod1	Mus musculus nucleotide-binding oligomerization domain containing 1 (Nod1), transcript variant 2, mRNA.
Akap13	0.03,0.16,0.02,0.12,0.54,0.14	0.02,0.23,0.01,0.09,0.52,0.13	0.04,0.25,0.01,0.17,0.40,0.12	0.08,0.19,0.05,0.15,0.39,0.15	0.02,0.21,0.03,0.10,0.42,0.23	0.01,0.16,0.04,0.10,0.39,0.30	0.01,0.20,0.02,0.09,0.38,0.29	0.01,0.17,0.03,0.06,0.50,0.23	0.01,0.20,0.02,0.06,0.54,0.17	0.01,0.22,0.03,0.09,0.52,0.14	0.01,0.25,0.02,0.08,0.52,0.12	0.00,0.20,0.02,0.04,0.58,0.16	0.04,0.20,0.02,0.06,0.62,0.06	0.01,0.20,0.02,0.06,0.56,0.15	0.01,0.19,0.01,0.05,0.56,0.19	0.01,0.19,0.00,0.05,0.58,0.17	0.03,0.18,0.03,0.08,0.49,0.18	0.01,0.17,0.01,0.08,0.60,0.13	0.01,0.17,0.00,0.06,0.50,0.25	0.01,0.16,0.01,0.08,0.63,0.10	0.01,0.17,0.02,0.07,0.62,0.11	0.01,0.21,0.02,0.08,0.54,0.14	Akap13	Akap13	Mus musculus A kinase (PRKA) anchor protein 13 (Akap13), mRNA.
Akap10	0.18	0.74	0.59	0.48	0.31	0.3	0.5	0.49	0.49	0.51	0.32	0.09	0.49	0.36	0.72	0.71	0.71	n/a	0.15	0.14	0.36	n/a	Akap10	Akap10	Mus musculus A kinase (PRKA) anchor protein 10 (Akap10), mRNA.
Gmeb2	0.46,0.37,0.16	0.19,0.47,0.34	0.14,0.61,0.24	0.58,0.31,0.11	0.16,0.57,0.27	0.61,0.35,0.05	0.24,0.62,0.14	0.21,0.55,0.24	0.50,0.37,0.13	0.15,0.74,0.11	0.19,0.52,0.29	0.61,0.19,0.21	0.40,0.39,0.21	0.48,0.40,0.12	0.62,0.35,0.03	0.65,0.31,0.04	0.36,0.33,0.31	0.77,0.18,0.05	0.62,0.21,0.16	0.71,0.20,0.09	0.10,0.72,0.17	0.51,0.37,0.12	Gmeb2	Gmeb2	Mus musculus glucocorticoid modulatory element binding protein 2 (Gmeb2), mRNA.
Hlf	0.27,0.64,0.08	0.38,0.49,0.13	0.29,0.43,0.28	0.34,0.59,0.07	0.23,0.71,0.06	0.19,0.76,0.05	0.07,0.91,0.02	0.10,0.87,0.03	0.08,0.91,0.02	0.07,0.89,0.03	0.06,0.92,0.01	0.02,0.95,0.02	0.06,0.89,0.06	0.06,0.91,0.03	0.03,0.93,0.05	0.07,0.87,0.06	0.06,0.85,0.08	0.06,0.84,0.10	0.09,0.83,0.08	0.04,0.93,0.04	0.11,0.76,0.14	0.05,0.87,0.07	Hlf	Hlf	Mus musculus hepatic leukemia factor (Hlf), mRNA.
B4galt3	0.83,0.06,0.11	0.66,0.11,0.23	0.89,0.04,0.07	0.87,0.05,0.08	0.83,0.07,0.10	0.88,0.05,0.07	0.88,0.05,0.07	0.86,0.05,0.09	0.88,0.04,0.07	0.83,0.08,0.09	0.74,0.10,0.16	0.64,0.16,0.20	0.83,0.06,0.11	0.68,0.16,0.16	0.93,0.03,0.04	0.68,0.15,0.17	0.64,0.16,0.21	0.83,0.05,0.11	0.76,0.09,0.15	0.66,0.16,0.19	n/a	0.87,0.03,0.10	B4galt3	B4galt3	Mus musculus UDP-Gal:betaGlcNAc beta 1,4-galactosyltransferase, polypeptide 3 (B4galt3), mRNA.
Tardbp	0.71,0.14,0.14	0.72,0.14,0.14	0.60,0.22,0.18	0.36,0.33,0.31	0.77,0.11,0.12	0.73,0.15,0.11	0.80,0.09,0.10	0.89,0.04,0.06	0.90,0.05,0.05	0.84,0.08,0.07	0.90,0.06,0.03	0.76,0.13,0.12	0.94,0.02,0.03	0.94,0.03,0.03	0.91,0.04,0.05	0.93,0.04,0.03	0.95,0.02,0.03	0.94,0.03,0.02	0.86,0.07,0.07	0.90,0.06,0.04	0.95,0.03,0.02	0.93,0.03,0.04	Tardbp	Tardbp	Mus musculus TAR DNA binding protein (Tardbp), transcript variant 1, mRNA.
Spag4	n/a	n/a	n/a	n/a	n/a	0.38,0.39,0.23	n/a	n/a	n/a	n/a	n/a	n/a	n/a	n/a	n/a	n/a	n/a	n/a	n/a	n/a	n/a	n/a	Spag4	Spag4	Mus musculus sperm associated antigen 4 (Spag4), mRNA.
B4galt7	n/a	n/a	0.28	n/a	0.32	0.21	n/a	0.35	n/a	n/a	n/a	n/a	n/a	0.31	0.34	n/a	n/a	n/a	n/a	n/a	n/a	n/a	B4galt7	B4galt7	Mus musculus xylosylprotein beta1,4-galactosyltransferase, polypeptide 7 (galactosyltransferase I) (B4galt7), transcript variant 2, mRNA.
2210418O10Rik	n/a	0.14	n/a	0.06	0.17	n/a	0.05	0.14	n/a	0.3	n/a	n/a	n/a	0.4	n/a	n/a	n/a	0.27	n/a	0.23	n/a	n/a	2210418O10Rik	2210418O10Rik	Mus musculus predicted gene 2210418O10Rik (2210418O10Rik), transcript variant 3, non-coding RNA.
Tmc6	0.23,0.38,0.22,0.17	0.24,0.32,0.21,0.24	0.26,0.46,0.13,0.16	0.30,0.52,0.10,0.08	0.24,0.56,0.07,0.12	0.17,0.47,0.27,0.09	0.24,0.62,0.07,0.07	0.28,0.40,0.27,0.05	0.27,0.41,0.25,0.07	0.27,0.29,0.25,0.20	0.21,0.42,0.27,0.10	0.29,0.47,0.12,0.12	0.22,0.61,0.09,0.08	0.24,0.61,0.08,0.07	0.24,0.51,0.14,0.10	0.18,0.61,0.07,0.14	0.23,0.44,0.19,0.14	0.21,0.42,0.27,0.10	0.21,0.58,0.14,0.07	0.30,0.50,0.07,0.12	0.29,0.53,0.08,0.10	0.30,0.57,0.07,0.07	Tmc6	Tmc6	Mus musculus transmembrane channel-like gene family 6 (Tmc6), transcript variant 1, mRNA.
Rsph3a	n/a	0.32	0.31	0.24	0.29	0.19	0.17	0.37	0.26	0.18	0.3	0.21	0.21	n/a	n/a	n/a	n/a	n/a	n/a	n/a	0.28	n/a	Rsph3a	Rsph3a	Mus musculus radial spoke 3A homolog (Chlamydomonas) (Rsph3a), mRNA.
Tmem176b	0.08,0.13,0.13,0.13,0.36,0.17	0.16,0.17,0.19,0.20,0.15,0.13	0.08,0.11,0.18,0.11,0.36,0.16	0.08,0.06,0.11,0.14,0.50,0.11	0.18,0.18,0.10,0.13,0.23,0.17	0.18,0.20,0.21,0.16,0.11,0.15	0.16,0.10,0.08,0.12,0.39,0.15	0.07,0.13,0.19,0.24,0.24,0.13	0.20,0.24,0.06,0.10,0.30,0.10	0.15,0.12,0.14,0.19,0.29,0.12	0.16,0.15,0.13,0.13,0.23,0.20	0.22,0.33,0.08,0.06,0.17,0.14	0.16,0.13,0.14,0.10,0.31,0.16	0.25,0.22,0.04,0.07,0.28,0.13	0.12,0.15,0.10,0.09,0.32,0.22	0.08,0.10,0.09,0.09,0.53,0.11	0.11,0.10,0.12,0.18,0.35,0.14	0.24,0.34,0.04,0.04,0.20,0.12	0.29,0.18,0.10,0.12,0.18,0.13	0.14,0.15,0.14,0.10,0.34,0.14	0.34,0.30,0.06,0.06,0.10,0.15	0.09,0.11,0.17,0.17,0.34,0.12	Tmem176b	Tmem176b	Mus musculus transmembrane protein 176B (Tmem176b), transcript variant 1, mRNA.
Lrrc16a	0.27,0.07,0.67	0.48,0.19,0.33	0.30,0.10,0.60	0.08,0.10,0.83	0.25,0.06,0.69	0.28,0.11,0.61	0.37,0.07,0.56	0.31,0.30,0.39	0.24,0.13,0.63	0.46,0.06,0.48	0.10,0.17,0.73	0.10,0.03,0.87	0.06,0.06,0.89	0.30,0.07,0.64	0.08,0.22,0.70	0.18,0.16,0.66	0.11,0.14,0.74	0.25,0.07,0.69	0.35,0.13,0.51	0.26,0.11,0.62	0.06,0.10,0.84	0.09,0.09,0.82	Lrrc16a	Lrrc16a	Mus musculus leucine rich repeat containing 16A (Lrrc16a), transcript variant 2, mRNA.
Fam46a	n/a	n/a	n/a	0.32	0.21	0.36	0.35	0.67	0.19	0.66	0.63	0.4	0.26	0.29	0.71	0.47	0.37	0.3	0.85	0.31	0.36	0.61	Fam46a	Fam46a	Mus musculus family with sequence similarity 46, member A (Fam46a), transcript variant 1, mRNA.
Pde7a	0.47	0.61	0.47	0.52	0.46	0.3	0.35	n/a	n/a	0.53	n/a	n/a	n/a	n/a	n/a	n/a	n/a	n/a	n/a	n/a	n/a	0.29	Pde7a	Pde7a	Mus musculus phosphodiesterase 7A (Pde7a), transcript variant 1, mRNA.
Vps8	0.16,0.04,0.49,0.18,0.13	0.15,0.09,0.36,0.19,0.22	0.12,0.07,0.41,0.21,0.20	0.41,0.04,0.21,0.20,0.14	0.34,0.03,0.24,0.25,0.14	0.11,0.03,0.61,0.13,0.12	0.51,0.02,0.24,0.18,0.05	0.41,0.01,0.34,0.22,0.02	0.46,0.01,0.32,0.15,0.05	0.57,0.02,0.18,0.19,0.04	0.54,0.01,0.22,0.17,0.06	0.32,0.01,0.37,0.19,0.10	0.31,0.03,0.29,0.18,0.19	0.33,0.02,0.38,0.16,0.11	0.53,0.02,0.20,0.15,0.10	0.68,0.00,0.09,0.17,0.05	0.60,0.01,0.18,0.17,0.04	0.35,0.02,0.36,0.17,0.09	0.41,0.01,0.36,0.16,0.06	0.39,0.03,0.39,0.14,0.04	0.15,0.02,0.48,0.21,0.14	0.53,0.02,0.21,0.21,0.04	Vps8	Vps8	Mus musculus vacuolar protein sorting 8 homolog (S. cerevisiae) (Vps8), transcript variant 1, mRNA.
Hgd	0.71	0.86	0.77	0.84	0.88	0.97	0.93	0.96	0.95	0.95	0.97	0.97	0.96	0.98	0.98	0.98	0.98	0.97	0.96	0.97	0.98	0.98	Hgd	Hgd	Mus musculus homogentisate 1, 2-dioxygenase (Hgd), transcript variant 1, mRNA.
Pars2	n/a	n/a	n/a	n/a	n/a	n/a	n/a	n/a	n/a	n/a	n/a	n/a	0.21,0.28,0.29,0.22	n/a	n/a	n/a	n/a	n/a	n/a	n/a	n/a	n/a	Pars2	Pars2	Mus musculus prolyl-tRNA synthetase (mitochondrial)(putative) (Pars2), transcript variant 2, mRNA.
Mlf2	0.82	0.95	0.87	0.91	0.94	0.89	0.91	0.92	0.88	0.86	0.9	0.89	0.92	0.82	0.82	0.89	0.87	0.85	0.97	0.82	0.89	0.94	Mlf2	Mlf2	Mus musculus myeloid leukemia factor 2 (Mlf2), transcript variant 2, mRNA.
Amz1	n/a	n/a	n/a	n/a	n/a	n/a	n/a	n/a	n/a	n/a	n/a	0.48	n/a	n/a	n/a	n/a	n/a	n/a	n/a	n/a	n/a	n/a	Amz1	Amz1	Mus musculus archaelysin family metallopeptidase 1 (Amz1), mRNA.
Amz2	0.17	0.55	0.24	0.39	0.12	0.08	0.12	0.14	0.31	0.83	0.53	0.14	0.24	0.27	0.25	0.75	n/a	0.56	0.34	0.31	0.25	0.22	Amz2	Amz2	Mus musculus archaelysin family metallopeptidase 2 (Amz2), transcript variant 1, mRNA.
Filip1	n/a	0.57	n/a	n/a	n/a	n/a	n/a	n/a	n/a	n/a	n/a	n/a	n/a	n/a	n/a	n/a	n/a	n/a	n/a	n/a	n/a	n/a	Filip1	Filip1	Mus musculus filamin A interacting protein 1 (Filip1), mRNA.
Tpm3	0.36,0.27,0.37	n/a	0.47,0.30,0.23	n/a	n/a	0.57,0.19,0.24	0.57,0.17,0.26	0.57,0.21,0.22	0.57,0.23,0.20	0.53,0.23,0.24	0.58,0.23,0.19	0.62,0.17,0.21	0.52,0.24,0.24	0.73,0.13,0.14	0.65,0.20,0.15	0.61,0.19,0.20	0.32,0.35,0.33	0.56,0.26,0.18	0.55,0.22,0.23	0.63,0.21,0.16	0.60,0.20,0.20	0.67,0.19,0.14	Tpm3	Tpm3	Mus musculus tropomyosin 3, gamma (Tpm3), transcript variant Tpm3.12, mRNA.
Tpm1	0.46	0.52	0.6	n/a	0.3	0.38	0.36	0.28	0.27	0.36	0.27	0.38	0.44	0.36	0.46	0.35	0.46	0.37	0.47	0.37	0.46	0.21	Tpm1	Tpm1	Mus musculus tropomyosin 1, alpha (Tpm1), transcript variant Tpm1.9, mRNA.
Tcn2	0.17,0.24,0.58	0.22,0.18,0.60	0.36,0.33,0.31	0.11,0.16,0.73	0.08,0.11,0.81	0.04,0.04,0.92	0.04,0.06,0.89	0.04,0.04,0.92	0.05,0.05,0.90	0.10,0.12,0.78	0.07,0.08,0.85	0.11,0.13,0.76	0.13,0.21,0.66	0.05,0.09,0.85	0.07,0.07,0.86	0.09,0.13,0.78	0.10,0.12,0.78	0.08,0.07,0.85	0.09,0.12,0.79	0.13,0.19,0.68	0.12,0.13,0.75	0.08,0.09,0.83	Tcn2	Tcn2	Mus musculus transcobalamin 2 (Tcn2), transcript variant 3, mRNA.
E4f1	0.25,0.35,0.40	0.32,0.47,0.21	0.32,0.51,0.17	0.41,0.46,0.13	0.28,0.57,0.16	0.32,0.36,0.31	0.83,0.14,0.03	0.78,0.18,0.04	0.23,0.60,0.17	0.30,0.34,0.36	0.15,0.61,0.23	0.17,0.60,0.23	0.27,0.40,0.33	0.41,0.20,0.39	0.22,0.41,0.36	0.26,0.60,0.14	0.30,0.51,0.19	0.20,0.15,0.65	0.16,0.52,0.32	0.24,0.59,0.17	0.26,0.19,0.55	n/a	E4f1	E4f1	Mus musculus E4F transcription factor 1 (E4f1), transcript variant 1, mRNA.
Nelfb	0.7	0.83	0.62	0.51	0.74	0.71	0.93	0.9	0.94	0.95	0.78	0.81	0.9	0.93	0.86	0.73	0.86	0.64	0.84	0.93	0.9	0.76	Nelfb	Nelfb	Mus musculus negative elongation factor complex member B (Nelfb), transcript variant 1, mRNA.
Herc3	0.22,0.24,0.20,0.35	0.25,0.23,0.22,0.30	0.27,0.20,0.25,0.28	0.23,0.18,0.27,0.32	0.15,0.27,0.18,0.40	0.20,0.26,0.22,0.31	0.18,0.23,0.22,0.37	0.12,0.25,0.24,0.39	0.20,0.23,0.20,0.36	0.18,0.22,0.24,0.35	0.15,0.22,0.24,0.38	0.17,0.32,0.15,0.36	0.14,0.29,0.17,0.40	0.14,0.30,0.24,0.32	0.17,0.26,0.20,0.37	0.18,0.23,0.24,0.36	0.20,0.26,0.20,0.34	0.21,0.24,0.20,0.35	0.20,0.25,0.21,0.34	0.13,0.33,0.22,0.31	0.15,0.25,0.20,0.39	0.16,0.28,0.21,0.35	Herc3	Herc3	Mus musculus hect domain and RLD 3 (Herc3), mRNA.
Krcc1	0.93	0.94	0.9	0.81	0.89	0.88	0.92	0.89	0.8	0.72	0.71	0.53	0.53	0.69	0.63	0.48	0.65	0.54	n/a	0.58	n/a	0.57	Krcc1	Krcc1	Mus musculus lysine-rich coiled-coil 1 (Krcc1), mRNA.
Ccdc157	0.26,0.25,0.21,0.27	0.24,0.28,0.24,0.25	0.32,0.38,0.09,0.21	0.22,0.32,0.08,0.38	0.15,0.38,0.05,0.43	0.14,0.13,0.23,0.50	0.70,0.08,0.05,0.17	0.59,0.11,0.06,0.23	0.36,0.09,0.12,0.43	0.35,0.11,0.08,0.46	0.33,0.23,0.09,0.35	0.48,0.08,0.14,0.30	0.86,0.03,0.01,0.10	0.15,0.10,0.09,0.66	0.48,0.03,0.03,0.46	0.81,0.09,0.05,0.05	0.33,0.40,0.07,0.19	0.10,0.07,0.38,0.45	0.07,0.69,0.05,0.19	0.26,0.17,0.44,0.13	0.27,0.14,0.07,0.52	0.15,0.31,0.20,0.34	Ccdc157	Ccdc157	Mus musculus coiled-coil domain containing 157 (Ccdc157), transcript variant 1, mRNA.
Elk4	0.16	0.18	0.26	0.32	0.36	0.38	0.47	0.56	0.44	0.69	0.3	0.16	0.24	0.44	0.16	0.26	0.86	0.26	0.72	0.17	0.27	0.55	Elk4	Elk4	Mus musculus ELK4, member of ETS oncogene family (Elk4), mRNA.
Ccdc159	n/a	n/a	n/a	n/a	n/a	n/a	0.49	0.56	0.54	n/a	n/a	n/a	n/a	n/a	n/a	n/a	n/a	n/a	n/a	n/a	n/a	n/a	Ccdc159	Ccdc159	Mus musculus coiled-coil domain containing 159 (Ccdc159), transcript variant 1, mRNA.
Mdfic	n/a	n/a	0.33	0.28	0.21	0.2	0.36	0.15	0.13	0.21	0.31	0.3	0.59	0.31	0.4	0.36	0.49	0.27	0.26	0.43	0.44	0.24	Mdfic	Mdfic	Mus musculus MyoD family inhibitor domain containing (Mdfic), mRNA.
Ubox5	0.47,0.19,0.35	0.53,0.23,0.24	0.42,0.31,0.27	0.61,0.12,0.27	0.40,0.24,0.36	0.57,0.10,0.33	0.21,0.30,0.50	0.09,0.29,0.61	0.43,0.37,0.20	0.33,0.31,0.36	0.55,0.18,0.27	0.28,0.21,0.51	0.71,0.13,0.16	0.19,0.18,0.63	0.34,0.20,0.46	0.20,0.36,0.45	0.25,0.22,0.53	0.45,0.29,0.27	0.74,0.11,0.16	0.43,0.19,0.38	0.35,0.28,0.37	0.64,0.17,0.19	Ubox5	Ubox5	Mus musculus U box domain containing 5 (Ubox5), transcript variant 1, mRNA.
Mcph1	n/a	0.56	0.56	0.63	0.75	0.61	0.61	0.76	0.74	0.65	0.6	0.77	0.69	0.69	0.83	0.51	n/a	0.66	0.74	n/a	0.61	n/a	Mcph1	Mcph1	Mus musculus microcephaly, primary autosomal recessive 1 (Mcph1), mRNA.
Zcchc11	0.60,0.00,0.40	0.69,0.00,0.30	0.41,0.00,0.58	0.48,0.00,0.52	0.34,0.00,0.65	0.39,0.00,0.61	0.52,0.00,0.48	0.44,0.00,0.56	0.44,0.00,0.55	0.55,0.00,0.45	0.44,0.00,0.56	0.33,0.00,0.66	0.56,0.01,0.43	0.40,0.00,0.59	0.38,0.00,0.62	0.46,0.01,0.53	0.38,0.01,0.62	0.50,0.01,0.49	0.26,0.01,0.74	0.42,0.01,0.58	0.18,0.01,0.81	0.14,0.01,0.85	Zcchc11	Zcchc11	Mus musculus zinc finger, CCHC domain containing 11 (Zcchc11), mRNA.
Zfp661	n/a	n/a	n/a	0.55	n/a	0.38	0.31	0.38	n/a	0.47	n/a	n/a	n/a	n/a	n/a	n/a	n/a	0.41	n/a	n/a	n/a	n/a	Zfp661	Zfp661	Mus musculus zinc finger protein 661 (Zfp661), transcript variant 1, mRNA.
Tank	0.74,0.06,0.17,0.03	0.52,0.06,0.31,0.11	0.48,0.12,0.20,0.19	0.54,0.07,0.29,0.10	0.53,0.06,0.31,0.10	0.53,0.04,0.20,0.23	0.58,0.04,0.28,0.10	0.68,0.02,0.22,0.07	0.71,0.05,0.21,0.03	0.57,0.04,0.28,0.11	0.67,0.05,0.25,0.03	0.59,0.06,0.25,0.09	0.38,0.10,0.27,0.26	0.67,0.04,0.25,0.03	0.59,0.06,0.23,0.12	0.67,0.08,0.21,0.04	0.62,0.12,0.19,0.07	0.69,0.09,0.17,0.06	0.57,0.09,0.27,0.06	0.54,0.08,0.26,0.13	0.39,0.20,0.29,0.12	0.50,0.13,0.24,0.13	Tank	Tank	Mus musculus TRAF family member-associated Nf-kappa B activator (Tank), transcript variant 2, mRNA.
Slc26a6	n/a	n/a	n/a	n/a	n/a	0.33	0.37	0.34	0.34	0.69	n/a	n/a	n/a	0.3	n/a	n/a	n/a	n/a	n/a	0.42	n/a	n/a	Slc26a6	Slc26a6	Mus musculus solute carrier family 26, member 6 (Slc26a6), mRNA.
Jmjd4	0.88	0.34	0.54	0.24	0.34	0.3	0.53	0.56	0.37	0.29	0.31	0.5	0.67	0.38	0.69	n/a	0.6	0.33	0.6	0.75	0.33	0.33	Jmjd4	Jmjd4	Mus musculus jumonji domain containing 4 (Jmjd4), transcript variant 1, mRNA.
Zfp668	0.3	0.52	0.34	0.26	0.28	0.16	0.22	0.2	0.36	0.15	0.24	0.17	0.3	0.28	0.49	n/a	0.35	0.26	0.29	0.49	0.26	0.29	Zfp668	Zfp668	Mus musculus zinc finger protein 668 (Zfp668), mRNA.
Pcid2	0.6	0.7	n/a	0.52	0.57	0.36	0.39	0.35	0.3	0.16	0.46	0.3	0.22	0.61	0.23	0.27	0.31	0.42	0.66	0.77	0.35	0.39	Pcid2	Pcid2	Mus musculus PCI domain containing 2 (Pcid2), mRNA.
Tmem33	0.63	0.77	0.54	0.63	0.7	0.78	0.84	0.88	0.9	0.57	0.86	0.86	0.47	0.78	0.9	0.79	0.76	0.87	0.82	0.88	0.7	0.89	Tmem33	Tmem33	Mus musculus transmembrane protein 33 (Tmem33), transcript variant 2, mRNA.
Gm12185	0.06	0.2	0.08	0.2	0.04	0.02	0.05	0.02	0.04	0.04	0.02	0.03	0.02	0.02	0.02	0.09	0.03	0.02	0.07	0.03	0.05	0.02	Gm12185	Gm12185	Mus musculus predicted gene 12185 (Gm12185), mRNA.
Secisbp2l	0.86	0.78	0.46	0.53	0.31	0.46	0.65	0.65	0.7	0.78	0.69	0.52	0.63	0.72	0.73	0.74	0.78	0.73	0.63	0.67	0.8	0.65	Secisbp2l	Secisbp2l	Mus musculus SECIS binding protein 2-like (Secisbp2l), mRNA.
Gtpbp2	0.59	0.63	0.61	0.69	0.59	0.78	0.69	0.76	0.82	0.72	0.69	0.86	0.84	0.82	0.78	0.74	0.63	0.72	0.66	0.73	n/a	0.86	Gtpbp2	Gtpbp2	Mus musculus GTP binding protein 2 (Gtpbp2), transcript variant 1, mRNA.
Zfyve1	0.01,0.33,0.66	0.07,0.65,0.29	0.05,0.65,0.31	0.03,0.69,0.28	0.01,0.56,0.43	0.05,0.61,0.33	0.03,0.79,0.18	0.01,0.73,0.26	0.03,0.30,0.66	0.02,0.72,0.26	0.00,0.81,0.18	0.00,0.73,0.26	0.00,0.74,0.25	0.02,0.82,0.16	0.01,0.24,0.75	0.01,0.53,0.47	0.01,0.81,0.18	0.01,0.26,0.73	0.01,0.74,0.25	0.01,0.64,0.35	0.01,0.68,0.31	0.01,0.84,0.15	Zfyve1	Zfyve1	Mus musculus zinc finger, FYVE domain containing 1 (Zfyve1), mRNA.
Nckap5	n/a	0.52,0.22,0.25	0.68,0.06,0.26	n/a	n/a	0.25,0.11,0.64	0.81,0.10,0.09	0.71,0.17,0.12	n/a	n/a	0.57,0.24,0.19	0.96,0.02,0.02	0.92,0.04,0.05	0.97,0.02,0.02	n/a	0.60,0.18,0.21	n/a	n/a	n/a	0.75,0.14,0.11	0.90,0.06,0.04	0.97,0.01,0.02	Nckap5	Nckap5	Mus musculus NCK-associated protein 5 (Nckap5), transcript variant 2, mRNA.
Pidd1	n/a	n/a	n/a	0.49,0.14,0.14,0.23	n/a	n/a	n/a	0.13,0.39,0.31,0.17	0.06,0.40,0.29,0.26	0.22,0.18,0.36,0.24	0.08,0.44,0.27,0.21	0.07,0.17,0.50,0.27	n/a	n/a	n/a	n/a	n/a	n/a	n/a	n/a	n/a	0.18,0.15,0.45,0.22	Pidd1	Pidd1	Mus musculus p53 induced death domain protein 1 (Pidd1), mRNA.
Klhdc3	0.09	0.13	0.29	0.18	0.05	0.03	0.02	0.02	0.02	0.04	0.03	0.03	0.05	0.03	0.05	0.06	0.08	0.09	0.08	0.08	0.05	0.06	Klhdc3	Klhdc3	Mus musculus kelch domain containing 3 (Klhdc3), transcript variant 1, mRNA.
Abcc3	0.33	0.49	0.57	0.53	0.47	0.42	0.49	0.53	0.49	0.48	0.66	0.47	0.53	0.59	0.49	0.52	0.55	0.5	0.56	0.29	0.53	0.42	Abcc3	Abcc3	Mus musculus ATP-binding cassette, sub-family C (CFTR/MRP), member 3 (Abcc3), mRNA.
Elmo3	0.48,0.37,0.15	0.49,0.28,0.23	0.54,0.30,0.16	0.34,0.60,0.06	0.40,0.54,0.06	0.29,0.68,0.04	0.36,0.58,0.06	0.52,0.36,0.11	0.44,0.49,0.07	0.53,0.34,0.13	0.73,0.23,0.05	0.36,0.51,0.14	0.26,0.66,0.08	0.56,0.37,0.08	0.53,0.43,0.05	0.36,0.60,0.04	0.50,0.44,0.07	0.60,0.32,0.08	0.62,0.31,0.07	0.57,0.36,0.07	0.33,0.58,0.09	0.36,0.55,0.08	Elmo3	Elmo3	Mus musculus engulfment and cell motility 3 (Elmo3), mRNA.
Trio	0.38,0.41,0.21	0.18,0.41,0.41	0.07,0.58,0.35	0.19,0.61,0.20	0.30,0.36,0.33	0.27,0.38,0.34	0.30,0.42,0.28	0.46,0.25,0.29	0.13,0.57,0.30	0.29,0.33,0.38	0.31,0.33,0.36	0.08,0.67,0.25	0.20,0.32,0.47	0.34,0.34,0.33	0.34,0.33,0.34	0.09,0.57,0.34	0.07,0.47,0.46	0.04,0.60,0.35	0.22,0.45,0.33	0.17,0.52,0.31	0.01,0.64,0.35	0.21,0.49,0.30	Trio	Trio	Mus musculus triple functional domain (PTPRF interacting) (Trio), mRNA.
Dnaja1	0.81,0.15,0.03	0.84,0.13,0.03	0.79,0.14,0.07	0.84,0.10,0.06	0.90,0.08,0.02	0.94,0.05,0.01	0.96,0.04,0.01	0.96,0.03,0.02	0.96,0.03,0.01	0.95,0.04,0.01	0.97,0.02,0.00	0.97,0.03,0.00	0.96,0.04,0.00	0.98,0.02,0.00	0.97,0.02,0.01	0.97,0.02,0.00	0.96,0.02,0.01	0.98,0.02,0.00	0.97,0.02,0.00	0.96,0.03,0.02	0.96,0.02,0.02	0.97,0.03,0.00	Dnaja1	Dnaja1	Mus musculus DnaJ heat shock protein family (Hsp40) member A1 (Dnaja1), transcript variant 2, mRNA.
Adcy7	n/a	n/a	n/a	n/a	0.24,0.28,0.28,0.21	0.25,0.19,0.38,0.18	n/a	0.28,0.25,0.36,0.11	n/a	n/a	n/a	0.23,0.24,0.26,0.27	n/a	n/a	n/a	n/a	n/a	n/a	n/a	n/a	n/a	n/a	Adcy7	Adcy7	Mus musculus adenylate cyclase 7 (Adcy7), transcript variant 1, mRNA.
Tpst1	0.62	0.8	0.85	0.86	0.73	0.74	0.86	0.81	0.76	0.65	0.71	0.69	0.56	0.76	0.71	0.8	0.71	0.63	0.74	0.6	0.46	0.74	Tpst1	Tpst1	Mus musculus protein-tyrosine sulfotransferase 1 (Tpst1), transcript variant 2, mRNA.
Alkbh2	n/a	n/a	n/a	n/a	n/a	n/a	0.5	0.75	0.92	0.72	n/a	n/a	n/a	n/a	n/a	n/a	n/a	n/a	n/a	n/a	n/a	n/a	Alkbh2	Alkbh2	Mus musculus alkB homolog 2, alpha-ketoglutarate-dependent dioxygenase (Alkbh2), mRNA.
Tpmt	0.53	0.59	0.56	n/a	n/a	0.55	0.53	0.58	0.39	n/a	n/a	n/a	n/a	0.56	n/a	0.38	n/a	n/a	n/a	n/a	n/a	n/a	Tpmt	Tpmt	Mus musculus thiopurine methyltransferase (Tpmt), mRNA.
Fgd5	0.28,0.57,0.16	0.24,0.36,0.40	n/a	n/a	0.17,0.73,0.10	0.18,0.64,0.18	0.28,0.57,0.15	0.21,0.58,0.21	0.25,0.68,0.07	0.50,0.42,0.08	0.51,0.40,0.09	0.24,0.65,0.11	0.24,0.67,0.09	0.36,0.55,0.09	0.36,0.23,0.41	0.29,0.57,0.14	0.86,0.07,0.07	0.28,0.60,0.12	0.65,0.22,0.13	0.84,0.09,0.07	0.26,0.67,0.07	0.72,0.12,0.16	Fgd5	Fgd5	Mus musculus FYVE, RhoGEF and PH domain containing 5 (Fgd5), mRNA.
Sf1	0.89	0.56	0.84	0.8	0.93	0.96	0.96	0.95	0.96	0.93	0.95	0.97	0.93	0.97	0.95	0.92	0.89	0.95	0.97	0.93	0.87	0.95	Sf1	Sf1	Mus musculus splicing factor 1 (Sf1), transcript variant 1, mRNA.
Trim33	0.99	0.96	0.94	0.97	0.97	0.96	0.98	0.98	0.97	0.98	0.99	0.99	0.99	0.99	0.98	0.92	0.97	0.94	0.96	0.98	0.97	0.98	Trim33	Trim33	Mus musculus tripartite motif-containing 33 (Trim33), transcript variant 1, mRNA.
Rabggta	0.08,0.48,0.03,0.13,0.28	0.11,0.57,0.08,0.15,0.09	0.09,0.54,0.07,0.17,0.13	0.06,0.72,0.06,0.09,0.07	0.06,0.62,0.02,0.08,0.22	0.04,0.75,0.01,0.08,0.11	0.04,0.81,0.01,0.07,0.07	0.03,0.83,0.01,0.06,0.08	0.02,0.79,0.01,0.07,0.10	0.02,0.82,0.01,0.05,0.09	0.02,0.66,0.02,0.06,0.24	0.02,0.61,0.01,0.05,0.30	0.02,0.88,0.01,0.04,0.04	0.01,0.90,0.01,0.04,0.04	0.02,0.88,0.01,0.05,0.04	0.03,0.71,0.01,0.06,0.18	0.04,0.83,0.01,0.05,0.07	0.03,0.78,0.01,0.05,0.13	0.03,0.80,0.02,0.06,0.09	0.02,0.83,0.01,0.08,0.05	0.02,0.91,0.01,0.04,0.02	0.04,0.54,0.02,0.06,0.35	Rabggta	Rabggta	Mus musculus Rab geranylgeranyl transferase, a subunit (Rabggta), mRNA.
Dok4	n/a	n/a	n/a	n/a	n/a	n/a	0.32	n/a	n/a	n/a	n/a	n/a	n/a	n/a	n/a	n/a	n/a	n/a	n/a	n/a	n/a	n/a	Dok4	Dok4	Mus musculus docking protein 4 (Dok4), mRNA.
Atp2b2	n/a	n/a	n/a	n/a	n/a	0.09,0.10,0.81	0.07,0.11,0.83	0.08,0.10,0.81	0.09,0.12,0.79	n/a	0.33,0.36,0.31	0.32,0.37,0.31	n/a	n/a	0.10,0.09,0.82	n/a	n/a	n/a	n/a	n/a	0.07,0.11,0.83	n/a	Atp2b2	Atp2b2	Mus musculus ATPase, Ca++ transporting, plasma membrane 2 (Atp2b2), transcript variant 2, mRNA.
Psma6	n/a	n/a	n/a	0.64	0.57	0.77	0.81	0.84	0.88	0.87	0.89	0.95	0.79	0.95	0.9	0.89	0.86	0.95	0.93	0.91	0.89	0.83	Psma6	Psma6	Mus musculus proteasome (prosome, macropain) subunit, alpha type 6 (Psma6), transcript variant 2, mRNA.
Ttc41	n/a	n/a	0.12,0.14,0.36,0.08,0.30	0.14,0.26,0.39,0.10,0.11	0.27,0.21,0.16,0.15,0.22	0.19,0.18,0.34,0.14,0.15	0.17,0.24,0.28,0.12,0.19	0.18,0.24,0.23,0.19,0.16	0.22,0.21,0.25,0.13,0.19	0.14,0.24,0.30,0.13,0.20	0.21,0.20,0.25,0.17,0.17	n/a	n/a	0.35,0.19,0.16,0.13,0.17	n/a	n/a	0.16,0.20,0.30,0.10,0.24	n/a	0.12,0.09,0.12,0.52,0.14	n/a	n/a	0.11,0.08,0.07,0.64,0.11	Ttc41	Ttc41	Mus musculus tetratricopeptide repeat domain 41 (Ttc41), transcript variant 1, mRNA.
Nr2c2	n/a	0.19	n/a	0.23	n/a	0.18	0.35	0.12	n/a	0.27	0.2	0.22	0.15	0.29	n/a	n/a	n/a	n/a	n/a	n/a	n/a	n/a	Nr2c2	Nr2c2	Mus musculus nuclear receptor subfamily 2, group C, member 2 (Nr2c2), mRNA.
Psma7	0.24	0.33	0.33	0.23	0.19	0.18	0.13	0.09	0.07	0.09	0.07	0.05	0.07	0.03	0.07	0.1	0.15	0.1	0.12	0.13	0.08	0.13	Psma7	Psma7	Mus musculus proteasome (prosome, macropain) subunit, alpha type 7 (Psma7), transcript variant 2, mRNA.
Smim1	0.32,0.41,0.26	0.42,0.30,0.28	n/a	n/a	n/a	0.25,0.30,0.46	n/a	0.30,0.28,0.42	0.12,0.70,0.18	0.55,0.18,0.26	0.21,0.64,0.15	0.50,0.34,0.16	n/a	n/a	n/a	n/a	n/a	n/a	n/a	0.42,0.28,0.30	0.37,0.32,0.31	n/a	Smim1	Smim1	Mus musculus small integral membrane protein 1 (Smim1), transcript variant 1, mRNA.
Apoe	0.49,0.02,0.12,0.37	0.19,0.04,0.14,0.63	0.41,0.03,0.08,0.48	0.27,0.03,0.04,0.65	0.35,0.02,0.07,0.56	0.30,0.01,0.02,0.66	0.21,0.02,0.02,0.76	0.21,0.01,0.05,0.74	0.12,0.01,0.01,0.85	0.22,0.02,0.03,0.73	0.12,0.01,0.02,0.85	0.28,0.02,0.02,0.68	0.12,0.01,0.02,0.85	0.16,0.01,0.01,0.81	0.20,0.01,0.02,0.77	0.23,0.01,0.02,0.74	0.14,0.02,0.05,0.79	0.16,0.02,0.02,0.81	0.24,0.02,0.02,0.72	0.15,0.03,0.03,0.79	0.21,0.01,0.01,0.76	0.17,0.01,0.01,0.81	Apoe	Apoe	Mus musculus apolipoprotein E (Apoe), transcript variant 2, mRNA.
Lrba	0.67	0.7	0.5	0.66	0.59	0.43	0.59	0.64	0.53	0.64	0.88	0.92	0.97	0.76	0.92	0.76	0.78	0.58	0.81	0.36	0.9	0.48	Lrba	Lrba	Mus musculus LPS-responsive beige-like anchor (Lrba), transcript variant 3, mRNA.
Cdh18	0.53	n/a	n/a	n/a	0.62	n/a	n/a	n/a	n/a	0.51	n/a	n/a	n/a	n/a	n/a	n/a	n/a	n/a	n/a	n/a	n/a	n/a	Cdh18	Cdh18	Mus musculus cadherin 18 (Cdh18), mRNA.
Smim8	n/a	0.6	n/a	0.44	n/a	0.28	n/a	0.6	0.18	0.25	0.34	n/a	n/a	n/a	n/a	n/a	n/a	n/a	n/a	n/a	n/a	n/a	Smim8	Smim8	Mus musculus small integral membrane protein 8 (Smim8), mRNA.
Entpd5	0.17,0.26,0.08,0.13,0.36	0.19,0.24,0.09,0.18,0.30	0.18,0.34,0.07,0.14,0.27	0.20,0.19,0.05,0.11,0.46	0.12,0.15,0.02,0.09,0.62	0.34,0.16,0.02,0.06,0.42	0.11,0.20,0.03,0.06,0.60	0.14,0.13,0.02,0.06,0.65	0.29,0.36,0.05,0.10,0.20	0.15,0.35,0.07,0.15,0.28	0.21,0.29,0.06,0.10,0.34	0.24,0.27,0.06,0.17,0.25	0.17,0.21,0.05,0.12,0.44	0.20,0.24,0.06,0.11,0.39	0.16,0.27,0.07,0.16,0.34	n/a	n/a	0.16,0.23,0.07,0.15,0.39	0.19,0.27,0.07,0.15,0.32	0.22,0.21,0.09,0.16,0.32	0.13,0.21,0.04,0.09,0.53	n/a	Entpd5	Entpd5	Mus musculus ectonucleoside triphosphate diphosphohydrolase 5 (Entpd5), transcript variant 4, mRNA.
Mrpl55	0.26,0.31,0.43	0.38,0.34,0.28	0.23,0.23,0.54	0.39,0.43,0.19	0.56,0.36,0.07	0.57,0.29,0.14	0.61,0.33,0.06	0.51,0.39,0.09	0.64,0.32,0.04	0.32,0.23,0.46	0.42,0.47,0.11	0.31,0.29,0.40	0.49,0.45,0.06	0.51,0.44,0.05	0.48,0.42,0.10	0.42,0.31,0.27	0.50,0.37,0.13	0.31,0.32,0.37	0.38,0.33,0.29	0.39,0.42,0.19	0.20,0.17,0.63	0.26,0.23,0.51	Mrpl55	Mrpl55	Mus musculus mitochondrial ribosomal protein L55 (Mrpl55), transcript variant 1, mRNA.
Aox3	0.89	0.86	0.76	0.84	0.87	0.94	0.96	0.98	0.96	0.96	0.97	0.96	0.97	0.98	0.96	0.97	0.94	0.93	0.94	0.97	0.97	0.95	Aox3	Aox3	Mus musculus aldehyde oxidase 3 (Aox3), mRNA.
Ilkap	0.04,0.59,0.15,0.22	0.05,0.53,0.07,0.35	0.09,0.74,0.02,0.15	0.07,0.76,0.01,0.16	0.04,0.62,0.04,0.31	0.03,0.42,0.02,0.53	0.02,0.43,0.04,0.51	0.02,0.71,0.03,0.24	0.02,0.73,0.02,0.23	0.02,0.36,0.04,0.58	0.01,0.22,0.02,0.75	0.01,0.37,0.03,0.58	0.02,0.54,0.05,0.39	0.03,0.65,0.03,0.29	0.02,0.66,0.05,0.27	0.06,0.65,0.07,0.22	0.12,0.66,0.03,0.18	0.06,0.81,0.03,0.10	0.05,0.43,0.10,0.42	0.13,0.64,0.06,0.17	0.03,0.79,0.00,0.17	0.03,0.39,0.04,0.54	Ilkap	Ilkap	Mus musculus integrin-linked kinase-associated serine/threonine phosphatase 2C (Ilkap), mRNA.
Acly	n/a	0.3	0.52	0.42	0.4	0.17	0.14	0.12	0.08	0.14	0.25	0.26	0.38	0.1	0.27	0.19	0.32	0.13	0.16	0.15	0.15	0.12	Acly	Acly	Mus musculus ATP citrate lyase (Acly), transcript variant 2, mRNA.
4933409K07Rik	0.22,0.16,0.20,0.05,0.22,0.15	0.09,0.06,0.46,0.25,0.08,0.06	n/a	0.13,0.03,0.30,0.32,0.16,0.07	0.10,0.08,0.31,0.34,0.09,0.09	0.10,0.13,0.45,0.12,0.10,0.10	n/a	n/a	0.07,0.10,0.29,0.34,0.11,0.10	0.07,0.07,0.35,0.33,0.09,0.09	0.10,0.05,0.23,0.46,0.09,0.07	n/a	n/a	0.09,0.08,0.33,0.33,0.11,0.07	n/a	n/a	0.09,0.15,0.29,0.28,0.12,0.08	0.10,0.07,0.33,0.32,0.09,0.08	n/a	n/a	n/a	n/a	4933409K07Rik	4933409K07Rik	Mus musculus RIKEN cDNA 4933409K07 gene (4933409K07Rik), non-coding RNA.
Agbl5	0.19,0.17,0.41,0.22	0.15,0.21,0.43,0.21	0.28,0.14,0.44,0.15	0.12,0.17,0.56,0.15	0.49,0.14,0.27,0.10	0.08,0.14,0.54,0.24	0.25,0.11,0.53,0.12	0.19,0.10,0.61,0.10	0.39,0.10,0.38,0.14	0.18,0.13,0.57,0.12	0.19,0.15,0.38,0.27	0.56,0.12,0.23,0.09	0.13,0.23,0.35,0.29	0.16,0.15,0.49,0.19	0.20,0.19,0.46,0.15	n/a	n/a	0.21,0.21,0.41,0.18	0.24,0.16,0.47,0.12	0.12,0.16,0.48,0.24	0.19,0.19,0.43,0.19	0.13,0.22,0.14,0.51	Agbl5	Agbl5	Mus musculus ATP/GTP binding protein-like 5 (Agbl5), transcript variant 5, mRNA.
[truncated: 2,840 more rows]

## Sheet: gradient1_AFE_psitable
#Event	4_1	5_1	6_1	7_1	8_1	9_1	10_1	11_1	12_1	13_1	14_1	15_1	16_1	17_1	18_1	19_1	20_1	21_1	22_1	23_1	24_1	Gene	Symb	Desc
[truncated: 4,225 more rows]

[truncated: 2 more sheets: gradient2_ALE_psitable, gradient1_ALE_psitable]
