# Supplementary material for: Transcriptome-wide organization of subcellular microenvironments revealed by ATLAS-Seq
Source: Nucleic Acids Res. 2020 May 18;48(11):5859–72. doi: 10.1093/nar/gkaa334 (PMC7293051; doi:10.1093/nar/gkaa334)
Supplement: gkaa334_Supplemental_Files [file gkaa334_supplemental_files.zip › Table S7.xlsx]

## Sheet: Worksheet1
#RBP	Cluster	Pearson Correlation Coefficient
Ass1	597	0.988469
Hspa8	525	0.986254
Ganab	557	0.972287
Hnrnpk	527	0.967352
Eif4e	545	0.96495
Aco1	575	0.962306
Eif3c	394	0.962057
Abce1	598	0.959808
Cct8	321	0.956487
Cat	581	0.956369
Cct2	403	0.955219
A1cf	556	0.95403
G3bp2	525	0.952472
Pdia3	52	0.95135
Hsp90aa1	577	0.946614
Eif4g1	417	0.942762
Eif4b	417	0.941392
Hnrnpa2b1	500	0.940252
Psmc2	403	0.939694
Khsrp	114	0.938438
Eif3f	520	0.938347
Ywhag	402	0.93609
Ywhab	525	0.9349
Tkt	588	0.931878
Hsp90ab1	598	0.931608
Cct4	402	0.929067
Mat1a	598	0.928526
Eif3g	545	0.92748
Eif3a	408	0.927143
Sec14l2	588	0.925099
Rdx	560	0.924519
Pabpc1	327	0.922244
Psmc5	408	0.920272
Ywhah	370	0.904146
Trap1	399	0.903972
Vcp	588	0.903464
Prdx1	597	0.901399
Eif2s1	403	0.897496
Upf1	597	0.894923
Fasn	577	0.894761
Prdx2	588	0.893809
Hnrnpf	419	0.891981
Tfr2	597	0.890063
Rps9	236	0.886015
Myh9	430	0.885277
Eif3h	545	0.882163
Eef2	577	0.880537
Anxa4	588	0.878802
Ppia	588	0.876982
Pcbp2	500	0.875168
Ywhaz	403	0.874835
Ppid	588	0.874399
Ddrgk1	52	0.873359
Eif2s2	403	0.870908
Nme2	577	0.870546
Syncrip	177	0.869582
Adrm1	403	0.867132
Rps7	236	0.866024
Rps5	597	0.862694
Fkbp3	597	0.862587
Mthfd1	588	0.856541
Picalm	588	0.854739
Npm1	588	0.853622
Rps14	500	0.852349
Rpl5	114	0.843147
Mdh1	527	0.842375
Prdx5	399	0.840294
Cltc	448	0.840063
Pcbp1	484	0.838866
Dap	114	0.833979
Rpl30	500	0.833614
Rpl10a	100	0.829944
Rps6	597	0.829558
Rpl34	500	0.829086
Rpl27a	500	0.828883
Rpl11	500	0.825578
Rpl35	500	0.824699
Rpl18	100	0.822667
Rps26	500	0.822208
Rps2	52	0.820544
Rps20	500	0.819949
Rpl13a	100	0.809457
Rpl17	181	0.806752
Rpl14	100	0.804366
Rpl38	229	0.801534
Rps10	500	0.800245
Rpl23	100	0.794294
Rpl23a	100	0.791647
Rpl21	181	0.78497
Rps13	100	0.784159
Rpl13	100	0.783072
Rps23	100	0.781397
Rplp2	500	0.77672
Rps11	75	0.776225
Rpl6	100	0.77585
Rpl32	500	0.775346
Park7	587	0.77509
Hdlbp	53	0.772754
Eef1a1	229	0.770114
Rpl4	100	0.76855
Rpl35a	484	0.765106
Rps3	100	0.764564
Rpl18a	100	0.75954
Rpl12	500	0.754235
Rpl19	500	0.750359
Rpl3	114	0.748413
P4hb	67	0.743865
Rplp0	500	0.738997
Rps19	154	0.737272
Rps16	154	0.729304
Rpl10l	500	0.727089
Rpsa	229	0.725656
Nudt7	597	0.711581
Rpl9	236	0.707835
Rpl24	100	0.706979
Rpl28	100	0.700746
Serbp1	84	0.695202
Hspa5	236	0.69473
Farsb	588	0.687208
Hmgn5	588	0.663153
Ptbp1	181	0.644115
G3bp1	67	0.603896
Hist1h1e	236	0.552923
Eif3d	557	0.552047
Snd1	75	0.532408
Hsp90b1	236	0.509125
Rpl8	236	0.489299
Calr	236	0.476882
Rpl7a	207	0.471734
Caprin1	588	0.45523
Canx	236	0.449712
Rpn1	224	0.42802
Rps4x	588	0.408632
Farsa	588	0.280276

## Sheet: Worksheet2
#RBP	Cluster	Pearson Correlation Coefficient
Ass1	597	0.988469
Ass1	560	0.984509
Ass1	598	0.977587
Ass1	557	0.969139
Ass1	588	0.967989
Hspa8	525	0.986254
Hspa8	522	0.96948
Hspa8	598	0.96907
Hspa8	546	0.964521
Hspa8	520	0.960284
Ganab	557	0.972287
Ganab	560	0.972211
Ganab	556	0.968132
Ganab	598	0.965679
Ganab	594	0.955345
Hnrnpk	527	0.967352
Hnrnpk	419	0.958069
Hnrnpk	525	0.930841
Hnrnpk	202	0.928522
Hnrnpk	428	0.919705
Eif4e	545	0.96495
Eif4e	533	0.957032
Eif4e	575	0.948589
Eif4e	546	0.940241
Eif4e	417	0.933215
Aco1	575	0.962306
Aco1	546	0.958956
Aco1	545	0.954811
Aco1	520	0.946824
Aco1	533	0.940914
Eif3c	394	0.962057
Eif3c	317	0.959891
Eif3c	321	0.958183
Eif3c	581	0.94932
Eif3c	417	0.943582
Abce1	598	0.959808
Abce1	560	0.95892
Abce1	525	0.946256
Abce1	557	0.942646
Abce1	556	0.936464
Cct8	321	0.956487
Cct8	581	0.951833
Cct8	522	0.949238
Cct8	520	0.947622
Cct8	394	0.944023
Cat	581	0.956369
Cat	317	0.94073
Cat	321	0.938621
Cat	394	0.93201
Cat	392	0.930897
Cct2	403	0.955219
Cct2	402	0.923227
Cct2	317	0.905995
Cct2	400	0.885691
Cct2	581	0.874838
A1cf	556	0.95403
A1cf	557	0.951039
A1cf	594	0.945765
A1cf	546	0.94561
A1cf	560	0.938803
G3bp2	525	0.952472
G3bp2	522	0.922912
G3bp2	520	0.919263
G3bp2	546	0.918526
G3bp2	530	0.917928
Pdia3	52	0.95135
Pdia3	53	0.948211
Pdia3	57	0.929593
Pdia3	30	0.904836
Pdia3	181	0.857366
Hsp90aa1	577	0.946614
Hsp90aa1	598	0.945977
Hsp90aa1	525	0.928262
Hsp90aa1	560	0.925454
Hsp90aa1	589	0.921719
Eif4g1	417	0.942762
Eif4g1	321	0.933895
Eif4g1	327	0.931976
Eif4g1	545	0.929068
Eif4g1	317	0.923843
Eif4b	417	0.941392
Eif4b	394	0.938136
Eif4b	520	0.919104
Eif4b	321	0.914004
Eif4b	522	0.906631
Hnrnpa2b1	500	0.940252
Hnrnpa2b1	484	0.918057
Hnrnpa2b1	492	0.912308
Hnrnpa2b1	457	0.908406
Hnrnpa2b1	456	0.87428
Psmc2	403	0.939694
Psmc2	402	0.914959
Psmc2	408	0.886217
Psmc2	370	0.86313
Psmc2	317	0.849777
Khsrp	114	0.938438
Khsrp	100	0.905369
Khsrp	180	0.869177
Khsrp	154	0.844646
Khsrp	106	0.823312
Eif3f	520	0.938347
Eif3f	522	0.936567
Eif3f	525	0.934464
Eif3f	394	0.91066
Eif3f	527	0.907951
Ywhag	402	0.93609
Ywhag	370	0.927163
Ywhag	403	0.915892
Ywhag	408	0.898856
Ywhag	406	0.880182
Ywhab	525	0.9349
Ywhab	527	0.923792
Ywhab	557	0.910113
Ywhab	560	0.910007
Ywhab	598	0.908124
Tkt	588	0.931878
Tkt	597	0.917595
Tkt	598	0.873745
Tkt	589	0.87214
Tkt	560	0.867527
Hsp90ab1	598	0.931608
Hsp90ab1	577	0.920274
Hsp90ab1	560	0.915151
Hsp90ab1	588	0.91307
Hsp90ab1	597	0.906043
Cct4	402	0.929067
Cct4	317	0.924332
Cct4	403	0.922907
Cct4	581	0.922707
Cct4	370	0.92134
Mat1a	598	0.928526
Mat1a	588	0.915292
Mat1a	560	0.912622
Mat1a	597	0.908623
Mat1a	577	0.907057
Eif3g	545	0.92748
Eif3g	533	0.925262
Eif3g	417	0.919497
Eif3g	530	0.914226
Eif3g	575	0.895237
Eif3a	408	0.927143
Eif3a	459	0.89779
Eif3a	406	0.893805
Eif3a	402	0.874783
Eif3a	403	0.872782
Sec14l2	588	0.925099
Sec14l2	597	0.905825
Sec14l2	598	0.901203
Sec14l2	560	0.887686
Sec14l2	589	0.884619
Rdx	560	0.924519
Rdx	598	0.922091
Rdx	597	0.919644
Rdx	557	0.905288
Rdx	588	0.900469
Pabpc1	327	0.922244
Pabpc1	337	0.902864
Pabpc1	403	0.84274
Pabpc1	317	0.829363
Pabpc1	267	0.813686
Psmc5	408	0.920272
Psmc5	403	0.916368
Psmc5	402	0.913416
Psmc5	406	0.891918
Psmc5	370	0.864681
Ywhah	370	0.904146
Ywhah	399	0.876197
Ywhah	392	0.869011
Ywhah	402	0.823805
Ywhah	406	0.818915
Trap1	399	0.903972
Trap1	392	0.894353
Trap1	448	0.876521
Trap1	370	0.856449
Trap1	587	0.852797
Vcp	588	0.903464
Vcp	597	0.876112
Vcp	598	0.874419
Vcp	577	0.870683
Vcp	560	0.8585
Prdx1	597	0.901399
Prdx1	588	0.898086
Prdx1	560	0.81707
Prdx1	557	0.799259
Prdx1	598	0.79503
Eif2s1	403	0.897496
Eif2s1	408	0.889811
Eif2s1	402	0.869365
Eif2s1	406	0.849674
Eif2s1	459	0.836874
Upf1	597	0.894923
Upf1	560	0.889796
Upf1	557	0.885523
Upf1	588	0.864971
Upf1	598	0.863785
Fasn	577	0.894761
Fasn	522	0.894457
Fasn	587	0.894116
Fasn	392	0.872895
Fasn	520	0.868648
Prdx2	588	0.893809
Prdx2	597	0.870932
Prdx2	598	0.860247
Prdx2	589	0.855456
Prdx2	560	0.840793
Hnrnpf	419	0.891981
Hnrnpf	530	0.880788
Hnrnpf	557	0.876583
Hnrnpf	202	0.874027
Hnrnpf	556	0.861755
Tfr2	597	0.890063
Tfr2	588	0.873861
Tfr2	560	0.858546
Tfr2	598	0.844225
Tfr2	557	0.842301
Rps9	236	0.886015
Rps9	557	0.864989
Rps9	597	0.85477
Rps9	560	0.840113
Rps9	556	0.839577
Myh9	430	0.885277
Myh9	399	0.881232
Myh9	428	0.875209
Myh9	448	0.854784
Myh9	527	0.834269
Eif3h	545	0.882163
Eif3h	417	0.881411
Eif3h	575	0.877092
Eif3h	533	0.865056
Eif3h	317	0.861386
Eef2	577	0.880537
Eef2	588	0.877101
Eef2	598	0.867539
Eef2	597	0.850659
Eef2	589	0.846947
Anxa4	588	0.878802
Anxa4	597	0.83218
Anxa4	560	0.739538
Anxa4	598	0.729659
Anxa4	589	0.713682
Ppia	588	0.876982
Ppia	597	0.850091
Ppia	560	0.839398
Ppia	598	0.832967
Ppia	577	0.813686
Pcbp2	500	0.875168
Pcbp2	457	0.842323
Pcbp2	484	0.831272
Pcbp2	100	0.824391
Pcbp2	154	0.795392
Ywhaz	403	0.874835
Ywhaz	370	0.869933
Ywhaz	402	0.86492
Ywhaz	317	0.839108
Ywhaz	327	0.836286
Ppid	588	0.874399
Ppid	560	0.868684
Ppid	202	0.868437
Ppid	597	0.863324
Ppid	557	0.847023
Ddrgk1	52	0.873359
Ddrgk1	181	0.853006
Ddrgk1	57	0.849311
Ddrgk1	53	0.838945
Ddrgk1	177	0.82842
Eif2s2	403	0.870908
Eif2s2	408	0.842378
Eif2s2	402	0.839255
Eif2s2	406	0.801566
Eif2s2	459	0.792619
Nme2	577	0.870546
Nme2	588	0.857497
Nme2	587	0.838539
Nme2	598	0.824152
Nme2	589	0.822146
Syncrip	177	0.869582
Syncrip	181	0.854639
Syncrip	57	0.849918
Syncrip	52	0.828068
Syncrip	53	0.783172
Adrm1	403	0.867132
Adrm1	267	0.811201
Adrm1	317	0.779991
Adrm1	402	0.77654
Adrm1	581	0.728573
Rps7	236	0.866024
Rps7	597	0.832429
Rps7	557	0.791966
Rps7	588	0.788157
Rps7	560	0.776045
Rps5	597	0.862694
Rps5	588	0.838675
Rps5	560	0.821269
Rps5	557	0.815451
Rps5	598	0.792112
Fkbp3	597	0.862587
Fkbp3	588	0.858426
Fkbp3	598	0.850446
Fkbp3	560	0.847612
Fkbp3	589	0.825669
Mthfd1	588	0.856541
Mthfd1	597	0.834461
Mthfd1	560	0.78349
Mthfd1	598	0.779738
Mthfd1	589	0.74857
Picalm	588	0.854739
Picalm	597	0.800466
Picalm	577	0.777439
Picalm	587	0.750516
Picalm	598	0.749864
Npm1	588	0.853622
Npm1	202	0.852795
Npm1	597	0.828018
Npm1	527	0.819896
Npm1	560	0.799054
Rps14	500	0.852349
Rps14	484	0.794469
Rps14	457	0.781721
Rps14	100	0.737127
Rps14	492	0.731016
Rpl5	114	0.843147
Rpl5	180	0.842851
Rpl5	100	0.816465
Rpl5	154	0.813206
Rpl5	181	0.79933
Mdh1	527	0.842375
Mdh1	525	0.840465
Mdh1	598	0.827747
Mdh1	560	0.827568
Mdh1	557	0.804768
Prdx5	399	0.840294
Prdx5	392	0.837411
Prdx5	370	0.827771
Prdx5	522	0.81586
Prdx5	587	0.803652
Cltc	448	0.840063
Cltc	399	0.771812
Cltc	406	0.759684
Cltc	408	0.750492
Cltc	430	0.748605
Pcbp1	484	0.838866
Pcbp1	500	0.836788
Pcbp1	457	0.782451
Pcbp1	492	0.770533
Pcbp1	100	0.697505
Dap	114	0.833979
Dap	180	0.76413
Dap	177	0.735626
Dap	100	0.731462
Dap	181	0.719117
Rpl30	500	0.833614
Rpl30	484	0.76772
Rpl30	457	0.737977
Rpl30	100	0.708224
Rpl30	492	0.705164
Rpl10a	100	0.829944
Rpl10a	114	0.818649
Rpl10a	154	0.812292
Rpl10a	180	0.808811
Rpl10a	181	0.742426
Rps6	597	0.829558
Rps6	588	0.819165
Rps6	560	0.753263
Rps6	557	0.743687
Rps6	598	0.719203
Rpl34	500	0.829086
Rpl34	100	0.819436
Rpl34	154	0.774069
Rpl34	457	0.766428
Rpl34	484	0.722081
Rpl27a	500	0.828883
Rpl27a	100	0.801251
Rpl27a	457	0.744781
Rpl27a	154	0.727748
Rpl27a	114	0.700749
Rpl11	500	0.825578
Rpl11	484	0.809893
Rpl11	457	0.785792
Rpl11	100	0.74391
Rpl11	492	0.738185
Rpl35	500	0.824699
Rpl35	100	0.766404
Rpl35	457	0.759109
Rpl35	484	0.758438
Rpl35	154	0.723731
Rpl18	100	0.822667
Rpl18	154	0.798235
Rpl18	500	0.783447
Rpl18	114	0.765602
Rpl18	180	0.751653
Rps26	500	0.822208
Rps26	484	0.781504
Rps26	457	0.766754
Rps26	100	0.723348
Rps26	492	0.709164
Rps2	52	0.820544
Rps2	181	0.796678
Rps2	75	0.763515
Rps2	53	0.742104
Rps2	30	0.7219
Rps20	500	0.819949
Rps20	100	0.766455
Rps20	457	0.747617
Rps20	484	0.723624
Rps20	154	0.711748
Rpl13a	100	0.809457
Rpl13a	154	0.776989
Rpl13a	114	0.769017
Rpl13a	500	0.763083
Rpl13a	180	0.747565
Rpl17	181	0.806752
Rpl17	180	0.802673
Rpl17	114	0.797426
Rpl17	154	0.759631
Rpl17	100	0.753198
Rpl14	100	0.804366
Rpl14	114	0.771108
Rpl14	154	0.765565
Rpl14	500	0.756123
Rpl14	180	0.741632
Rpl38	229	0.801534
Rpl38	448	0.766553
Rpl38	430	0.760361
Rpl38	500	0.665697
Rpl38	428	0.650352
Rps10	500	0.800245
Rps10	100	0.784763
Rps10	154	0.769696
Rps10	457	0.76367
Rps10	484	0.729278
Rpl23	100	0.794294
Rpl23	500	0.776162
Rpl23	154	0.77098
Rpl23	114	0.726414
Rpl23	457	0.719655
Rpl23a	100	0.791647
Rpl23a	114	0.783031
Rpl23a	154	0.770768
Rpl23a	180	0.765191
Rpl23a	181	0.728228
Rpl21	181	0.78497
Rpl21	180	0.77128
Rpl21	114	0.768833
Rpl21	154	0.731685
Rpl21	100	0.730291
Rps13	100	0.784159
Rps13	500	0.780246
Rps13	154	0.768798
Rps13	457	0.73211
Rps13	114	0.696642
Rpl13	100	0.783072
Rpl13	114	0.749797
Rpl13	154	0.749778
Rpl13	500	0.739856
Rpl13	180	0.725406
Rps23	100	0.781397
Rps23	500	0.777498
Rps23	154	0.742311
Rps23	457	0.72521
Rps23	114	0.701167
Rplp2	500	0.77672
Rplp2	100	0.75655
Rplp2	154	0.700829
Rplp2	457	0.696341
Rplp2	114	0.675653
Rps11	75	0.776225
Rps11	52	0.697751
Rps11	181	0.691762
Rps11	154	0.634686
Rps11	180	0.627899
Rpl6	100	0.77585
Rpl6	154	0.766292
Rpl6	114	0.762756
Rpl6	180	0.745631
Rpl6	181	0.71922
Rpl32	500	0.775346
Rpl32	100	0.717571
Rpl32	457	0.684339
Rpl32	154	0.661129
Rpl32	484	0.660592
Park7	587	0.77509
Park7	399	0.764824
Park7	527	0.762067
Park7	577	0.754634
Park7	370	0.752112
Hdlbp	53	0.772754
Hdlbp	57	0.755142
Hdlbp	52	0.753369
Hdlbp	30	0.748966
Hdlbp	84	0.70227
Eef1a1	229	0.770114
Eef1a1	448	0.728357
Eef1a1	484	0.707817
Eef1a1	492	0.67689
Eef1a1	500	0.665618
Rpl4	100	0.76855
Rpl4	500	0.759821
Rpl4	154	0.745301
Rpl4	457	0.699806
Rpl4	114	0.699636
Rpl35a	484	0.765106
Rpl35a	500	0.756513
Rpl35a	457	0.730017
Rpl35a	154	0.693805
Rpl35a	100	0.693193
Rps3	100	0.764564
Rps3	154	0.754336
Rps3	500	0.732636
Rps3	114	0.7132
Rps3	180	0.707594
Rpl18a	100	0.75954
Rpl18a	500	0.75628
Rpl18a	154	0.733318
Rpl18a	457	0.694766
Rpl18a	114	0.688981
Rpl12	500	0.754235
Rpl12	100	0.725268
Rpl12	154	0.682086
Rpl12	457	0.676119
Rpl12	484	0.660612
Rpl19	500	0.750359
Rpl19	100	0.731604
Rpl19	154	0.727352
Rpl19	457	0.705768
Rpl19	484	0.70009
Rpl3	114	0.748413
Rpl3	100	0.743805
Rpl3	180	0.7394
Rpl3	181	0.73567
Rpl3	154	0.726854
P4hb	67	0.743865
P4hb	39	0.616633
P4hb	53	0.601364
P4hb	84	0.60107
P4hb	30	0.595602
Rplp0	500	0.738997
Rplp0	100	0.734244
Rplp0	154	0.706228
Rplp0	457	0.672448
Rplp0	114	0.66478
Rps19	154	0.737272
Rps19	181	0.723048
Rps19	100	0.71554
Rps19	180	0.708058
Rps19	75	0.6926
Rps16	154	0.729304
Rps16	100	0.711299
Rps16	500	0.684784
Rps16	181	0.68046
Rps16	75	0.678933
Rpl10l	500	0.727089
Rpl10l	100	0.683493
Rpl10l	457	0.655113
Rpl10l	484	0.6534
Rpl10l	154	0.652697
Rpsa	229	0.725656
Rpsa	448	0.630237
Rpsa	430	0.585372
Rpsa	428	0.549624
Rpsa	484	0.518023
Nudt7	597	0.711581
Nudt7	557	0.692324
Nudt7	202	0.691225
Nudt7	588	0.685429
Nudt7	560	0.68499
Rpl9	236	0.707835
Rpl9	597	0.693742
Rpl9	557	0.683968
Rpl9	560	0.654675
Rpl9	588	0.650852
Rpl24	100	0.706979
Rpl24	154	0.691675
Rpl24	114	0.690419
Rpl24	181	0.682281
Rpl24	180	0.678818
Rpl28	100	0.700746
Rpl28	500	0.686212
Rpl28	154	0.670884
Rpl28	114	0.665619
Rpl28	180	0.639692
Serbp1	84	0.695202
Serbp1	45	0.687417
Serbp1	30	0.680261
Serbp1	39	0.672268
Serbp1	53	0.632111
Hspa5	236	0.69473
Hspa5	237	0.622116
Hspa5	39	0.576986
Hspa5	67	0.518032
Hspa5	45	0.444202
Farsb	588	0.687208
Farsb	597	0.686596
Farsb	560	0.601721
Farsb	557	0.585822
Farsb	598	0.579175
Hmgn5	588	0.663153
Hmgn5	597	0.659507
Hmgn5	560	0.648354
Hmgn5	557	0.631073
Hmgn5	598	0.629082
Ptbp1	181	0.644115
Ptbp1	177	0.64219
Ptbp1	52	0.628254
Ptbp1	224	0.607881
Ptbp1	57	0.600956
G3bp1	67	0.603896
G3bp1	237	0.405463
G3bp1	57	0.396058
G3bp1	207	0.336311
G3bp1	140	0.327076
Hist1h1e	236	0.552923
Hist1h1e	597	0.413658
Hist1h1e	39	0.400981
Hist1h1e	588	0.392011
Hist1h1e	237	0.370911
Eif3d	557	0.552047
Eif3d	556	0.532139
Eif3d	560	0.522016
Eif3d	202	0.505979
Eif3d	597	0.501098
Snd1	75	0.532408
Snd1	403	0.428146
Snd1	267	0.367055
Snd1	327	0.281115
Snd1	408	0.270122
Hsp90b1	236	0.509125
Hsp90b1	39	0.436525
Hsp90b1	237	0.41291
Hsp90b1	67	0.406811
Hsp90b1	280	0.369947
Rpl8	236	0.489299
Rpl8	67	0.379285
Rpl8	237	0.372055
Rpl8	207	0.354154
Rpl8	202	0.345054
Calr	236	0.476882
Calr	597	0.439359
Calr	588	0.432582
Calr	557	0.353432
Calr	560	0.343922
Rpl7a	207	0.471734
Rpl7a	138	0.437081
Rpl7a	237	0.400156
Rpl7a	222	0.39663
Rpl7a	230	0.39476
Caprin1	588	0.45523
Caprin1	597	0.45502
Caprin1	236	0.440833
Caprin1	557	0.381421
Caprin1	560	0.372955
Canx	236	0.449712
Canx	597	0.427385
Canx	588	0.420473
Canx	557	0.342678
Canx	560	0.333452
Rpn1	224	0.42802
Rpn1	484	0.411485
Rpn1	500	0.403551
Rpn1	492	0.395887
Rpn1	457	0.393194
Rps4x	588	0.408632
Rps4x	222	0.398155
Rps4x	597	0.317345
Rps4x	202	0.21345
Rps4x	587	0.203932
Farsa	588	0.280276
Farsa	597	0.236162
Farsa	280	0.192111
Farsa	589	0.147162
Farsa	560	0.123104
